# Supplementary material for: Three-Dimensional Interaction Homology: Deconstructing Residue–Residue and Residue–Lipid Interactions in Membrane Proteins
Source: Molecules. 2024 Jun 14;29(12):2838. doi: 10.3390/molecules29122838 (PMC11207109; doi:10.3390/molecules29122838)
Supplement: Supplementary file 1 [file molecules-29-02838-s001.zip]

Archive with 5 entries (5 files):
- TableS1_Soluble_Cluster_Data.xlsx
- TableS2_Membrane_SolubleDomain_Cluster_Data.xlsx
- TableS3_Membrane_CoreFacing_Cluster_Data.xlsx
- TableS4_Membrane_LipidFacingON_Cluster_Data.xlsx
- TableS5_Membrane_LipidFacingOFF_Cluster_Data.xlsx
