# Supplementary material for: Three-Dimensional Interaction Homology: Deconstructing Residue–Residue and Residue–Lipid Interactions in Membrane Proteins
Source: Molecules. 2024 Jun 14;29(12):2838. doi: 10.3390/molecules29122838 (PMC11207109; doi:10.3390/molecules29122838)
Supplement: Supplementary file 1 [file molecules-29-02838-s001.zip › TableS1_Soluble_Cluster_Data.xlsx]

## Sheet: ALA
Chess Square	Parse	Cluster ID	Total Count	Sidechain SASA	stdev SASA	Sum Hydro(-)	stdev Hydro(-)	Sum Hydro(+)	stdev Hydro(+)	Sum Polar(-)	stdev Polar(-)	Sum Polar(+)	stdev Polar(+)
a1	NULL	149	133	32.61	14.51	-11979.4	5852.29	1409.48	521.63	0	0	0	0
a1	NULL	189	267	13.68	10.86	-11583.4	4548.47	2359.67	703.88	0	0	0	0
a1	NULL	785	724	0.95	3.2	-9715.51	3408.67	4159.81	1221.94	0	0	0	0
a1	NULL	1126	115	5.04	6.84	-12683.5	5191.11	2824.17	876.46	0	0	0	0
a2	NULL	1	5	1.82	2.98	-15678.9	1257.36	2394.43	396.17	0	0	0	0
a2	NULL	6	4	25.07	9.94	-10850.2	5340.89	1465.38	389.03	0	0	0	0
a2	NULL	6	4	25.07	9.94	-10850.2	5340.89	1465.38	389.03	0	0	0	0
a2	NULL	6	4	25.07	9.94	-10850.2	5340.89	1465.38	389.03	0	0	0	0
a3	NULL	1	5	15.54	10.6	-14728.5	4338.51	2075.59	1041.9	0	0	0	0
a4	NULL	2	5	63.62	4.67	-3774.03	341.75	684.23	225.19	0	0	0	0
a4	NULL	8	6	9.68	6.67	-9173.21	2429.24	3075.96	819.76	0	0	0	0
a4	NULL	9	2	36.4	6.61	-5563.32	213.11	1868.83	130.58	0	0	0	0
a5	NULL	1	6	11.66	19.3	-8254.6	1993.65	3495.89	1605.44	0	0	0	0
a5	NULL	8	4	64.98	3.2	-3359.84	321.55	478.42	106.41	0	0	0	0
a5	NULL	13	7	30.32	4.95	-6826.67	1539.05	1028.51	165.5	0	0	0	0
a6	NULL	3	3	29.28	12.15	-10292.6	7428.44	1402.06	251.65	0	0	0	0
a6	NULL	6	2	45.99	16.3	-5658.58	335.53	375.83	133.47	0	0	0	0
a6	NULL	8	5	8.34	6.31	-12796.4	4259.23	3032.94	1151.01	0	0	0	0
a7	NULL	3	5	29.34	10.56	-13048.4	4540.36	2031.28	635.85	0	0	0	0
a7	NULL	40	13	15.5	13.73	-9353.37	3326.42	2376.79	759.02	0	0	0	0
a7	NULL	42	27	0.69	1.29	-11484.8	4102.58	4376.81	1098.98	0	0	0	0
a7	NULL	51	6	56.14	10.14	-7050.45	3823.6	614.16	233.95	0	0	0	0
a8	NULL	15	106	6.74	7.92	-10206.5	4690.35	3305.93	1149.94	0	0	0	0
a8	NULL	726	569	0.88	2.84	-8615.56	2922.99	4478.13	1095.18	0	0	0	0
a8	NULL	875	96	34.94	16.3	-11448.3	6985.18	1237.84	525.89	0	0	0	0
a8	NULL	910	185	11.19	9.92	-11484.6	4640.5	2668.87	766.83	0	0	0	0
b1	NULL	760	1177	1.27	3.43	-8645.5	2824.01	4404.16	1162.2	0	0	0	0
b1	NULL	1043	157	42.5	15.84	-11376.8	6833.92	1176.51	607.63	0	0	0	0
b1	NULL	1186	281	16.99	12.26	-11003.9	5647.22	2291.5	774.77	0	0	0	0
b1	NULL	1276	274	9.38	10.86	-11845.5	4715.97	2661.77	923.82	0	0	0	0
b2	NULL	10	11	7.23	12.76	-10684.7	3465.77	3346.63	1235.34	0	0	0	0
b2	NULL	15	10	54.34	14.4	-8970.81	5578.12	780.75	217.48	0	0	0	0
b2	NULL	20	9	12.78	15.83	-13812	5917.44	2551.79	865.43	0	0	0	0
b2	NULL	32	7	7.74	9.18	-8945.78	2150.84	3013.97	722.16	0	0	0	0
b3	NULL	4	12	5.72	7.85	-11519.4	3871.06	3725.77	1386.26	0	0	0	0
b3	NULL	23	2	43.99	1.76	-6522.38	340.27	1665.84	621.17	0	0	0	0
b3	NULL	30	9	12.65	5.27	-17082.3	8558.28	2037.86	466.12	0	0	0	0
b3	NULL	33	11	47.97	9.32	-9352.45	5981.23	833.03	301.48	0	0	0	0
b4	NULL	16	54	4.2	5.52	-9799.12	4811.32	3879.72	1098.07	0	0	0	0
b4	NULL	30	18	9.84	8.27	-15660.4	6422.22	1995.84	744.02	0	0	0	0
b4	NULL	39	25	23	13.19	-8910.56	2769.06	1763.7	446.47	0	0	0	0
b4	NULL	114	25	55.72	11.47	-8321.81	4171.3	760.76	289.27	0	0	0	0
b5	NULL	12	105	3.26	6.77	-9243.51	4361.85	4078.36	1219.83	0	0	0	0
b5	NULL	60	77	36.81	14.39	-10796.9	5666.1	1170.02	423.9	0	0	0	0
b5	NULL	156	35	63.6	8.42	-5039.58	4321.69	556.33	297.69	0	0	0	0
b5	NULL	160	104	8.68	9.24	-11289.2	5256.1	2928.59	1008.79	0	0	0	0
b6	NULL	1	103	1.51	2.63	-9285.41	3394.95	4397.5	1216.47	0	0	0	0
b6	NULL	97	114	5.2	7.13	-12045.8	6028.63	2849.1	837.54	0	0	0	0
b6	NULL	231	47	58.24	12	-7117.98	6644.62	711.07	257.46	0	0	0	0
b6	NULL	307	57	31.17	12.47	-10917.7	6071.32	1332.5	417.86	0	0	0	0
b7	NULL	249	79	20.2	14.65	-11308.9	6373.09	2114.17	850.29	0	0	0	0
b7	NULL	262	137	6.83	8.8	-9071.75	4940.35	3382.57	1204.78	0	0	0	0
b7	NULL	397	65	50.52	15.12	-7228.13	6130.35	890.41	355.92	0	0	0	0
b7	NULL	435	221	1.16	2.4	-8513.74	3809.87	4381.81	1102.7	0	0	0	0
b8	NULL	2182	681	8.73	10.97	-10195.3	4218.95	2979.45	1083.46	0	0	0	0
b8	NULL	3031	665	16.37	12.78	-11803.5	5605.52	2331.33	883.41	0	0	0	0
b8	NULL	4016	3104	0.76	2.36	-7263.36	2650.25	4697.31	1268.93	0	0	0	0
b8	NULL	4411	348	45.85	14.29	-10550.7	6967.57	1021.97	423.57	0	0	0	0
c1	NULL	1047	644	2.87	5.48	-10926.8	4271.62	3749.82	1210.07	0	0	0	0
c1	NULL	1071	409	8.18	9.47	-13912.7	6160.82	2600.34	858.27	0	0	0	0
c1	NULL	1459	325	29.11	14.88	-13657	6750.16	1448.09	535.919	0	0	0	0
c1	NULL	1472	121	56.77	12.96	-7417.93	4643.83	712.75	303.44	0	0	0	0
c2	NULL	1	9	6.03	6.11	-18148.9	10456.3	2968.21	607.96	0	0	0	0
c2	NULL	7	5	14.02	14.46	-19764.2	5391.44	2855.17	1701.25	0	0	0	0
c2	NULL	15	3	17.94	7.94	-10151.8	1725.79	2222.52	1193.32	0	0	0	0
c2	NULL	21	5	43.93	13.38	-5989.31	1670.81	955.94	196.73	0	0	0	0
c3	NULL	4	24	2.61	4.91	-8609.89	2392.33	3644.05	765.18	0	0	0	0
c3	NULL	20	13	49.6	13.55	-6649.59	3748.09	680.44	375.86	0	0	0	0
c3	NULL	29	8	7.37	5.4	-16638.1	5575	1975.6	796.98	0	0	0	0
c3	NULL	54	13	42.46	11.68	-8173.38	3753.52	1272.06	360.99	0	0	0	0
c4	NULL	181	2130	41.39	12.98	-11124.2	6350.19	1128	364.99	0	0	0	0
c4	NULL	2726	721	58.87	11.36	-8691.08	6353.54	688.67	286.48	0	0	0	0
c4	NULL	4411	2635	8.74	9.9	-11618	5191.62	3217.64	1103.61	0	0	0	0
c4	NULL	5964	3488	2.89	6.59	-8898.83	3863.19	4365.1	1360.48	0	0	0	0
c5	NULL	829	1245	41.9	13.64	-10689.4	6163.74	1037.65	368.74	0	0	0	0
c5	NULL	1830	578	60.78	11.6	-7657.18	5793.29	551.05	232.45	0	0	0	0
c5	NULL	3020	1170	7.82	11.42	-10658	5660.65	3709.54	1378.7	0	0	0	0
c5	NULL	3449	1645	10.75	10.85	-10796.8	4800.02	2905.92	1078.5	0	0	0	0
c6	NULL	2	42	25.1	15.6	-7973.23	4262.32	1914.77	751.64	0	0	0	0
c6	NULL	94	177	3.21	5.36	-8921.49	4213.8	3977.11	1126.56	0	0	0	0
c6	NULL	140	63	36.91	13.54	-9416.06	7708.83	1476.61	676.22	0	0	0	0
c6	NULL	186	60	65.48	10.54	-3942.23	3182.54	548.74	260.89	0	0	0	0
c7	NULL	331	156	30.5	14.44	-10109	6650.78	1434.87	475.47	0	0	0	0
c7	NULL	397	258	2.97	5.02	-10459.7	4522.17	3285.15	959.95	0	0	0	0
c7	NULL	446	71	64.87	10.16	-6112.44	4656.21	533.6	188.23	0	0	0	0
c7	NULL	519	182	5.83	9.27	-7906.49	4581.68	4461.96	1392.4	0	0	0	0
c8	NULL	503	2545	1.6	4.23	-8484.14	3504.15	4361.73	1261.16	0	0	0	0
c8	NULL	982	319	63.07	11.75	-8096.23	5786.68	563.85	216.21	0	0	0	0
c8	NULL	2280	1483	8.15	9.65	-13247.8	5248.7	2649.38	867.22	0	0	0	0
c8	NULL	3042	1019	35.27	14.36	-11193.8	6742.86	1431.73	544.209	0	0	0	0
d1	NULL	74	111	3.62	5.02	-10839.2	4637.56	3505.87	1103.82	0	0	0	0
d1	NULL	95	66	30.15	14.67	-12135.4	6722.21	1369.69	434.96	0	0	0	0
d1	NULL	102	29	57.74	12.48	-7391.54	4796.9	686.83	302.29	0	0	0	0
d1	NULL	250	72	16.88	12.44	-12884.8	5934.96	2173.36	668.47	0	0	0	0
d2	NULL	1	4	21.35	24.46	-8862.19	3366.61	2255.29	1462.78	0	0	0	0
d3	NULL	11	21	4.09	7.33	-8383.63	2047.52	3799.29	1140.25	0	0	0	0
d3	NULL	29	29	41.75	14.76	-7113.29	2518.77	1214.38	462.36	0	0	0	0
d3	NULL	66	30	55.18	14.51	-6511.1	3341.97	723.32	237.01	0	0	0	0
d3	NULL	69	14	7.4	6.51	-10338.9	3949.59	3346.97	1910.5	0	0	0	0
d4	NULL	7530	4237	43.12	12.97	-12478.4	6879.37	1082.74	343.07	0	0	0	0
d4	NULL	8184	4504	9.53	12.21	-11303	5092.97	3298.93	1206.58	0	0	0	0
d4	NULL	18215	9564	3.96	7.7	-9738.75	4861.76	4117.94	1426.31	0	0	0	0
d4	NULL	19142	1644	61.36	11.95	-8633.11	6157.14	674.57	278.17	0	0	0	0
d5	NULL	153	369	44.96	12.4	-11048.1	6634.83	977.62	339.71	0	0	0	0
d5	NULL	487	354	15.01	12.41	-10483.3	5320.7	2745.23	1011.45	0	0	0	0
d5	NULL	869	461	8.75	10.21	-10378.3	4733.72	3342.32	1275.91	0	0	0	0
d5	NULL	912	149	64.55	10.44	-6641.23	5491.89	526.36	208.13	0	0	0	0
d6	NULL	1	6	15.61	20.93	-4378.11	1973.37	3513.42	1969.59	0	0	0	0
d7	NULL	5	28	13.83	12.34	-6123.72	3089.57	2517.47	830.23	0	0	0	0
d7	NULL	11	11	42.43	13.02	-4435.87	1899.32	1078.98	384.42	0	0	0	0
d7	NULL	29	6	71.42	5.7	-4587.02	5308.09	259.88	79.05	0	0	0	0
d7	NULL	46	10	68.71	7	-2231.49	1107.09	526.04	67.51	0	0	0	0
d8	NULL	78	522	32.28	15.5	-13184.9	6655.82	1526.6	566.98	0	0	0	0
d8	NULL	867	354	62.59	11.92	-7280.6	5498.85	585.39	255.78	0	0	0	0
d8	NULL	1278	472	27.49	15.29	-13242.2	7177.18	1634.79	592.9	0	0	0	0
d8	NULL	2203	1356	3.65	5.94	-12081.7	5058.1	3491.24	1208.75	0	0	0	0
e2	NULL	1	1	40.89	0	-7578.61	0	1125.84	0	0	0	0	0
e3	NULL	5	3	58.64	8.72	-3925.45	359.32	880.37	180.1	0	0	0	0
e3	NULL	7	4	49.67	14.04	-7910.65	2887.79	853.87	283.95	0	0	0	0
e3	NULL	8	4	63.24	5.2	-4558.65	702.05	564.05	161.77	0	0	0	0
e3	NULL	14	3	5.5	1.53	-9622.62	1529.54	2877.29	310.68	0	0	0	0
e4	NULL	1	6	34.03	27.95	-5214.49	3808.6	1463.54	716.56	0	0	0	0
e5	NULL	1	1	71.08	0	-2590.91	0	409.99	0	0	0	0	0
e7	NULL	1	3	35.53	24.51	-11103.8	3404.41	1041.19	470.21	0	0	0	0
f1	NULL	1	4	11.89	11.95	-9966.61	3591.78	2197.19	601.51	0	0	0	0
f2	NULL	19	28	46.72	9.15	-12046.7	5150.57	928.54	383.08	0	0	0	0
f2	NULL	32	27	26.09	15.07	-14882.5	6065.96	1787.32	308.91	0	0	0	0
f2	NULL	33	20	17.36	16.71	-16423.6	4117.69	1751.14	567.07	0	0	0	0
f2	NULL	51	25	5.25	8.03	-15248	3715.05	3399.75	986.39	0	0	0	0
f3	NULL	1	3	11.93	8.42	-13132.4	2158.74	3520.17	1311.85	0	0	0	0
f3	NULL	5	5	2.61	4.25	-11969.4	4636.54	3109.82	565.29	0	0	0	0
f3	NULL	14	6	50.56	15.18	-9161.25	4517.3	736.13	217.51	0	0	0	0
f4	NULL	1	3	41.67	17.91	-6511.76	2342.18	1518.75	815.51	0	0	0	0
f4	NULL	10	7	8.89	4.09	-8622.05	6185.43	2010.99	171.07	0	0	0	0
f5	NULL	2	20	3.3	6.69	-8581.17	2933.78	4206.62	1027.29	0	0	0	0
f5	NULL	6	5	55.66	4.69	-5966.24	808.37	420.86	112.71	0	0	0	0
f5	NULL	28	14	56.15	10.5	-6333.21	3578.8	740.54	259.93	0	0	0	0
f5	NULL	46	18	19.75	13.74	-11985.8	5449.12	1960.23	543.85	0	0	0	0
f6	NULL	25	171	4.79	6.71	-11621.3	4744.51	3165.5	883.52	0	0	0	0
f6	NULL	179	68	42.04	12.33	-9814.04	5447.34	1013.25	301.23	0	0	0	0
f6	NULL	204	92	23.54	17.32	-13489	5297.97	1520.28	516.39	0	0	0	0
f6	NULL	341	75	57.27	7.62	-8361.63	5930.12	506.64	147.3	0	0	0	0
f7	NULL	6	4	53.27	6.47	-4020.61	1348.47	1026.38	400.7	0	0	0	0
f7	NULL	16	8	33.19	11.23	-7122.69	2850.35	1752.83	717.89	0	0	0	0
f7	NULL	33	8	57.71	13.43	-6107.19	2988.7	651.8	213.83	0	0	0	0
f7	NULL	37	19	5.41	6.77	-8939.5	3464.62	3465.58	1058.62	0	0	0	0
f8	NULL	1	9	34.43	22.64	-10356.1	6401.94	1327.98	664.38	0	0	0	0
g1	NULL	1	7	24.22	26.18	-12648.4	3359.3	1998.8	1063.03	0	0	0	0
g2	NULL	1	1	35.47	0	-12781.1	0	1032.5	0	0	0	0	0
g3	NULL	1	1	0.36	0	-15502.6	0	-478.55	0	0	0	0	0
g4	NULL	1	9	33.46	23.92	-10478.5	5184.83	1592.12	948.22	0	0	0	0
g5	NULL	12	18	59	5.51	-6475.46	2277.27	743.88	235.32	0	0	0	0
g5	NULL	18	15	22.16	16.42	-13621.1	4590.74	1702.15	596.36	0	0	0	0
g5	NULL	33	12	44.07	3.42	-10441	4290.99	898.51	200.65	0	0	0	0
g5	NULL	48	22	2.35	2.73	-10418.5	3757.45	3752.03	1241.81	0	0	0	0
g6	NULL	4	2	26.06	11.81	-15793.1	2477.52	1561.3	95.46	0	0	0	0
g6	NULL	9	2	40.42	6.56	-6702.46	944.02	1867.24	608.93	0	0	0	0
g6	NULL	13	5	2.77	3.39	-11368.8	4995.99	3802.75	556.4	0	0	0	0
g6	NULL	14	5	51.32	7.68	-5879.15	961.33	881.7	292.42	0	0	0	0
g7	NULL	1	5	36.95	22.7	-6616.45	3107.6	2085.09	1972.3	0	0	0	0
g8	NULL	1	5	23.46	25.4	-9054.5	3217.78	1739.17	860.17	0	0	0	0
h1	NULL	1	4	20.83	12.8	-11117.9	4284.66	1802.09	968.71	0	0	0	0
h4	NULL	1	2	46.1	11.28	-8517.31	1088.1	868.19	211.07	0	0	0	0
h5	NULL	1	2	27.58	0.38	-7271	787.77	1180.47	35.16	0	0	0	0
h6	NULL	1	2	51.88	0.06	-4374.5	5.98	590.04	0.89	0	0	0	0
h7	NULL	1	1	37.85	0	-7520.07	0	667.21	0	0	0	0	0
h8	NULL	1	2	33.87	20.59	-8887.95	3164.84	926.01	493.19	0	0	0	0

## Sheet: ARG
Chess Square	Parse	Cluster ID	Total Count	Sidechain SASA	stdev SASA	Sum Hydro(-)	stdev Hydro(-)	Sum Hydro(+)	stdev Hydro(+)	Sum Polar(-)	stdev Polar(-)	Sum Polar(+)	stdev Polar(+)
a1	.060.060	3	2	136.36	27.14	-3757.3	2918.33	450.24	25.71	-2415.61	2218.8	3898.82	2860.23
a1	.060.060	4	4	48.16	36.08	-7700.46	1991.83	1501.3	171.95	-3286.45	2658.78	12920.3	5144.96
a1	.060.060	5	2	95.46	10.15	-4274.88	866.53	862.66	188.35	-11105.2	4053.83	26524	4535.45
a1	.060.060	9	3	61.62	10.93	-6420.28	943.77	986.99	203.51	-10592.6	5918.22	22039.2	13315.6
a1	.060.180	28	27	74.95	33.59	-5624.69	2580.78	817.91	249.81	-8086.03	5789.9	16840	11286.7
a1	.060.180	37	22	35.54	29.83	-7309.76	1889.98	1767.65	480.53	-14046.6	6844.89	32068.3	11831.2
a1	.060.180	68	22	83.96	27.55	-3959.97	1372.28	1185.67	299.33	-4021.6	3295.94	16908	7604.31
a1	.060.180	86	20	42.33	28.37	-7931.39	2985.47	1805.19	435.27	-10113.1	5330.23	26219.7	9719.34
a1	.060.180	92	13	82.01	21.09	-7441.44	1451.92	501.32	66.19	-6817.18	5109.1	28143.3	9043.99
a1	.060.180	125	30	104.98	37.16	-3628.22	1220.53	601.05	160.8	-3400.97	3322.93	10153.9	6206.04
a1	.060.180	135	43	90.74	24.29	-6327.8	2223.96	725.76	138.85	-9239.21	5898.7	23930.2	10370
a1	.060.180	146	23	74.64	41.98	-5456.55	1273.52	858.48	217.55	-10745.8	6515.41	24618.9	10799.7
a1	.060.180	167	20	85.99	1.88	-5833.97	952.99	759.82	182.78	-4462.99	3501.52	28231.7	5558.49
a1	.060.180	170	37	38.8	30.09	-6975.54	2791.41	1554.63	327.63	-15410	43988.6	25638.5	8524.59
a1	.060.180	208	24	142.99	21.35	-3554.61	1220.46	233.13	57.85	-6896.53	4367.86	12846.7	8764.81
a1	.060.180	280	35	78.59	37.28	-5347.41	1542.95	841.65	847.68	-9947.73	6076.1	23161.2	9414.05
a1	.060.180	323	13	140.42	9.47	-1849.8	597.2	236.33	66.72	-358.87	239.61	1619.6	439.95
a1	.060.300	4	2	116.64	6.43	-4024.61	994.31	327.74	58.38	-7124.97	811.09	10475	338.98
a1	.060.300	10	5	55.1	3.78	-8336.62	566.33	1060.81	22.81	-4764.73	2764.43	17297.7	4935.66
a1	.060.300	16	6	11.38	9.36	-6345.8	617.71	1766.6	131.11	-9919.13	5302.39	26108.2	8480.6
a1	.060.300	20	8	44.07	34.29	-8317.61	3662.96	1419.82	451.5	-8302.45	4634.85	17885.1	11855.1
a1	.060.300	24	3	65.73	41.29	-5138.97	1889.74	1328.93	343.48	-5684.51	3179.96	19314.3	4633.26
a1	.180.060	1	4	74.14	42.77	-5247.81	1426.57	1146.8	429.61	-7616.65	4679.96	14358.4	3563.23
a1	.180.180	2	3	60.88	14.34	-8496.15	1833.48	1395.48	307.22	-8358.91	6262.57	25122.5	8329.59
a1	.180.180	4	5	71.88	22.64	-7067.98	3146.27	1164.36	329.27	-8149.87	2764.87	19283.4	5727.06
a1	.180.180	6	4	82.33	3.47	-5516.44	1552.85	822.87	283.6	-7696.57	3451.5	26333	5503.24
a1	.180.180	17	2	73.58	0.11	-7685.94	494.98	493.4	4.57	-9811.74	2710.26	31234.5	1584.32
a1	.180.180	24	10	23.31	6.66	-4581.56	386.93	815.87	47.49	-6722.04	5096.1	22778.9	3512.13
a1	.180.180	31	7	119.36	43.63	-2341.35	1214.86	393.75	171.28	-3136.93	2688.07	6707.5	4834.22
a1	.180.300	1	3	58.88	56.49	-10198.5	1918.91	1848.83	992.5	-7827.86	6058.31	12420	4544.32
a1	.300.060	1	2	122.05	27.89	-3306	2042.61	1046.27	125.76	-4210	3167.34	8932.72	8159.38
a1	.300.180	3	2	126.62	22.52	-4850.92	1545.78	290.49	85.24	-3609.04	666.61	14321.4	1921.92
a1	.300.180	7	4	52.89	5.91	-4729.02	1441.93	1170.91	391.47	-12881	7040.68	24936.9	10258.3
a1	.300.180	9	4	35.87	15.23	-7307.04	1625.85	1206.9	436.15	-13671.6	6294.9	27144.4	8861.67
a1	.300.300	1	2	83.63	70.28	-6316.18	4547.08	1231.08	931.03	-12645.5	11076	22523.7	21614.1
a2	.180.060	1	1	86.82	0	-8542.82	0	1717	0	-475.91	0	2498.22	0
a2	.300.300	1	1	151.26	0	-3011.57	0	402.58	0	-854.5	0	730.7	0
a3	.180.060	1	3	170.11	12.61	-3761.72	1587.83	396.42	55.35	-1348.98	888.46	2077.92	1987.08
a4	.060.180	1	3	79.08	29.28	-5387.95	1263.85	700.03	442.74	-6602.84	2900.06	18371.6	1965.27
a4	.180.060	1	2	116.25	4.88	-2038.19	966.29	240.9	614.45	-2592.38	2064.38	3046.66	763.62
a4	.180.180	1	4	180.99	4.03	-1715.48	1147.25	264.34	112.58	-1400.42	2149.2	2260.64	3318.09
a4	.180.300	1	1	154.6	0	-2294.02	0	367.79	0	-414.63	0	894.63	0
a4	.300.180	1	1	116.08	0	-2518.4	0	514.6	0	-588.77	0	4607.89	0
a5	.060.060	1	1	14.54	0	-4330.95	0	1672.1	0	-5117.13	0	29503.3	0
a5	.060.180	1	4	112.74	32.14	-4166.37	591.67	435.85	215.3	-6371.71	3016.82	9553.37	505.49
a5	.180.060	1	2	171.36	1.28	-877.49	288.08	471.97	310.98	-141.13	57.63	1567.25	240.18
a5	.180.180	1	4	87.62	19.89	-6918.25	5430.5	558.96	394.31	-5122.17	3702.86	13627.5	13384.5
a5	.180.300	1	1	190.59	0	-3070.15	0	208.87	0	-3652.67	0	6444.94	0
a5	.300.180	1	4	111.36	28.4	-4157.9	1017.97	486.61	190.01	-4243.66	712.63	13884.2	7933.54
a5	.300.300	1	2	128.63	25.21	-1669.3	647.45	586.55	274.07	-949.85	485.4	2921.72	1648.18
a6	.180.060	1	1	21.2	0	-4651.42	0	1685.52	0	-4254.49	0	10686.3	0
a6	.180.180	1	1	198.17	0	-454.18	0	150	0	-8.15	0	257.9	0
a6	.300.180	1	1	11.08	0	-4175.41	0	1343.37	0	-11183.7	0	21936.3	0
a7	.060.180	1	3	111.38	17.91	-3666.75	400.28	863.35	362.52	-1126.33	394.62	10707.8	4334.68
a7	.180.060	1	3	78.36	74.31	-6547.92	3701.97	1084.21	669.56	-6408.91	7516.75	12821.9	11055.3
a7	.180.180	1	4	37.16	24.77	-5151.13	2139.46	1625.78	371.4	-10953.9	4117.83	30547.8	6361.77
a7	.180.180	2	2	83.76	11.94	-6024.62	1371.22	633.18	129.48	-3755.95	56.35	11554	2862.42
a7	.180.180	6	3	92.89	35.95	-2514.1	960.49	1281.37	499.81	-3001.7	3003.24	12290.2	9361.66
a7	.180.180	13	4	110.03	6.03	-1784.77	547.08	821.36	173.38	-2390.32	2112.33	4623.06	2064.54
a7	.180.300	1	1	62.68	0	-7276.27	0	848.26	0	-13583	0	26673.1	0
a7	.300.180	1	1	61.02	0	-10371.9	0	1024.96	0	-1177.74	0	37713.9	0
a7	.300.180	3	5	103.57	26.1	-2540.72	1184.5	840.84	354.41	-1482.93	1169.64	7969.04	7539.08
a8	.060.060	1	5	94.52	36.25	-2215.41	414.44	467.55	5.97	-1700.94	636.17	13418	2347.93
a8	.060.180	3	12	46.51	31.46	-5592.32	1674.44	1723.13	518.48	-8138.32	5437.74	24218.2	8494.85
a8	.060.180	10	4	175.75	3.39	-1449.39	370.04	258.54	44.24	-4498.57	3211.06	8061.17	3875.37
a8	.060.180	19	8	115.22	16.45	-3892.01	2041.57	1084.09	239.06	-222.58	102.9	3241.4	1366.31
a8	.060.180	21	9	112.13	33.46	-5845.17	1506.23	445.46	167.06	-7951.34	3917.43	17626.2	8207.39
a8	.060.180	23	14	99.08	29.92	-2730.78	1220.93	842.77	302.09	-1360.76	1113.21	5837.22	6868.71
a8	.060.180	32	7	65.43	47.29	-5308.73	2570.75	1110.82	342.73	-7495.95	1606.61	19319.7	6202.48
a8	.060.180	35	9	43.76	11.4	-7498.04	1754.86	1716.6	377.36	-14683.2	5568.67	31987.2	10470.8
a8	.060.180	96	4	97.08	16.99	-4772.48	1496.53	1171.94	186.54	-4831.34	2539.91	22104.3	1471.61
a8	.060.180	104	11	105.13	31.73	-6381.92	1416.92	890.73	284.39	-7853.3	6185.65	24357.8	11051
a8	.060.180	107	16	69.21	28.42	-5780.16	1368.18	1279.86	311.23	-3938.71	2760.82	15291.7	6871.81
a8	.060.180	108	17	98.01	23.31	-4323.99	1710.91	642.19	135.89	-4815.89	4073.62	15893.2	7038.93
a8	.180.060	2	7	100.33	25.77	-3720.83	1680.95	1313.8	224.32	-7449.38	5052.72	15881.6	14553.2
a8	.180.060	3	5	13.93	3.42	-7384.54	1170.3	2160.2	354.97	-6429.23	2600.32	19351.8	5391.95
a8	.180.060	10	2	42.18	1.52	-4671.01	63.81	1347.82	89.17	-8455.18	2034.27	25400.2	2817.8
a8	.180.060	20	7	77.78	28.96	-4830.95	1647	1574.49	316.32	-4872.13	4420.85	19816.1	12596.4
a8	.180.060	24	8	84.74	45.37	-5008.15	2469.32	661.07	295.88	-7670.12	7461.97	21701.8	12398.7
a8	.180.180	15	9	47.68	10.92	-7318.82	1731.52	1485.02	157.37	-9398.13	2352.64	17743	5707.98
a8	.180.180	20	12	144.54	28.24	-3087.08	1415.49	232.99	79.77	-3833.95	3991.79	9554.33	6002.67
a8	.180.180	50	23	54.02	39.82	-5100.17	2014.62	1272.98	496.48	-9071.31	8522.52	18228.8	6100.57
a8	.180.180	62	18	61.72	44.53	-7490.8	3893.46	877.72	377.33	-10504.5	5053.26	26000.9	8328.67
a8	.180.180	94	7	113.99	24.8	-4439.81	1874.34	853.52	338.31	-753.08	803.26	5288.71	2980.29
a8	.180.180	95	19	24.84	28.52	-7358.94	2241.64	2254.16	396.07	-8942.13	5377.86	27603.2	5755.73
a8	.180.180	102	17	65.67	29.12	-7304.77	1782.36	1800.49	386.21	-11425.7	8883.55	27530	13934.4
a8	.180.180	122	15	83.13	24.84	-5606.13	1118.82	960.51	305.88	-8038.04	5030.17	22078.8	8871.77
a8	.180.180	140	16	90.23	31.05	-3888.82	1628.11	652.64	162.38	-2398.69	1917.37	9942.77	6006.66
a8	.180.180	144	9	130.22	50.7	-4440.63	1489.62	388.83	134.51	-8118.89	5132.91	17277.3	11328.8
a8	.180.180	175	19	78.91	39.87	-4705.07	1523.29	797.2	321.08	-5155.86	4235.56	13555.8	8780.21
a8	.180.180	178	22	47.73	23.73	-6689.31	2834.55	1676.79	396.86	-4354.03	2707.1	19185.4	9855.2
a8	.180.300	1	4	55.96	29.99	-4538.32	1790.2	1420.49	756.26	-2936.85	1751.77	11703.5	3578.62
a8	.300.180	3	3	80.92	10.35	-4390.2	1166.93	1296.29	137.59	-5559.05	1153.97	10930.3	3665.18
a8	.300.180	4	6	78.4	18.25	-3601.67	1733.99	1290.07	272.68	-5093	3132	10624.9	5422.76
a8	.300.180	6	2	12.23	0.3	-6162.17	497.67	2645.58	24.86	-8608.14	1507.27	35533.9	736.87
a8	.300.180	9	5	104.04	18.75	-5857.76	1912.75	662.37	258.51	-5468.36	4742.1	13110	7785.95
a8	.300.180	10	2	133.71	8.97	-1776.83	48.02	321.14	42.36	-239.1	111.44	1820.28	645.19
a8	.300.300	3	2	46.36	33.66	-5512.91	2514.02	873.7	43.84	-7816.24	543.84	24839.5	6706.15
a8	.300.300	6	4	100.97	25.08	-3114.41	1269.17	994.74	372.97	-3654.41	3524.1	8019.27	3957.12
b1	.060.060	2	7	27	17.86	-6564.19	548.58	1289.74	430.86	-15528	4144.33	33753.7	6762.3
b1	.060.060	7	3	68.96	56.61	-9156.05	1208.02	1162.55	312.76	-7001.4	3989.26	24907.1	6868.28
b1	.060.060	14	6	124.39	18.25	-3867.95	1454.4	463.72	131.11	-6045.88	4119.74	12179.2	6696.19
b1	.060.060	15	3	9.6	4.11	-3868.25	41.38	1780.91	122.03	-15187.7	6961.28	24372.2	13199.2
b1	.060.060	23	2	67.85	9.44	-3443.73	632.47	887.85	138.81	-3736.26	1561.06	24709.5	1266.71
b1	.060.060	25	5	62.14	29.9	-4393.86	1568.36	1312.58	327.56	-2553.49	1376.42	11531.9	4994.7
b1	.060.180	4	23	97.96	39.75	-6214.82	2964.84	657.95	203.85	-10863.3	5105.74	26015.6	11434.6
b1	.060.180	7	8	128.53	17.22	-3198.14	2111.39	290.14	72.37	-5396.17	7145.09	11057	13350.4
b1	.060.180	65	32	83.96	34.09	-4080.26	1630.58	1021.3	476.88	-3396.79	2460.55	10492.9	8211.76
b1	.060.180	116	27	64.74	33.9	-6048.58	4455.52	1483.91	414.19	-2260.29	1969.9	5993.92	4614.89
b1	.060.180	134	49	85.1	10.14	-5328.57	784.12	733.76	173.14	-3532.07	3865.96	25710.3	4269.67
b1	.060.180	181	21	117.07	19.08	-3579.54	2269.09	596.4	144.27	-1180.5	898.44	8051.93	7360.62
b1	.060.180	209	26	51.5	35.27	-5973.7	2067.45	1446.85	465.42	-11306.1	11265.5	24697.6	10902.8
b1	.060.180	219	21	112	37.09	-3460.5	1623.98	388.14	76.07	-3833.76	3058.77	13874.2	11034.9
b1	.060.180	229	27	100.27	27.92	-6873.56	3908.96	763.19	196.43	-6000.15	3298.07	16194.1	7502.28
b1	.060.180	233	25	24.3	19.57	-5639.02	2292.67	2128.63	384.77	-8437.58	4915.55	24476.4	10123.2
b1	.060.180	266	25	63.53	37.8	-3868.16	1445.3	1255.88	344.04	-3480.36	2039.97	13105.7	8899.38
b1	.060.180	269	25	46.35	26.74	-8135.68	4171.36	1423.93	370.57	-25088.5	51014.8	29734.5	10671.8
b1	.060.180	275	24	16.51	13.5	-6806.85	1984.27	2136.88	371.66	-11570.4	5720.77	25707.2	12174.8
b1	.060.180	281	16	76.77	42.45	-5148.08	1643.72	961.06	158.75	-8587.05	3535	23401.1	9444.03
b1	.060.180	356	23	50.51	31.81	-7210.73	2161.41	1182.76	401.84	-12982	5752.22	30122.9	10458
b1	.060.180	389	32	31.37	27.67	-7107.03	1969.63	1685.49	381.65	-12485.3	5593.29	27066.2	10004.8
b1	.060.180	422	32	99.7	39.29	-4780.65	1396.99	596.85	177.04	-7291.31	4182.91	17402.8	9579.26
b1	.060.180	453	25	80.77	13.97	-6181.91	1188.39	970.66	225.36	-2270.77	2083.12	16616.7	7905.67
b1	.060.300	1	2	130.38	2.68	-2541.4	131.02	460.91	17.41	-5867.21	1733.61	17990.7	3206.37
b1	.060.300	4	5	136.66	21.45	-1947.19	667.99	585.88	245.06	-1981.99	1868.05	3848.84	4070.03
b1	.060.300	8	3	35.11	36.76	-7460.21	2727.03	1811.19	534.16	-9893.13	3210.38	28149.1	10167.5
b1	.060.300	9	9	51.6	31.64	-5462.72	1983.37	1210.75	540.79	-5230.91	2794.75	14006.8	5759.57
b1	.060.300	13	6	48.64	32.34	-5655.5	560.66	1182.26	400.76	-11760.9	3285.64	28842.5	8180
b1	.180.060	1	5	114.81	52.11	-4572.01	3652.56	733.48	411.38	-5486.51	6492.02	7684.69	8131.68
b1	.180.180	5	6	86.42	20.36	-6637.7	3372.65	791.9	328.59	-5521.41	3220.96	19436.9	9925.48
b1	.180.180	8	5	74.56	53.23	-4786.42	1091.62	1336.75	420.98	-4125.8	2310.3	17674.3	8449.56
b1	.180.180	13	5	97.19	22.4	-4240.43	688.43	746.02	159.82	-6403.38	3672.3	10088	5815.55
b1	.180.180	17	6	66.7	42.38	-6234.52	2124.76	975.23	484.81	-7957.21	2815.58	28095.7	6123.67
b1	.180.180	26	7	44.17	30.14	-7462.66	3471.81	1398.95	335.85	-12310.4	7437.87	19641.9	11353.1
b1	.180.180	27	6	66.23	43.17	-4863.68	366.57	531.78	121.74	-1495.57	729.12	5419.77	1917.51
b1	.180.180	40	4	120.1	30.59	-2975.45	2306.65	296.71	111.1	-2929.48	1506.45	11685.2	11231.1
b1	.180.180	43	5	31.75	27.2	-5819.34	1044.2	1710.01	161.28	-7908.67	6668.85	19362.8	9779.3
b1	.180.300	1	1	150.89	0	-2095.65	0	245.61	0	-8775.81	0	11168.4	0
b1	.300.060	1	7	116.19	31.2	-4272.54	1733.61	373.8	101.65	-4583.49	3198.17	11588.1	6627.57
b1	.300.060	8	8	23.18	29.48	-7698.67	3078.43	1506.84	319.87	-9240.33	4085.52	34702.7	10277.8
b1	.300.060	15	2	44.62	1.12	-5943.21	180.05	1481.53	5.49	-2348.12	563.7	8259.38	1047.79
b1	.300.060	17	2	48.86	1.69	-5141.56	81.31	1500.89	0.87	-5574.83	2724.83	11714.6	4161.36
b1	.300.060	23	7	133.36	17.21	-2512.13	1262.82	705.1	171.61	-1443.02	1674.43	4771.34	3647.87
b1	.300.060	29	11	30.2	26.82	-6056.4	2725	1533.1	636.09	-7609.95	4675.42	22008.6	10647.1
b1	.300.060	35	2	110.36	0.1	-3462.52	39.41	844.41	8.82	-2103	1133.57	3469.71	1735.8
b1	.300.060	41	3	93.44	5.2	-5944.74	310.32	1476.29	47.11	-255.23	45.36	4631.15	1473.5
b1	.300.180	29	28	85.31	7.11	-7214.28	1194.96	1405.42	220.83	-7091.02	2852.22	13259.8	4859.69
b1	.300.180	80	48	99.37	32.89	-3113.45	1312.11	736.9	416.23	-3072	2912.8	10522.1	8566.06
b1	.300.180	84	54	59.52	32.54	-4977.66	2062.35	1448.99	360.72	-6799.92	5749.78	17327.9	9010.46
b1	.300.180	90	42	75.29	34.84	-4479.25	1294.16	1098.86	274.75	-6318.62	3740.08	14767.7	7425.04
b1	.300.180	103	24	142.72	31.86	-2203.87	1536.9	447.84	156.83	-1213.31	1856.99	3755.57	4912.66
b1	.300.180	111	24	110.35	28.61	-5286.09	3502.56	838.32	232.94	-8066.37	4366.25	17300.4	6801.75
b1	.300.180	121	50	35.92	27.39	-6979	2193.99	1651.22	445.3	-14502.5	8586.02	31921.5	9391.75
b1	.300.180	125	20	107.7	31.37	-2616.17	1272.58	1152.15	229.86	-693.37	618.88	3402.56	4136.8
b1	.300.180	188	20	117.58	3.02	-3913.18	1310.43	419.21	37.19	-6836.16	4940.35	15047.9	7048.28
b1	.300.180	284	29	42.81	26.77	-7069.11	2203.66	1928.64	548.07	-10608.3	6263.25	25547.4	12487.2
b1	.300.180	305	54	113.05	41.31	-4648.59	1833.17	437.51	121.65	-6656.28	3849.88	16686.7	8074.1
b1	.300.180	374	50	85.93	27.42	-4124.82	1548.36	873.53	282.51	-4177.92	3029.34	11583.7	6988.47
b1	.300.180	398	19	129.65	32.44	-5080.03	1813.44	304.84	58.53	-10484.1	4073.67	18795.2	6919.94
b1	.300.180	562	44	61.49	33.26	-6688.09	1617.77	967.38	345.37	-12607.9	4937.38	31557.4	10001.2
b1	.300.180	583	35	73.61	22.76	-6915.75	1902.06	983.44	247.05	-6601.8	4404.02	18372.8	7423.98
b1	.300.180	607	45	44.05	26.24	-6479.5	1883.33	1245.45	329.1	-10122.9	4832.83	28419.7	11728.8
b1	.300.180	609	36	33.98	25.67	-6131.94	2483.2	1716.35	504.48	-9048.8	5889.53	22436.2	11186.1
b1	.300.180	612	12	163.52	18.4	-1490.46	828.16	402.04	357.05	-580.61	913.69	2731.71	5672.06
b1	.300.300	1	18	109.27	21.71	-5183.45	3132.01	602.16	209.99	-4756.06	2678.99	12988.4	6522.45
b1	.300.300	28	17	41.81	18.01	-6587.41	1356.99	1537.32	325.51	-9784.91	5665.88	22551.7	11208.3
b1	.300.300	48	28	36.67	27.64	-5079.22	1396.81	1392.97	303.6	-13336	4617.27	28521.1	6890.29
b1	.300.300	85	17	85.57	35.89	-5496.8	2878.36	822.64	210.26	-11786	7517.87	27496.5	15685.6
b1	.300.300	97	23	32.44	24.22	-6067.45	1697.68	1897.65	283.51	-11179.4	7689.38	30629.2	11806.7
b1	.300.300	98	20	27.59	22.42	-6149.27	1758.8	1176.09	195.23	-9119.37	5537.09	25974.8	9653.47
b1	.300.300	127	6	160.96	13.65	-1980.25	637.12	166.98	75.89	-4909.05	3440.73	12638.4	6809.35
b1	.300.300	133	29	52.86	40.38	-8015.31	12018.2	1247.25	280.67	-11463.1	9242.21	19706	9239.25
b1	.300.300	150	14	118.62	24.19	-4689.9	1604.7	374.12	98.3	-6575.27	3899.83	14885.6	6536.56
b1	.300.300	168	26	80.51	32.4	-3490.65	1767.51	1329.25	371.15	-6473.85	21638.3	8561.64	6930.38
b1	.300.300	176	10	149.52	13.57	-1294.2	322.42	575.15	193.94	-603.35	552.76	2144.02	2247.03
b1	.300.300	180	30	45.65	34.26	-7282.73	2389.77	1518.84	873.49	-13063.9	5619.87	31157.3	10203.8
b1	.300.300	200	23	83.68	29.26	-3979.83	1443.42	973.87	222.38	-5623.48	2690.48	14125.4	4883.53
b2	.060.180	1	2	80.17	38.78	-8089.32	3268.73	869.67	278.54	-9833.41	9326.09	22949.8	21446.3
b2	.180.060	1	1	100.92	0	-6516.35	0	461.73	0	-4097.34	0	10469.9	0
b2	.180.180	1	6	69.7	66.31	-8605.29	2549.72	1186.22	611.98	-9783.26	6615.33	22433.2	15278.9
b2	.300.060	1	1	61.52	0	-4953.58	0	196.31	0	-20584.2	0	23332.3	0
b2	.300.180	1	3	8.48	1.74	-10815.6	990.37	2838.24	28.88	-16647.3	3451.03	35234.9	2603.7
b2	.300.180	4	3	51.07	22.03	-7533.45	1887.29	992.92	343.51	-7120.96	6880.69	17340.1	6781.14
b3	.060.180	1	1	99.17	0	-12673.9	0	419.96	0	-1085.57	0	7984.28	0
b3	.060.300	1	2	167.67	16.06	-1460.69	18.74	446.54	65.45	-581.09	10.08	2390.18	1496.91
b3	.180.180	3	3	10.76	11.49	-7157.32	1367.37	1921.32	559.31	-18822.3	4542.1	35553.8	7972.87
b3	.180.180	4	1	71.8	0	-4865.71	0	1146.86	0	-897.51	0	11082.9	0
b3	.180.180	7	3	132.81	6.83	-3367.4	1173.65	612.64	131.32	-6451.21	4378.33	8850.87	8232.93
b3	.180.300	1	1	29.13	0	-6438.46	0	1195.27	0	-25740.5	0	46989.3	0
b3	.300.180	1	2	92.83	58.24	-4546.81	2499.19	1320.86	908.71	-5188.44	4132.35	13531.6	11879.4
b3	.300.300	1	3	35.96	18.32	-8805.68	1867.94	1604.1	638.91	-12867.1	1024.82	35883.6	3310.06
b3	.300.300	2	2	139.26	18.85	-2233.93	233.96	383.32	223.49	-1263.59	295.54	5789.58	1874.44
b4	.060.060	1	1	67.59	0	-9773.89	0	1171.25	0	-2613.06	0	25215.9	0
b4	.060.180	1	3	115.07	10.22	-2418.99	1059.25	732.93	279.3	-1824.19	982.9	3353.21	759.46
b4	.060.180	3	2	52.77	44.06	-8726.1	1718.95	1377.5	331.06	-6438.42	1669.58	22445.2	5486
b4	.180.060	1	2	145.57	13.95	-9870.49	8261.14	470.01	115.44	-8932.71	1259.25	13236.6	1326.97
b4	.180.060	2	2	105.29	9.19	-3081.35	973.26	904.93	61.36	-1886.95	1522.5	13774.4	10043.3
b4	.180.060	8	5	55.09	27.37	-6044.3	1444.95	1087.78	134.12	-16069.1	10257.5	36202	15014.3
b4	.180.180	2	2	116.05	8.28	-3409.59	1572.36	295.76	77.25	-2576.51	664.25	11133.4	4641.97
b4	.180.180	10	2	65.26	4.42	-10622.1	779.69	1306.18	159.67	-1084.85	168.18	25655.9	1265.53
b4	.180.180	16	7	53.55	26.73	-6480.78	1012.98	835.77	266.95	-11212.5	4646.88	25597.5	8898.64
b4	.180.180	19	6	164.61	19.45	-1312.94	687.78	547.13	212.61	-352.61	327.6	601.79	695.21
b4	.180.180	21	6	74.67	5.97	-7134.14	2053.81	629.75	112.91	-4079.69	1601.68	24413	13278.4
b4	.180.180	23	4	3.07	0.45	-7113.93	374.06	1718.5	113.69	-4768.8	715.9	37019.6	1575.7
b4	.180.180	37	3	60.82	38.86	-4772.72	1607.63	1309.64	177.86	-3077.96	3100.6	13236.8	7395.71
b4	.180.180	40	13	77.09	34.12	-4587.48	1780.53	1232.39	398.6	-5443.75	3572.49	22905	7774.13
b4	.180.180	49	9	105.86	62.85	-5963.44	1593.84	621.76	314.11	-7544.91	3490.36	20498.1	11139.7
b4	.180.300	1	2	141.18	23.54	-3267.82	680.06	444.08	16.09	-4409	653.31	3829.65	3062.27
b4	.300.060	1	4	114.42	31.97	-4489.29	3054.36	706.12	400.3	-4552.56	2661.61	9233.2	5559.85
b4	.300.180	12	6	112.44	24.15	-6569.92	1750.39	457.17	191.6	-17586.4	6917.38	29587.3	10821.4
b4	.300.180	14	13	45.62	13.31	-4279.8	1967.8	1984.32	415.86	-4226.07	4157.99	14736	8344.4
b4	.300.180	37	9	152.1	6.98	-2625.21	1046.01	633.74	175.43	-307.58	273	1598.28	895.42
b4	.300.180	40	10	112.18	28.83	-2584.87	1475.29	634.58	214.63	-1839.02	1483.98	6843.26	6951.34
b4	.300.180	53	13	125.91	31.93	-3240.59	973.26	551.66	115.95	-5025.85	4507.31	11401.4	9220.04
b4	.300.180	62	12	29.02	9.5	-5587.39	2039.56	749.73	137.78	-9134.39	3739.35	36094.4	5006.69
b4	.300.180	76	5	169.89	16.24	-2388.47	1238.08	168.03	46.56	-2193.38	1344.77	4272.79	1927.61
b4	.300.180	78	17	54.59	22.17	-7198.16	3939.11	1044.59	693.47	-6391.9	4421.5	24721.3	9351.32
b4	.300.300	1	7	53.62	25	-4837.87	1109.84	1173.19	404.11	-6833.61	4213.35	25190.5	10414
b4	.300.300	5	2	154.43	18.49	-2011.45	1191.92	182.93	77.76	-6403.45	6357.54	12882.1	12362.7
b4	.300.300	9	3	107.99	19.92	-1970.86	216.98	1150.12	293.32	-226.31	89.68	2080.63	985.12
b4	.300.300	19	7	69.09	25.76	-5419.34	2422.94	1544.68	392.06	-6404.49	4451.65	20403.3	10069.9
b4	.300.300	21	4	137.92	39.05	-2754.72	955.84	426.23	76.91	-1610.03	1473.12	2382.71	261.81
b4	.300.300	26	4	37.75	13.26	-5475.92	1338.42	2286.77	435.02	-3759.74	2774.5	23095.7	5456.94
b4	.300.300	33	3	59.84	20.61	-6213.09	627.78	1608.84	261.38	-8885.33	5521.64	22852.6	11994.8
b4	.300.300	34	4	90.69	21.45	-6166.31	2798.25	490.98	113.42	-5376.45	2655.62	19199.2	5401.56
b5	.060.060	1	2	125.81	15.61	-2562.3	934.38	244.4	93.33	-7791.54	327.42	8165.06	1106.44
b5	.060.060	2	3	27.87	19.85	-5976.05	1907.65	1792.38	146.63	-6226.6	4194.24	21281.6	10934.1
b5	.060.180	29	6	76.84	36.32	-3767.39	1499	963.63	326.4	-3001.5	2606.97	6873.53	4857.03
b5	.060.180	34	17	36.72	27.72	-6713.9	2003.63	1710.38	392.11	-9306.5	4015.26	28052	11123.9
b5	.060.180	41	4	181.21	15.52	-1633.27	641.97	127.42	66.79	-1461.2	1792.8	2652.31	3087.68
b5	.060.180	45	30	103.3	6.46	-4513.44	961.29	280.47	22.06	-11048.8	2898.25	12365.1	4045.95
b5	.060.180	65	5	117.16	29.1	-3333.92	630.73	327.84	64.14	-6554.88	4483.31	19053.1	8641.12
b5	.060.180	72	9	57.69	31.29	-6833.74	1325.26	1116.01	269.8	-5929.53	3239.6	25845.3	5562.11
b5	.060.180	87	10	39.86	42.68	-7350.37	2302.33	935.03	189.22	-10360.5	4481.73	33285.2	11068.8
b5	.060.180	94	7	130.17	31.74	-4258.23	1706.12	470.07	89.61	-7278.39	2929.58	14426.5	6710.12
b5	.060.180	95	3	52.02	26.53	-9972.04	2510.93	535.47	51.77	-13783.9	1935.72	41208.4	7230.58
b5	.060.180	96	7	145.16	15.76	-808.28	211.55	489.61	57.54	-374.81	539.85	949.22	928.83
b5	.060.180	100	7	99.8	30.17	-4809.7	1073.53	746.87	247.48	-6548.72	4070.24	19303.2	8484.27
b5	.060.300	2	2	88.21	34.51	-5723.23	3132.9	1117.67	78.7	-2871.59	1455.76	8766.33	5679.8
b5	.060.300	3	1	36.62	0	-5689.02	0	1133.47	0	-5952.04	0	10063.9	0
b5	.060.300	5	4	96.39	1.4	-2602.83	212.35	1117.54	65.97	-4394.04	968.81	8451.41	1784.89
b5	.180.060	1	2	133.57	36.4	-3526.02	2730.1	500.87	349.54	-6092.7	6061.93	13594	13024.2
b5	.180.180	9	4	114.92	28.16	-4729.12	1474.5	335.78	77.88	-1910.93	1858.52	10437.2	5105
b5	.180.180	13	3	79.24	37.91	-4911.55	1481.8	908.72	279.04	-11808.5	4733.81	22958.6	4552.3
b5	.180.180	17	4	59.01	40.36	-4861.91	816.39	1352.21	373.44	-4280.39	3098.78	19441.5	10187.2
b5	.180.180	20	10	85.56	37.24	-3712.67	1095.97	793.18	219.12	-2684.86	2982.8	11046.2	5933.39
b5	.180.180	22	3	193.68	1.99	-1054.57	635.78	114.31	52.87	-149.61	197.72	285.23	294.17
b5	.180.180	27	5	109.24	42.15	-3981.55	1633.27	324.27	97.29	-5691.78	4579.54	12050.4	6474.09
b5	.180.300	1	1	70.43	0	-4274.66	0	491.27	0	-4012.34	0	8242.99	0
b5	.300.060	3	2	12.41	1.45	-5283.4	166.5	1792.86	72.25	-2767.16	906.72	22877.1	211.14
b5	.300.060	7	3	67.98	4.35	-3218.12	507.92	1994.8	352.37	-5273.72	3475.81	10859.7	5523.64
b5	.300.060	9	4	65.61	30.28	-4083.6	2240.31	1706.62	621.35	-3764.82	2481.85	12007.2	8538.89
b5	.300.060	15	4	139.1	30.67	-3823.25	996.59	501.03	53.84	-10364.2	4742.38	19528	4103.93
b5	.300.060	17	1	155.59	0	-2122.97	0	494.64	0	-480.59	0	1594.75	0
b5	.300.060	18	7	90.75	21.18	-6834.64	3496.08	1008.05	131.91	-6073.81	2110.1	15574.5	4244.64
b5	.300.180	78	66	109.42	6.71	-3195.17	586.51	970.86	127.51	-8159.46	3468.38	14962.9	6221.9
b5	.300.180	91	6	118.73	10.56	-1885.37	1199.57	795.71	614.22	-173.07	73.85	613.87	217.99
b5	.300.180	154	30	69.67	34.52	-6394.98	2630.97	702.76	197.45	-8216.64	3987.17	25104.2	8610.35
b5	.300.180	181	26	62.33	31.34	-10276.3	14869.5	1257.5	458.97	-11777.2	6949.39	28957.1	13513.4
b5	.300.180	184	26	85.83	30.65	-3389.76	1223.85	878.59	316.85	-2622.67	2107.15	10145.3	5961.6
b5	.300.180	221	12	66.21	25.36	-4078.56	931.09	1704.89	98.82	-11389.2	6891.29	19129.8	10000.8
b5	.300.180	236	13	175.46	25.5	-1660.67	917.86	132.21	62.25	-1982.11	2469.36	4348.53	3610.75
b5	.300.180	243	16	129.2	44.24	-2477.84	1366.42	340.12	96.46	-2025.3	2399.44	5482.15	5033.45
b5	.300.180	251	10	87.42	37.58	-2451.65	1247.46	753.19	169.12	-2659.68	1826.41	5850.04	3687.56
b5	.300.180	278	24	90.75	32.92	-5899.89	1228.44	979.56	235.93	-10029.4	4313.18	22196.7	9373.94
b5	.300.180	304	27	136.71	35.77	-3472.41	1231.72	384.82	98.91	-7354.07	13091.1	13305.9	11422.3
b5	.300.180	309	31	53.7	30.79	-5269.2	2267.17	1429.11	344.51	-7590.4	4900.37	24131.9	11996.4
b5	.300.180	316	18	61.43	40.49	-6145.82	1959.27	1250.89	310.79	-11068.7	4349.24	28598.3	6993.85
b5	.300.180	320	33	85.82	39.03	-5236.06	1471.27	806.43	241.19	-13251.2	15648.3	18805.9	8773.62
b5	.300.300	3	18	106.39	13.24	-3081.98	2318.14	1021.8	199.31	-4770.34	4363.3	7864.49	6619.65
b5	.300.300	10	4	119.85	3.01	-2795.46	996.09	818.51	138.01	-174.24	103.54	1079.12	769.75
b5	.300.300	19	4	37.35	16.81	-8426.29	758.02	2149.95	303.7	-17900.8	3578.49	40037.5	6265.27
b5	.300.300	31	20	35.25	23.99	-6844.65	2734.6	1702.4	476.29	-11392	7152.45	29144.7	12154.9
b5	.300.300	34	12	91.21	43.35	-5191.22	2032.97	558.18	172.37	-10279.4	3420.81	22942.2	7882.86
b5	.300.300	59	6	141.74	19.11	-1932.21	1370.31	653.08	107.47	-613.18	390.18	2350.62	1476.63
b5	.300.300	60	6	133.44	21.4	-3383.83	1314.25	317.01	82.01	-5454.29	4894.49	13973.7	9890
b5	.300.300	74	5	65.2	5.63	-6023.3	1275.66	1647.89	192.83	-9462.94	4482.18	27862.4	7033.12
b5	.300.300	75	18	84.17	32.26	-4136.84	1832.12	1053.72	201.44	-4406.58	2581.53	13288	6231.58
b5	.300.300	92	17	36.74	34.22	-4435.12	1686.59	1431.87	441.59	-7400.95	3408.98	28091.8	7853.66
b5	.300.300	94	16	45.42	32.91	-5653.16	1008.53	1432.79	178.55	-9462.54	5068.13	27093.5	4238.82
b5	.300.300	95	7	79.81	21.84	-4780.67	1769.61	917.26	224.17	-6532.51	5984.38	19283.5	9365.93
b6	.060.060	1	2	145.13	42.31	-4155.3	466.85	466.52	107.57	-15017.4	3185.89	21325.2	3561.11
b6	.060.180	5	3	42.26	1.68	-5326.76	1242.68	1309.35	39.18	-6645.18	2676.58	18910.7	4198.63
b6	.060.180	7	6	99.17	32.49	-3751.46	1771.65	1382.92	599.07	-653.12	365.64	6601.36	4320.78
b6	.060.180	10	36	102.36	5.95	-4302.25	726.54	287.48	29.12	-14719.4	22375.4	12551.8	3948.86
b6	.060.180	32	5	70.52	31.59	-6140.54	1030.14	1048.44	190.56	-4311.28	4033.45	18637.7	7527.88
b6	.060.180	36	4	119.45	55.86	-4211.94	1721.13	436.26	100.11	-3862.78	4156.14	15213.2	15252.1
b6	.060.180	54	6	29.66	24.88	-6978.55	2218.61	1208.44	267.13	-9356.83	5523.78	28024.8	10413
b6	.060.180	59	7	66.66	35.53	-6883.55	1825.02	930.26	302.58	-8550.71	5885.64	28400	10073.9
b6	.060.180	63	10	67.12	31.57	-4838.01	1790.55	1267.4	356.09	-4985.32	3613.43	14483.5	11642.4
b6	.060.180	65	1	192.1	0	-458.99	0	266.43	0	-126.24	0	84.28	0
b6	.060.300	1	3	85.81	33.85	-7253.04	1563.28	989.75	615.75	-6073.69	3366.01	12345	2935.02
b6	.180.060	1	1	161.84	0	-3563.78	0	155.04	0	-1990.44	0	3468.28	0
b6	.180.180	3	4	132.36	41.99	-3775.19	861.2	538.08	199.13	-4094.95	3522.36	9083.58	5058.81
b6	.180.180	6	4	10.19	1.21	-3402.66	340.27	1092.08	58.44	-9703.84	1987.35	24049.8	4542.91
b6	.180.180	9	3	42.12	28.97	-2802.28	1410.52	1287.11	361.05	-7336.07	5683.97	5403.77	2478.11
b6	.180.180	11	3	177	10.8	-1091.52	414.26	208.15	54.7	-2531.91	2401.92	3842.39	3364.32
b6	.180.180	13	1	61.14	0	-2302.12	0	738.56	0	-8710.89	0	3961.91	0
b6	.180.300	1	2	143.77	47.78	-1615.48	1143.88	544.88	147.15	-1015.62	1015.62	1181.18	1090.2
b6	.300.060	1	8	90.72	48.52	-4447.38	2191.38	972.1	624.89	-5393.83	3614.27	16636.9	8900.06
b6	.300.180	11	11	55.69	36.8	-7292.79	2607.22	1170.59	285.43	-11581.8	7214.53	21827.5	8144.51
b6	.300.180	15	17	67.38	48.56	-5624.04	1687.36	1130.75	445.72	-5350.77	2489.62	18332.6	7206.64
b6	.300.180	17	16	64.66	30.34	-5178.17	2349.84	1506.64	360.09	-6502.89	7050.18	19675.2	9752.11
b6	.300.180	22	7	56.72	15.93	-5788.89	1156.33	1668.49	215.66	-7968.42	3955.94	22006.6	8691.66
b6	.300.180	43	13	160.83	32.03	-2200.78	1747.55	228.28	71.92	-1572.7	3582.31	3898.65	5758.17
b6	.300.180	67	16	111.75	29.13	-4438.71	1512.45	483.23	130.76	-5539.49	4229.56	16372.9	10705.7
b6	.300.180	92	7	99.65	13.31	-7055.15	1789.68	529.11	174.77	-7402.95	4632.39	33012.2	11716.6
b6	.300.180	108	10	38.76	38.67	-6236.14	2823.95	1013.99	290.37	-11595.5	4744.57	27222.2	15216.2
b6	.300.180	116	10	55.71	29.42	-7481.25	2404.2	1229	204.1	-12655.1	4799.75	32903.7	12510.4
b6	.300.180	127	15	71.6	29.75	-4964.35	1335.54	1148.24	365.77	-5011.64	2626.98	17015.4	6567.72
b6	.300.180	133	10	58.92	38.09	-4877.92	557.34	966.31	205.64	-6239.24	3704.39	14466.5	7639.26
b6	.300.180	141	10	105.64	33.11	-3225.01	1101.69	928.53	303.3	-4842.11	3646.97	9460.49	3240.04
b6	.300.300	1	6	87.81	41.19	-6154.07	1624.35	924.98	391.39	-7271.66	3966.29	17643.8	7946.39
b6	.300.300	5	10	56.4	18.12	-5643.16	1903.89	1889.7	326.96	-10815.1	6969.23	28744.8	13414.1
b6	.300.300	8	7	64.53	25.68	-5439.41	1318.77	1024.7	341.43	-10088.2	2095.48	19500.8	6856.65
b6	.300.300	10	6	103.5	63.94	-6525.74	3738.62	349.12	137.32	-5904.41	3834.45	12133	6799.64
b6	.300.300	13	7	90.92	13.14	-7896.85	2139.21	736.06	61.27	-11397.8	5150.28	20011.5	8521.92
b6	.300.300	16	6	57.18	11.92	-8727.36	2025.32	1141.67	279.16	-11893	4998.51	38505.2	7683.67
b6	.300.300	21	6	63.07	16.79	-5197.54	1057.62	1384.92	411.06	-6652.48	3613.86	20121.8	4657.52
b6	.300.300	48	6	85.74	28.92	-3652.25	1352.88	859.69	321.32	-2842.61	3271.3	14367	7436.32
b7	.060.060	1	1	132.1	0	-1056.39	0	102.94	0	-451.63	0	6733.57	0
b7	.060.180	2	3	75.97	29.83	-4886.43	902.91	854.2	332.02	-8229.43	1288.05	17856.5	2196.52
b7	.060.180	7	1	194.17	0	-2561.97	0	214.9	0	-3215.19	0	3518.21	0
b7	.060.180	12	6	138.41	36.22	-2651.32	1503.58	590.21	266.32	-1186.68	1248.39	6329.8	5477.49
b7	.060.180	15	3	115.81	19.96	-3384.58	1804.22	774.44	289.11	-703.63	646.77	1797.73	869.98
b7	.060.180	16	4	57.3	29.95	-6472.03	1338.46	1713.95	513.01	-9869.23	4640.43	20084.9	12141.8
b7	.060.300	1	2	69.72	27.49	-1216.06	217.33	897.88	20.45	-2338.39	279.27	11687.3	9796.06
b7	.180.060	5	10	94.34	27.77	-3675.33	1597.3	927.39	378.42	-11497.1	9903.91	11625	10398.2
b7	.180.060	18	1	184.41	0	-1451.32	0	32.66	0	-119.46	0	365.63	0
b7	.180.060	22	4	168.39	3.79	-1212.54	671.33	566.46	82.49	-180.16	190.53	466.93	211.69
b7	.180.060	23	3	167.36	118.35	-6348.46	2036.56	564.01	65.65	-4635.5	2522.46	7445.78	5540.62
b7	.180.060	27	2	133.35	36.74	-1097.38	13.56	163.58	25.78	-4328.54	2977.74	4716.96	3090.55
b7	.180.060	28	15	48.99	27.68	-6721.13	2517.26	1689.8	392.51	-7036.2	4968.52	18284.3	9058.47
b7	.180.180	9	2	183.77	1.39	-1098.11	458.4	77.36	30.77	-196.01	147.52	351.21	143.16
b7	.180.180	26	10	156.58	24.5	-2151.68	1039.94	230.64	77.97	-1777.69	1681.74	4261.47	3680.72
b7	.180.180	34	17	115.71	5.68	-7314.64	1680.19	605.29	60.68	-10843.4	4783.55	18976.7	7606.52
b7	.180.180	43	28	78.34	40.61	-3981.07	1764.87	1127.29	384.32	-5900.72	4185.82	13308.1	8105.59
b7	.180.180	48	12	86.79	27.54	-4673.3	2346.07	897.66	283.24	-5150.64	3634.24	16903.4	7792.83
b7	.180.180	66	14	61.93	35.43	-6051.4	2077.87	1210.77	285.89	-11643.5	7115.41	24770.3	9869.84
b7	.180.180	69	16	75.74	27.77	-5383.18	2340.46	1020.2	420.08	-5555.27	4825.76	16828.1	9076.81
b7	.180.180	104	12	29.53	18.73	-8096.12	2317.85	1813.71	471.99	-11090	5963.39	27723.2	9802.25
b7	.180.180	124	2	3.82	1.63	-7065.88	331.42	1583.05	83.21	-3877.05	58.33	14313.4	4425.83
b7	.180.180	127	22	104.99	38.22	-3409.99	1717.2	542.31	166.05	-3330.65	3213.35	10685.6	8399.06
b7	.180.180	134	14	54.37	26.76	-3949.8	1043.37	1278.93	211.98	-6381.54	3533.18	15456.4	5971.29
b7	.180.180	152	3	24.7	1.71	-9664.36	560.23	2053.87	856.52	-9756.64	2252.33	43258.9	11637.1
b7	.180.300	1	3	21.13	0.87	-6908.69	721.44	1615.09	93.92	-11314.5	3761.51	42591.8	2215.87
b7	.180.300	4	2	85.79	3.97	-3571.07	709.16	1723.25	185.93	-2703.08	1921.74	5195.23	3589.06
b7	.180.300	5	3	54.29	35.73	-6957.54	2013.87	1505.19	68.85	-9338.49	3692.31	26498.8	8562.07
b7	.180.300	9	4	121.55	24.65	-4621.61	2516.92	789.68	204.21	-9007.81	4724.77	20671.2	5132.11
b7	.180.300	11	3	141.41	12.72	-1779.95	682.08	366.64	176.58	-818.34	298.05	1680.8	209.79
b7	.180.300	12	4	57.62	36.16	-5816.6	1937.56	1390.06	286.93	-4030.03	2582.22	11315.8	6482.16
b7	.300.060	1	4	142.44	18.49	-1539.72	445.48	558.98	118.38	-581.88	229.3	4170.43	4048.36
b7	.300.060	4	2	40.4	40.4	-5094	330.7	1139.41	322.58	-8990.49	1575.28	17932.7	577.34
b7	.300.060	5	3	56.08	50.85	-5873.23	2437.64	1113.72	327.74	-10418.6	5374.19	32936.4	13429.5
b7	.300.060	7	3	77.73	37	-3738.9	706.73	1326.94	143.33	-2005.92	1379.22	5621.44	970.49
b7	.300.180	26	21	83.27	29.24	-4223.08	1264.95	1077.13	215.94	-2899.54	1829.18	15021.8	8997.67
b7	.300.180	73	15	48.68	46	-6884.28	2163.13	1463.11	499.79	-13133	5749.52	26886.9	9551.3
b7	.300.180	93	7	72.99	35.41	-4758.22	1793.77	619.68	137.01	-12292.4	4499.7	29570.8	14917.2
b7	.300.180	104	23	108.27	36.49	-3849.34	2055.76	791.88	289.1	-2958.83	2965.44	12627.2	13127.2
b7	.300.180	105	14	141.19	27.77	-4048.82	2268.68	347.72	110.13	-6611.15	4827.72	12792.4	9659.16
b7	.300.180	114	15	50.71	24.86	-8394.99	4011.92	1632.74	421.94	-17173.5	12071.9	33746.9	16866.6
b7	.300.180	115	27	63.71	33.55	-5267.45	1580.84	1365.09	413.84	-5183.78	4290.23	18166.1	6195.43
b7	.300.180	133	13	58.33	39.65	-5873.91	1648.36	1408.29	293.91	-4799.04	3106.53	18269.8	10870.4
b7	.300.180	143	29	32.8	22.26	-7482.96	2340.25	1807.34	418.89	-12533.7	5927.8	32033.7	9890.97
b7	.300.180	145	20	69.34	43.26	-7660.03	2155.75	991.13	302.54	-12194.4	5204.71	23981	10258
b7	.300.180	146	29	96.27	37.1	-3126.5	1402.94	871.41	231.95	-1902.93	1631.89	8776.76	7885.88
b7	.300.180	149	12	92.36	40.51	-4911.04	1576.94	1144.42	355.51	-5817.99	4431.9	15173.1	8881.79
b7	.300.180	210	5	111.63	3.05	-2515.74	348.19	686.33	88.58	-3177.29	425.05	4573.19	1070.02
b7	.300.180	224	8	151.84	61.9	-1449.12	727.04	328.8	366.1	-789.8	982.15	2398.16	1741.44
b7	.300.300	1	17	81.74	15.04	-6390.02	1782.93	1184.81	457.21	-7927.89	5350.63	27975.3	8682.52
b7	.300.300	6	8	13.86	8.38	-5545.53	1035.4	1893.94	432.95	-8869.51	3975.8	28931	13729.7
b7	.300.300	8	16	52.21	35.25	-5968.61	1748.52	1561.02	332	-9758.63	6413.78	24831.1	12161.9
b7	.300.300	22	12	87.41	25.07	-4109.38	1916.78	1126.71	468.29	-3808.93	2995.24	10039.2	6903.87
b7	.300.300	31	13	149.74	47.39	-2134.99	997.4	448.85	160.5	-1801.21	2461.4	5812.38	9307.19
b7	.300.300	54	6	58.3	22.57	-4746.49	1758.51	1767.18	197.04	-8423.83	2709.01	18682.6	5168.29
b7	.300.300	62	5	179.13	14.74	-2015.09	1900.13	127.21	44.78	-2435.32	3502.25	6009.74	8453.19
b7	.300.300	71	5	51.06	8.63	-9052.18	1220.81	968.78	203.08	-15617.1	7629.43	40159.4	8034.16
b7	.300.300	78	6	99.26	38.14	-2869.42	1253.77	880.82	300.72	-3165.58	763.68	7869.69	5565.54
b8	.060.060	2	2	90.57	23.76	-3068.77	1493.83	598.33	45.77	-9666.89	11788.5	8746.77	7239.53
b8	.060.060	3	3	44.48	5.52	-7296.25	3183.47	1351.76	135.97	-10890.7	1314.02	18936.7	4644.41
b8	.060.060	5	2	39.26	2.12	-4027.06	242.97	2264.88	75.87	-8740.34	4490.52	19203.9	5453.99
b8	.060.180	29	14	87.79	30.4	-5524.05	1250.96	592.42	125.45	-8200.98	2886.64	26406.5	8279.68
b8	.060.180	33	39	87.68	34.04	-4466.29	2380.62	592.16	198.15	-6087.03	5364.39	18388.7	12151.9
b8	.060.180	46	24	97.74	25.42	-5697.16	1819.84	801.74	212.86	-6101.56	4627.52	17414	9175.82
b8	.060.180	55	43	46.39	27.5	-5771.09	1940.5	1515.53	395.76	-8804.3	4809.48	23863.2	9810.27
b8	.060.180	67	29	44.1	30.48	-5574.3	3072.22	1892.4	460.69	-6852.81	5352.45	17849.4	9856.04
b8	.060.180	110	22	21.61	16.94	-5737.83	1503.44	2343.81	368.83	-17247.3	6423.77	38864.1	10967.2
b8	.060.180	120	24	43.98	33.39	-7053.95	2746.88	1497.23	403.3	-10985.6	7165.39	28984.7	16012.2
b8	.060.180	182	36	103.7	40.59	-4936.47	6672.12	579.14	279.18	-3806.91	4685.45	10563.6	8698.82
b8	.060.180	227	33	79.68	34.47	-5108.18	2919.72	853.82	695.76	-5356	4787.01	14875.3	11232
b8	.060.180	247	31	37.56	28.72	-6877.42	7155.9	1602.77	375.4	-9660.86	5430.83	23613.6	9596.73
b8	.060.180	341	42	53.79	28.72	-5530.52	3766.51	1138.09	403.85	-5261.54	4136.52	15617.3	10316.4
b8	.060.180	348	12	105.51	41.62	-3527.25	1731.19	272.68	99.39	-2686.27	2250.8	13056.1	7134.03
b8	.060.300	5	2	75.9	42.27	-5112.24	1239.17	1000.33	385.5	-5234.06	3458.23	19086.5	11619.2
b8	.060.300	6	5	64.08	49.36	-5446.68	2066.64	1580.37	356.74	-9066.22	4561.49	21604.6	12058.8
b8	.060.300	6	5	64.08	49.36	-5446.68	2066.64	1580.37	356.74	-9066.22	4561.49	21604.6	12058.8
b8	.180.060	13	10	107.33	28.14	-3543.09	2105.59	1256.48	935.37	-1074.72	999.95	2598.31	3250.47
b8	.180.060	45	48	49.85	34.25	-5352.44	2088.71	1616.97	393.01	-6630.34	5380.03	16757.6	9079.64
b8	.180.060	49	19	83.3	31.61	-4461.51	2076.79	704.56	170.2	-7297.92	4748.88	17282.2	10657.3
b8	.180.060	68	18	87.5	41.46	-4648.68	2340.76	1037.91	315.12	-4463.94	4635.69	14824.4	10791.3
b8	.180.060	92	8	41.71	4.74	-5505.28	495.49	1238.31	306.58	-10667.9	4274.65	29787.4	4529.59
b8	.180.060	101	25	22.85	24.93	-5596.57	1481.4	1814.61	369.08	-14576.6	20698.8	29959.6	9518.12
b8	.180.060	129	12	147.14	23.08	-1926.07	787.61	341.61	134.33	-2197.57	2318.62	3805.36	2864.01
b8	.180.180	87	46	71.7	30.23	-8108.79	6180.65	1020.03	305.5	-13912.5	9120.45	29196.1	9778.16
b8	.180.180	167	93	48.46	33.04	-6326.72	2061.31	1645.53	396.37	-8735.24	6604.13	25025.5	11512.2
b8	.180.180	233	87	107.45	33.26	-3633.47	1725.91	538.75	154	-4631.64	4365.37	12238	10024.5
b8	.180.180	334	102	91.71	32.71	-4884.2	1674.38	756.82	181.75	-6598.53	5651.13	16332.9	9928.58
b8	.180.180	376	32	101.94	18.06	-4938.2	2164.13	1486.81	427.51	-319.59	244.64	1644.51	1442.48
b8	.180.180	379	95	40.55	25.46	-6651.25	12665.4	1765.44	352.36	-8942.1	4953.21	24299.2	10462.3
b8	.180.180	402	54	60.49	39.35	-6913.65	4690.08	1328.08	376.29	-10242.5	5934.95	24093	13076.7
b8	.180.180	436	96	67.06	26.48	-4547.45	1873.78	1208.71	338.01	-4611.84	3474.85	14337.6	7994.64
b8	.180.180	525	11	164.04	27.23	-2290.65	1197.87	173.53	66.2	-2648.13	2392.58	5198.48	4997.01
b8	.180.180	584	77	57.88	22.82	-6993.19	3159.87	1399.87	350.8	-10876.3	5824.44	29117.2	12206
b8	.180.180	662	87	81.39	28.79	-4339.76	1538.42	1144.08	355.16	-3334.39	2675.18	10880.3	7396.89
b8	.180.180	689	60	86.8	42.8	-5678.2	2098.52	773.88	271.41	-7560.4	5013.91	19783.7	9854.28
b8	.180.180	696	70	67.98	35.57	-4678.07	2047.02	1149.31	380.22	-6857.67	4738.17	14968.1	8491.32
b8	.180.180	710	50	131.23	29.98	-3517.35	2217.78	305.72	94.02	-4528.19	5131.01	12099.2	11537.4
b8	.180.180	867	58	36.73	33.17	-6841.22	1774.94	2237.47	478.36	-11880.1	6658.84	30031.8	11501.8
b8	.180.180	887	84	30.56	27.74	-6314.57	2174.46	1901.39	375.89	-18881.6	64393.8	27153.4	11288
b8	.180.180	1100	88	58.8	31.09	-8627.91	25283.4	1445.92	442.47	-18711	95439.8	24035.9	10454.4
b8	.180.180	1215	72	31.39	22.93	-7546.11	2120.02	2065.95	436.54	-8503.25	5645.98	26694.3	9881.2
b8	.180.300	6	2	63.29	0.23	-8133.19	455.48	936.98	6.36	-8893.01	152.12	19092	1325.48
b8	.180.300	11	9	74.58	22.85	-4666.61	1643.23	992.08	285.75	-5356.32	3926.18	14711.5	9159.64
b8	.180.300	21	9	7.18	13.48	-6438.69	1409.91	2045.91	317.92	-9866.04	3455.01	36458.6	8052.43
b8	.180.300	27	4	126.02	35.49	-2711.58	659.64	515.41	179.13	-7567.13	3201.95	10907	4486.31
b8	.180.300	35	5	115.72	21.9	-1882.69	650.52	238.42	62.97	-7766.34	5963	8906.4	6455.67
b8	.180.300	42	12	21.42	33.64	-6465.36	1962.32	1990.73	415.58	-9263.66	4437.66	31835.6	12285.8
b8	.180.300	44	8	56.25	28.07	-5762.21	2115.45	1191.79	301.39	-9693.69	6939.71	19404.1	8854.38
b8	.180.300	50	5	60.14	49.67	-4299.96	1280.19	776.62	291.76	-3988.4	3129.83	10959.9	8505.79
b8	.300.060	13	13	25.18	31.13	-7719.21	2370.23	1700.42	432.66	-7975.21	6176.61	30116.6	16402
b8	.300.060	17	9	142.56	23.51	-2431.9	708.34	329.34	115.97	-1495.37	1526.95	5144.77	2702.58
b8	.300.060	22	11	106.63	20.35	-12810	29872.5	653.8	240.06	-5360.47	5030.19	12413.9	7668.01
b8	.300.060	29	3	28.1	16.14	-6851.73	1745.1	1025.56	39.61	-11013	5017.78	32216.7	10616.1
b8	.300.060	30	7	58.52	29.84	-4592.16	764.75	1276.81	259.28	-4046.45	2346.73	16273.4	3396.85
b8	.300.060	43	1	149.94	0	-3320.12	0	888.91	0	-59.27	0	623.42	0
b8	.300.060	49	7	4.56	5.08	-6403.52	523.82	1664.29	180.07	-9518.12	3232.91	26888.6	3940.04
b8	.300.060	59	15	35.9	33.45	-6613.24	1725.85	1916.44	374.92	-8194.91	5602.5	26323.4	11434.5
b8	.300.180	74	94	84.95	39.97	-4154.25	1825.25	565.78	110.19	-6020.75	12403.3	13645.2	8510.13
b8	.300.180	253	45	94.25	45.5	-2922.89	1159.56	652.54	212.45	-1294.84	1655.64	5702.35	5844.51
b8	.300.180	258	76	90.56	46.01	-5078.61	4954.67	362.434	98.4159	-7908.13	5762.34	16373.1	10419.6
b8	.300.180	272	80	70.33	40.96	-7112.24	2112.65	989.68	408.83	-10977.8	4987.84	28472.4	9972.81
b8	.300.180	304	60	108.04	24.91	-1381.97	625.94	828.78	329.49	-656.57	167.31	2337.91	669.29
b8	.300.180	358	131	58.46	42.36	-6215.93	1909.06	1794.86	434.76	-10936.9	5771.82	26912	9354.88
b8	.300.180	362	71	61.4	44.64	-6918.66	2031.27	1875.89	1398.13	-10282.2	9908.48	25646.3	11839.5
b8	.300.180	415	87	76.8	39.47	-5066.74	1825.54	1030.45	309.18	-5423.56	3372.78	14349.4	6209.47
b8	.300.180	439	67	81.26	43.23	-6416.04	10837.9	802.86	216.77	-7521.85	4083.38	17977.4	8213.77
b8	.300.180	454	79	66.27	40.43	-6907.21	2069.65	898.17	295.3	-12684.3	5681.62	28627.8	10036.5
b8	.300.180	494	112	71.22	36.59	-5046.02	4066.29	1251.31	433.67	-13359.2	70105.8	16436.4	8263.51
b8	.300.180	689	102	61.87	44.75	-6895.53	2437.42	1559.45	488.38	-13181.5	6947.19	30927.4	13127.1
b8	.300.180	792	50	96.12	42.06	-2766.17	2635.96	318.3	112.5	-2363.01	3515.46	5868.24	6217.02
b8	.300.180	1142	83	85.33	46.14	-3299.96	1694.11	1035.37	327.32	-3461.51	3057.39	9608.55	6678.52
b8	.300.180	1156	77	85.4	38.93	-4246.42	1594.11	946.33	256.13	-2642.05	2620.01	10866.7	7261.82
b8	.300.180	1168	87	53.47	31.04	-4827.33	1852.42	1559.75	304.77	-9409.84	5340.42	21973.3	9410.39
b8	.300.180	1172	111	65.67	44.41	-5650.68	1704.31	1505.73	280.37	-13323.5	63649.7	22567.6	9904.32
b8	.300.180	1212	8	140.64	58.18	-2072.15	1502.97	97.01	32.61	-3941.96	6673.52	6916.27	10092.7
b8	.300.300	10	62	24.46	27.06	-4930.67	951.4	1591.82	343.23	-14259.5	4375.55	30724.4	7097.9
b8	.300.300	39	21	111.86	45.38	-4753.31	1776.82	348.13	59.03	-6880.04	3342.79	15199.6	4853.6
b8	.300.300	85	12	149.57	20.92	-1514.1	601.48	498.24	349.76	-648.69	1129.73	3314.15	4259.74
b8	.300.300	104	16	66.31	21.8	-6350.11	2690.21	1307.62	265.04	-13934	6537.9	24238.8	11346.5
b8	.300.300	122	53	53.41	27.66	-3682.11	1116.74	1466.87	407.21	-5326.46	6329.59	13203.3	6602.5
b8	.300.300	135	31	37.32	26.74	-7045.75	2171.23	1443.22	440.84	-10379.4	5515.56	28619.8	12974.7
b8	.300.300	145	31	72.9	35.58	-5490.54	4142.16	747.06	225.26	-10628.9	5595.38	23668.5	7702.18
b8	.300.300	160	27	94.1	23.89	-2724.67	1415.71	1067.09	473.94	-2495.17	3150.07	7241.8	7417.97
b8	.300.300	190	25	82.4	32.83	-4802.49	2093.85	763.15	211.99	-7283.79	3736.87	18655.7	8003.79
b8	.300.300	200	16	113.47	35.02	-3989.56	2596.21	728.17	165.02	-5685.98	4415.45	16011.9	12665.7
b8	.300.300	263	37	114.31	35.6	-3154.53	1315.77	795.07	191.7	-3406.99	2868.43	7388.65	4799.68
b8	.300.300	375	22	118.41	32.94	-3277.13	1350.07	366.7	127.79	-5874.17	4643.08	13092.9	10012
b8	.300.300	386	41	40.52	24.76	-5885.63	1844	1693.11	340.27	-5812.24	3624.42	21397.1	9785.95
b8	.300.300	403	33	58.64	35.27	-4867.92	1232.95	1143.51	243.7	-5715.91	2780.31	17987.9	7720.25
b8	.300.300	426	46	37.36	29.05	-6010.27	1588.16	1939.72	424.65	-12061	7312.55	30600.9	10752
b8	.300.300	444	53	36.16	33.35	-6314.14	2028.01	1681.18	464.65	-12031.3	6155.25	31460.3	10674.9
b8	.300.300	503	34	86.65	29.33	-7038.97	7229.71	800.25	211.12	-5896.85	4218.31	16888.2	8663.8
b8	.300.300	544	4	153.59	13.92	-2886.58	1759.73	148.38	48.96	-4314.6	3847.03	8984.06	5273.21
c1	.060.060	2	4	108.61	33.59	-4051.56	1265.8	960.62	249.38	-3035.57	1495.29	9455.19	1931.73
c1	.060.060	3	2	153.74	19.74	-3258.18	1530.73	325.8	28.24	-3621.28	1685.28	12315.2	7349.9
c1	.060.180	9	19	95.31	53.07	-5736.6	3186.2	678.06	179.03	-5788.28	2628.12	14804	8854.85
c1	.060.180	35	11	73.28	38.16	-8527.67	2206.28	981.8	188.23	-11189.5	4082.62	34142.7	11556.8
c1	.060.180	47	17	43.43	28.94	-7429.57	3273.1	1116.93	919.99	-11538.1	6835.69	25654.5	8518.67
c1	.060.180	68	8	127.6	27.69	-5276.21	1789.79	363.41	85.7	-8626.57	7116.42	23192.3	12456.4
c1	.060.180	71	14	105.79	26.94	-5266.72	2236.12	984.2	215.43	-2216.26	2139.98	11413.1	5065.45
c1	.060.180	73	30	53.07	35.73	-4201.81	1849.33	1438.55	535.37	-10123.8	22063.9	19332.1	8621.11
c1	.060.180	74	4	173.21	27.33	-1439.77	1821.51	553.17	168.74	-401.29	301.54	2010.36	1926.77
c1	.060.180	81	4	160.52	9.67	-1306.04	596.85	205.36	26.27	-2401.37	3047.08	4082.43	5863.1
c1	.060.180	107	11	129.41	24.09	-1835.67	845.27	517.89	226.36	-2377.34	1230.91	5284.28	6032.9
c1	.060.180	128	15	18.12	15.48	-8918.33	2846.74	2041.86	531.99	-11088.1	5038.84	33576.2	9442.14
c1	.060.300	2	4	41.85	29.15	-9516.65	3258.13	1204.87	91.14	-6445.56	1367.55	28099.4	3606.21
c1	.060.300	7	2	135.82	1.82	-615.87	61.56	359.45	4.4	-1013.4	119.23	1652.18	123.97
c1	.060.300	8	4	134.32	37.24	-2532.41	1183.91	340.38	106.79	-3395.21	1443.43	9243.81	3463.22
c1	.060.300	10	2	150.04	27.69	-2532.58	838.58	478.17	106.99	-1358.62	325.98	4775.29	4384.56
c1	.060.300	13	3	107.74	14.5	-1855.27	1098.93	1056.18	256.03	-4200.04	3660.95	15144.5	6229.87
c1	.180.060	1	2	94.29	0.24	-2663.21	101.93	1319.93	4.87	-1849.75	127.38	8160.49	148.97
c1	.180.060	6	5	46.24	40.77	-6255.37	2327.94	1283.88	243.82	-6892.68	2956.59	19627.3	6854.19
c1	.180.060	9	3	138.46	19.38	-3054.64	1547.52	430.76	145.48	-2676.39	1634.2	5000.34	2586.42
c1	.180.180	3	2	33.12	22.7	-6771.26	843.89	1806.72	151.18	-22738	5343.5	50986.2	6683.6
c1	.180.180	4	4	43.88	41.25	-7320.71	2659.93	1357.03	263.8	-3875.39	784.45	22189.7	10207.6
c1	.180.180	14	5	92.58	37.58	-2149.72	512.93	720.64	218.09	-1628.42	1074.89	6224.5	2729.73
c1	.180.180	22	3	96.32	15.66	-3287.4	2328.12	1761.36	637.35	-2354.32	1529.02	4407.22	2420.54
c1	.180.180	23	5	172.78	22.49	-1435.14	545.51	187.4	51.58	-1373.83	1524.34	2540.92	2562.03
c1	.180.180	25	6	95.84	24.81	-4318.77	3041.19	713.81	186	-6041.2	2018.59	13447	7858.26
c1	.300.060	1	7	59.09	10.82	-7113.02	3372.75	949.77	359.78	-7418.48	4363.75	22559.5	8578.04
c1	.300.060	5	7	94.53	25.88	-2752.25	1066.6	904	218.14	-2433.05	1221.4	4501.62	2104.41
c1	.300.060	10	10	101	37.67	-5404.48	1783.65	566.83	477.7	-6421.43	4004.25	17023.4	10147.5
c1	.300.060	18	7	27.63	29.46	-6202.45	1516.24	1640.28	336.06	-5544.45	2395.29	18240.2	9399.57
c1	.300.060	24	8	141.04	28.94	-2076.34	981.45	360.5	41.29	-1145.53	902.93	3953.98	1867.92
c1	.300.060	27	2	109.44	0.22	-6490.67	1433.52	451.96	19.8	-14249.3	2115.93	26584.8	3854.99
c1	.300.060	34	3	88.02	30.92	-6589.1	1680.24	977.96	124.28	-10426.1	7150.66	22676.6	14108.9
c1	.300.180	50	30	58.65	45.69	-6480.58	2087.39	1027.62	287.54	-10675	4860.73	26763.2	9053.23
c1	.300.180	55	25	87.68	31.36	-3712.77	1690.5	1132.26	312.4	-2497.55	1795	8737.84	4405.04
c1	.300.180	64	7	154.38	65.61	-1065.43	319.33	304.58	241.74	-205.59	127.04	631.87	535.11
c1	.300.180	132	19	110.68	36.56	-7202.12	4792.84	348.99	87.07	-12440.8	8019.23	29349.1	14764.4
c1	.300.180	141	37	33.5	28.69	-7655.59	1619.9	1781.6	450.38	-11266.5	4505.22	30509.3	10807.1
c1	.300.180	157	35	92.11	24.95	-4685.66	2449.81	821.47	151.42	-3164.89	2222.9	13167.5	9645.24
c1	.300.180	174	37	68.35	37.92	-4658.77	1971.97	1256.49	454.96	-2866.24	2246.9	14084.1	7984.97
c1	.300.180	219	5	142.55	59.53	-1635.76	778.52	174.62	51.81	-3615	2387.65	7980.18	3612
c1	.300.180	255	36	62.24	38.42	-6639.64	1631.97	1251.79	344.78	-11145.6	7068.66	29704.5	10100.4
c1	.300.180	310	16	65.14	33.28	-9300.99	2948.17	628.92	110.15	-11751	4868.76	25891.9	7007.71
c1	.300.180	359	30	116.49	27.19	-5066.55	1611.27	472.42	92.82	-8381.19	4449.65	16766.3	8285.53
c1	.300.180	374	36	84.88	32.22	-4371.29	1592.61	752.62	353.87	-5261.64	2604.34	11932.6	7105.88
c1	.300.180	376	55	55.39	30.63	-6649.2	2203.77	1231.37	406.89	-12070.9	6113.57	28788.8	11590.9
c1	.300.180	380	33	68.95	35.36	-6994.71	1729.54	1142.82	343.3	-10077	5952.78	28801.1	8839.55
c1	.300.180	408	34	123.3	37.3	-2701.44	1219.7	472.32	181.12	-2901.89	1824.88	7667.98	4904.44
c1	.300.180	448	20	54.34	29.99	-6865.46	1745.16	1320.58	335.64	-12098.3	3614.88	27237	8295.56
c1	.300.180	451	9	167.07	31.88	-1550.8	1432.5	622.87	229.78	-2241.6	2667.4	4623.14	4177.54
c1	.300.180	479	15	130.7	14.41	-1960.25	910.25	-193.43	2416.8	-443.67	273.96	1785.23	2103.28
c1	.300.300	31	19	90.83	33.7	-3699.74	1645.52	892.2	240.95	-3235.63	3192.66	12206.5	8531.49
c1	.300.300	35	27	112.03	37.09	-5021.09	1985.34	504.69	119.14	-9972.96	9073.2	16919	10671
c1	.300.300	46	25	71.77	34.61	-8641.61	2530.17	1183.12	329.92	-12488.2	7665.04	27495.3	12324.4
c1	.300.300	56	27	41.46	23.35	-5581.18	1939.14	1764.93	471.96	-8876.41	6736.1	23407.7	12076.1
c1	.300.300	67	7	144.52	17.39	-2241.63	675.53	195.42	56.4	-6672.22	2720.42	8958.12	5308.74
c1	.300.300	80	12	143.51	29.41	-2214.81	781.32	397.23	158.45	-1018.41	1062.48	4020.28	3195.41
c1	.300.300	83	15	98.71	37.84	-4106.25	2074.24	1103.16	258.14	-3055.61	2134.97	10573.5	5479.01
c1	.300.300	104	6	128.89	3.61	-4043.33	655.47	983.75	84.9	-1464.03	1689.22	2416.66	2704.25
c2	.060.180	1	2	116.24	0.85	-3771.94	1856.34	514.08	60.95	-2068.1	554.48	8720.77	7039.14
c2	.180.180	1	1	36.76	0	-5590.77	0	719.9	0	-3060.31	0	31188.4	0
c2	.300.060	1	3	34.66	20.69	-5670.12	1253.93	1265.12	803.1	-7156.02	1522.95	20125.5	5776.19
c2	.300.180	1	2	40.69	28.88	-7894.04	1840.66	2046.8	678.69	-11860	3644.98	29438.1	6576.98
c2	.300.180	4	2	156.8	23.64	-2600.5	151.12	389.26	129.96	-937.74	674.59	1590.9	1130.99
c2	.300.180	7	3	101.29	15.53	-5125.16	569.45	568.6	46.35	-10434.5	1148.67	19629.2	5459.17
c2	.300.300	1	2	96.96	0.92	-3215.28	398.12	298.14	8.09	-8355.77	3776.65	21184	4888.94
c2	.300.300	3	2	133.75	1.82	-2578.64	298.09	502.47	101.44	-935.18	572.35	3735.55	561.93
c2	.300.300	7	3	83.37	13.24	-5191.34	818.59	1113.29	665.96	-5408.64	1730.14	15948.2	5133.58
c3	.060.060	1	1	98.93	0	-9042.03	0	-344.84	0	-1151.4	0	17959.3	0
c3	.060.180	1	1	75.24	0	-7924.34	0	949.01	0	-1793.76	0	5379.21	0
c3	.180.060	7	2	84.86	16.15	-6497.12	648.83	838.5	162.74	-7504.2	2272.18	26441.2	2732.94
c3	.180.060	8	7	114.92	34.43	-2080.91	555.08	551.68	54.18	-2229.79	1282.85	2421.3	1215.75
c3	.180.180	1	2	132.15	61.29	-3502.71	2046.98	257.82	69.65	-3660.59	2981.57	17800.8	16684
c3	.180.180	2	2	75.57	63.85	-5583.06	847.15	1173.28	22.52	-6262.57	440.96	23857.7	10858.8
c3	.180.180	6	5	115.33	20.48	-4284.56	2802.91	926.22	406.05	-7126.26	10850.6	7751.45	5988.19
c3	.300.060	1	1	133.79	0	-5766.34	0	788.73	0	-1654.13	0	19103.3	0
c3	.300.180	3	7	100.48	8.43	-3694.29	1699.37	791.68	427.21	-2568.98	1737.63	11858	7743.5
c3	.300.180	3	7	100.48	8.43	-3694.29	1699.37	791.68	427.21	-2568.98	1737.63	11858	7743.5
c3	.300.180	3	7	100.48	8.43	-3694.29	1699.37	791.68	427.21	-2568.98	1737.63	11858	7743.5
c3	.300.300	1	4	53.49	55.92	-9949.75	4180.09	947.06	344.94	-11632.3	1799.96	36860.4	15040.3
c4	.060.060	2	3	52.91	34.51	-6248.15	1062.56	1408.3	241.83	-4148.5	3544.14	21794.5	3215.73
c4	.060.060	3	2	68.82	0.99	-5491.44	1803.03	1554.96	282.65	-4950.5	774.18	11382.5	2616.9
c4	.060.060	4	3	146.72	9.01	-3746.44	3007.93	551.44	150.13	-4726.3	4476.69	8622.92	4266.02
c4	.060.060	6	3	141.56	8.61	-1869.15	391.54	450.01	114.13	-1013.4	603.83	2468.31	1711.56
c4	.060.060	12	2	79.62	79.62	-1444.73	637.33	869.82	60.37	-1181.67	540.94	7416.71	7057.91
c4	.060.180	2	14	181.87	9.87	-706.26	334.86	213.35	77.73	-725.41	652.8	602.66	842.88
c4	.060.180	21	9	38.93	28.05	-7102.58	1671.82	1847.54	363.46	-13291	5886.92	36224.3	9988.15
c4	.060.180	31	18	114.97	32.71	-5364.21	1613.47	497.13	139.26	-7729.97	3571.9	22143.4	7125.11
c4	.060.180	46	18	37.02	33.81	-6528.54	1799.43	1575.92	527.7	-5667.65	2914.66	18211	8056.29
c4	.060.180	48	18	114.97	31.68	-2862.59	965.67	418.8	125.98	-2035.96	1861.49	9237.43	5837.59
c4	.060.180	49	10	94.15	25.57	-5342.73	1530.52	513.07	173.37	-8442.16	4464.83	23533.1	13239.6
c4	.060.180	62	10	98.29	35.93	-6322.6	1538.06	842.32	185.79	-10073.3	4329.68	22956.2	12806.6
c4	.060.180	86	8	53.94	29.52	-4557.12	2108.31	1746.62	656.7	-3670.73	1742.46	11329.3	6110.12
c4	.060.180	138	16	158.1	24.41	-1904.99	980.66	462.47	184.55	-728.11	821.84	1181.83	805.19
c4	.060.180	143	18	118.86	21.7	-4114.79	1360.16	675.43	162.04	-2297.24	1411.91	12081.6	6064
c4	.060.180	147	12	66.66	34.36	-4809.36	1391.56	1140.99	305.98	-5061.6	4784.52	12840.2	6145.07
c4	.060.180	153	14	50.25	24.18	-7444.13	1939.7	1057.67	338.23	-11504.8	3162.02	32824.2	8094.32
c4	.060.180	155	10	72.46	32.89	-4396.68	1762.71	1361.39	372.69	-4014.53	2459.9	7160.36	3335.14
c4	.060.300	1	8	93.93	40.58	-2330.11	1159.38	490.98	823.97	-13125.8	31153.7	9020.41	6854.01
c4	.060.300	7	1	142.66	0	-1392.65	0	266.57	0	-2595.56	0	1655.13	0
c4	.180.060	5	41	34.83	28.9	-7156.54	2259.49	1850.43	515.34	-13009.4	5993.58	31570	11130
c4	.180.060	42	45	65.74	31.4	-4742.3	1991.35	1513.05	375.96	-4093.36	4297.12	14502.6	8281.98
c4	.180.060	47	57	80.01	29.98	-5086.97	2457.22	1281.47	374.87	-2973.5	3497.73	11857.2	11564.7
c4	.180.060	55	44	64.37	31.42	-5835.09	2681.15	1310.17	513.53	-6432.54	4764.69	20182.5	9851.24
c4	.180.060	191	63	35.74	25.58	-5872.8	1865.81	1664.94	409.91	-8908.49	4296.22	23159.4	8781.91
c4	.180.060	248	11	155.06	12.4	-1200.23	353.17	253.25	109.88	-462.73	298.48	1642.43	1400.19
c4	.180.060	258	14	57.58	8.64	-5100.15	1264.08	1261.14	302.48	-7903.72	11181.8	15547	6841.66
c4	.180.060	259	27	95.64	27.5	-4585.57	1235.4	907.5	189.83	-2492.05	2380.29	11483.1	7434.63
c4	.180.060	271	42	98.98	33.55	-5956.69	2405.9	542.4	129.97	-7897.75	5451	19157.8	7977.86
c4	.180.060	371	28	59.83	31.14	-6996.39	8350.87	1104.19	381.55	-6969.44	4379.56	20034.6	10269.8
c4	.180.060	390	26	113.56	29.19	-2166.95	924.35	860.87	279.16	-2040.8	6840.68	3509.12	3177.11
c4	.180.060	427	41	85.96	30.82	-4129.69	2235.93	800.13	165.71	-6368.36	3909.75	17915.3	8130.29
c4	.180.060	475	49	57.36	32.7	-7580.73	1636.02	1638.44	427.27	-9409.36	6007.64	28618.1	10218.1
c4	.180.060	511	37	140.31	28.37	-2994.79	4485.81	353.5	111.45	-2628.52	3092.83	6416.05	6853.99
c4	.180.180	154	73	86.19	39.45	-6073.79	2225.9	585.46	147.82	-10938.8	5314.47	23559	10785.4
c4	.180.180	177	115	74.34	32.2	-5640.53	2220.7	1003.26	250.25	-5885.57	3845.15	18578.5	8326.27
c4	.180.180	191	161	61.06	30.66	-5258.97	1972.36	1488.46	328.48	-5370.08	5040.32	16039.4	10883.2
c4	.180.180	325	71	125.92	28.08	-2206.18	1136.3	683.75	243.88	-1641.55	3511.17	3346.54	4963.23
c4	.180.180	410	74	120.84	25.18	-3438.64	1467.13	520.68	123.55	-1613.99	1544.75	8274.96	5556.89
c4	.180.180	479	81	96.64	30.68	-6334.76	1918.63	614.47	167.72	-8234.6	8589.88	25045.3	9297.68
c4	.180.180	550	94	142.71	28.23	-1980.7	986.32	304.97	87.58	-1534.86	1544.48	5111.65	4485.94
c4	.180.180	695	88	100	33.47	-5249.52	2554.69	608.96	147.38	-6037.22	5369.71	19815	11155.5
c4	.180.180	739	93	125.04	34.78	-3790.51	1949.11	405.87	77.27	-3758.46	2639.97	10953.9	7805.78
c4	.180.180	899	121	43.19	33.51	-9421.93	5704.1	1175.53	342.97	-10743	4971.28	29691.4	11789.1
c4	.180.180	935	115	41.6	29.94	-7117.06	5582.9	1420.14	391.58	-8459.16	5699.6	25676.4	10619.8
c4	.180.180	1061	103	96.75	27.26	-3154.31	1605.28	829.43	394.68	-2134.48	2098.49	8661.89	6556.57
c4	.180.180	1062	83	123.79	39.25	-5706.19	8402.31	296.06	70.37	-8832.73	5388.18	19025.2	10244.5
c4	.180.180	1177	89	94.48	36.35	-3675.95	1620.56	774.18	236.02	-2317.58	2029.73	10065	8088.77
c4	.180.180	1303	115	42.44	28.29	-6836.52	1901.62	1924.41	546.1	-8314.58	6790.4	25619.2	11399.2
c4	.180.180	1443	152	79.73	31.51	-5086.14	1975.22	1149.08	288.8	-6647.99	4223.81	17846.3	9352.6
c4	.180.180	1640	34	171.27	23.77	-1672.51	1602.93	189.52	87.19	-1532.17	2503.06	3552.65	5020
c4	.180.180	1683	105	69.08	38.94	-6128.38	2383.32	1723.02	408.26	-8001.92	6275.48	23111.1	14354.7
c4	.180.300	1	14	141.2	25.3	-2174.76	1086.43	376.97	184.51	-1504.77	1359.12	5039.75	5937.53
c4	.180.300	4	21	43.51	25.64	-6905.21	2187.12	1723.12	538.51	-9064.09	4662.72	24956.4	9138.21
c4	.180.300	9	10	91.34	44.04	-3446.62	707.39	642.54	218.07	-2668.71	1528.58	9034.34	6072.18
c4	.180.300	18	7	63.4	50.94	-5348.48	2154.28	1769.48	589.81	-5132.36	2962.15	17175.1	7919.42
c4	.180.300	48	20	83.48	47.6	-5346.62	2369.06	952.46	500.6	-8200.28	9875.49	23295	11768.3
c4	.180.300	61	9	90.74	31.04	-5164.98	944.91	1101.39	328.22	-5446.34	5087.5	16622.4	9863.9
c4	.180.300	80	11	63.93	37.68	-5606.46	4833.8	1231.96	346.45	-1790.58	1129.23	9289.87	6023.45
c4	.300.060	2	11	41.01	21.68	-6430.1	3663.17	1481.09	333.88	-5289.3	2680.84	24107.2	11058.9
c4	.300.060	21	13	82.07	43.86	-4867.62	2060.85	1001.1	298.22	-3846.64	3469.04	12327.6	10893.6
c4	.300.060	26	13	126.59	20.68	-4364.69	1530.54	470.36	112.25	-4574.96	3826.83	12665.6	9284.85
c4	.300.060	46	15	142.73	26	-2481.71	1425.6	388.02	123.54	-2083.06	1919.28	5021.72	5129.23
c4	.300.060	54	9	46.05	28.84	-6954.58	1942.04	2077.24	484.09	-10945.9	7264.42	30996.5	13356.7
c4	.300.060	64	4	106.08	12.69	-2661.56	1459.44	951.02	50.89	-340.34	133.75	2676.55	826.82
c4	.300.060	75	19	60.64	29.99	-5098.08	2080.63	1059.34	581.63	-8944.19	4532.39	20667.2	6653.7
c4	.300.060	81	7	44.1	31.51	-7003.1	1659.38	1142.73	334.72	-7878.57	9356.58	21788.5	8778.37
c4	.300.180	57	198	79.54	49.01	-6112.32	3118.5	1259.32	384.99	-9803.62	8221.71	24938.2	9947.17
c4	.300.180	448	178	80.93	47.75	-5877.32	1999.24	1269.24	329.98	-5265.3	5047.65	17972.9	9580.31
c4	.300.180	461	131	83.6	43.56	-6725.77	2369.68	1347.43	309.95	-10622.4	16544.2	24405.7	13724.7
c4	.300.180	777	115	74.5	49.61	-6221.77	1778.12	1865.99	419.5	-9003.76	5775.73	25944.1	10202
c4	.300.180	926	61	94.99	51.87	-1981.55	998.26	249.4	95.29	-2021.65	2948.53	4953.53	5421.06
c4	.300.180	964	117	91.72	42.17	-5228.13	2106.8	858.83	227.52	-5476.82	4728.9	15020.3	10034.3
c4	.300.180	970	139	81.85	41.35	-6151.54	2167.45	1333.99	517.3	-9815.8	6146.44	25335.3	11107.8
c4	.300.180	994	209	92.53	45.87	-3430.89	1463	538.9	111.96	-3267.66	5422.54	9917.59	6572.17
c4	.300.180	1186	29	103.27	60.16	-853.75	537.46	194.73	97.91	-284.22	576.65	658.97	970.63
c4	.300.180	1332	159	86.52	44.45	-4868.39	1755.09	408.09	93.69	-9012.59	4897.65	20233.6	9764.25
c4	.300.180	1366	92	89.63	48.65	-5634.44	2681	311.21	82.98	-12011	8525.38	23339.5	11209.6
c4	.300.180	1589	162	75.81	49.76	-3741.19	1454.22	927.97	377.33	-3262.1	10070.3	10559	7426.28
c4	.300.180	1657	222	76.82	47.42	-5883.47	2247.43	1543.7	403.51	-8503.08	5168.41	24909.9	10094.1
c4	.300.180	1670	168	78.63	47.71	-5992.69	3555.6	867.35	243.99	-9474	12442.1	22856.5	11665.3
c4	.300.180	1720	189	91.43	47.37	-5093.08	3050.22	852.92	224.7	-5350.29	3717.45	15903.1	7525.27
c4	.300.180	2132	84	102.45	47.81	-2247.27	1456.2	732.99	255.29	-587.49	869.1	2154.64	2305.73
c4	.300.180	2277	177	72.26	48.67	-7478.48	4824.37	2021.52	357.68	-11444	5761.97	33598.6	13056.5
c4	.300.180	2516	130	94.29	49.61	-2505.07	1059.71	344.84	81.88	-2021.23	1820.69	6663.89	5302.98
c4	.300.300	70	36	67.25	28.23	-6288.3	2011.82	882.37	207.58	-12304.2	21192	25677.5	7808.64
c4	.300.300	104	39	94.2	41.98	-3650.12	1551.92	956.72	309.56	-1785	1091.42	7927.77	7357.59
c4	.300.300	106	22	109.61	40.98	-5155.61	1947.04	443.37	121.06	-8741.7	5418.78	22233.4	15426.9
c4	.300.300	109	15	174.16	17.23	-1135.8	351.05	340.1	174.18	-166.9	196.84	1058.51	1414.89
c4	.300.300	163	25	38.27	23.95	-7513.58	1927.8	2005.7	517.01	-10219.8	4272.36	33006.1	7998.44
c4	.300.300	170	33	101.79	31.91	-5154.55	2201.97	712.56	188.99	-3571.98	2513.08	12590.1	6585.37
c4	.300.300	207	18	133.26	17.68	-2038.68	1133.08	528.84	170.55	-713.88	701.29	1900.19	1435.7
c4	.300.300	213	39	37.52	23.35	-5825.28	1345.15	1707.99	399.55	-10009.5	4548.71	32116.4	11048.1
c4	.300.300	230	28	31.06	21.57	-7540.82	2506.62	1726.32	369.38	-11556.6	6468.81	27141.6	8108.21
c4	.300.300	247	4	114.83	67.49	-5009.36	725.55	155.83	57.44	-7453.39	3028.47	13409.5	3309.34
c4	.300.300	249	41	57.07	30.47	-6779.81	1884.38	1636.82	415.2	-7943.02	5038.44	26070.9	9892.27
c4	.300.300	258	28	76.17	27.06	-5135.44	2024.5	1338.87	491.68	-1942.74	3703.43	10591.2	6879.63
c4	.300.300	267	29	119.79	28.51	-2620.61	1157.05	738.94	249.07	-978.98	726.05	5201.55	5612.2
c4	.300.300	306	27	66.18	33.78	-5508.5	1647.07	1383.21	446.21	-7669.73	6076.28	23412	11542.2
c4	.300.300	319	36	67.55	34.23	-5018.64	2242.82	1241.48	277.08	-5898.9	4099.96	19745.6	8521.8
c4	.300.300	416	15	153.41	27.9	-2323.32	869.59	264.99	53.22	-2821.38	1589.83	6510.14	4011.14
c4	.300.300	425	26	70.85	37.16	-6828.24	3944.17	908.27	269.31	-9807.07	5629.87	23035.5	11076.7
c5	.060.060	4	3	143.06	10.03	-1997.71	112.21	589.69	108.32	-3621.08	2817.39	6391.8	1956.25
c5	.060.060	5	4	102.85	16.45	-4594.93	861.51	567.53	110.74	-5855.66	1624.63	13739.9	2854.66
c5	.060.060	7	4	50.97	15.84	-4699.9	1357.33	1176.39	274.97	-5787.25	5020.74	19513.1	14777.7
c5	.060.060	10	3	38.5	29	-10668.7	249.74	1156.47	244.54	-6192.79	1658.43	30197.8	11942.4
c5	.060.060	12	2	124.19	27.97	-2103.35	899.12	443.09	19.27	-4194.04	453.71	5127.67	628.28
c5	.060.180	32	34	79.63	27.99	-4045.87	1944.9	1241.62	411.14	-1609.69	1544.34	9392	5823.95
c5	.060.180	67	22	57.96	35.39	-6857.53	2143.2	1024.79	245.15	-10854.9	6400.25	28694	10381.4
c5	.060.180	76	36	151.09	16.97	-1887.73	907.62	342.76	107.44	-1602.9	2089.49	3698.27	4790.62
c5	.060.180	108	32	115.59	33.75	-2520.75	1520.49	741.32	293.15	-15485.2	79615.5	4058.46	4046.54
c5	.060.180	116	2	189.93	7.21	-630.93	157.12	105.04	26.67	-78.53	27.85	243.55	182.23
c5	.060.180	125	46	91.04	36.59	-5586.18	2113.06	701.62	212.73	-11650.6	21058.2	21182.4	9984.43
c5	.060.180	198	30	48.52	34	-6579.53	1909.03	1153.03	390.7	-11909.4	5875.27	32694.1	7963.78
c5	.060.180	221	39	122.24	42.13	-3967.77	1602.5	373.46	102.73	-6748	4153.55	14859	8239.1
c5	.060.180	276	18	92.42	56.9	-5733.92	2572.39	646.26	197.06	-9483.78	4447.95	20104.5	6184.6
c5	.060.180	339	24	46.79	28.68	-7300.55	2071.13	1832.35	488.92	-13201	8562.61	27801.8	7117.9
c5	.060.180	345	48	47.79	32.54	-7250.53	9482.71	1521.17	416.62	-7673.95	5123.45	21236.9	7197.88
c5	.060.180	350	15	153.31	20.94	-1724.61	922.49	534.53	245.17	-379.55	452.83	729.95	553.27
c5	.060.180	369	46	110.08	33.99	-3186.38	1276.71	559.77	140.91	-3577.46	2722.33	13182.6	8414.79
c5	.060.180	423	32	83.56	35.75	-4503.13	1632.94	979.34	288.14	-4000.82	2524.09	11591.3	6520.75
c5	.060.300	2	5	146.92	13.07	-11933.2	11584.4	584.55	220.47	-3689.17	1174.2	8221.38	5547.75
c5	.060.300	5	4	90.6	32.34	-5989.03	1013.03	609.69	192	-8858.64	4619.15	21019	9239.93
c5	.060.300	8	4	170.23	11.27	-947.46	351.7	128.49	9.76	-1818.68	185.12	2163.75	744.27
c5	.060.300	15	5	134.14	19.91	-3573.15	833.38	627.75	124.87	-7683.21	5646.66	12225.6	7987.33
c5	.060.300	18	5	139.73	34.39	-1635.73	924.82	451.73	192.85	-1706.19	1880.97	2330.39	1169.95
c5	.180.060	2	6	51.59	23.36	-6397.22	2218.27	1779.47	131.71	-13519.5	5451.29	27489.1	5735.79
c5	.180.060	6	27	73.06	47.04	-3773.87	2364.35	1090.27	424.66	-8440.21	22733.7	11575.9	8042.07
c5	.180.060	9	11	80.97	38.86	-5480.37	2119.8	1096.2	428.09	-5759.32	4420.74	18434.8	8305.17
c5	.180.060	11	5	90.32	22.9	-4252.13	671.57	500.63	235.31	-5611.67	6942.5	8110.65	1339.9
c5	.180.060	28	8	137.7	17.49	-1654.08	683.61	589.38	195.18	-679.46	646.5	3487.56	4761.62
c5	.180.060	38	10	167.35	36	-2660.22	1611.16	200.44	52.08	-3956.47	4689.39	9719.15	12676.1
c5	.180.060	48	14	69.65	34.01	-4924.78	2824.57	979.94	337.77	-11773.2	24562.1	11160.3	10061
c5	.180.180	1	11	125.91	23.56	-2369.46	1371.77	686.91	286.03	-987.68	1094.46	1022.74	584.71
c5	.180.180	4	6	152.74	24.35	-1351.07	560.3	102.54	24.41	-458.98	266.05	5045.06	2953.58
c5	.180.180	16	16	106.54	15.45	-2459.23	1105.03	738.82	192.39	-1456.65	1357.33	4570	3192.41
c5	.180.180	49	20	80.93	37.55	-5575.53	2198.07	836.58	190.57	-4300.01	3703.85	17103.6	8616.36
c5	.180.180	53	30	77.9	35.24	-4013.76	1969.96	1346.43	432.62	-2248.27	1833.39	10179.2	7612.33
c5	.180.180	78	22	85.95	35.99	-4157.08	1493.96	813.59	194.56	-16823.4	60622.7	12029.1	7589.41
c5	.180.180	86	14	27.84	26.09	-7686.06	2683.7	1702.49	350.27	-12228.3	5485.2	30712.1	5993.94
c5	.180.180	87	11	44.41	31.28	-5037.36	1071.32	1213.02	261.27	-6672.16	2890.39	19755.3	6221.96
c5	.180.180	92	15	70.38	29.45	-4215.69	2050.49	1225.18	336.48	-6178.72	4832.59	18154.1	8949.65
c5	.180.180	121	17	122.87	7.33	-5744.12	1793.01	290.28	32.02	-11990	3833.35	25219.6	7033.78
c5	.180.180	162	18	116.78	29.38	-4118.89	1317.87	419.39	123.63	-3472.84	2312.87	10936.2	5320.42
c5	.180.180	182	10	115.64	37.55	-4563.25	2801.23	316.4	136.15	-12992.5	17237.6	17586.4	9727.04
c5	.180.180	209	12	162.18	23.46	-1262.89	479.91	233.88	91.1	-512.93	742.42	2027.19	2143.58
c5	.180.180	220	21	142.93	24.35	-2018.5	824.78	290.53	86.62	-1673.69	1849.09	7389	4164.12
c5	.180.300	3	5	113.88	26.81	-3271.92	1339.13	186.37	96.59	-8600.1	6525.3	25919.3	7439.14
c5	.180.300	5	3	32.82	35.44	-5067.23	1467.07	1840.27	498.24	-7404.76	4633.96	16688.4	10628.1
c5	.180.300	8	2	89.12	89.12	-775.12	14.21	212.78	94.2	-302.31	284.05	293.11	18.17
c5	.180.300	12	4	80.59	56.33	-4043.61	1501.48	1125.43	203.93	-4974.96	2450.77	11075.9	7792.49
c5	.300.060	12	11	65.24	42.34	-6018.43	1585.47	797.42	199.93	-6900.08	2762.86	21227.8	8751.56
c5	.300.060	19	15	117.14	39.56	-3991.34	1566.49	390.92	365.92	-5326.85	3175.19	10620.7	3866.57
c5	.300.060	27	2	161.43	8.11	-1255.68	199.21	135.89	30.06	-259.66	162.62	3798.06	1593.45
c5	.300.060	58	17	138.17	19.83	-2344.37	1542.07	486.17	174.77	-4706.39	5097.23	4693.32	4670.18
c5	.300.060	76	6	181.56	15.25	-692.58	204.13	380.87	302.12	-187.79	118.16	508.62	469.84
c5	.300.060	84	17	92.76	26.53	-3199.88	1539.65	952.19	294.18	-2864.18	1876.25	9338.22	5835.02
c5	.300.060	93	27	57.61	38.22	-5671.75	1907.33	1335.24	1261.63	-10587.8	4797.17	25647.2	10868.5
c5	.300.180	27	131	88.98	36.16	-5907.75	1949.92	577.79	196.05	-21431.7	135092	25587.6	10943.2
c5	.300.180	32	157	63.34	32.3	-6472.91	1967.24	1123.45	349.32	-17230.2	67560.6	25581.8	10906.7
c5	.300.180	33	57	104.37	25.33	-3761.48	2304.34	1176.08	432.74	-1367.92	2061.8	6381.42	6490.63
c5	.300.180	85	103	38.05	31.46	-7754.22	2244.27	1597.14	416.88	-10989.2	6117.12	33016	12627.6
c5	.300.180	493	174	58.12	32.2	-5418.71	1892.5	1415.7	353.48	-7463.45	10056.3	21394.9	9618.74
c5	.300.180	557	83	158.02	37.41	-2011.2	813.91	277.43	87.61	-1423.79	1387.39	4555.42	3922.29
c5	.300.180	604	131	97.08	33.05	-4751.26	2845.62	882.53	224.87	-4490.91	3071.74	15834.3	9201.62
c5	.300.180	615	108	119.56	28.06	-2460.59	1159.07	566.52	194.68	-5352.03	37721.6	6357.72	5738.94
c5	.300.180	616	39	137.77	24.14	-2666.95	2098.53	793.13	390.82	-184.98	176.42	1271.51	1100.63
c5	.300.180	628	158	41.33	30.1	-6233.17	1891.02	1742.73	394.62	-10846.8	6182.75	28573	10302.1
c5	.300.180	676	104	122.68	34.37	-4806.2	1667.84	314.97	88.3	-10529.8	13100.7	20060	10601.1
c5	.300.180	767	137	79.8	40.99	-5019.45	2118.36	963.53	280.21	-6844.21	5226.87	17837.6	9433.35
c5	.300.180	770	29	180.03	37.99	-1076.43	988.86	189.7	84.79	-813.52	1499.75	1551.62	2535.59
c5	.300.180	794	148	114.4	30.93	-3817.46	5306.07	495.14	117.23	-15122.8	113497	12120.5	6517.4
c5	.300.180	1581	102	86.37	38.02	-3022.36	2096.03	929.05	347.49	-4167.78	3388.78	12150.1	8075.78
c5	.300.180	1766	133	91.56	33.74	-4245.29	2320.36	862.67	290.3	-4539.99	4064.5	12840.4	7894.3
c5	.300.180	1803	104	52.9	35.16	-6790.22	2201.51	1284.63	480.57	-9958.12	5443.71	30810.9	11207.1
c5	.300.180	1810	103	138.14	32.51	-2945.64	2147.56	181.49	47.8	-4040.57	3732.77	9015.34	6163.78
c5	.300.300	32	56	47.17	27.42	-5784.67	1910.17	1693.42	361.9	-11418.7	4677.51	26800.5	8541.74
c5	.300.300	70	27	76.53	44.06	-7047.82	1569.29	833.61	261.34	-10265.9	5155.43	27565.8	8785.45
c5	.300.300	72	14	108.5	28.71	-2781.12	1069.61	1198.05	452.6	-897.23	1278.57	2057.23	1817.71
c5	.300.300	129	42	71.81	35.83	-5792.51	1630.99	923.69	278.84	-9995.16	4208.56	25066.4	9445.84
c5	.300.300	153	15	54.43	27.98	-6262.03	2162.41	1041.2	295.4	-9349.35	3480.83	28203.2	8147.76
c5	.300.300	169	15	76.68	42.45	-3355.94	1498.21	975.68	142.27	-6708.33	12508.8	12193.2	3626.73
c5	.300.300	199	36	101.64	26.29	-4254.89	1653.47	747.59	204.38	-4965.47	7148.13	12370.6	7026.76
c5	.300.300	234	15	165.05	33.23	-2208.26	2742.55	180.84	69.31	-1208.05	3414.18	4617.15	8672.01
c5	.300.300	235	46	52.32	28.48	-5922.77	2699.45	1567.8	360.34	-7277.49	4455.26	20688.5	8503.77
c5	.300.300	273	10	145.32	25.76	-1521.84	799.39	698.24	337.14	-217.14	306.18	979.95	574.57
c5	.300.300	290	28	127.42	30.38	-2655.42	1105.38	590.73	172.89	-1244.89	1205.14	5092.08	4196.06
c5	.300.300	293	46	44.05	18.78	-3196.27	802.89	1407.38	199.45	-10143.8	6433.76	25786.8	8558.6
c5	.300.300	356	28	143.15	34.68	-4270.58	1728.27	345.02	111.13	-6492.82	5015.31	13038	9777.99
c5	.300.300	391	60	80.26	35.78	-4583.31	5611.64	1297.62	311.71	-3907.89	2844.71	11891.7	6476.59
c5	.300.300	427	17	98.63	27.95	-3692.88	1790.72	824.73	322.51	-3360.65	2650.56	12046.7	10804.4
c5	.300.300	461	18	156.36	36.51	-2987.06	2100.79	246.29	66.57	-3196.37	3666.62	7299.93	8299.32
c5	.300.300	484	29	79.96	24.67	-4151.29	1961.77	1629.77	538.22	-3924.48	3208.48	12874.6	7900.02
c6	.060.060	1	2	135.24	0.79	-5185.87	352.66	744.45	23.15	-4131.17	669.79	6012.96	3130.74
c6	.060.180	13	5	187.2	13.15	-1100.92	778.61	132.87	45.26	-1826.27	2137.13	2240.18	2314.57
c6	.060.180	16	2	65.57	28.47	-8981.21	812.59	1191.12	466.42	-10502.6	1606.28	24159.2	924.97
c6	.060.180	19	8	34.14	23.52	-9310.87	2839.57	1620.85	814.76	-9263.04	6477.27	28121.6	14504.2
c6	.060.180	23	6	90.12	42.83	-4336.21	2208.21	928.69	420.24	-4148.46	4768.16	10291	6201.36
c6	.060.180	25	6	69.15	33.97	-4585.98	1376.11	1404.92	336.11	-1961.27	1524.41	10647.6	7912.12
c6	.060.180	30	8	130.81	60.96	-2690.31	390.64	391.73	144.07	-2815.9	3565.83	8836.88	6258.1
c6	.060.300	1	1	182.82	0	-2138.35	0	118.65	0	-984.33	0	958.03	0
c6	.180.060	4	5	188.26	8.8	-1916.79	835.18	60.82	1.75	-1740.63	1039.5	2040.25	1948.76
c6	.180.060	7	3	181.52	32.12	-470.97	225.59	174.65	166.97	-164.59	147.29	689.44	444.81
c6	.180.180	1	1	199.39	0	-619.72	0	33.64	0	-1218.1	0	3071.4	0
c6	.180.180	2	6	137.93	20.73	-2070.32	1013.03	394.88	116.62	-1496.26	1281.73	5689.51	4681.59
c6	.180.180	3	2	92.47	61.17	-8003.06	2472.43	590.19	83.48	-6913.73	152.71	20132.9	8382.26
c6	.180.300	1	3	124.49	51.47	-4301.52	3702.88	829.6	133.16	-3227.23	1978.83	4165.35	2901.99
c6	.300.060	1	2	61.18	1.73	-5705.06	537.12	1688.85	67.04	-2827.01	988.29	12809.2	406.42
c6	.300.060	5	5	66.87	34.03	-4994.98	602.21	1538.38	443.12	-2443.99	1530.32	20783.7	10424.1
c6	.300.060	7	4	136.26	4.95	-3380.02	532.42	511.55	118.55	-1894.79	1369.22	5999.58	1543.17
c6	.300.060	9	4	90.88	32.23	-3446.64	1214.6	1055.96	123.31	-2065.23	1611.6	8701.65	7479.69
c6	.300.060	10	1	95.91	0	-3546.52	0	560.82	0	-704.02	0	14970.5	0
c6	.300.060	14	4	106.02	17.78	-2004.48	171.99	295.24	0.55	-733.95	89.94	1800.05	1018.79
c6	.300.180	5	6	189.67	21.04	-690.01	424.43	184.16	32.23	-131.46	124.13	551.17	570.9
c6	.300.180	43	16	28.85	28.15	-6825.06	1993.33	1618.81	453.3	-9437.54	4726.09	30692	8742.11
c6	.300.180	53	8	86.79	33.86	-3868.37	1575.81	1314.96	1169.03	-4514.64	4303.95	11098.1	7672.6
c6	.300.180	55	22	113.36	36.08	-3316.43	1187.19	608.17	318.05	-3364.55	3194.38	8954.59	4636.78
c6	.300.180	62	12	84.45	34.12	-6910.12	2229.16	913.98	185.43	-9015.3	7949.73	24049.4	13223.2
c6	.300.180	70	24	47.97	33.71	-4425.74	1361.37	1220.32	530.4	-5714.24	4314.23	15842.4	7492.37
c6	.300.180	76	2	125.56	15.42	-2165.34	470.48	827.31	24.53	-97.64	18.25	1287.95	97.73
c6	.300.180	96	19	130.66	32.09	-4167.69	2593.8	330.69	118.37	-3679.74	3758.93	7985.14	5801.42
c6	.300.180	105	11	109.27	36.35	-2673.36	1035.26	880.03	376.32	-1453.46	715.08	6974.81	6545.7
c6	.300.180	110	4	104.75	9.63	-4151.35	406.65	617.88	106.49	-2303.12	1170.34	27967.1	9499.69
c6	.300.300	2	2	153.41	32.06	-2399.43	1085.33	170.27	113.19	-3270.14	2264.08	11066.4	126.9
c6	.300.300	3	7	87.34	16.5	-3536.49	1230.09	1201.23	379.15	-8422.13	2850.38	20070.3	7564.69
c6	.300.300	9	1	179.81	0	-4401.65	0	68.99	0	-5880.85	0	10101.3	0
c6	.300.300	12	4	72.77	6.6	-6017.37	3036.03	1501.88	82.63	-9388.66	5414.92	24271.8	9295.56
c6	.300.300	19	10	47.05	24.57	-6807.07	998.55	1708.94	558.22	-5778.95	3978.4	27005.8	10348.4
c6	.300.300	21	7	132.52	29.02	-1884.86	1334.23	620.7	228.06	-1991.57	1925.74	5231.83	3081.97
c6	.300.300	27	3	96.02	14.93	-4145.97	734.73	1854.59	170.22	-1726.86	1776.45	6545.36	1682.77
c7	.060.180	1	2	162.39	6	-552.7	113.79	270.58	70.99	-874.94	451.33	485.51	43.76
c7	.060.180	3	2	193.89	8.21	-472.6	191.65	279.8	11.24	-147.69	53.56	190.73	77
c7	.060.180	7	5	80.5	42.25	-3150.69	2024.44	640.64	166.1	-14133.3	20194	11956.5	5934.12
c7	.060.180	13	3	55.26	5.21	-2827.08	505.84	920.03	132.63	-2177.57	402.99	18439.3	2783.21
c7	.060.180	17	7	125.04	10.71	-3010.78	852.36	454.08	125.12	-761.79	567.87	5329.09	1825.5
c7	.060.300	1	2	109.56	12.53	-4630.44	3346.14	675.18	117.71	-3036.94	2641.81	14003.9	10706.5
c7	.180.060	7	8	135.67	18.36	-5084.98	5934.39	395.39	137.59	-3304.87	3219.81	5582.67	4278.62
c7	.180.060	8	9	55.48	46.84	-5050.12	2062.98	1566.28	253.1	-5512.75	3555.93	16586.2	10421.1
c7	.180.060	19	2	185.43	10.72	-509.18	25.59	105.52	0.19	-1556.53	1027.62	1435.73	856.34
c7	.180.060	20	9	40.81	27.21	-8144.85	1434.87	1008.24	243.09	-5397.89	3357.71	30974.6	4904.85
c7	.180.060	23	9	21.59	13.02	-5874.88	1908.54	1732.2	304.59	-12866.9	6403.16	36739.3	11993.8
c7	.180.060	26	6	101.37	19.85	-4129.26	2333.42	1266.84	557.82	-4102.71	3253.23	8602.06	7471.23
c7	.180.060	36	4	26.96	2.08	-7412.66	2271.99	1732.22	257.16	-4532.67	1800.19	20405.3	6218.95
c7	.180.060	48	7	82.52	17.41	-4097.36	996.23	780.71	133.88	-7315.58	4289	25551	6829.43
c7	.180.180	20	17	101.15	23.99	-2982.57	1491.26	870.5	358.59	-1482.69	1235.32	4442.86	2695.45
c7	.180.180	40	43	73.53	36.2	-5180.17	1994.76	911.18	326.5	-6560.07	3914.99	17843.6	10870.5
c7	.180.180	43	29	33.37	28.66	-7418.32	1956.01	1617.88	496.28	-12832.5	7632.2	34069.3	13533.7
c7	.180.180	50	2	169.57	0.57	-1174.72	55.45	59.89	0.52	-944.11	529.56	4401.92	414.59
c7	.180.180	87	24	36.05	17.68	-7339.79	1412.51	1647.62	163.68	-8577.28	3177.84	27709.4	4868.39
c7	.180.180	147	20	40.42	40.26	-6811.51	2020.45	1263.73	310.56	-13031	6865.98	27238.3	13066.8
c7	.180.180	156	6	161.18	30.57	-2588.14	936.97	196.45	57.64	-6059.28	6324.72	15701.6	7616.18
c7	.180.180	158	18	126.58	35.91	-2231.27	1317.17	432.04	147.38	-3136.17	4029.61	7504.02	7970.48
c7	.180.180	161	3	197.82	5.09	-488.07	107.03	101.12	23.46	-440.06	512.61	1390.77	814.22
c7	.180.300	1	3	126.66	15.02	-1270.24	523.91	418.8	258.29	-8872.52	2725.06	11715.5	7439.78
c7	.180.300	4	2	177.04	21.37	-934.77	510.31	188.72	110.06	-280.13	70.23	1207.54	246.32
c7	.180.300	7	2	88.43	1.83	-4967.12	1342.36	903.62	38.57	-8379.85	2029.06	14819.7	2808.92
c7	.180.300	11	11	66.07	36.52	-3482.08	1080.1	1342.34	370.84	-2672.73	1867.51	12914	6420.21
c7	.180.300	22	5	44.22	8.88	-5078.28	323.86	1807.89	280.4	-14928.5	6656.84	32219.3	7168.62
c7	.300.060	1	3	76.24	25.53	-7990.98	3850.66	1070.69	273.3	-7148.31	2472.05	11624.1	1860.28
c7	.300.060	2	2	43.16	7.07	-2437.18	71.28	1554.47	78.08	-2257.58	586.04	8526.5	90.54
c7	.300.060	4	3	100.45	23.28	-4106.4	826.31	1186.31	537.25	-2394.36	815.24	9757.94	3392.15
c7	.300.060	10	4	140.19	27.64	-2289.57	647.9	403.06	123.94	-3365.73	3659.34	8558	6528.81
c7	.300.180	3	9	92.84	13.71	-5018.72	1254.9	1207.83	288.72	-2213.66	991.28	12222.4	5859.47
c7	.300.180	33	21	96.85	37.74	-5184.68	2848.43	773.49	232.05	-6012.45	4691.91	17126	10796.9
c7	.300.180	37	19	105.6	26.81	-4795.96	2539.83	706.06	288.64	-5416.03	3594.8	18020.3	7451.79
c7	.300.180	61	54	110.14	3	-3628.93	656.34	1062.93	63.11	-647.89	1356.74	6558.15	3006.06
c7	.300.180	95	11	56.82	4.35	-6259.85	486.08	1116.98	114.63	-3361.19	1397.34	37728.9	3112.59
c7	.300.180	130	11	20.55	27.03	-9626.67	4613.54	1863.07	448.74	-12174.8	4277.22	37768.6	7928.8
c7	.300.180	131	30	28.17	24.67	-5818.34	1456.3	1539.21	452.07	-9285.11	6513.29	25841.1	9150.8
c7	.300.180	164	20	49.07	22.13	-6185.18	1630.3	1796.36	444.63	-26579.4	85712.8	21854.4	7451.12
c7	.300.180	179	15	90.51	38.07	-4006.78	1221.21	1056.58	333.03	-4509.16	3046.08	11483.2	5724.21
c7	.300.180	184	16	77.49	35.63	-5235.12	2496.58	877.45	313.89	-6604.08	5089.23	19703.5	10030.8
c7	.300.180	207	10	178.14	23.27	-777.08	533.35	284.17	259.02	-366.52	627.36	1079.81	1813.06
c7	.300.180	215	22	55.22	20.16	-7299.48	2068.17	1355.75	249.8	-13421.2	8149.58	30708.7	9524.07
c7	.300.180	223	7	118.55	24.53	-2359.13	1476.51	854.07	161.04	-1192	367.23	2432.74	1597.4
c7	.300.180	228	7	45.11	64.93	-5595.04	1283.44	1761.76	709.01	-5221.3	1815.91	22484.2	5823.42
c7	.300.180	235	21	138.21	34.25	-2607.83	2456.52	321.8	121.29	-4495.73	4452.97	7403.72	8720.89
c7	.300.180	244	11	75.03	38.8	-5348.87	3052.98	1213.51	314.21	-4408.64	3619.37	15316.2	7832.64
c7	.300.300	7	16	74.15	34.15	-6716.29	2132.62	1330.27	502.22	-9374.72	4817.13	28843.4	12859.5
c7	.300.300	14	9	69.56	8.77	-3878.95	724.26	1860.09	287.55	-3753.79	3124.71	13020.2	4429.09
c7	.300.300	25	7	110.06	28.99	-2624.29	1034.28	802.99	149.48	-2021.24	2221.37	8382.46	5957.27
c7	.300.300	39	6	48.01	42.25	-5583.73	1347.5	1262.81	575.91	-10517.7	9734.09	28200.4	12147
c7	.300.300	43	9	126.4	27.66	-2371.6	884.14	355.82	100	-4129.49	2968.02	11183.7	7595.5
c7	.300.300	47	8	78.57	38.65	-2850.96	712.64	537.53	228.23	-3709.05	4337.81	13939.3	7046.44
c7	.300.300	52	6	48.66	19.33	-6777.07	1503.1	1375.86	427.39	-9492.95	7777.1	24688.2	13801.1
c8	.060.060	1	2	112.4	39.31	-7366.87	2911.25	1076.78	70.3	-9199.95	6102.8	28961.8	19434.7
c8	.060.060	6	4	135.85	25.44	-2239.98	2096.79	453.92	216.03	-1890.31	1719.44	1862.23	2041.74
c8	.060.060	9	3	105.61	21.72	-3339.52	903.47	978.46	739.64	-5274.54	1965.21	10297.8	5005.46
c8	.060.180	20	11	79.66	29.27	-5940.97	2240.86	1095.49	345.66	-8799.61	6410.21	25245.9	12260.7
c8	.060.180	39	31	64.48	29.19	-4813.61	1968.25	1303.59	426.49	-4269.57	4442.66	14792.4	8052.92
c8	.060.180	51	36	107.19	35.99	-2922.43	1382.03	556.9	154.5	-3505.99	3030.36	13398.1	8890.13
c8	.060.180	53	16	133.84	50.11	-2410.09	1991.8	255.83	104.21	-3792.95	5820.56	8331.67	9618.41
c8	.060.180	60	15	81.76	35.93	-6957.39	2001.36	327.76	46.69	-13531	7169.24	31064	10652.7
c8	.060.180	85	11	19.68	29.55	-7884.94	1579.41	1303.14	215.95	-12459.7	3961.73	34751.1	7231.6
c8	.060.180	87	24	36.47	31.98	-6190.89	1955.42	1738.95	1384.3	-8820.16	5566.08	26008.7	10085.6
c8	.060.180	89	4	179.32	105.12	-889.3	520.87	98.5	28.23	-132.18	137.14	4628.13	7104.77
c8	.060.180	145	37	68.23	36.94	-5158.27	1410.22	1068.43	333.63	-4893.58	2971.99	15709.6	8769.56
c8	.060.300	3	2	82.68	36.23	-7415.91	607.92	391.54	20.28	-8057.87	2231.22	22240.6	5552.46
c8	.060.300	5	2	95.35	7.09	-3344.16	135.1	707.64	140.25	-1789.02	893.47	9743.28	1169.95
c8	.060.300	8	5	172.45	11.71	-1035.35	545.59	332.34	81.25	-1951.65	2556.62	3122.44	4485.63
c8	.180.060	3	11	164.38	23.1	-2306.08	2210.09	168.04	47.06	-5393.7	4848.19	9364.94	7990.38
c8	.180.060	13	13	33.93	25.72	-6765.01	1995.98	1996.42	483.52	-10284.4	5440.2	29358.8	12663.1
c8	.180.060	19	49	37.66	2.9	-5484.66	506.01	1021.75	97.7	-11131.2	3075.02	31068.6	4701.02
c8	.180.060	67	17	68.35	30.69	-5841.53	1504.28	1147.14	335.22	-5540	4358.09	18287	10367.6
c8	.180.060	97	30	36.01	27.85	-6472.81	1628.16	1511.58	298.46	-11551.7	5556.64	29785.7	6994.56
c8	.180.060	117	22	112.61	45	-4367.16	2522.24	442.9	146	-6424.18	5096.34	13703.3	8544.26
c8	.180.060	137	16	148.84	23.95	-1431.69	737.21	508.86	221.14	-1125.11	879.8	1798.57	1408.68
c8	.180.060	147	14	60.13	36.73	-4903.81	1568.85	1115.83	471.63	-8236.06	3292.55	25148.1	11111.3
c8	.180.060	208	9	71.37	24.63	-4500.95	1651.08	1030.3	188.02	-6049.52	3841.35	13355	7069.49
c8	.180.060	230	9	73.6	22.12	-2909.03	1456.69	785.87	242.01	-5894.98	3677.83	13370.4	7921.79
c8	.180.060	237	23	87.86	45.79	-4648.21	1559.7	856.48	216.23	-5964.99	3828.82	14642.2	8141.99
c8	.180.060	253	17	73.7	36.7	-3363.13	1278.38	1293.86	311.02	-3416.12	5797.85	10077	7598.33
c8	.180.060	280	6	26.35	7.36	-6871.21	999.03	1580.19	139.89	-7118.17	2905.46	28988.2	7433.71
c8	.180.060	292	23	96.83	31.69	-5793.38	1940.13	811.28	210.5	-7118.82	6018.24	18540.4	8392.48
c8	.180.060	299	40	107.92	6.3	-2675.01	1071.23	485.32	87.5	-11799.4	21854.8	10833	5404.17
c8	.180.180	99	122	30.92	30.75	-7195.72	2445.27	1796.97	491.37	-12111.8	6252.35	32580.5	10234.1
c8	.180.180	195	110	47.98	30.75	-5414.73	1950.16	1465.3	334.01	-7563.17	4274.6	23104.5	10116.9
c8	.180.180	502	61	142.35	37.18	-5051.12	17128.7	237.96	91.23	-4904.49	4198.84	10004.4	8473.33
c8	.180.180	553	75	35.77	25.99	-7388.32	1970.27	1828.01	418.31	-10327.5	8112.86	28610.5	10331
c8	.180.180	653	89	35.43	32.63	-6944.05	2086.36	1325.4	301.34	-7656.18	4740.59	28894	8409.34
c8	.180.180	660	99	59.73	30.77	-5651.08	2474.55	1355.33	316.27	-6780.65	6419.62	19101.8	9522.99
c8	.180.180	900	93	100.53	29.51	-4071.73	1632.45	938.09	323.69	-8523	51151.3	10270.3	7532.21
c8	.180.180	995	80	57.94	38.85	-6971.69	2083.72	1700.7	465.41	-9929.33	5206.27	26516.7	10893.3
c8	.180.180	1002	27	131.25	28.6	-1993.21	1042.11	702.23	318	-785.69	682.3	4539.97	5694.05
c8	.180.180	1003	85	97.12	32.97	-2988.74	1476.22	991.66	325.66	-1852.69	1874.96	7916.1	6480.62
c8	.180.180	1006	86	116.76	30.19	-3842.17	1613.15	400.44	97.89	-6917.01	7889.05	15378.4	9522.71
c8	.180.180	1025	30	164.95	43.62	-1432.93	1704.41	152.64	109.19	-1301.97	3156.58	2905.54	7146.97
c8	.180.180	1047	127	82.2	33.51	-4226.05	1691.15	942.95	241.4	-4384.15	3406.81	12184.2	5961.62
c8	.180.180	1134	72	74.63	40.62	-7172.86	2180.6	732.34	220.09	-12385.3	6559.94	28788.4	10521.7
c8	.180.180	1165	76	44.26	25.92	-6471.29	2002.26	1776.09	436.5	-10432.2	6804.4	26358.5	10904.6
c8	.180.180	1166	36	39.86	30.71	-8129.55	2532.66	2086.58	830.68	-10656.9	6635.51	25161.7	12543.6
c8	.180.180	1210	69	50.69	27.95	-6030.35	2199.43	1433.93	381.39	-8039.97	4587.8	21333.6	9049.14
c8	.180.180	1270	78	101.99	23.65	-3802.81	1646.2	543.4	135.03	-6478.57	4082.35	15747.1	9206.98
c8	.180.300	6	5	22.48	3.25	-6408.09	472.08	2214.14	51.4	-10613.4	4092.66	20605.5	6021.81
c8	.180.300	29	8	21.03	18.44	-5091.3	1240.29	1624.95	483.59	-7645.18	4440	31850.7	9979
c8	.180.300	36	5	138.02	4.27	-2222.02	463.1	301.73	90.22	-2194.96	1681.99	7174.28	3426.21
c8	.180.300	42	3	123.28	4.77	-1480.76	175.5	759.31	163.08	-2319.28	1221.14	3843.69	2076.3
c8	.180.300	44	9	112.35	25.02	-2678.17	1670.24	614.4	217.84	-2136.31	1448.77	4644.16	3373.86
c8	.180.300	47	4	2.39	2.03	-8358.51	2479.5	2260.36	266.74	-7763.01	2004.78	25206.1	9522.93
c8	.180.300	52	8	59.77	48.38	-4022.34	1169.34	1048.22	455.04	-7898.51	4311.13	18361.3	8552.09
c8	.180.300	55	12	47.06	37.62	-7264.67	1838.6	1214.85	297.95	-9422.33	6167.5	20876.8	9204.89
c8	.180.300	58	6	29.46	15.22	-5779.57	1282.65	1928.66	312.78	-11499.2	8389.32	31448.4	13354.7
c8	.300.060	19	12	43.63	43.09	-6224.51	2797.52	1137.42	348.04	-5353.25	2897	17438.3	9225.7
c8	.300.060	20	10	22.05	16.11	-7554.34	2848.09	1706.45	423.53	-9487.43	4569.25	30487	7573.28
c8	.300.060	33	9	118.56	30.78	-2327.6	759.61	464.95	152.77	-591.94	372.02	7367.6	6625.08
c8	.300.060	37	16	90.39	41.54	-4684.14	1453.06	980.26	253.5	-5777.54	4561.57	12987.1	7540.16
c8	.300.060	42	13	48.86	37.62	-6507.58	2763.29	1315.83	534.1	-11546.7	5065.06	31573	8061.04
c8	.300.060	54	6	162.25	35.06	-2577.99	1532.56	269.98	110.08	-5123.08	4094.54	8283.68	5841.06
c8	.300.060	56	6	34.78	25.35	-6481.87	1090.76	2005.4	588.92	-11704.2	5530.91	28587.8	7823.08
c8	.300.060	74	10	112.86	24.46	-2678.93	939.73	683.03	186.5	-3334.33	4163.32	7851.14	5225.35
c8	.300.060	83	7	30.41	15.46	-6844.24	1201.33	1686.29	166.8	-7669	3825.65	25301.9	3588.19
c8	.300.180	34	35	94.08	47.9	-2317.22	1366.72	875.15	359.35	-680.17	785.63	3700.44	4298.25
c8	.300.180	162	58	80.52	48.31	-6016.4	2122.95	620.15	207.35	-11419.8	5917.52	28238.7	11932.1
c8	.300.180	219	123	78.81	44.96	-5553.1	2247.73	1232.96	297.31	-5876.92	5893.11	17824.7	10262.7
c8	.300.180	468	146	60.75	52.65	-6319.98	1848.07	1727.17	320	-8650.77	5196.23	29216.8	8984.97
c8	.300.180	472	135	77.98	49.04	-6986.25	5899.07	1117	353.64	-29311.9	218222	26532.7	10592.2
c8	.300.180	496	79	70.03	40.55	-5805.4	2322.54	1424.34	456.42	-7776.79	4186.86	22037.3	9144.77
c8	.300.180	564	115	86.74	44.4	-3987.56	1515.34	585.16	156.6	-5411.15	3775.81	13801.4	9803.05
c8	.300.180	567	83	83.62	40.78	-3694.79	1760.11	1179.5	416.76	-1766.7	1531.63	8195.07	5948.29
c8	.300.180	606	8	71.61	59	-505.9	252.12	70.94	28.75	-274.18	159.34	364.68	264.57
c8	.300.180	688	41	100.78	54.2	-1308.81	977.32	242	132.01	-24102.5	139365	2929.75	4476.37
c8	.300.180	917	98	84.83	45.05	-5170.53	2063.96	1009.91	286.41	-8618.96	23383	17526.9	9847.33
c8	.300.180	934	83	67.81	53.33	-8003.55	1936.04	1694.28	454.86	-13090.8	6289.11	33895	9849.45
c8	.300.180	1101	126	88.3	49.39	-4652.92	2087.84	502.91	121.02	-5487.1	4532.65	16204.9	10727.9
c8	.300.180	1129	101	63.53	47.52	-7597.64	2177.72	1836.23	498	-11763.1	5229.41	33198.2	10386.4
c8	.300.180	1353	95	93.02	52.45	-2648.5	1619.69	334.35	124.52	-3643.23	4407.12	8802.36	10060.8
c8	.300.180	1491	130	80.93	40.3	-5483.65	3339.73	747.04	196.57	-5617.9	4347.33	15519.5	10645.3
c8	.300.180	1569	104	81.51	49.14	-5483.38	2942.23	1123.16	334.23	-5497	3683.82	16066.8	8249.74
c8	.300.180	1659	170	70.82	37.28	-6579.67	11894.9	1475.77	358.75	-8054.34	4193.1	25333.2	8219.47
c8	.300.300	50	11	165.86	22.98	-1170	956.65	226.67	97.76	-1981.34	3270.86	2851.7	5656.98
c8	.300.300	58	50	101.03	36.97	-5571.9	2755.29	631.57	220.77	-7080.71	4327.27	17509	9387.65
c8	.300.300	63	27	126.23	29.6	-2395.64	1346.15	661.85	362.46	-829.75	893.95	3520.08	3004.92
c8	.300.300	103	48	80.13	29.61	-5131.52	1469.66	1308.98	295.55	-8756.28	7533.38	18569.7	7856.33
c8	.300.300	110	39	54.11	24.81	-4986.94	3701.98	1937.79	476.31	-6066.58	4161.84	17893.6	11091.1
c8	.300.300	200	39	84.99	40.95	-5646.46	3579.97	978.06	245.49	-6590.53	3741.07	17292.8	8019.23
c8	.300.300	290	24	69.72	27.81	-6932.86	3026.59	1150.03	317.29	-8696	5336.56	24763.3	13460.3
c8	.300.300	292	42	106.64	33.49	-2938.46	1034.82	919.95	391.65	-3846.26	8223.34	7644.52	4612.06
c8	.300.300	301	23	103.84	34.19	-4531.76	2161.5	448.62	135.68	-8553.3	4551.37	24453.9	11519.3
c8	.300.300	329	48	42.5	27.06	-7166.08	2327.64	1586.99	649.83	-10249.7	5288.49	31483.4	9141.68
c8	.300.300	369	46	43.33	37.56	-6585.77	1975.44	1273.15	427.78	-13579.3	5948.93	30154.1	9885.04
c8	.300.300	413	22	137.81	33.42	-3916.85	1603.89	262.85	93.17	-8212.99	5974.27	15546.6	10198.6
d1	.060.060	1	4	75.09	54.66	-6964.78	4135.02	866.65	339.81	-18293.7	12538.3	17367.6	10555.8
d1	.060.180	10	2	175.12	1.63	-1326.5	836.93	675.9	14.96	-1531.16	1469.64	2722.67	2332.02
d1	.060.180	12	3	57.14	31.53	-5457.59	1579.64	1552.34	618.49	-15664.7	4198.08	37574.8	7854.12
d1	.060.180	14	6	97.04	42.71	-2781.77	1613.26	857.82	401.71	-4923.02	5173.26	8969.19	4755.52
d1	.060.180	18	3	7.06	4.98	-9228.44	1858.71	1387.27	198.43	-7042.7	1284.13	22786.8	1523.29
d1	.060.180	19	7	35.41	32.82	-7105.08	1467.38	1277.16	352.35	-9863.94	5880.79	29412.6	5213.95
d1	.060.300	1	1	34.81	0	-6508.18	0	1543.21	0	-9625.72	0	16573.3	0
d1	.180.060	1	2	141.03	4.12	-2707.08	395.54	593.54	92	-386.42	57.93	7765.44	3714.38
d1	.180.180	1	2	73.81	15.21	-8169.75	2885.95	1330.56	3.12	-2404.73	1060.47	10417.1	6208.58
d1	.180.180	5	3	161.06	19.61	-1112.63	345.61	242.55	25.42	-254.14	73.5	3683.59	3941.52
d1	.300.060	1	1	113.88	0	-3662.94	0	743.57	0	-3093.73	0	6597.55	0
d1	.300.180	1	2	14.99	10.42	-9610.14	1114.1	2208.65	327.82	-16100.1	1553.71	44278.8	232.06
d1	.300.180	6	11	42.9	38.42	-7655.91	1299.2	1336.47	202.71	-7586.18	5358.81	25630.5	9412.56
d1	.300.180	9	10	125.53	37.02	-2907.01	1979.5	610.29	187.68	-1816.82	1677.85	7695.06	9041.02
d1	.300.180	11	5	51.03	37.34	-5836.78	1811.83	1227.31	296.29	-9584.11	3428.93	23772.3	5328.69
d1	.300.180	30	3	146.09	5.94	-2473.21	730.59	202.63	77.84	-3901.03	1083.81	4094.54	2779.4
d1	.300.180	36	9	82.26	32.7	-4432.21	1726.79	902.79	169.5	-7562.77	5093.44	15414.5	8535.56
d1	.300.300	1	2	130.21	21.14	-4579.29	501.94	604.79	120.46	-6874.36	2414.63	13630.6	5909.19
d1	.300.300	6	2	106.58	25.15	-3065.36	2438.86	1277.67	144.11	-1298.1	1186.53	6358.98	5493.46
d1	.300.300	8	3	53.58	25.24	-5411.59	530.54	1593.08	683.4	-3951.18	2116.71	16246.1	4021.86
d1	.300.300	9	3	49.7	17.91	-4180.26	880.97	1212.54	386.35	-2694.47	1032.25	17564.9	2777.48
d2	.300.180	1	1	143.86	0	-2367.37	0	446.58	0	-1566.8	0	295.67	0
d3	.060.180	1	3	115.27	59.36	-4196.75	2443.21	666.73	281.08	-4924.49	2777.89	9260.87	4249.25
d3	.180.060	1	7	96.14	51.88	-4736.87	3524.84	1109.52	789.02	-2213.58	1905.23	8631.18	11687.6
d3	.180.180	1	4	88.34	41.35	-4862.3	2520.39	1577.47	535.05	-4140.32	2145.33	11051.7	3140.09
d3	.180.180	4	5	131.19	28.21	-3035.26	694.41	524.35	92.95	-1630.74	616.27	8067.8	2583.59
d3	.180.180	9	1	162.43	0	-1178.91	0	377.87	0	-52.55	0	260.88	0
d3	.180.180	10	3	80.49	6.09	-3065.33	1340.51	1421.63	322.96	-1056.6	386.73	5999.97	4350.8
d3	.180.180	16	3	128.9	20.38	-4066.93	258.76	587.3	16.48	-1130.3	746.79	9686.53	4340.63
d3	.180.300	1	1	88.71	0	-5489.86	0	766.74	0	-4272.9	0	4358.77	0
d3	.300.060	1	2	140.65	43.07	-1993.77	263.41	400.56	226.06	-850.45	122.71	2881.25	683.23
d3	.300.180	1	2	128.23	1.41	-2097.02	241.96	587.1	126.98	-3305.83	310.77	5747.41	1691.36
d3	.300.180	2	2	128.49	11.89	-4129.37	891.79	639.8	14.76	-395.64	224.06	3559	531.29
d3	.300.180	4	3	76.82	15.13	-4861.51	1525.16	1826.87	611.37	-1543.38	209.78	11490.4	4502.05
d3	.300.300	1	4	67.32	20.58	-5007.89	1653.63	1479.52	339.95	-1168.02	494.39	9243.38	6288.78
d4	.060.060	2	3	75.35	2.15	-5716.39	594.47	1394.45	268.63	-3848.09	1927.42	12765.2	8521.99
d4	.060.060	5	1	91.67	0	-1809.9	0	811.2	0	-5907.99	0	15102	0
d4	.060.060	6	2	96.08	22.86	-3795.58	1263.23	730.24	180.58	-3713.62	1332.01	8074.77	5284.65
d4	.060.060	9	2	138.24	15.71	-3886.05	2137.64	670.91	73.32	-8030.04	4723.93	10697.4	4992.48
d4	.060.060	11	4	40.1	35.96	-6385.72	1244.54	2119.14	169.89	-12709.6	8040.91	26951.5	7780
d4	.060.180	5	18	170.63	15.02	-1067.36	582.1	402.79	131.93	-441.04	756.14	803.82	757.99
d4	.060.180	6	20	129.72	26.07	-3584.96	1529.63	406.37	86.2	-5216.66	5044.05	12685	9361.73
d4	.060.180	18	23	127.33	25.85	-3421.54	1901.72	766.82	229	-1654.55	1638.7	6816.72	6497.55
d4	.060.180	63	19	92.84	33.24	-2949.07	1138.37	836.65	239.71	-1992.21	1108.4	9356.46	7103.15
d4	.060.180	67	38	30.3	24.92	-7392.19	2152.84	1692.05	504	-10836.1	5965.95	30221.9	13144.7
d4	.060.180	123	14	158.2	40.82	-4119.52	1282.26	232.36	70.6	-7114.7	3924	12925.8	8207.47
d4	.060.180	134	24	13.95	20.71	-7313.1	2011.35	1877.29	550.36	-13479.4	3505.7	35913.5	8515.82
d4	.060.180	195	14	81.32	26.99	-7087.88	1765.5	839.9	208.66	-9981.33	5985.17	30461.2	8566.22
d4	.060.180	220	24	48.27	26.15	-5048.94	1796.65	1434.73	358.34	-6266.35	4791.25	15802.3	7961.6
d4	.060.180	225	22	62.96	27.33	-5861.84	1802.88	1172.12	257.29	-7593.69	4233.68	23543.1	14484.8
d4	.060.180	238	26	99.21	35.22	-5302.94	2261.85	777.26	274.58	-7754.54	4050.29	18520.3	7673.84
d4	.060.180	239	25	98.72	44.99	-4498.23	1613.67	795.17	278.07	-5219.6	7581.06	12685.6	7812.56
d4	.060.180	246	14	92.72	22.51	-8024.93	6893.03	663.58	166.33	-10624.2	5116.51	27343.3	10589.4
d4	.060.180	256	6	92.66	22.41	-3630.63	1122.54	1693.28	384.84	-1183.99	1724.14	5559.03	1390.74
d4	.060.300	1	2	118.38	39.87	-916.71	146.77	595.39	206.77	-998.16	487.02	6616.94	4210.17
d4	.060.300	3	3	115.75	9.22	-2916.84	501.73	400.64	174.01	-9967.51	3930.96	9930.21	4582.42
d4	.180.060	12	67	85.95	29.12	-4337.76	1753.25	1342.19	384.51	-2107.74	2083.32	10144.9	9141.88
d4	.180.060	59	51	94.52	26.84	-3443.48	1688.47	1061.08	325.91	-2445.39	2537.15	7717.23	7128.69
d4	.180.060	122	10	175.52	64.9	-1118.22	585.15	161.53	85.21	-955.61	2111.09	2456.62	5361.82
d4	.180.060	210	43	65.99	19.08	-5172.17	1569.95	954.29	214.2	-6640.27	4478.77	21616	8000.87
d4	.180.060	271	69	56.28	35.71	-4858.78	1575.36	1302.63	607.6	-12978.3	50178.4	16832.4	10143.2
d4	.180.060	295	48	115.44	38.05	-2825.75	1447.8	606.78	153.28	-1428.63	2135.4	6066.94	6118.32
d4	.180.060	299	70	110.1	45.63	-4170.17	2400.58	535.3	118.29	-4048.88	2809.65	12430.5	8028.61
d4	.180.060	511	59	91.37	28.46	-14110.5	53822	1000.92	208.62	-6272.11	4149.22	16918.2	7868.41
d4	.180.060	518	71	55.71	23.62	-7565.72	2294.92	1388.53	243.57	-10704.8	5664.67	32365.1	10711.6
d4	.180.060	564	40	39.78	22.87	-7135.02	1682.69	2059.02	383.96	-9305.74	7117.14	26145.1	11791.3
d4	.180.060	574	59	45.05	30.99	-6027.91	2058.84	1667.43	408.62	-8502.49	6075.87	24321.1	10867.1
d4	.180.060	667	46	78.67	30	-5367.49	1718.24	1473.39	279.84	-4619.21	4431.33	16112.4	9359.12
d4	.180.060	806	60	82.95	34.35	-6701.11	2347.98	755.39	183.5	-10060.6	5281.21	25694	10613.4
d4	.180.060	939	36	149.2	27.86	-2435.76	1557.49	332.19	147.51	-2445.91	4361.84	5389.83	8123.43
d4	.180.060	951	127	71.42	24.02	-6419.2	2359.79	1193.74	209.41	-4745.28	2861.87	20997.5	9462.14
d4	.180.060	972	71	51.4	30.12	-6971.93	1954.94	1649.08	330.19	-10574.6	6527.7	27588.5	11534.2
d4	.180.060	997	60	129.54	38.28	-4370.8	2453.54	365.07	75.37	-5786.91	4900.68	15448.4	11136.4
d4	.180.060	999	60	38.94	30.83	-5951.21	1622.46	1576.18	384.33	-9231.39	5283.25	25876	8366.5
d4	.180.180	14	212	130.28	35.03	-2890	1315.76	340.54	77.37	-2170.09	2285.31	6834.31	5321.07
d4	.180.180	1189	245	46.79	33.22	-7465.43	5792.69	1329.92	420.51	-16300.9	57420.2	26467.8	10692.3
d4	.180.180	1207	142	140.65	36.44	-3500.24	1905.66	224.67	52.49	-5499.14	5068.92	11498.3	10052.4
d4	.180.180	1348	83	151.42	28.95	-1794.7	946.99	501.9	207.21	-406.86	592.49	2031.67	3562.29
d4	.180.180	1376	335	113.53	31.95	-4844.78	1958.92	466.54	95.64	-5438.54	3772.88	16699.5	9841.87
d4	.180.180	1808	255	88.18	32.9	-5622.5	2107.96	725.49	157.19	-7665.81	6454.96	20876.2	11319.6
d4	.180.180	2244	226	52.29	37.19	-7108.77	2657.68	1640.18	547.56	-10141.3	7755.35	27176.7	12995.9
d4	.180.180	2383	355	65.24	26.46	-5020.65	2341.97	1280.29	329.29	-6359.41	5409.44	17966.8	8240.38
d4	.180.180	2538	253	72.26	31.41	-6917.73	4034.27	1115.79	291.23	-9905.58	5987	27488.8	10780
d4	.180.180	2552	48	176.15	33.03	-1315.85	1075.95	215.11	101.93	-809.48	1984.37	1827.83	3763.71
d4	.180.180	2659	243	118.72	31.07	-5751.17	8700.52	326.27	64.78	-9104.04	4882.71	20379.2	11142.3
d4	.180.180	2739	268	51.24	29.64	-6919.92	5426.75	1700.54	372.692	-10384.5	10899.7	26379.6	11713.2
d4	.180.180	3427	251	82.33	29.33	-4227.05	1752.62	1189.1	324.02	-1810.9	1897.83	9114.99	7418.59
d4	.180.180	3449	180	84.53	37.52	-6380.93	2672.91	661.88	189.6	-12178.4	5423.47	26609.7	10548.8
d4	.180.180	3519	231	90.09	31.48	-4630.31	1884.08	1044.18	342.54	-4809	3974.66	15156.7	9351.42
d4	.180.180	3823	251	40.8	25.99	-6672.79	2101.18	1731.66	490.01	-11661	6199.34	32403	11708.1
d4	.180.180	3881	281	83.73	29.29	-4649.8	2007.57	845.19	190.66	-4421.05	3399.8	13680.2	7524.63
d4	.180.180	3957	243	120.57	30.8	-5496.53	6495.62	558.11	160.89	-2278.72	1904.35	9999.56	8278.04
d4	.300.060	5	19	125.09	30.04	-5944.26	5361.14	344.63	85.08	-5182.03	3800.24	14737.2	7849.68
d4	.300.060	15	8	94.2	21.23	-4975.09	2798.79	1271.38	330.11	-2286.88	1470.74	14408.9	9596.2
d4	.300.060	18	5	16.5	0.73	-5055.77	637.85	1693.04	21.64	-5645.85	1223.27	16341.7	1723.09
d4	.300.060	41	12	60.73	30.91	-5810.97	906.74	1636.72	423.25	-5413.38	4325.48	17071.7	8702.45
d4	.300.060	57	14	66.64	32.23	-3955.46	1259.21	1279.92	789.42	-6365.43	3630.48	16150.2	7133.69
d4	.300.060	58	8	23.35	18.26	-7199.05	2126.89	2258.28	240.35	-6368.9	3551.71	27673.3	8787.34
d4	.300.060	59	7	165.5	28.97	-2672.05	2056.67	170.53	82.68	-6265.2	6517.83	6309.69	5457.55
d4	.300.060	81	13	121.68	24.86	-2981.73	1338.87	505.71	165.61	-1916.42	1381.45	6304.07	3018.76
d4	.300.060	93	7	147.91	22.35	-2035.82	1546.02	412.48	114.67	-1090.38	682.96	3736.32	2761.26
d4	.300.060	102	14	73.65	47.98	-7758.38	2592.66	778.3	218.23	-8328.02	6354.75	25850.9	10451.9
d4	.300.060	109	11	108	29.31	-4023.12	1180.14	992.28	241.96	-1688.49	1828.62	5541.02	4032.43
d4	.300.180	3	219	84.51	29.16	-4576.6	1492.34	974.5	259.37	-4509.92	3164.24	14145.8	7240.94
d4	.300.180	59	38	172.76	28.2	-1451.61	800.49	200.67	109.96	-1031.94	1629.36	2721.17	3461.17
d4	.300.180	132	135	128	41.53	-4731.98	1896.89	285.66	70.23	-9527.5	5632.7	19040.3	10529
d4	.300.180	258	178	81.55	33.52	-6552.19	2483.38	980.79	267.48	-9060.31	4610.2	23507.5	8997.51
d4	.300.180	794	203	86.39	31.85	-4164.38	1640.78	1038.28	401.29	-2863.55	4785.31	10883.7	7714.94
d4	.300.180	888	336	47.73	28.72	-5089.74	3617.11	1579.01	419.64	-6557.91	5919.38	21239	10219.6
d4	.300.180	1159	241	116.05	25.97	-6759.3	29046	407.23	81.59	-23299.3	249316	18864.3	9259.71
d4	.300.180	1307	175	67.07	35.14	-6482.66	3981.01	1362.49	464.64	-7425.27	7368.25	20616.5	11251.5
d4	.300.180	1417	227	78.97	29.14	-6928.93	1820.33	1213.91	281.92	-7983.51	5674.88	24596.4	10409
d4	.300.180	1420	91	123.1	30.02	-2846.54	1639.09	850.46	696.31	-1173.6	1837.42	3253.76	4785.72
d4	.300.180	1570	168	84.69	40	-6814	1992.96	682.13	184.81	-11653.1	5026.83	27888.1	10809.8
d4	.300.180	2253	223	41.02	27.78	-6404.19	2045.78	1569.89	407.04	-10946.4	5578.71	29700.9	10175.8
d4	.300.180	2292	161	32.08	28.63	-10262.1	37204.7	2047.67	705.53	-9824.74	6518.48	28019	12397.1
d4	.300.180	2304	219	115.95	31.07	-3467.41	1483.26	621.4	138.05	-2892.63	2198.33	9038.93	5686.2
d4	.300.180	2322	112	149.62	34.53	-1999.09	965.94	320.75	118.71	-888.03	1013.28	3599.9	4522.41
d4	.300.180	2550	217	124.15	35.07	-2870.31	1309.22	431.19	108.67	-2268.26	5152.94	7550.09	5987.92
d4	.300.180	2696	269	37.7	30.08	-7256.38	2072.03	1707.55	429.96	-10880.6	5702.54	30016.9	12137.2
d4	.300.180	2959	253	86.44	38.6	-4913.66	2222.45	886.45	288.43	-5293.03	6813.63	16068.5	8742.27
d4	.300.300	79	56	81.03	33.63	-3601.7	1453.24	1079.21	313.14	-3271.99	8283.18	9517.98	6130.86
d4	.300.300	109	15	178.74	27.77	-2204.45	2386.48	157.28	87.19	-1797.99	2344.64	4186.75	5528.15
d4	.300.300	151	24	72.43	22.97	-6950.13	1797.09	1188.11	263.02	-9185.64	4826.55	28604.2	10208.8
d4	.300.300	153	49	24.71	23.11	-7516.49	2352.41	1723.26	379.23	-11742.4	6527.03	30723	13089.5
d4	.300.300	170	60	81.82	30.4	-5069.88	1717.31	1205.74	414.5	-4169.4	2839.59	13709.7	7579.88
d4	.300.300	271	37	42.75	25.47	-6779.5	1897	1774.62	399.04	-9268	5426.93	28048	13498.8
d4	.300.300	289	22	105.84	30.31	-2971.52	1541.57	890.43	954.3	-605.32	527.19	3692.3	2834.21
d4	.300.300	344	26	165.33	30.09	-2043.67	1208.39	288.36	89.17	-1183.63	2476.27	3585.25	6798.59
d4	.300.300	347	50	115.52	43.42	-4947.68	1920.25	422.9	105.25	-6677.35	4328.3	17220.5	13109.5
d4	.300.300	363	39	46.8	34.91	-5672.01	1672.66	1400.35	694.15	-5498.18	4359.88	24323.6	10105.9
d4	.300.300	425	50	70.02	31.37	-6680.67	2023.11	749.21	175.54	-8639.88	4582.43	26317.1	9675.47
d4	.300.300	456	54	54.1	27.85	-6145.31	2060.49	1353.65	354.67	-9382.49	4576.13	24605.3	7698.83
d4	.300.300	506	37	104.28	29.04	-3586.53	1539.31	736.06	150.12	-2983.48	1961.48	9292.73	5493.36
d4	.300.300	521	38	128.22	23.55	-1945.33	649.41	618.86	174.07	-602.19	682.47	3107.92	3493.61
d4	.300.300	529	40	72.98	25.1	-4903.69	1829.27	961.02	279.65	-4894.72	3554.53	14915.8	7153.21
d5	.060.060	1	6	86.28	42.73	-11154.5	12192.5	961.19	339.88	-5129.45	5927.36	13718.4	6073.22
d5	.060.060	1	6	86.28	42.73	-11154.5	12192.5	961.19	339.88	-5129.45	5927.36	13718.4	6073.22
d5	.060.060	1	6	86.28	42.73	-11154.5	12192.5	961.19	339.88	-5129.45	5927.36	13718.4	6073.22
d5	.060.180	9	20	46.51	29.95	-6340.32	2016.24	1473.93	956.46	-18818.5	50472.2	21113.7	14166.2
d5	.060.180	27	1	198.18	0	-1277.98	0	73.61	0	-1331.22	0	2392.28	0
d5	.060.180	34	11	25.66	18.74	-7459.27	1411.74	1338.1	401.41	-10630.1	2953.42	31626.2	6243.95
d5	.060.180	41	17	138.44	30.61	-3865.94	1826.32	340.81	99.34	-5430.11	4958	12642.4	7428.96
d5	.060.180	47	17	88.06	26.37	-4306.7	1560.41	1041.03	245.47	-6222.68	4178.01	13128.6	7476.19
d5	.060.180	57	7	71.42	3.56	-6116.32	429.68	969.78	130.25	-9543.12	3276.33	32224.2	3755.36
d5	.060.180	68	24	36.42	29.69	-6361.66	1882.27	1363.49	284.1	-10146.7	7481.63	33357.2	9979.52
d5	.060.180	75	12	102.06	36.13	-6410.91	2828.02	736.3	198.44	-7157.56	2935.11	17681.8	6973.09
d5	.060.180	83	7	143.28	23.46	-1258.56	878.35	616.28	167.57	-1407.29	656.96	2065.18	1394.24
d5	.060.180	123	19	113.13	36.64	-4445.67	3939.24	570.05	152.38	-5265.81	5380.29	15503.2	12757.2
d5	.060.180	125	7	167.79	25.92	-1362.51	422.46	264.06	49.32	-344.57	451.13	3069.22	3185.15
d5	.060.180	134	16	97.21	39.92	-4743.55	1757.86	603.44	111.22	-7977	6788.11	18891.1	11034
d5	.060.300	1	3	123.02	35.1	-2595.33	1391.7	648.7	126.09	-4719.09	3779.09	6519.77	5502.99
d5	.180.060	2	2	120.71	0.02	-3108.2	155.6	384.66	0.54	-6503.02	2622	27500.3	3992.25
d5	.180.060	4	5	107.23	37.55	-1997.86	446.07	569.53	156.17	-2225.91	2700.46	4005.95	3244.52
d5	.180.060	7	2	87.44	69.13	-5792.37	2379.16	305.23	48.78	-7839.97	4700.74	20162.2	14224.1
d5	.180.060	8	9	90.98	48.93	-7009.77	1892.85	815.52	373.21	-9572.93	4941.12	24638.1	14610.4
d5	.180.060	18	2	64.29	64.29	-3936.02	748.29	1307.82	238.5	-1934.22	1124.19	21625.7	6282.79
d5	.180.060	21	3	61.37	22.41	-6640.55	684.38	1789.41	145.58	-2112.06	1394.5	22012.5	4974.23
d5	.180.180	4	8	44.89	40.09	-5790.67	1513.88	1243.41	450.03	-14587.4	12943.4	24150.7	6922.28
d5	.180.180	7	15	118.86	43.65	-2078.86	1231.22	287.78	107.03	-3535.32	3134.24	11893.2	7134.14
d5	.180.180	11	4	186.41	14.13	-452.35	184.63	172.15	74.37	-467.15	651.51	989.6	1143.01
d5	.180.180	37	4	122.41	9.82	-2606.57	1175.79	594.8	166.6	-191.77	48.59	1301.62	1401.81
d5	.180.180	38	4	59.35	34.42	-4838.7	703.87	1667.76	245.42	-6423.06	3289.15	17644.5	4176.39
d5	.180.180	39	11	98.23	20.56	-3860.11	1670.65	816.68	781.06	-2734.89	2826.52	8329.12	5083.72
d5	.180.180	44	19	125.64	32.13	-2625.59	1191.81	433.8	89.53	-14657	49825.7	8582.83	5645.6
d5	.180.180	50	15	103.89	35.9	-3447.15	1825.44	813.11	261.48	-2592.3	2316.89	10218.6	8127.25
d5	.180.180	79	8	82.8	33.7	-3592.58	1456.74	1395.01	380.9	-2547.85	2389.96	11692.6	9249.25
d5	.180.300	4	6	104.39	34.79	-3389.76	1146.01	1091.24	357.8	-1714.4	2513.51	4459.94	5749.48
d5	.180.300	4	6	104.39	34.79	-3389.76	1146.01	1091.24	357.8	-1714.4	2513.51	4459.94	5749.48
d5	.300.060	1	4	85.71	25.69	-4165.85	882.52	777.68	169	-7040.13	2871.17	20938	7153.28
d5	.300.060	3	4	113.25	44.54	-2508.29	1163.77	394.77	209.44	-780.86	348.87	7142.35	1985.53
d5	.300.060	3	4	113.25	44.54	-2508.29	1163.77	394.77	209.44	-780.86	348.87	7142.35	1985.53
d5	.300.180	3	17	131.46	34.03	-2010.19	1097.64	485.33	178.56	-1182.14	1847.63	5945.96	5473.31
d5	.300.180	7	9	76.11	28.4	-4990.83	2382.02	1540.03	743.16	-2769.68	3276.1	11185.7	9882.23
d5	.300.180	74	37	103.54	32.55	-4436.6	1718.26	503.6	110.02	-6253.36	3781.76	18020.1	8433.7
d5	.300.180	107	30	69.26	27.01	-6598.6	2165.57	1306.25	348.38	-9776.78	5533.8	25101.1	7881.09
d5	.300.180	113	18	102.9	36.57	-4492.3	1177.98	888.25	337.63	-2175.89	1871.35	10924.3	5869.28
d5	.300.180	132	20	107.71	14.18	-4226.38	1748.98	716.96	80.56	-18975.5	49967.5	18493.3	8273.45
d5	.300.180	137	11	142.33	10.33	-4723.65	1624.61	547.03	42.98	-8173.23	5393.28	19202.8	7977.06
d5	.300.180	150	22	86.35	32.73	-4991.33	2000.45	1133.83	386.37	-7033.08	9309.08	16526.5	10202.3
d5	.300.180	184	16	40.76	36.96	-5743.8	2262.58	1253.09	1651.8	-6642.29	4543.31	15816.1	10415.9
d5	.300.180	190	11	179.87	23.76	-1649.1	1033.28	177.11	88.58	-1463.3	2590.24	3114.13	5150.53
d5	.300.180	201	28	79.58	28.82	-4141.42	1526.27	909.41	227.6	-6448.76	10630.8	15912.9	8815.98
d5	.300.180	216	29	51.54	34.92	-5927.81	1841.18	1551.06	626.66	-9435.07	4837.99	24838.6	9460.4
d5	.300.180	253	14	162.79	28.89	-3515.68	1258.4	254.99	64.08	-5357.57	2723.05	11897.3	9088.09
d5	.300.180	259	13	50.05	34.13	-8334.61	2207.67	1154.83	484.67	-16047.3	7088.36	36522.4	7273.48
d5	.300.300	3	6	51.92	34.95	-6875.06	1454.81	1067.93	199.49	-6190.49	4055.61	21481.8	6919.16
d5	.300.300	6	2	200.95	8.09	-2196.31	1062.22	121.28	8.29	-534.04	235.08	902.65	494.55
d5	.300.300	28	9	45.58	29.03	-4840.94	1922.57	1143.69	378.58	-7542.03	4119.74	23537.1	8881.76
d5	.300.300	29	15	41.44	3.82	-6344.16	1431.37	772.6	63.15	-7462.68	2901.24	30800.6	4331.47
d5	.300.300	49	10	133.84	19.39	-2686.72	1279.02	474.16	142.6	-2363.23	2856.52	6597.19	4589.55
d5	.300.300	50	11	127.78	31.01	-4312.57	1331.23	512.85	201.07	-6085.83	3805.06	15201.6	3754.79
d5	.300.300	51	12	46.54	27.49	-5723.86	3268.27	1731.89	344.6	-9390.3	12813.5	17948.7	9352.72
d6	.060.180	1	1	162.43	0	-1703.78	0	306.44	0	-697.89	0	354.34	0
d6	.060.300	1	1	114.48	0	-948.93	0	1130.28	0	-292.85	0	1133.97	0
d6	.300.180	1	4	107.73	34.25	-2067	1244.58	489.99	302.86	-1752.76	1462.48	7910.87	6078.55
d7	.060.300	1	2	34.33	8.78	-9528.53	2240.85	1772.03	259.02	-4736.94	65.16	19889.5	2850.66
d7	.180.060	1	4	102.4	44.54	-3431.16	2001.68	842.14	580.27	-6463.96	3787.8	11628.8	7510.24
d7	.180.180	4	2	121.64	24.94	-1743.06	939.75	832.92	125.73	-738.9	542.61	1425.95	1223.76
d7	.180.180	7	3	152.12	33.44	-801.2	299.99	178.15	37.92	-726.19	767.9	892.77	850.87
d7	.180.180	8	2	132.7	0.04	-2582.56	15.84	587.95	2.52	-1551.46	806.72	9816.42	673.31
d7	.180.180	10	8	60.18	15.72	-3060.87	928.72	1045.8	462.83	-1823.42	884.06	15176.7	908.74
d7	.180.300	1	2	99.57	11.59	-2874.74	828.94	977.15	548.89	-2625.65	1914.01	7941.52	4694.71
d7	.300.060	1	2	99.72	49.12	-1841.92	1016.97	1001.47	695.52	-1302.17	973.84	6071.92	2934.58
d7	.300.180	1	5	78.09	42.48	-3976.45	1498.22	1090.43	363.19	-2274.14	1446.07	10752.5	4871.18
d7	.300.180	5	1	124.7	0	-1561.77	0	1080.16	0	-138.9	0	4901.28	0
d8	.060.060	1	3	124.93	4.3	-2892.5	807.68	529.71	42.66	-2533	312.72	5050.05	1026.51
d8	.060.180	3	15	78.41	31.15	-4656.25	1520.1	984.6	175.75	-6052.2	2550.47	18039.4	9455.75
d8	.060.180	16	9	129.68	8.97	-3414.31	1003.64	572.71	144.06	-5124.87	3090.41	10044.6	5164.82
d8	.060.180	39	6	126.09	30.82	-5097.26	1334.15	478.41	53.32	-15130.8	18876.2	17739.7	9709.49
d8	.060.180	48	4	32.82	28.62	-6853.21	1025.94	1092.09	26.86	-2505.21	1886.02	12410.3	7031.15
d8	.060.180	56	11	61.19	24.31	-4879.36	1469.59	1351.02	188.23	-2282.79	2038.85	17055.7	4731.65
d8	.060.180	59	11	35.94	36.49	-6899.56	2164.76	1264.17	517.89	-12013.1	10788.5	28108.5	13510.3
d8	.060.180	77	7	122.31	26.33	-3031.88	880.8	566.07	211.23	-833.36	397.71	3869.16	1165.22
d8	.060.180	90	1	190.37	0	-338.52	0	181.51	0	-95.87	0	32.49	0
d8	.060.180	99	14	27.47	20.55	-8430.63	1814.38	1406.41	269.83	-11303.5	5619.75	30890.9	10693.2
d8	.060.180	100	14	106.41	46.29	-4635.59	1818.58	514.27	194.2	-8821.49	4969.67	19588.8	12644.4
d8	.060.180	105	9	146.93	36.28	-2345.39	953.81	336.9	202.41	-2235.94	2002.79	4422.72	3680.36
d8	.060.180	114	14	16.14	21.36	-9425.4	1656.35	1941.17	476.04	-13578.5	6459.1	42329.8	9306.28
d8	.060.300	2	2	57.11	14.2	-4184.09	329.66	1204.01	232.06	-3042.26	705.89	16022.3	1582
d8	.060.300	3	3	183.4	14.96	-2411.26	1275.48	167.58	50.23	-2576.11	2261.87	5090.61	4128.64
d8	.180.060	16	12	102.41	28.89	-4111.98	1400.4	603.32	95.58	-5097.19	2532.37	13256.6	5995.7
d8	.180.060	17	12	118.38	19.76	-3964.65	1856.78	416.06	75.95	-3833.25	2783.26	9428.39	5612.52
d8	.180.060	18	11	47.61	30.01	-3604	1101.39	1373.31	348.78	-7453.1	5139.44	17526.3	9081.42
d8	.180.060	45	3	139.12	24.25	-5141.49	4899.2	188.67	62.56	-44196.3	41931.6	26731.7	20959.5
d8	.180.060	53	12	146.38	41.25	-2007.24	1414.94	421.28	126.13	-1704.36	1084.22	5872.46	5012.06
d8	.180.060	61	8	69.14	32.4	-6403.41	1458.9	1426.72	434.1	-10189	4359.8	23337.8	4894.75
d8	.180.060	63	9	60.38	18.89	-5203.21	700	1238.08	432.4	-8249.97	5538.51	18534	6375.68
d8	.180.060	65	1	207.42	0	-253.15	0	73.03	0	-70.9	0	117.88	0
d8	.180.060	67	6	71.57	35.1	-5297.69	1055.34	1219.67	114.91	-4188.53	2394.98	14289.3	12515.6
d8	.180.180	6	46	149.78	45.15	-2582.22	2079.6	248.97	118.45	-3299.74	5507.62	7713.89	9610.46
d8	.180.180	25	32	143.67	13.79	-3231.99	724.57	325.79	56.71	-1710.59	1046.59	8041.79	5187.38
d8	.180.180	145	78	47.25	31.3	-6562.19	2238.7	1342.2	352.48	-10852.9	5603.8	29059.1	9476.69
d8	.180.180	221	109	75.78	39.7	-5056.98	3119.02	932.95	306.82	-6633.72	4612.57	18592.2	9325.13
d8	.180.180	303	83	116.62	33.1	-3670.53	1916.64	482.06	136.53	-3848.62	3350.41	12088.3	8606.91
d8	.180.180	324	12	176.09	18.07	-1555.99	1299.01	121.67	46.39	-924.41	1519.99	3710.35	3570.66
d8	.180.180	338	47	43.49	32.68	-7146.95	2416.32	1777.91	562.77	-16725.2	26514.7	30780.6	12324.7
d8	.180.180	384	41	89.32	34.05	-6372.29	2306.52	814.36	267.28	-8149.26	5256.1	26787.7	9653.32
d8	.180.300	2	5	62.25	38.31	-3713.61	836.42	1197.11	480.93	-4751.35	3103.19	16203.3	9146.28
d8	.180.300	3	1	159.17	0	-642.57	0	256.9	0	-334.61	0	634.15	0
d8	.180.300	5	3	60.01	3.2	-7438.95	1312.58	763.17	54.06	-12646.8	3635.13	26831.7	5174.16
d8	.300.060	1	2	98.56	40.28	-3754.94	1231.96	327.4	54.33	-5146.53	834.97	10757.2	291.55
d8	.300.060	6	6	120.91	42.91	-3259.59	1663.52	755.74	365.05	-1914.35	1335.11	5703.01	3945.35
d8	.300.180	27	21	146.12	49.53	-2405.17	2544.87	335.89	172.32	-2720.39	2949.36	5359.79	6793.16
d8	.300.180	74	36	59.59	32.11	-6348.78	1904.28	1208.46	254.69	-8132.28	4794.69	22407.9	8041.6
d8	.300.180	114	27	69.87	33.24	-6709.15	2718.96	1120.75	511.15	-7403.51	4938.89	26128.9	12958.3
d8	.300.180	132	24	53.18	34.84	-7894.52	2164.41	1891.95	346.31	-12981.8	7875.3	32529	11456.1
d8	.300.180	205	44	92.72	33.95	-6355.41	1929.5	763.16	175.63	-7091.19	3857.29	21374.6	9696.38
d8	.300.180	226	9	96.39	16.83	-7795	1497.99	765.31	194.65	-13224.4	5044.81	23041.5	11197.1
d8	.300.180	238	43	53.09	38.12	-6221.02	2276.8	1275.49	412.4	-10856.5	6543.73	26963.1	11409.3
d8	.300.180	241	26	117.71	27.74	-3185.47	1606	697.52	300.71	-1754.43	1960.63	9324.31	7496.69
d8	.300.180	243	32	134.57	51.91	-3573.82	2381.82	364.81	130.04	-3936.89	4169.13	10607.2	9218.98
d8	.300.180	280	42	82.33	42.73	-4694.23	2016.2	865.57	292.83	-22628.9	107561	16872.1	8703.47
d8	.300.180	290	23	72.22	34.4	-6383.52	2527.08	752.67	258.14	-12132.3	5879.59	26606.2	7982.77
d8	.300.180	311	18	97.87	10.27	-4588.57	1204.18	541.54	87.57	-11198.2	2891.03	17595.8	4899.42
d8	.300.180	335	31	41.86	20.26	-8141.92	1357.65	1188.61	436.45	-17047.5	4411.09	41730.6	5834.35
d8	.300.180	339	8	175.32	27.1	-498.1	117.13	331.92	259.4	-768.63	944.52	1106.93	1725.27
d8	.300.300	3	8	110.17	41.36	-4735.62	1195.97	546.99	200.57	-8424.26	1880.7	19026.8	6775.38
d8	.300.300	8	9	160.04	19.57	-1509.29	610.26	750.83	430.85	-210.58	143.38	825.93	561.2
d8	.300.300	11	14	94.72	33.74	-4352.15	2325	710.84	294.97	-4784.59	5542.81	18542.2	12472.1
d8	.300.300	13	22	47.83	36.68	-5089.11	1783.31	1180.61	583.41	-7216.36	4495.29	19092.2	9976.49
d8	.300.300	27	10	54.97	25.61	-6465.14	2316.4	1312.89	338.11	-10690.9	3320.75	27329.9	7498.35
d8	.300.300	46	9	160.81	29.45	-3627.68	2060.36	220.01	60.14	-4423.33	3612.1	10948.1	9342.38
d8	.300.300	51	10	68.6	43.51	-6097.6	1384.02	854.09	315.17	-15098.5	2706.78	26849	7892.34
d8	.300.300	63	2	186.27	1.92	-623.03	5.89	139.27	31.92	-325.82	49.64	1076.18	447.18
d8	.300.300	81	7	22.07	31.27	-10169.3	1231.73	2198.95	392.5	-10929.4	4870.55	34744.6	11440.8
e2	.060.180	1	2	93.96	61.51	-8693.86	4165.67	1319.48	686.92	-2885.7	1758.36	4335.17	1667.16
e3	.180.060	1	1	111.32	0	-1735.89	0	-566.2	0	-998.17	0	1525.37	0
e3	.180.180	1	2	128.71	8.29	-3246.43	1083.03	872.97	97.37	-183.21	38.9	2098.65	433.99
e3	.300.180	1	1	139.88	0	-2334.69	0	414.05	0	-781.76	0	1533.35	0
e4	.180.060	1	1	173.06	0	-663.06	0	312.66	0	-333.72	0	129.98	0
e4	.180.180	1	4	142.05	9.91	-2140.63	49.51	451.82	91.27	-692.32	36.46	11705.8	236.61
e5	.060.180	1	1	159.77	0	-4324.9	0	377.42	0	-3255.07	0	6038.56	0
e6	.180.180	1	1	144.74	0	-1211.46	0	581.29	0	-3016.19	0	4059.3	0
e6	.300.180	1	1	149.17	0	-1696.63	0	382.84	0	-603.49	0	12387.8	0
e7	.180.180	1	1	81.48	0	-2434.9	0	438.78	0	-825.08	0	10097.3	0
e8	.180.180	1	2	58.25	46.58	-4732.69	1352.91	1324.67	290.79	-4853.6	699.51	16221.5	4786.16
e8	.300.060	1	1	144.23	0	-917.77	0	582.06	0	-3677.5	0	939.89	0
e8	.300.180	1	1	151.98	0	-900.19	0	754.34	0	-77.37	0	178.25	0
e8	.300.300	1	1	79.14	0	-2097.89	0	1230.26	0	-1353.32	0	2216.55	0
f1	.060.180	1	1	119.87	0	-5396.86	0	923.36	0	-569.63	0	15287.1	0
f1	.060.300	1	1	87.87	0	-17000.7	0	2308.44	0	-10044.5	0	17820.2	0
f1	.180.180	1	1	135.14	0	-2240.81	0	560.92	0	-5058.17	0	10304	0
f1	.300.180	1	3	101.09	10.3	-4028.44	1163.77	577.34	95.24	-1552.77	682.2	7604.98	3338.12
f2	.300.060	1	4	109	31.11	-5710.13	3015.51	863.6	710.56	-5684.78	6384.35	10258	9050.66
f2	.300.180	1	3	82.37	2.78	-7723.37	4469.15	1273.71	220.05	-5422.61	2606.53	18761	10224
f2	.300.180	3	3	160.41	14	-2840.2	1076.98	271.24	47.39	-1957.02	2372.29	4230.44	2983.59
f2	.300.180	5	2	114.02	11.58	-8596.76	2302.74	680.53	157.95	-7329.32	5152.75	24690.5	13368.8
f2	.300.180	6	3	65.3	27.21	-6749.91	1408.95	1489.54	39.05	-7103.93	3680.3	15679.3	7252.73
f2	.300.180	12	4	148.43	28.07	-2486.52	659.65	534.95	125.61	-2623.91	2076.75	3581.08	3070.72
f2	.300.300	3	2	80.93	59.99	-5013.63	2149.51	1440.5	292.89	-908.58	625.46	7918.69	7159.14
f2	.300.300	4	2	150.61	2.97	-7965.96	1413.46	294.07	6.6	-5407.61	3459.34	10586.4	5420.65
f2	.300.300	5	4	145.3	3.77	-2108.06	630.27	423.28	74.01	-1470.9	767.51	4832.9	993.28
f2	.300.300	10	6	141.11	35.12	-5337.89	2956.21	421.95	160.43	-4200.57	2594.54	10137.9	7567.2
f3	.180.180	1	1	158.08	0	-1337.31	0	202.42	0	-2087.26	0	990.67	0
f3	.300.180	1	1	126.12	0	-5552.96	0	803.71	0	-25710.9	0	35367.6	0
f3	.300.300	2	3	134.11	22	-2776.38	757.54	400.38	38.07	-2315.93	1830.84	7169.83	3458.99
f3	.300.300	5	3	106.96	23.7	-3504.1	1783.53	508.97	261.28	-2322.28	1066.04	4972.2	1084.64
f4	.060.180	1	1	96.7	0	-4110.9	0	951.37	0	-272.26	0	7111.34	0
f4	.180.060	1	1	156.05	0	-3631.91	0	1014.55	0	-13078.4	0	21201.8	0
f4	.180.180	3	3	78.91	27.57	-6252.64	338.27	995.79	266.6	-12987.5	1503.76	21231.1	1219.59
f4	.180.180	4	3	161.08	16	-1572.97	452.78	450.16	265.48	-2189.9	2225.59	2034.34	1195.76
f4	.300.060	1	1	10.26	0	-5396.9	0	1071.82	0	-3631.82	0	33464.4	0
f4	.300.180	2	4	74.56	73.45	-6469.53	4131.05	1036.15	583.55	-7653.33	4195.54	19133.9	12663.1
f4	.300.180	5	2	6.07	0.52	-9040.61	743.46	853.64	117.24	-13742.3	442.3	36810.5	57.81
f4	.300.300	1	1	165.59	0	-1189.95	0	231.93	0	-281.83	0	1073.13	0
f5	.060.180	1	3	130.33	18.59	-2436.91	582.5	459.34	175.76	-1848.41	1731.24	4131.78	2170.05
f5	.180.060	1	2	118.1	16.35	-6136.69	3044.66	511.61	142.01	-5915.69	3790.79	11707.2	5483.76
f5	.180.180	2	3	68.35	29.74	-4067.93	1901.71	1531.34	319.36	-2128.87	1032.46	9575.91	9465.7
f5	.180.180	4	2	174.71	3.2	-1007.31	81.68	236.88	50.57	-26.9	26.9	801.54	651.91
f5	.180.300	1	1	146.71	0	-1689.03	0	319.06	0	-569.86	0	8261.49	0
f5	.300.060	1	5	126.69	40.94	-3076.77	929.84	414.44	454.45	-942.79	918.79	3738.09	2202.83
f5	.300.180	7	14	41.6	38.12	-6407.94	1788.58	1801.86	582.78	-7337.39	4045.56	18129.9	10656.3
f5	.300.180	15	9	116.37	27.18	-15108.1	30797.8	816.2	176.53	-3287.24	3980.78	9337.41	8484.13
f5	.300.180	35	10	132.34	26.49	-3512.79	897.31	720.82	226.79	-4782.54	3392.19	9690.32	7889.01
f5	.300.180	46	1	203.95	0	-800.79	0	76.24	0	-34.49	0	112.39	0
f5	.300.180	48	14	154.91	41.8	-3128.6	1443.47	173.83	52.45	-5462.12	5313.87	10158	9237.72
f5	.300.180	51	14	95.23	29.52	-5025.38	1622.49	735.08	245.9	-7237.35	3309.58	20886.9	13955.9
f5	.300.300	2	4	58.32	42.5	-4176.57	2581.77	1555.71	205.42	-10390.8	7909.65	20057.9	14241.1
f5	.300.300	10	3	102.91	11.4	-6192.98	1298.19	349.65	87.26	-15535.3	2927.36	33420.4	3091.75
f5	.300.300	13	5	93.5	16.02	-2920.73	1236.23	671.94	205.36	-5168.12	5624.56	6369.5	1201.28
f5	.300.300	17	7	42.78	49.34	-7530.9	1576.5	1242.46	585.03	-11555.3	4676.15	25710.2	10843.5
f5	.300.300	23	4	163.52	21.3	-1038.01	361.54	364.29	129.25	-339.81	152.37	1087.18	1353.89
f5	.300.300	25	4	69.93	60.95	-8606.49	5968.73	706.31	326.19	-11183.9	5056.48	23149.8	9326.31
f6	.060.180	2	4	147.66	13.47	-2302.55	805.81	281.37	66.52	-1483.79	1632.27	3994.28	1635.48
f6	.060.180	7	4	109.09	32.52	-3324.97	756.18	837	56.47	-5654.4	2528.27	13107.9	8042.96
f6	.060.180	8	1	140.48	0	-3809	0	141.16	0	-3447.68	0	8750.02	0
f6	.060.300	1	2	79.1	65.78	-5343.81	893.05	1205.4	441.83	-1069.03	604.09	14968.8	8502.2
f6	.180.060	2	2	160.13	14.57	-2343.29	918.39	75.11	10.03	-4377.55	4207.11	4692.97	4173.66
f6	.180.060	4	3	2.66	0.06	-2343.02	53.8	1664.28	36.57	-6541.08	86.92	16561.8	68.07
f6	.180.060	7	3	108.05	3.67	-1727.97	280.72	918.17	111.06	-4170.29	581.11	5843.57	1083
f6	.180.060	8	2	105.74	0.2	-2063.68	62.84	1277.05	88.51	-3433.75	722.79	4633.33	381.33
f6	.180.060	11	5	153.54	10.99	-1573.74	746.61	257.2	39.25	-1238.35	702.69	1345.22	484.82
f6	.180.060	20	5	106.94	1.38	-2954.83	940.98	871.69	44.29	-5736.48	2311.18	7998.45	3812.74
f6	.180.060	21	5	137.28	69.23	-2113.36	1262.89	429.32	126.07	-1798.89	1723.73	3049.91	3063.19
f6	.180.180	3	7	66.66	36.88	-3130.14	777.14	1645.11	273.47	-7298.65	3515.94	16372.8	9446.27
f6	.180.180	4	5	191.7	6.36	-2953.44	2757.16	65.2	20.88	-4535.73	3026.35	7727.82	4939.27
f6	.180.180	17	5	187.84	8.31	-3861.5	1241.4	126.62	48.78	-6603.3	2453.72	10818.2	3276.25
f6	.180.180	20	5	147.74	40.89	-1563.24	810.44	190.44	93.65	-1243.7	1050.26	3106.03	3819.35
f6	.180.180	22	5	99.4	15.24	-3014.04	1464.37	392.03	68.76	-6323.01	4135.96	14361.9	5369.29
f6	.180.180	27	10	92.25	23.35	-5300.56	2866.93	938.49	373.72	-9225.89	4554.61	20110.7	9054.98
f6	.180.180	34	3	43.52	2.12	-4751.28	292.09	789.88	29.56	-8953.68	486.18	22050.5	1343.08
f6	.180.180	39	3	58.8	2.85	-2383.55	360.18	698.12	29.96	-3048.89	171.91	13560.3	148
f6	.180.180	43	1	195.41	0	-449.35	0	133.73	0	-26.88	0	249.92	0
f6	.180.300	1	1	74.78	0	-2036.49	0	484.29	0	-4844.19	0	11224	0
f6	.300.060	3	5	103.31	1.75	-1292.41	329.34	1022.49	192.89	-3290.28	861.33	4342.7	1399.56
f6	.300.060	9	4	120.41	1.81	-2408.68	50.04	1772.27	117.65	-967.82	95	1329.37	161.75
f6	.300.060	14	4	149.43	12.24	-2515	1299.86	291.4	69.86	-2673.31	2875.41	10566.2	6708.82
f6	.300.060	17	3	43.22	33.27	-7514.15	2579.45	1144.31	436.5	-10119	1307.39	24219.5	1916.39
f6	.300.060	20	2	109.06	15.84	-4523.3	994.05	277.39	2.24	-8578.46	1038.79	18237.5	2039.67
f6	.300.060	22	6	169.08	8.84	-1719.44	481.66	136.01	28.16	-442.72	368.63	3562.47	923.87
f6	.300.060	26	3	94.31	38.35	-3440.34	1046.8	740.76	220.87	-8489.72	4862.38	15488.1	8389.93
f6	.300.180	8	16	79.59	39.86	-5737.19	1918.92	528.06	163.73	-11845	5838.86	26085.4	10036.9
f6	.300.180	65	13	164.03	20.68	-1406.68	671.72	243.04	88.86	-527.34	1077.51	1988.63	2105.29
f6	.300.180	130	31	106.71	39.71	-5326.28	3128.03	532.43	183.61	-7046.62	3191.92	15944.8	8952.71
f6	.300.180	136	36	82.63	39.69	-4219.47	1287.33	947.45	305.6	-6556.04	3325.07	13948.5	6316.84
f6	.300.180	143	18	162.06	40.96	-1411.76	611.82	172.72	40.63	-620.39	859.29	2483.27	2483.48
f6	.300.180	164	29	93.35	33.14	-4305.47	1482.08	965.04	281	-5846.85	3525.79	14042.1	6738.81
f6	.300.180	193	40	56.2	28.93	-7025.86	1756.15	1521.92	519.18	-16740.6	5893.25	34580.1	9202.24
f6	.300.180	211	6	184.68	7.69	-1637.59	718.94	41.66	5.98	-1340.1	1091.88	3089.72	1729.85
f6	.300.180	220	28	59.4	28.01	-5763.01	1873.58	1447.33	542.78	-7710.63	4959.88	20411.2	10992.9
f6	.300.180	223	24	136.11	15.17	-3173.94	1585.23	817.42	105.16	-2955.6	2230.99	4793.31	3714.83
f6	.300.180	246	21	142.48	21.53	-1528.59	599.55	532.98	185.01	-679.33	802.37	2367.23	2292.7
f6	.300.180	264	27	157.22	46.79	-2382.06	1162.49	80.94	27.06	-3696.91	3171.29	7093.34	5365.29
f6	.300.180	343	25	136.76	40.95	-2956.06	1299.67	212.13	55.78	-3936.54	3848.09	9410.47	8092.19
f6	.300.180	358	23	124.24	25.05	-3196.63	1366.92	746.79	240.4	-4176.46	3031.77	11548.3	8966.5
f6	.300.180	365	14	51.49	17	-6155.2	1125.28	1468.18	122.16	-6730.55	5863.36	36682.6	8160.47
f6	.300.180	399	38	123.23	51.61	-3226.13	1198.55	365.56	112.09	-9281.62	34362.2	10018.9	7208.35
f6	.300.180	418	23	76.35	33.38	-3822.69	1238.05	1138.12	839.51	-1856.43	1654.15	10703.5	5018.43
f6	.300.180	422	20	84.45	34.46	-6502.16	1731.07	771.28	501.07	-11668.7	5294.3	25129.6	9628.28
f6	.300.300	2	9	146.65	16.72	-3176.76	1679.3	121.73	26.38	-4070.75	3673.63	10742.8	6629.07
f6	.300.300	78	32	138.06	41.08	-3207.89	1570.53	362.93	142.34	-3606.2	3287.19	9757.43	6746.74
f6	.300.300	82	14	107.08	48.27	-3057.75	1333.14	834.79	327.04	-7688.57	4280.68	15303.8	9531.74
f6	.300.300	102	33	59.6	39.8	-6471.74	2650.32	1124.06	481.25	-8215.24	5373.31	20569.1	9991.8
f6	.300.300	118	24	106.98	9.46	-3578.1	2315.19	1050.48	100.89	-7164.83	2593.21	13950	5041.25
f6	.300.300	120	58	104.11	14.54	-1988.94	771.41	1101.17	134.01	-6052.01	3981.57	9036.57	6110.69
f6	.300.300	128	16	89.82	35.81	-3120.92	1424.38	1163.58	761.12	-3114.14	2121.62	7933.07	4787.01
f6	.300.300	193	14	98.21	12.34	-1554.98	632.85	1055.42	203.43	-1874.59	2103.95	5415.68	3686.9
f7	.060.180	1	3	48.71	34.44	-5923.54	3002.79	1353.74	144.43	-2723.17	108.13	9909.11	5183.43
f7	.180.060	1	1	163.12	0	-1193.58	0	180.24	0	-1654.32	0	9864.62	0
f7	.180.180	1	4	128.63	35.37	-7016.21	4403.53	472.79	226.13	-10227.3	8870.31	20120.6	14030.6
f7	.180.300	1	1	171.82	0	-942.86	0	108.85	0	-1166.3	0	3515.04	0
f7	.300.060	1	1	38.3	0	-6010.65	0	2314.4	0	-18509.1	0	43506.8	0
f7	.300.180	1	5	115.23	22.72	-2762.03	827.57	303.07	92.23	-2617.48	1814.14	14822.6	7656.77
f7	.300.180	12	9	68.95	30.74	-6118.27	1713.71	1668.69	463.33	-10351.1	5256.77	17974.3	4900.01
f7	.300.180	15	5	121.77	17.85	-4465.82	1664.48	435.82	248.48	-7749.19	3669.57	11513.7	2559.12
f7	.300.180	17	4	148.4	34.23	-1474.78	647.07	311.91	89.31	-3013.42	2765.46	5567.54	4058.03
f7	.300.180	23	3	109.83	13.7	-4380.6	739.28	560.36	156.04	-706.06	467.29	12775.3	13319.4
f7	.300.300	1	3	185.97	7.59	-1008.29	388.84	221.79	84.56	-1340.02	1163.09	3120.01	2290.39
f7	.300.300	4	2	133.81	24.55	-2840.91	712.94	336.68	29.39	-7315.5	4233.31	8863.67	4209
f7	.300.300	8	2	116.21	40.72	-4594.35	3334.95	807.27	106.96	-7185.23	1195.23	13761.5	2634.71
f7	.300.300	10	3	74.06	52.54	-5954.76	759.04	781.24	221.14	-6086.2	5205.92	12055.2	7510.26
f8	.180.180	1	2	78.19	15.73	-5281.3	2256.36	934.71	30.45	-3416.1	542.23	8178.76	1886.78
f8	.300.180	1	1	88.93	0	-6812.37	0	2413.22	0	-138.7	0	2711.87	0
g1	.180.180	1	1	117.25	0	-5185.41	0	882.89	0	-11565	0	1101.07	0
g1	.300.180	1	5	44.97	51.67	-7345.07	715.14	1383.05	410.4	-9038.55	3998.39	33817.4	13727.2
g1	.300.180	5	2	172.63	11.67	-5279.05	6.39	269.93	98.46	-5321.81	621.72	7838.85	1092.35
g2	.300.180	1	1	120.36	0	-2300.35	0	660.69	0	-1919.75	0	5203.97	0
g2	.300.300	1	1	147.15	0	-3113.97	0	316.43	0	-1497.73	0	3104.03	0
g3	.300.180	1	1	110.48	0	-12495.3	0	243.26	0	-5915.33	0	9495.09	0
g4	.180.060	1	1	180.22	0	-1761.08	0	297.59	0	-3901.07	0	7022.46	0
g4	.180.180	1	2	80.57	3.73	-5405.35	1925.75	910.7	546.06	-6387.16	1409.59	17113.1	2990.78
g4	.180.300	1	2	100.26	43.38	-2922.55	1991.32	1143.14	780.43	-1559.07	522.09	7724.14	6400.61
g4	.300.180	4	3	157.27	17.96	-2131.57	661.52	315.68	32.45	-1306.59	1022.29	3025.01	1814.61
g4	.300.180	6	3	60.35	46.13	-4383.02	985.58	1221.12	421.79	-8916.37	3472.53	21513.2	10926.9
g4	.300.300	1	4	153.91	34.53	-3785.36	1844.25	561.83	484.39	-4012.08	3273.35	6980.92	5340.26
g5	.180.060	1	2	156.87	1.94	-2301.1	439.77	40.45	69.51	-1561.03	901.09	6023.5	1022.55
g5	.180.180	2	1	196.87	0	-2845.54	0	57.44	0	-719.44	0	1161.34	0
g5	.180.180	5	2	143.15	27.35	-1504.94	38.38	324.37	9.73	-19.65	10.63	471.34	291.39
g5	.180.180	7	2	41.81	0.8	-5071.42	243.79	1844.03	114.91	-13284.5	3134.68	26155.7	10414.8
g5	.180.180	9	6	90.15	40.52	-7370.74	4613.15	1139.6	606.03	-4261.19	3518.23	8938.65	4862.38
g5	.180.300	1	2	61.02	44.53	-8833.91	493.86	1476.93	839.25	-13293.5	1676.38	18290.8	3129.63
g5	.300.180	1	8	138.61	8.14	-4096.27	826.96	749.98	170.33	-5738.77	3961.27	8753.29	6132.81
g5	.300.180	11	15	112.14	11.78	-3988.22	831.87	797.52	179.8	-3524.06	2180.03	8170.48	3156.71
g5	.300.180	35	11	111.3	53.78	-3367.84	1280.08	539.42	205.89	-8014.89	17609.3	7685.62	7087.07
g5	.300.180	37	10	169.97	15.72	-1987.71	1021.3	173.39	48.73	-846.22	1360.79	2299.06	2530.22
g5	.300.180	42	6	110.55	9.57	-3977.29	810.81	865.38	229.32	-1204.91	727.67	2614.03	1136.56
g5	.300.180	54	9	143.17	31.36	-3649.77	1719.94	295.08	79	-4742.12	2432.18	8299.86	4437.69
g5	.300.180	57	9	89.74	29.77	-5650.71	1906.82	1157.16	203.73	-7245.93	4394.8	13273.5	6548.23
g5	.300.180	72	12	33.74	23.87	-6220.18	2002.62	2087.19	445.27	-7310.42	3397.89	18021.1	7382.23
g5	.300.300	1	4	138.33	33.99	-3887.11	2199.62	340.31	50	-4209.18	4563.07	10389.8	6399.08
g5	.300.300	3	2	77.25	6.45	-5667.2	1803.99	1794.44	10.41	-13697.7	2757.43	21480	758.31
g5	.300.300	5	3	134.24	19.47	-2133.41	1087.48	761.86	213.27	-2519.95	2522.61	3648.37	3894.69
g5	.300.300	9	1	95.88	0	-5510.96	0	409.87	0	-18683.6	0	37370.1	0
g5	.300.300	14	5	128.25	26.24	-3060.04	1326.47	247.71	153.64	-3305.18	1258.7	9107.81	6556.75
g6	.180.060	1	2	183.5	1.68	-3506.84	816.05	86.69	41.26	-4888.12	309.82	8292.33	673
g6	.180.180	1	3	71.15	19.59	-5142.75	811.68	1002.7	318.75	-12848.2	4010.21	24474.2	10769.5
g6	.300.060	1	3	127.63	21.14	-4164.36	2342.72	1035.74	588.08	-4057.44	4523.98	8503.58	7739.64
g6	.300.180	2	2	118.1	41.8	-3085.88	320.64	717.42	540.88	-4701.38	2909.21	10063.2	3077.04
g6	.300.180	3	3	73.52	30.75	-7119.3	2284.56	1283.62	253.84	-8742.74	4990.82	22723.6	10070.2
g6	.300.180	4	2	166.11	17.22	-2767.27	115.15	160.14	0.69	-2208.73	1906.58	4064.34	2531.16
g6	.300.180	9	3	108.95	154.08	-2655.98	518.88	234.65	18.13	-5391.88	799.65	7197.58	2719.39
g6	.300.300	1	2	175.69	9.37	-2193.5	228.28	201.77	130.52	-2036.95	965.17	6705.63	4698.69
g7	.180.180	1	2	88.95	35.8	-2158.02	801.92	691.03	392.27	-4370.15	2030.82	9016.71	2378.1
g7	.180.300	1	1	117.24	0	-1503.63	0	223.87	0	-1646.63	0	10233.6	0
g7	.300.180	1	3	97.83	61.92	-3061.29	2398.41	1286.23	691.53	-8170.76	8270.99	16210.8	14908.6
g7	.300.300	1	1	133.49	0	-2211.91	0	1021.65	0	-297.37	0	368.5	0
g8	.180.060	1	1	127.63	0	-2501.89	0	80.78	0	-3756.4	0	15970.4	0
g8	.180.180	1	4	102.42	35.38	-4058.4	1227.98	880.66	572.42	-12659.6	20436.7	12971.3	6991.07
g8	.300.180	1	3	21.94	15.24	-7988.62	3246.92	1477.36	530.51	-8316.54	952.74	29605	6392.78
g8	.300.300	1	1	25.77	0	-8245.86	0	1107.06	0	-35910.8	0	60617.7	0
h1	.180.060	1	1	75.04	0	-8467.16	0	1182.1	0	-16367.1	0	25269	0
h4	.060.180	1	1	35.18	0	-7842.59	0	817.67	0	-5368.51	0	25084	0
h4	.300.300	1	2	106.49	23.37	-4404.01	1571.41	544.83	67.87	-3232.58	1841.85	5628.93	5136.02
h5	.180.180	1	1	164.04	0	-2836	0	94.81	0	-1160.17	0	1523.23	0
h7	.300.180	1	1	45.17	0	-8786.03	0	2260.57	0	-6564.85	0	11465.2	0
h8	.060.300	1	1	48.28	0	-6003.77	0	1443.85	0	-2235.24	0	7217.09	0

## Sheet: ASN
Chess Square	Parse	Cluster ID	Total Count	Sidechain SASA	stdev SASA	Sum Hydro(-)	stdev Hydro(-)	Sum Hydro(+)	stdev Hydro(+)	Sum Polar(-)	stdev Polar(-)	Sum Polar(+)	stdev Polar(+)
a1	0.06	16	42	10.61	12.23	-7102.68	1721.72	1057.59	233.39	-13582.7	5858.78	20389	7355.76
a1	0.06	60	54	13.71	12.69	-7096.2	1508.11	709.32	184.28	-15507	8101.54	23105.2	10659
a1	0.06	77	26	22.91	16.89	-7672.21	1887.31	877.7	159.92	-12814.1	6155.11	20460.2	7617.92
a1	0.06	81	14	46.29	12.37	-6779.32	2190.34	717.11	125.21	-10004.5	5874.66	14544.4	6632.03
a1	0.06	96	22	12.07	15.52	-8116.27	2200.75	1113.71	325.22	-11385.1	4834.1	18180.2	7420.67
a1	0.06	129	37	54.2	12.08	-5455.48	1502.04	467.64	59.88	-11085.5	4635.29	15425.3	5581.85
a1	0.06	152	5	70.52	5.93	-3127.88	849.28	257.58	28.64	-5176.98	2046.57	7649.9	2434.49
a1	0.06	171	22	56.77	7.81	-4559.08	984.45	465.71	84.52	-5404.33	2228.97	9928.55	3419.22
a1	0.06	242	23	43.79	18.92	-4094.32	1562.11	505.83	107.43	-6295.11	3478.04	10409.2	4546.75
a1	0.06	274	36	46.13	17.27	-9677.16	2186.39	659.36	205.98	-15902.6	5791.92	23138.4	7129.99
a1	0.06	294	5	70.18	25.18	-2955.94	601.06	523.62	192.92	-3699.65	2264.93	5102.08	3155.84
a1	0.06	301	32	51.6	9.18	-6366.98	2373.94	384.21	78.02	-14430.6	7851.28	20798.2	8107.47
a1	0.18	12	8	43.15	19.65	-4640.82	970.66	699.14	149.24	-9079.69	5324.45	15920.3	7739.37
a1	0.18	25	8	29.34	27.05	-6116.18	1393.68	1019.16	177.9	-14272.6	5352.31	21310.9	6670
a1	0.18	28	10	14.04	6.73	-5929.55	1396.47	1250.18	229.26	-12008.2	7430.29	16523	9674.84
a1	0.18	39	3	13.99	13.91	-7124.43	842.61	1291.22	66.25	-5170.11	1918.31	8663.29	4782.56
a1	0.18	66	16	13.24	11.32	-7348.52	1160.57	1177.3	340.81	-13979.7	4760.48	21286.6	4871.17
a1	0.18	77	8	7.7	9.56	-7346.19	3068.16	1211.33	340.25	-12429	6979.21	19217.7	9655.61
a1	0.18	83	14	68.38	20.94	-4599.42	2793.09	360.07	145	-7332.01	3789.82	10092.4	4922.58
a1	0.18	87	19	58.17	11.53	-3685.8	728.18	607.16	182.6	-5880.23	2387.31	9668.66	3446.85
a1	0.18	91	7	3.45	4.42	-6074.87	1728.42	1552.62	491.74	-11328.2	2841.02	16252.2	3858.37
a1	0.3	4	3	68.14	7.16	-5720.41	1045.57	425.5	66.14	-10441.9	3063.48	16858.1	1754.95
a1	0.3	6	3	10.91	8.11	-5960.29	724.17	1033.09	34.14	-14708.4	5318.2	20834.6	8509.72
a1	0.3	9	3	27.03	19.27	-5615.58	588.19	907.31	297.81	-7828.8	1483.26	12454.3	2088.04
a2	0.06	1	4	62.07	9.1	-4614.18	1455.78	337.97	61.49	-7509.83	3317.44	8794.71	2685.64
a2	0.06	3	3	1.37	0.52	-6711.22	411.3	967.78	21.52	-6607.13	339.98	15876.3	1180.41
a2	0.06	10	5	51.32	10.2	-5497.6	239.28	515.38	79.34	-5899.41	1683.51	10369.2	1043.27
a3	0.18	1	1	13.41	0	-8195.88	0	1143.26	0	-3033.1	0	6122.44	0
a4	0.06	2	2	94.28	1.24	-2697.82	740.42	279.17	12.24	-2864.53	1315.05	6771.51	285.24
a4	0.06	3	3	75.2	10.77	-5501.64	801.21	507.99	90.22	-2176.35	601.85	4152.26	1767.8
a4	0.06	6	2	55.25	2.95	-4532.67	1778.52	341.69	49.65	-11429.7	1976.03	11075.9	2468.18
a4	0.18	1	4	45.65	29.98	-4579.51	2206.67	723.01	302.62	-6373.09	3643.5	5892.18	2818.23
a4	0.3	1	1	100.69	0	-1500.61	0	255.66	0	-1837.27	0	1955.89	0
a5	0.06	1	2	57.38	3.42	-4787.04	617.28	343.35	6.98	-7272.9	281.29	8325.95	602.37
a5	0.06	4	2	80.91	3.25	-4080.04	730.33	377.04	6.39	-11302.3	3820	13297.4	5658.47
a5	0.06	7	4	85.6	10.21	-2323.2	593.72	277.71	49.94	-2584.85	424.28	2602.05	764.24
a5	0.18	1	9	78.24	19.23	-2325.29	604.92	410.72	105.97	-2928.13	1692.24	4304.64	4471.15
a5	0.18	2	2	53.49	11.62	-4163.31	825.69	612.08	10.96	-4395.07	2501.18	4256.06	1513.82
a5	0.18	9	2	39.99	34.65	-7508.16	3983.94	881.37	303.67	-16389.6	6923.04	23079.5	9304.13
a5	0.3	1	4	59.88	26.68	-3563.51	913.74	639.29	203	-4305.23	1646.24	6603.88	1579.17
a6	0.06	6	2	24.06	4.4	-9744.88	2607.43	1055.08	64.85	-17954.5	2191.25	22503.5	2242.38
a6	0.06	7	3	60.97	6.19	-4741.22	1445.08	435.34	144.06	-6725.04	3362.35	6620.82	4337.68
a6	0.06	13	4	41.98	15.93	-4504.65	875.69	926.92	432.42	-3987.78	699.86	5769.37	1914.14
a6	0.06	15	6	82.64	5	-5632.33	1395.58	309.76	67.59	-14898.7	4503.7	17642.5	3436.63
a6	0.18	6	3	15.43	14.48	-7206.44	810.06	1138.92	238.96	-17247.2	7236.66	24027.1	9867.39
a6	0.18	7	3	95.89	8	-1541.57	409.81	164.09	20.77	-2542.61	1233.55	2923.84	2725.77
a6	0.18	11	3	97.54	4.03	-3950.81	957.68	271.9	24.43	-6887	3355.47	10180.1	5006.25
a6	0.18	14	5	39.47	3.08	-7440.97	1063.28	740.48	24.97	-13139.8	4840.07	20631.7	5730.66
a6	0.18	17	2	16.45	5.5	-5894.25	1686	502.85	190.11	-11864.2	6926.92	19415.8	9773.45
a6	0.18	20	4	49.85	16.9	-3907.29	1247.76	594.73	93.8	-3577.44	1488.49	3509.62	1937.76
a6	0.18	25	6	55.15	16.02	-4128.43	1072.22	435.8	108.51	-8063.49	2543.59	10092.3	3264.11
a6	0.3	1	3	53.81	34.04	-4570.88	3075.27	808.05	621.48	-3822.32	1357.75	4917.12	1946.41
a7	0.06	3	4	76.04	22.04	-2786.43	924.69	434.3	158.76	-2691.06	913.12	3511.73	717.52
a7	0.06	4	2	61.8	7.08	-4471.53	1300.7	406.57	64.68	-2124.9	605.78	5699.77	3420.72
a7	0.18	27	30	50.5	15.49	-4313.94	1322.56	627.91	121.07	-4560.22	2465.7	8581.06	4171.39
a7	0.18	28	10	78.25	16.95	-3588.01	1904.73	336.02	67.77	-8521.96	5942.58	12165.9	8885.29
a7	0.18	29	19	43.65	13.63	-7060.79	1552.66	570.74	95.91	-15229.4	7016.93	22990.3	9252.74
a7	0.18	35	2	85.82	3.33	-2678.59	746.62	76.77	12.28	-9939.73	7548.66	16303.5	9430.07
a7	0.18	42	8	99.9	5.94	-1717.7	650.8	393.04	159.2	-1188.66	204.74	1088.64	393.98
a7	0.18	93	25	38.14	19.53	-6259.9	1539.61	749.24	158.05	-12856.1	5497.31	19070.5	6996.69
a7	0.18	123	16	53.31	18.93	-4049.81	1349.5	597.81	188.17	-7130.9	4681.55	10806.4	6928.65
a7	0.18	128	17	25.24	27	-8151.77	2608.17	1073.16	296.5	-13392.6	6688.81	20381.4	10191
a7	0.18	129	8	92.66	14.17	-3772.62	2006.64	217.69	83.75	-6346.77	3877.13	8369.24	5163.6
a7	0.18	131	32	2.4	5.23	-6714.49	1534.43	1340.4	213.73	-7444.99	1978.97	11431.3	3908.08
a7	0.18	146	20	53.06	21.92	-5662	1919.97	644.43	146.4	-11448.5	8068.73	16638	10266.2
a7	0.18	198	19	41.5	9.34	-5452.25	1335.73	1001.17	323.35	-7335.25	3179.16	10628.5	4974.73
a7	0.3	1	3	75.43	22.3	-3513.02	1116.24	399.42	188.99	-7192.27	5010.47	9037.83	2950.1
a8	0.06	1	5	40.45	4.65	-6453.32	2357.87	593.84	307.93	-6265.83	2092.51	9361.54	2805.42
a8	0.06	7	14	3.87	5.27	-6875.03	1232.24	1140.82	369.76	-12972.7	5125.39	20349.2	6732.65
a8	0.06	19	4	74.44	19.08	-1955.3	1213.94	659.87	399.44	-1708.54	1000.61	2309.64	1293.76
a8	0.06	24	2	27.65	0.9	-5535.44	585.27	492.9	8.48	-22659.7	734.7	30198.5	964
a8	0.06	34	11	48.27	22.47	-4887.75	1710.65	505.07	168.31	-6022.87	1930.05	11770.5	5244.47
a8	0.18	25	17	49.37	22.27	-4183.91	1103.02	375.78	85.21	-8469.36	3205.15	12058.3	5448.65
a8	0.18	40	17	14.72	17.89	-7059.53	2424.69	999.27	279.62	-14178.5	6167.14	20510.7	8115.85
a8	0.18	45	11	31.88	22.48	-8132.94	2152.7	1242.27	385.73	-6008.97	6529.54	10374.5	7768.94
a8	0.18	60	2	75.25	31.03	-3970.08	2526.61	229.18	99.47	-7534.31	6251.53	9945.13	9607.92
a8	0.18	62	51	1.67	4.71	-6053.6	1185.06	1183.37	176.26	-9344.29	4350.23	16608.6	6001.42
a8	0.18	82	27	20.15	20.36	-7548.82	1637.74	1091.49	330.53	-19203.8	11919.6	26720	8563.86
a8	0.18	132	19	48.43	20.38	-5718.9	1624.32	558.08	108.87	-14059.8	4502.17	21853.7	5899.86
a8	0.18	147	18	56.19	12.34	-2632.72	834.65	590.08	165.03	-3734.74	1784.57	6398.53	3399.68
a8	0.18	162	29	46.02	18.66	-5283.34	1643.59	685.38	127.34	-7537.93	4102.41	11587.1	6342.14
a8	0.18	169	7	29.56	14.47	-5289.12	1350	1184.27	232.33	-5866.31	2845.53	8843.52	4330.2
a8	0.3	1	3	100.67	11.8	-1923.53	380.96	225.41	66.49	-4381.27	1655.14	5261.52	2002.95
a8	0.3	11	7	27.7	9.39	-7526.72	1198.36	1153.54	301.61	-26019.7	8325.21	34935.9	9164.71
a8	0.3	15	5	70.55	7.92	-6480.89	2044.73	394.47	59.29	-17038.3	5841.77	23600	7696.59
b1	0.06	52	49	55.53	14.21	-5356.57	1568.72	379.74	70.56	-13151.5	5560.04	18956.6	5962.65
b1	0.06	63	79	10.69	15.32	-6995.46	1736.24	1085.34	230.42	-13105.4	5613.23	19178.9	7642.18
b1	0.06	78	59	13.13	12.56	-8758.29	1616.66	1070.09	211.68	-13810	5876.04	19863.6	5726.13
b1	0.06	192	90	60.73	9.83	-4024.67	1381.14	476	126.89	-5066.37	2641.51	9933.63	3123.07
b1	0.06	251	52	51.03	13.11	-4926.15	1416.31	539.29	118.38	-8814.31	4327.08	13862.4	4359.17
b1	0.06	262	38	26.62	21.79	-6807.85	1734.65	731.38	161.34	-12663.8	5251.12	18698	6359.27
b1	0.06	359	44	51.04	21.67	-4151.42	1632.58	414.02	131.8	-7297.4	4360.3	10123.6	4723.43
b1	0.06	452	49	56.18	13.72	-6847.27	1693.93	508.34	85.02	-11783	4734.42	17182.6	5517.6
b1	0.06	465	27	27.77	21.94	-6413.13	2201.03	943.77	438.29	-10537	4924.08	13552.5	5903.35
b1	0.06	512	65	26.34	20.39	-8251.5	2374	762.46	219.74	-16616.3	5331.91	23267.6	6008.86
b1	0.06	602	35	25.17	19.96	-7328.8	2318.63	1056.98	334.73	-7085.62	3579.97	12013.3	5418.68
b1	0.06	617	56	34.85	22.65	-7342.2	2129.06	546.42	167.78	-14351.6	7608.65	19359.4	7807.22
b1	0.18	10	9	48.04	16.21	-3946.18	876.61	920.9	207.99	-6521.17	3491.04	10591.3	4508.66
b1	0.18	12	4	7.97	7.84	-4240.22	418.24	938.74	39.12	-12576.9	1764.51	18485.9	2647.1
b1	0.18	15	11	12.88	10.88	-7828.01	1200.71	1313.99	284.87	-16344.7	6607.5	24294	8062.98
b1	0.18	20	5	65.47	21.42	-3850.26	1438.82	461.69	18.45	-9390.88	4264.1	14379.2	8757.83
b1	0.18	25	10	48.17	27.07	-4484.11	1411.46	664.02	182.04	-5834.16	3429.63	10073.9	5240.43
b1	0.18	36	10	75.31	23.66	-4044.33	878.58	368.86	106.44	-7153.62	3231.38	9587.22	4661.58
b1	0.18	38	3	22.78	11.98	-9061.15	2920.87	848.28	82.1	-20238.6	3901.93	29580.7	5380.43
b1	0.18	54	8	11.89	16.03	-5934.9	974.75	1508.46	499.51	-16044.1	10163.8	23394.9	12751.9
b1	0.18	55	6	9.38	9.52	-6426.46	1106.34	1155.46	238.14	-8985.9	5587.5	16492.9	8905.31
b1	0.3	40	26	49.27	16.54	-4921.64	1291.41	302.83	36.65	-13076.3	4368.59	17896	4295.76
b1	0.3	71	31	61.84	19.1	-3553.6	1484.1	607.66	164.12	-4082.57	1725.27	6403.52	3682.83
b1	0.3	102	13	67.51	21.67	-3463.87	1454.29	759.84	183.49	-4731.54	2559.32	6064.43	3936.21
b1	0.3	207	25	41.51	24.45	-7617.09	2324.16	531.15	131.95	-14494.7	5399.39	20117.4	8474.45
b1	0.3	258	22	71.77	27.49	-3806.88	1217.47	494.06	134.51	-6805.38	3122.43	9439.73	4644.16
b1	0.3	271	34	35.46	20.09	-5330.22	1633.07	764.6	155.43	-10346	4541.79	13469.6	6358.8
b1	0.3	275	25	25.39	20.56	-5965.76	1597.35	974.37	335.25	-8853.7	5470.44	11941.6	7187.72
b1	0.3	281	79	4.59	10.08	-8377.63	1967.84	1271.76	225.07	-11432.3	3421.92	17500.4	5208.51
b1	0.3	297	18	25.58	19.73	-6974.85	1643.7	1021.81	190.98	-17370.4	5425.21	24652	8767.98
b1	0.3	309	50	15.72	16.74	-6605.23	1329.64	992.4	252.34	-18015.7	6424.29	25644.4	8774.39
b1	0.3	313	24	83.97	16.45	-2249.93	724.35	327.92	106.24	-3386.78	1727.26	4896.97	2561.74
b1	0.3	345	22	29.85	18.51	-7489.81	2481.24	1003.19	190.98	-14789	6211.58	21074.8	8193.72
b2	0.06	4	7	12.62	16.15	-8552.97	1451.26	1010.77	218.08	-11503.1	4758.14	17534.6	3853
b2	0.06	9	8	29.01	21.77	-7121.12	1149.74	708.02	339.19	-12137.4	4711.79	18089.7	4294.37
b2	0.06	12	4	54.62	14.01	-4352.18	1376.65	490.6	200.08	-5740.35	3720.67	9244.21	5340.58
b2	0.06	17	9	48.26	16.82	-4810.73	1217.11	542.61	113.36	-7670.52	4029.9	12567.7	4267.12
b2	0.06	27	6	8.5	5.21	-8793.02	1801.61	940.82	86.19	-11740.8	7764.1	17920.4	5122.71
b2	0.18	1	2	51.83	15.62	-7505.31	3066.49	505.35	130.7	-7615.75	3982.66	12793.8	4396.4
b2	0.18	2	4	29.4	17.67	-7407.98	1729.83	1165.02	344.22	-10364.9	9316.11	15060.4	11989.4
b2	0.3	3	29	0.03	0.12	-9453.63	589.97	1234.4	79.44	-10665.9	1014.99	16086.3	1904.08
b2	0.3	6	4	0	0	-9665.19	292.56	1198.71	45.94	-9529.14	580.03	14744.4	1028.88
b2	0.3	15	4	16.24	8.71	-9116.96	399.17	1039.83	362.02	-13552.8	6049.86	18424.8	8127.37
b2	0.3	18	4	64.31	10.48	-3278.51	729.58	392.87	64.6	-4552.48	1566.94	6441.87	1519.58
b2	0.3	24	2	51.14	3.61	-4739.15	870.15	645.51	26.39	-8671.57	2567.48	14130.2	2746.13
b3	0.06	1	4	69.12	14.19	-3619.27	1328.14	461.07	164.28	-3609.67	2580.92	6165	2264.32
b3	0.06	5	3	10.15	10.58	-7374.2	1513.02	1417.78	362.15	-8483.7	931.3	16530.4	2550.96
b3	0.18	1	3	34.52	18.07	-6427.56	2193.31	879.52	163.58	-7163.04	6925.49	11449	7554.08
b3	0.18	8	3	96.99	12.92	-2688.07	959.76	296.56	39.17	-1850.72	482.16	3387.73	786.47
b3	0.18	10	5	61.05	15.36	-4823.37	1787.96	584.8	196.24	-8035.47	5497.84	12409.4	6493.92
b3	0.18	11	5	15.15	12.93	-7639.86	1294.25	913.77	195.26	-11124.2	6473.43	15572.6	6288.3
b3	0.3	1	5	45.69	24.22	-3982.07	2191.71	754.53	294.12	-4733.58	2719.01	7744.39	5779.18
b4	0.06	3	7	9.76	11.71	-6811.94	2398.8	971.77	173.28	-11856.6	3651.77	18755.5	3940.56
b4	0.06	4	8	0.9	0.67	-8424.05	1115.7	1401.36	140.57	-25268.2	14102.1	19415.3	2914.25
b4	0.06	6	1	83.86	0	-3785.52	0	246.52	0	-5389.29	0	4507.09	0
b4	0.06	11	3	51.82	8.91	-3849.75	700.05	459.24	167.31	-6815.16	4543.86	12903	6203.91
b4	0.18	10	6	82.25	11.6	-3586.21	487.07	300.83	79.11	-4375.73	2529.79	5513.76	3009.64
b4	0.18	11	4	50.76	3.66	-3216.02	629.49	492.6	52.2	-3184.79	600.53	7312.05	3035.72
b4	0.18	14	4	65.92	9.31	-4333.29	1405.09	741.5	348.31	-6052.5	2713.95	10413	4905.45
b4	0.18	16	1	79.33	0	-1894.01	0	388.69	0	-2922.1	0	1036.1	0
b4	0.18	17	5	12.12	12.01	-7468.07	979.14	1056.14	55.08	-15215.9	7935.07	22177.6	8668.17
b4	0.18	18	2	25.71	2.83	-4229.04	279.21	1118.94	84.4	-10117.1	2911.67	10087	2591.53
b4	0.18	25	4	17.89	17.46	-9878.96	1929.47	709.75	159.47	-22453.1	3896.96	32031	6389.25
b4	0.3	18	8	35.92	19.28	-4675.7	1385.64	610.16	101.99	-9006.21	3596.62	12142.7	5262.53
b4	0.3	26	2	103.23	3.76	-1754.53	167.7	119.41	29.76	-1842.57	445.14	6596.74	3585.11
b4	0.3	28	4	52.17	11.44	-6778.79	1566.11	699.41	20.55	-15114	6816.79	24804.3	10711.5
b4	0.3	41	7	37.04	15.02	-3809.74	1081.71	1094.44	289.19	-4582.77	410.39	6840.27	202.08
b4	0.3	44	15	56	20.66	-2349.61	650.12	603.58	157.78	-3932.75	1684.63	5841.68	2427.75
b4	0.3	46	13	74.24	7.86	-4119.03	954.7	356.84	79.56	-7421.31	2001.47	10227.7	2919.58
b4	0.3	48	11	84.83	15.97	-3328.9	907.14	375.51	130.67	-5970.51	3935.82	8099.26	4802.86
b4	0.3	51	19	25.33	17.58	-5245.45	2516.76	901.87	242.15	-9105.02	3806.58	13180.8	6926.19
b4	0.3	83	4	95.94	18.81	-1934.84	969.63	382.49	205.44	-4034.53	4071.29	5355.43	4727.81
b5	0.06	32	29	40.1	12.37	-7349.59	1531.98	521.66	101.21	-12166.6	5004.62	15902.6	6690.85
b5	0.06	38	37	29.52	13.34	-7139.02	1754.02	840.32	225.68	-12361.2	3820.97	17498.8	5142.73
b5	0.06	42	39	39.99	16.29	-4719.53	1276.56	1221.32	376.57	-6395.07	4060.2	8414.01	5822.42
b5	0.06	96	31	25.47	16.11	-6445.65	1420.61	856.21	327.18	-9107.89	4038.36	12562.6	6378.2
b5	0.06	102	40	50.26	15.5	-5456.35	1763.42	479.02	103.49	-12391.3	4705.71	15002.5	6486.21
b5	0.06	120	30	52.55	20.6	-3982.34	1528.15	410.02	94.26	-9565.08	5563.36	11242.4	6353.18
b5	0.06	224	35	7.73	10.95	-8062.11	2292.49	1219.62	231.1	-12284.1	5146.76	18068.9	5324.35
b5	0.06	264	25	51.74	21.93	-4267.16	1186.35	546.91	145.95	-8656.29	3825.89	11519.8	5406.58
b5	0.06	272	41	73.01	28.44	-3290.98	954.31	373	127.78	-5344.02	2910.24	7327.24	3661.46
b5	0.06	277	24	90.98	20.99	-2153.86	905.17	147.36	691.89	-2720.38	3311.6	4170.02	6842.83
b5	0.06	321	34	19.93	16.95	-7592.04	1751.61	820.9	326.86	-16920.4	6620.13	22341	7536.44
b5	0.06	363	35	25.27	22.4	-8171.95	1903.5	683.01	232.75	-16598.7	6986.2	22818	8364.41
b5	0.18	8	9	63.45	17.75	-3223.86	652.68	458.93	114.93	-3418.21	866.67	5110.47	2462.27
b5	0.18	9	16	46.28	28.54	-5970.34	2153.11	517.65	170.35	-10076	5591.78	15830.2	8366.65
b5	0.18	20	8	5.12	6.03	-8649.56	1785.15	1150.13	355.36	-17198	3234.8	24267.1	5422.19
b5	0.18	37	4	110.62	7.56	-1394.19	291.21	191.28	39.49	-2319.21	1647.62	3327.22	2692.71
b5	0.18	41	2	107.85	4.19	-2860.81	1912.69	76.91	13.94	-11629.4	7639.49	15534.3	10957.5
b5	0.18	49	9	39.18	27.75	-4652.58	1721.65	848.79	380.99	-4243.86	1599.77	6873.2	3641.6
b5	0.18	53	12	42.53	26.02	-5994.21	1755.21	608.07	154.68	-14949.4	4088.51	19694.3	4903.54
b5	0.18	58	3	32.07	21.09	-3666.06	1236.97	961.6	148.98	-3526.79	357.89	4787.17	1457.19
b5	0.18	62	4	117.1	0.96	-960.21	97.81	175.71	47.28	-2639.5	1005.6	838.18	257.91
b5	0.3	1	27	29.17	23.49	-5550.02	2133.95	636.36	465.28	-11170.2	5768.5	15545	6886.69
b5	0.3	9	40	94.2	16.73	-2097.54	1075.53	217.02	66.17	-3809.42	3549.46	4927.9	4785.94
b5	0.3	17	49	41.71	19.19	-4090.43	1340.71	987.74	289.78	-4792.04	2307.43	6829.14	3624.66
b5	0.3	86	56	84.27	19.27	-2411.9	926.6	345.69	99.78	-4097.18	2838.18	5263.53	3651.43
b5	0.3	103	42	40.91	19.32	-5611.93	1592.39	865.26	199.56	-14335.3	6529.64	20319.2	9154.01
b5	0.3	143	50	54.31	16.84	-3577.35	1241.65	567.9	141.6	-5324.95	2654.25	7884.43	3672.86
b5	0.3	217	58	14.53	12.74	-6901.58	1674.15	1228.57	307.88	-13296.6	6697.48	20174.1	9219.57
b5	0.3	221	38	65.03	22.48	-5567.05	1826.18	329.7	125.71	-12849.5	7321.83	17295.6	9772.55
b5	0.3	265	60	37.23	23.44	-6589.49	2130.1	648.39	182.7	-15442.8	7605.5	21629.9	9541.73
b5	0.3	456	80	14.92	12.82	-6987.97	2217.67	1109.42	251.03	-13532	6697.2	19630.7	8737.18
b5	0.3	460	54	83.38	20.11	-3852.11	1280.88	348.18	71.91	-5461.29	2930.5	7469.42	4281.62
b5	0.3	543	47	36.51	22.22	-4364.25	1701.9	770.29	239.07	-5666.9	2348.28	8212.07	3708.3
b6	0.06	5	22	68.81	17.65	-3742.88	1471.8	525.06	190.18	-2894.75	1296.73	3556.54	2207.93
b6	0.06	24	22	30.21	8.58	-7551.89	1248.96	563.31	144.09	-12570	3120.68	16674.9	4471.14
b6	0.06	65	11	84.56	14.78	-2821.21	1617.01	216.64	59.38	-5547.74	3145.72	7161.41	4280.49
b6	0.06	91	47	12.75	14.55	-7984.36	2024.56	1138.46	335.73	-12153.2	4575.29	17560.1	5958.58
b6	0.06	97	30	29.5	18.32	-8190.56	1989.56	764.74	223.35	-13750.4	6544.71	18769.4	8017.54
b6	0.06	122	11	80.31	29.7	-1921.15	694.94	217.04	48.57	-5047.78	3016.31	7738.62	4094.78
b6	0.06	147	29	21.7	6.72	-5567.87	1079.75	1544.97	125.61	-6809.14	2470.68	7837.72	3507.73
b6	0.06	176	27	44.68	17.29	-5397.69	1479.89	545.88	213.81	-12951.8	17213.8	13876.9	7861.17
b6	0.06	204	24	29.03	18.79	-6100.57	1841.65	725.45	191.94	-19072.1	6092.68	25581.4	8591.57
b6	0.06	239	24	56.12	17.15	-4152.07	1224.62	530.09	103.28	-7607.78	3785.66	9373.19	5282.16
b6	0.06	270	15	72.4	14.15	-4300.42	1866.77	291.82	53.19	-12784.5	7277.73	15572.7	6201.88
b6	0.06	273	16	52.05	25.27	-3682.62	1254.01	911.34	279.87	-6599.08	2789.95	6916.5	4348.57
b6	0.18	5	6	117.96	5.19	-971.43	620.98	158.15	58.2	-1451.02	1640.27	1677.31	2134.73
b6	0.18	25	17	13.4	12.05	-7817.12	1645.26	1401.61	242.81	-13478.1	5925.33	21048.2	8391.44
b6	0.18	26	21	80.45	23.98	-5174.69	1371.59	337.05	98.81	-15491.9	4036.26	21737.4	5746.85
b6	0.18	48	22	38.24	3.21	-4934.43	1324.5	420.98	69.35	-10832.6	2563.62	12284	3154.64
b6	0.18	68	11	58.54	28.17	-6397.96	1244.49	438.59	115.8	-17098.7	5477.33	24379.4	7150.65
b6	0.18	87	15	100.52	15.54	-2600	1020.5	198.42	80.77	-5868.89	4095.12	7495.96	5285.53
b6	0.18	105	16	54.68	17.29	-4496.18	1902.9	845.73	206.07	-4248.77	2218.81	7069.19	4430.13
b6	0.18	108	8	54.95	26.9	-3941.86	2669.97	609.03	260.64	-4858.93	3569.88	4883.77	3564.75
b6	0.18	147	29	24.57	15.57	-7331.7	2002.91	803.52	192.76	-16354.4	5329.09	23527.5	6541.05
b6	0.18	152	10	49.59	30.02	-4228.1	1092.98	580.74	198.22	-8198.75	3912.39	12904	4782.86
b6	0.18	191	22	33.04	24.24	-4676.04	1437.03	728.54	232.59	-8623.18	3957.68	13894	5427.28
b6	0.18	194	18	73.24	15	-3392.85	879.6	392.64	80.08	-5359.09	2431.75	6574.92	2884.83
b6	0.3	7	43	66.7	25.44	-5257.41	1892.08	476.28	172.99	-11869.5	5444.36	16692	8637.32
b6	0.3	9	36	49.65	18.9	-3221.15	1198.77	615.7	139.74	-4237.93	1600.02	6859.83	2813.48
b6	0.3	136	21	98.82	9.8	-1791.58	1149.26	224.53	84.03	-3128.37	2056.04	4798.16	3313.75
b6	0.3	177	55	84.55	22.75	-3040.49	1037.45	336.57	99.08	-4332.88	2538.5	6138.65	3466.75
b6	0.3	216	27	33.44	22.71	-6788.78	3379.73	966.1	339.54	-8739.32	5915.01	10670.6	7789.88
b6	0.3	259	25	97.43	12.55	-2655.16	1408.74	191.42	71.38	-3469.41	1982.88	5019.53	3072.52
b6	0.3	278	66	19.01	15.54	-7490.78	2074.7	1335.34	317.06	-15877.2	6114.06	23035	8446.94
b6	0.3	321	55	34.49	19.03	-7464.89	2350.43	786.33	224.43	-18785.6	6416.5	26105	8308.29
b6	0.3	322	25	55.3	19.09	-5197.81	1976.05	409.02	84.32	-14506.6	7329.03	19549.2	9687.51
b6	0.3	350	41	35.68	16.45	-4801.05	1356.66	1085.61	231.67	-4570.17	1932.72	7255.72	2822.13
b6	0.3	354	23	86.04	18.05	-4726.15	1395.22	273.42	69.98	-11332	5921.36	15611.2	7964.98
b6	0.3	441	44	18.83	16.35	-7026.18	2061.98	1045.73	327.91	-12965	7027.12	17729.5	8748.04
b7	0.06	8	2	78.53	0.05	-5888.42	598.24	215.82	1.8	-9259.04	2767.04	7461.33	4357.87
b7	0.06	11	6	36.36	26.12	-5196.53	2611.43	862.08	220.22	-9994.82	9955.78	12992.3	12855
b7	0.06	13	3	57.89	6.63	-4117.91	609.54	433.16	84.29	-15028	1843.38	21609.2	2484.22
b7	0.06	15	5	99.36	18.21	-1831.81	779.81	249.87	137.56	-1633.86	586.82	2403.03	1796.29
b7	0.06	19	2	37.74	1.03	-4860.66	888.89	1015.54	0.99	-7101.74	3783.61	4370.36	18.35
b7	0.06	26	6	77.05	20.83	-3191.36	1337.62	398.79	39.45	-10589.1	5823.64	12814.5	7939.63
b7	0.06	33	9	59.52	21.78	-2946.32	795.04	395.97	89.41	-7565.47	4474.58	8514.69	4831.95
b7	0.18	102	136	15.22	15.34	-7374.98	2104.26	995.91	296.59	-13781.9	6270.82	19587.7	8231.89
b7	0.18	162	76	27.92	19.19	-6433.12	1818.52	1159.37	314.52	-9425.89	5440.2	15420.3	8100.43
b7	0.18	176	38	105.99	11.94	-3932.37	2337.5	336.34	65.82	-9706.45	7569.43	13069.1	10249.6
b7	0.18	193	90	58.19	12.67	-3966.82	1187.54	671.58	199.89	-4620.69	2629.33	7269.79	3659.14
b7	0.18	330	103	40.22	21.69	-6839.18	2031.98	810.66	230.97	-12753.6	5458.95	17817.4	7565.16
b7	0.18	401	92	12.93	15.86	-7591.1	2592.28	1271.17	373.02	-12378.8	5952.04	17671.5	7907.79
b7	0.18	442	56	52.88	23.45	-3768.94	1461.43	712.8	240.05	-4348.93	2494.48	5996.13	4287.86
b7	0.18	504	83	74.4	19.45	-4274.34	1445.62	344.41	85.53	-8174.47	4378.08	11917.9	6286.9
b7	0.18	560	96	37.81	20.58	-6359.16	1905.1	556.23	144.52	-15390.4	5623.74	20476.1	8037.4
b7	0.18	591	78	48.04	18.16	-5661.39	1970.32	587.69	171.53	-8425.8	3811.59	13163.7	5173.81
b7	0.18	667	68	45.89	20.42	-4205.3	1401	598.76	174.3	-8415.79	6106.42	11714.2	7749.94
b7	0.18	863	59	99.79	15.09	-1964.6	1021.82	255.87	70	-2795.29	2211.42	3392.63	3059.82
b7	0.3	3	33	56.41	24.9	-4909.71	1598.98	303.72	90.57	-10882.3	5357.45	15070.5	6630.38
b7	0.3	26	28	70.02	24.62	-3237.01	1429.71	412.91	39.69	-10864.2	7229.3	14067.3	10029.6
b7	0.3	60	56	32.56	21.07	-6011.04	2007.39	993.08	336.39	-12419.9	6009.85	16778.9	8431.41
b7	0.3	76	54	18.17	11.02	-8542.9	2013.22	1267.91	290.32	-14145.8	6749.4	18563.9	8531.9
b7	0.3	92	12	86.72	16.93	-1805.25	672.26	234.57	67.47	-2674.85	1407.45	4061.93	3604.25
b7	0.3	116	25	35.02	21.39	-4691.65	1522.86	769.46	238.35	-7259.39	3245.89	9912.36	4420.1
b7	0.3	175	23	87.61	16.63	-3112.67	1021.27	399.23	70.58	-5457.8	3818.99	7902.7	5175.89
b7	0.3	237	19	66.45	25.68	-6200.17	2525.62	356.74	123.25	-17564.2	9860.89	22325.8	9481.64
b7	0.3	239	33	54.76	17.01	-4625.28	2270.31	702.61	178.03	-7314.42	4428.5	9825.59	6483.06
b7	0.3	269	23	74.89	18.31	-3173.59	998.54	331.76	93.41	-7371.6	3945.72	10633.3	5395.17
b7	0.3	292	32	20.51	19.14	-6304.54	1493.36	827.51	242.98	-14391.4	5280.11	20802.7	7783.87
b7	0.3	322	17	98.45	10.17	-1933.85	724.65	379.85	103.76	-2010.95	1115.93	2453.41	1415.75
b8	0.06	9	13	58.5	14.04	-5315.45	2207.74	386.02	93.77	-12184.1	6674.2	16982.6	8923.83
b8	0.06	23	10	80.92	18.32	-3874.49	928.24	236.51	64.12	-6814.97	4209.4	9840.76	6564.78
b8	0.06	36	9	27.81	18.2	-6333.19	1705.45	859.84	286.07	-9369.34	3762.55	16881	5515.53
b8	0.06	42	7	105.17	2.68	-2527.39	1384.88	255.1	39.77	-2994.89	2080.98	3493.9	2971.28
b8	0.06	62	11	43.85	12.89	-7113.22	1304.37	668	81.33	-11039	8785.13	16812.1	11247.6
b8	0.06	72	8	6.82	8.45	-12493.4	8548.61	1373.77	206.328	-7849.26	3799.74	6635.27	6617.69
b8	0.06	74	14	21.82	24.96	-4733.06	1527.28	822.38	191.39	-9560.18	4210.88	13338.5	6046.18
b8	0.06	84	18	15.7	22.01	-8310.54	2146.67	1205.13	319.7	-20697.4	4448.88	28719.7	6023.62
b8	0.06	90	12	25.26	22.38	-6600.68	1704.21	763.89	312.77	-12313.4	6477.33	16766	6209.38
b8	0.18	12	30	89.47	28.15	-2953.77	4385	280.29	97.4	-7407.97	19375.9	-77536	449801
b8	0.18	34	84	24.62	20.43	-6348.49	1692.19	838.48	279.59	-15366.5	5346.98	23514.3	6779.36
b8	0.18	124	70	64.76	14.32	-5899.71	2039.52	407.85	39.81	-11694.6	5126.29	17889.5	6979.55
b8	0.18	136	90	41.87	17.53	-4949.36	2026.12	587.67	171.37	-9540.56	4987.42	14087.6	7789.78
b8	0.18	504	78	36	19.26	-5811.77	1903.33	950.47	277.51	-9710.28	5475.04	13743.4	6366.27
b8	0.18	582	84	53.27	18.65	-4237.18	1370.79	566.49	107.36	-5846.97	2899.05	9311.6	4381.94
b8	0.18	602	65	71.02	21.54	-4154.76	1763.19	324.3	72.87	-13713.6	34121.8	13668.1	8735.81
b8	0.18	688	99	22.13	17.44	-6843.4	1722.54	854.6	230.67	-14451.9	6099.88	20337.7	7359.46
b8	0.18	743	80	7.33	9.53	-6999.05	2207.35	1346.44	339.68	-11979.4	5382.45	17212.8	7025.12
b8	0.18	772	117	13.87	15.18	-6357.09	2209.52	1225.54	262.92	-14261	6540.57	20068.2	7952.32
b8	0.18	782	49	36.21	17.75	-5775.55	2374.99	1051.73	276.03	-5562.86	3509.37	9806.5	5066.48
b8	0.18	787	41	67.75	26.7	-4799.56	1739.96	641.5	172.33	-8950.39	6104.99	12442.9	7937.92
b8	0.3	39	90	33.66	22.08	-5716.8	2353.45	859.51	224.49	-7475.97	4319.34	10750	6179.05
b8	0.3	106	35	60.78	21.97	-4537.39	1711.38	689.92	133.17	-8953.54	5019.07	11349.4	6675.46
b8	0.3	241	26	88.04	22.61	-3203.56	1958.83	173.37	50.31	-8064.97	7358.52	11032.3	10286.2
b8	0.3	291	86	57.51	24.18	-4452.62	1550.9	364.84	101.44	-10200.6	5674.98	13475.7	7961.97
b8	0.3	338	103	42.1	21.5	-6806.94	2245.04	518.45	124.26	-15827.4	6954.17	22316	9311.49
b8	0.3	392	89	13.38	14.76	-7884.83	2410.34	1340.86	322.23	-10558.4	5136.22	14807.4	7830.44
b8	0.3	460	98	26.81	20.24	-6593.04	2089.26	781.98	193.72	-17614.5	7336.62	23920.6	10123.1
b8	0.3	487	118	11.51	17.12	-7501.15	2949.21	1173.58	286.72	-15482.8	5558.84	21290	7666.57
b8	0.3	597	53	80.62	18.59	-2634.44	1316.67	361.49	127.18	-3346.07	1715.76	4614.47	2562.07
b8	0.3	607	69	43.54	20.92	-4002.83	1320.65	746.61	190.98	-6613.27	2853.34	9145.91	4271.97
b8	0.3	614	99	15.23	15.9	-6362.3	1693.49	1099.31	253.9	-12398.9	5965.91	17650.6	7919.2
b8	0.3	942	108	73.1	14.25	-4683.52	1496.86	361.49	75.23	-10057.2	5114.41	14205.2	6806.56
c1	0.06	135	65	29.04	10.85	-5658.95	1622.67	741.33	128.31	-8457.22	3303.5	13763.4	4446.82
c1	0.06	140	67	62.28	18.77	-4836.11	2120.92	474.68	133.65	-6812.71	4491.26	9750.09	3932.01
c1	0.06	146	79	19.48	13.69	-8479.27	1811.62	866.9	162.41	-16405.8	5812.92	22170.1	5614.54
c1	0.06	230	44	45.45	15.28	-6327.36	1806.5	420.97	62.29	-13821.1	6129.57	19513.8	6650.17
c1	0.06	240	106	57.78	20.1	-6718.58	1996.52	475.04	148.98	-12138.9	5185.71	16083	5187.3
c1	0.06	241	69	20.67	11.2	-7596.66	1890.48	1274.4	236.34	-12294.6	5810.49	17802.5	6790.63
c1	0.06	409	63	44.15	13.99	-6464.68	1900.99	333.56	96.5	-16263.7	6433.95	22075	7052.6
c1	0.06	423	25	76.24	23.91	-3815.34	1909.14	390.18	206.43	-4503.85	2940.19	7302.73	4765.13
c1	0.06	578	22	6.33	7.79	-7947.97	2539.55	1532.01	326.95	-17483.7	31359.4	14533.9	6747.78
c1	0.06	580	72	22.28	16.68	-8089.77	2302.75	825.02	279.25	-13871.3	5432.92	19658.1	5658.82
c1	0.06	639	61	22.75	19.69	-7993.23	2587.41	915.71	259.77	-11970.3	6446.2	16158.9	7560.54
c1	0.06	656	67	11.55	11.63	-6861.15	2065.69	1128.04	279.17	-12766.6	5289.3	18381.3	6074.99
c1	0.18	26	4	99.65	16.39	-1505.25	881.78	177.01	44.27	-2173.48	812.47	5834.83	3526.45
c1	0.18	41	4	50.49	25.46	-3219.79	468.38	403.51	119.46	-4803.97	701.14	8614.34	2613.49
c1	0.18	51	6	91.94	8.88	-2959.53	897.37	249.47	75.99	-3906.36	2320.02	5646.26	2221.78
c1	0.18	56	16	19.91	25.26	-6435.67	1608.78	1035.9	246.96	-11902.6	4111.28	17483.7	5740.55
c1	0.18	61	6	55.52	20.12	-5586.04	2873.57	471.76	235.97	-12060.6	7371.98	13207.3	8161.03
c1	0.18	69	11	39.37	16.57	-4718.63	1059.77	874.83	197.85	-3235.14	1396.56	6541.41	1824.14
c1	0.18	70	11	23.59	18.19	-8334.92	2632.71	654.6	155.16	-11352.2	5297.89	18205.1	6319.13
c1	0.18	72	11	63.72	23	-5856.03	1525.93	544.56	147.38	-10448	3265.83	12675.7	4940.8
c1	0.18	92	18	15.52	10.13	-7857.46	2491.52	1021.28	144.82	-16552.5	6306.99	23876	8015.29
c1	0.18	100	24	8.29	6.64	-7345.93	1913.67	1391.75	378.29	-14620	6227.3	20958.3	7888.42
c1	0.3	4	61	32.03	18.87	-7205.43	2118.41	995.79	184.41	-15823.7	6838.49	23483	8875.17
c1	0.3	51	10	89.45	23.38	-2477.95	1625.13	168.47	43.81	-5294.12	3487.56	6412.18	5475.35
c1	0.3	123	38	80.03	18.32	-3931.3	1335.93	334.71	85.68	-6668.38	2764.51	10047.2	3772.35
c1	0.3	134	43	49.4	21.98	-5887.4	1648.13	624.79	142.26	-11688.7	4426.19	16698.1	6467.8
c1	0.3	159	86	44.59	12.54	-6333.9	1342.36	329.6	41.59	-18667	5529.1	22546.6	6357.02
c1	0.3	193	37	50.39	14.52	-4807.73	1505.3	557.47	177.47	-10075.2	5501.75	13414.9	7346.21
c1	0.3	389	59	30.42	26.85	-8013.11	1696.27	621.13	156.82	-12882.1	6738.98	19306.8	7885.67
c1	0.3	479	34	79.15	18.65	-2961.48	1282.78	324.04	148.13	-4149.4	2847.36	5533.44	4255.14
c1	0.3	495	78	13.86	16.03	-7099.28	1969.99	955.31	208.72	-17323.4	6237.99	24472.8	8695.61
c1	0.3	547	55	29.46	25.89	-6584.62	2566.69	965.35	241.85	-9751.95	6894.44	13462.9	9568.15
c1	0.3	548	104	10.52	14.11	-7955.79	2089.08	1129.29	236.2	-15048	6968.82	22448.4	10621.9
c1	0.3	604	39	52.69	22.73	-4544.41	1848.33	668.69	204.46	-6069.62	4066.55	8524.42	4948.45
c2	0.06	1	4	36.56	1.03	-6808.9	1005.94	252.18	14.85	-18447.9	748.35	26297.1	789
c2	0.06	7	2	72.24	2.81	-3428.86	950.45	328.57	41.15	-4326.33	1763.24	4060.67	978.09
c2	0.06	12	6	39.9	14.97	-4805.51	1035.37	513.12	109.6	-8746.61	1463.22	13420.3	3311.42
c2	0.06	15	5	19.51	5.9	-6952.7	1354.55	831.03	144.66	-14131.7	5087.69	20054.5	5738.72
c2	0.18	3	5	31.04	6.47	-6831.35	507.08	1045.06	5.09	-11512	4745.87	19450.5	6261.26
c2	0.18	9	4	65.06	31.6	-5895.24	3001.93	550.84	310.78	-4986.73	2546.25	7301.48	4512.18
c2	0.3	3	4	48.5	18.37	-7438.21	5068.61	503.23	145.32	-6628.92	2162.19	8876.98	1845.62
c2	0.3	5	3	75.41	23.17	-3979.54	653.03	429.02	94.75	-7263.08	2381.9	9309.23	3595.87
c2	0.3	8	4	10.92	10.92	-8098.69	1997.92	1183.05	273.47	-12590.9	4566.49	16326.1	4901.96
c2	0.3	11	2	11.99	3.7	-4793.11	134.79	678.07	72.02	-5497.54	269.73	6847.44	119.84
c2	0.3	13	2	6.8	1.57	-6229.01	860.3	837.95	21.01	-9014.46	394.42	10438.3	809
c3	0.06	1	3	51.8	8.24	-6276.96	890.02	302.22	74.49	-11808.8	5123.17	14832.4	7014.05
c3	0.18	6	10	94.82	16.12	-3008.47	1618.79	327.29	51.29	-2786.04	2605.16	3764.88	3459.98
c3	0.18	10	10	31.63	21.36	-6942.51	1096.44	723.84	254.75	-12537.5	7786.19	18003.8	6852.88
c3	0.18	13	4	93.68	8.23	-1884.77	766.98	701.2	74.58	-1302.92	1102.68	1554.45	1294.54
c3	0.18	15	5	43.7	24.2	-4551.54	2203.89	619.46	775.05	-4266.47	1363.24	6577.28	2801.78
c3	0.18	17	2	49.69	0.09	-4575.81	58.9	1065.21	32.03	-5891.51	1362.31	10002.4	3198.23
c3	0.18	18	2	59.73	2.81	-7766.08	2297.85	944.76	27.61	-7931.66	4550.08	12140.1	7374.64
c3	0.3	2	4	11.59	8.55	-6957.07	1239.65	848.21	159.19	-13516.3	5606.69	21007.9	5496.94
c3	0.3	6	2	4.16	4.1	-8121.85	378.29	967.88	22.65	-9566.36	1131.36	12960.5	412.29
c3	0.3	10	6	50.84	13.79	-5602.05	1918.04	720.51	181.22	-6951.31	2272.48	10043	2533.78
c3	0.3	11	6	72.78	26.38	-2655.96	900.65	272.35	86.73	-4004.52	3541.18	4882.88	2342.91
c3	0.3	22	4	79.82	16.97	-2899.79	907.19	539.68	139.04	-3260.02	1016.9	3173.57	673.99
c4	0.06	1	12	85.03	15.9	-2100.19	823.63	315.75	106.69	-2839.5	1028.56	3019.95	993.07
c4	0.06	10	17	73.33	29.44	-3943.78	1307.31	380.73	90.85	-8872.57	5493.6	10377.6	6865.37
c4	0.06	21	17	63.89	27.09	-5830.77	1323.57	476.73	141.97	-15459.7	5770.84	19934	7841.37
c4	0.06	34	1	48.42	0	-3138.43	0	159.24	0	-5436.11	0	3316.43	0
c4	0.06	47	5	18.36	4.83	-5749.27	1430.26	985.51	107.49	-13034.1	5566.21	14324.6	8325.67
c4	0.06	61	9	36.98	19.52	-6169.93	2277.05	870.54	314.41	-4459.29	1672.49	5233.21	2706.79
c4	0.06	67	14	75.57	11.59	-3084.85	1167.4	369.53	160.5	-5531.41	2959.08	8515.73	3607.03
c4	0.06	83	27	14.94	15.44	-6355.5	1963.79	1043.27	355.49	-13971.1	6238.83	17650.2	5022.1
c4	0.18	66	44	73.01	16.96	-3671.55	1309.31	459.94	115.6	-3196.78	2255.91	4624.48	3377.06
c4	0.18	183	36	85.69	19.49	-2230.45	516.91	316.53	75.52	-1738.42	789.58	2256.83	1668.46
c4	0.18	209	72	29.13	22.32	-8618.21	9768.46	779.48	193.78	-11786.9	6085.15	18138.4	7798.55
c4	0.18	292	86	28.64	15.84	-5541.35	1912.17	895.76	214.58	-10980.7	6791.98	17931.4	8049.44
c4	0.18	397	55	53.01	19.16	-4150.07	1356.34	597.59	147.74	-4354.15	2224.22	6146.82	3361.65
c4	0.18	398	14	103.05	10.23	-1702.39	821.61	167.73	27.45	-1370.7	837.33	2069.31	1306.03
c4	0.18	411	66	77.52	15.25	-2953.6	670.43	405.43	87.29	-3354.01	2154.99	5262.15	3634.22
c4	0.18	432	35	22.35	20.02	-6896.59	2248.82	1174.48	367.15	-5256.23	2943.45	8582.32	4407.25
c4	0.18	433	72	10.94	12.02	-7844.3	1794.47	1297.5	320.82	-13432.1	5991.5	19943.9	8080.96
c4	0.18	561	37	68.47	20.59	-4541.74	1341.34	361.67	70.46	-7591.61	3189.8	10834.7	4432.56
c4	0.18	579	24	84.09	30.63	-4589.87	1713.91	236.9	73.63	-12422.9	7987.69	16787.8	9986.06
c4	0.18	589	55	56.05	23.79	-6689.46	2047.84	470.86	115.56	-17158.8	15166.5	22259.9	9770.3
c4	0.3	32	258	47.32	21.86	-6975.65	2011.27	546.75	127.67	-15454.7	6517.12	21606.3	8580.39
c4	0.3	842	296	11.19	13.92	-7623.69	2086.33	1433.67	340.7	-11154.9	6283.77	16305.9	8203.1
c4	0.3	950	183	72.36	22.73	-3499.51	1188.44	493.9	153.58	-4003.16	2541.54	5966.87	3821.88
c4	0.3	1217	236	84.55	16.28	-2607.39	845.09	276.61	56.15	-3516.28	2127.31	5011.77	3177.15
c4	0.3	1463	206	76.43	24.26	-5735.39	3497.9	318.06	58.91	-12289.7	5714.77	17325.4	6989.81
c4	0.3	1492	236	58.47	19.45	-4675.47	1576.4	580.07	137.97	-8420.46	4660.78	11938.8	6380.49
c4	0.3	1601	217	69.82	15.21	-3544.91	1169.86	473.31	93.53	-3474.03	1659.93	4578.44	2505.77
c4	0.3	1957	398	18.31	15.84	-7129.74	2046.64	1128.43	259.77	-15466.4	6005.26	21974.2	7589.36
c4	0.3	2108	242	34.13	17.9	-4903.95	1416.49	977.28	235.1	-7047.16	3529.87	9985.93	4914.81
c4	0.3	2270	133	91.91	25.97	-2052.63	1247.09	234.97	67.97	-3599.79	5497.51	5060.95	7285.44
c4	0.3	2503	235	23.96	19.67	-7279.39	2048.47	837.22	187.26	-10493.7	5370.59	15829.7	6869.93
c4	0.3	2714	240	72.44	14.5	-4210.39	3086.19	389.8	73.05	-5802.97	2825.62	8299.58	4564.96
c5	0.06	153	104	81.37	21.48	-4118.43	1876.38	265.63	61.54	-11658.7	6608.34	15649.6	8380.36
c5	0.06	165	37	99.57	13.83	-1611.16	825.03	207.23	50.24	-2428.3	1607.08	2543.55	1453.3
c5	0.06	374	149	17.92	16.01	-7276.11	2062.85	1117.04	331.33	-12896.6	5755.47	17867.5	7232.01
c5	0.06	393	145	35.46	22.66	-5299.87	2237.83	788.51	240.63	-11369	5314.69	14971.9	7291.7
c5	0.06	420	179	25.94	19.12	-7687.27	2216.5	816.53	224.06	-15206.7	6529.32	21455.9	8287.48
c5	0.06	501	124	57.69	23.69	-4412.01	2376.02	369.09	115.36	-8270.88	4553.04	11086.8	5819.13
c5	0.06	519	80	37.25	22.85	-5139.92	2258.19	887.96	281.86	-6435.42	3290.08	9173.56	5103.18
c5	0.06	576	80	88.17	14.22	-2803.28	1036.99	286.24	59.46	-4708.2	3179.46	5300.5	3954.88
c5	0.06	609	85	63.33	24.02	-5290.06	1608.89	503.36	148.23	-9903.14	4584.54	12892.9	6097.33
c5	0.06	635	69	75.25	18.87	-3344.96	1363.09	476.42	161.96	-3126.37	1578.09	3545.45	2399.94
c5	0.06	782	148	56.53	16.82	-5678.12	1881.93	408.05	105.97	-13679.1	5120.25	18584	6327.57
c5	0.06	1026	28	84.21	18.14	-3743.13	2021.41	149.93	43.79	-10229.7	5863.03	13867.1	8562.08
c5	0.18	29	25	69.76	23.85	-4689.3	960.26	519.11	171.65	-7650.23	3745.26	10928.3	6356.57
c5	0.18	81	33	60.57	30.59	-4821.4	1967.47	447.17	147.82	-11018.4	4956.46	15915.1	6479.98
c5	0.18	94	10	112.17	12.23	-932.51	332.92	149.09	39.07	-893.22	550.95	1026.03	1142.77
c5	0.18	96	47	87.74	25.5	-3398.44	1158.04	261.2	79.09	-6162.83	3664.92	8585.51	5047.64
c5	0.18	110	37	29.16	25.76	-6761.17	1961.06	734.46	241.32	-15471.8	7282.52	22316.6	9370.01
c5	0.18	121	36	70.58	25.6	-6210.86	1979.49	361.63	87.22	-13729.8	5590.31	19695.6	7004.01
c5	0.18	185	48	59.96	16.89	-3367.61	804.54	585.53	150.27	-3973.77	2423.7	7116.99	4278.58
c5	0.18	223	22	21.34	13.28	-8248.83	2490.94	1058.55	229.76	-17849	8382.16	25596.4	10218.4
c5	0.18	231	24	74.34	18.43	-2555.97	1621.65	528.74	161.83	-2320.99	1662.28	3451.49	2422.35
c5	0.18	238	21	104.79	12.14	-1563.25	726.86	218.18	62.47	-1803.26	1749.54	2016.19	2654.09
c5	0.18	273	9	44.13	18.33	-5736.73	1403.82	1179.56	281.77	-3286.46	1869.82	4951.16	2598.12
c5	0.18	298	28	24.82	22.94	-5878.34	1519.02	1056.75	314.37	-9381.76	6428.81	13292.6	8890.53
c5	0.3	790	216	72.81	22.58	-5677.08	1882.26	407.95	102.89	-12494.3	5778.91	17482	7936.13
c5	0.3	822	368	56.04	20.63	-4076.26	1237.72	706.83	195.08	-6653	3501.24	9691.79	4990.64
c5	0.3	1302	217	78.31	22	-3572.6	1446.24	239.06	60.04	-7520.55	5104.55	10084.9	6974.34
c5	0.3	2071	483	24.83	20.05	-6712.59	1832.9	976.31	267.61	-16089.9	6537.54	22773	8581.52
c5	0.3	2316	86	106.65	14.63	-1683.46	1267.96	154.24	64.55	-3058.97	3765.14	3938.19	5000.66
c5	0.3	2411	336	18.73	16.75	-7285.96	2087.71	1368.27	309.61	-10897.6	10695.4	15364.3	7708.68
c5	0.3	2427	329	70.28	18.61	-3264.76	1179.82	419.41	109.05	-3894.9	1865.1	5118.21	2587.49
c5	0.3	2501	177	93.37	17.49	-3265.91	1254.43	256.19	59.16	-6905.83	4469.13	9625.48	6443.95
c5	0.3	2916	287	87.46	17.46	-2940.16	888.39	333.19	64.53	-3940.96	2325.87	5470.1	3272.82
c5	0.3	3003	300	55.84	25.2	-5866.59	1931.97	439.29	118.35	-14071.6	5945.01	19558.2	7851.59
c5	0.3	3090	126	101.18	18.1	-1654.01	780.62	275.51	100.09	-1926.51	1790.77	2677.93	2469.94
c5	0.3	3118	360	44.58	23.11	-5553.52	2145.44	637.47	193.98	-9092.05	5988.04	13509.3	7808.03
c6	0.06	2	38	33.68	4.36	-6249.37	1434.55	397.05	52.32	-10669.8	5647.9	17262.5	6786.64
c6	0.06	5	14	56.91	17.97	-3099.32	878.49	632.31	194.42	-3375.99	1678.98	3973.39	2746.98
c6	0.06	32	13	83.58	14.7	-2513.08	800.65	242.67	55.27	-6686.69	3050.86	7199.62	3963.92
c6	0.06	36	38	11.14	16.54	-6330.61	1995.03	988.39	205.96	-12196.3	6602.14	16879.6	9436.63
c6	0.06	89	17	41.08	14.56	-5288.85	2272.2	715.65	197.91	-9949.33	4289.17	13230.4	5802.28
c6	0.06	111	31	15.72	13.26	-7505.65	2347.35	1296.92	297.17	-9896.22	5775.7	14326.1	8118.79
c6	0.06	151	18	90.44	28.31	-2046.6	1198.79	153.31	44.16	-4479.93	3597.8	6271.38	6147.7
c6	0.06	188	14	44.04	13.86	-4396.5	2531.17	998.07	241.23	-4287.63	5048.76	6579.15	5008.74
c6	0.06	191	24	27.42	21.49	-8931.3	2299.36	985.91	250.67	-7266.09	3850.88	11665.1	5130.76
c6	0.06	201	19	86	14.77	-2841.38	864.46	298.98	83.98	-4098.47	2169.68	4320.69	2718.49
c6	0.06	234	24	70.41	23.96	-3683.36	1221.15	344.45	106.2	-11146.5	5466.43	14497.3	7123.75
c6	0.06	250	28	50.05	20.03	-5537.69	1440.33	529.64	142.75	-8684.48	3921.67	12313.8	5604.54
c6	0.18	2	10	87.82	24.94	-1894.08	535.28	278.65	102.79	-2554.4	2260.13	3711.05	3107.72
c6	0.18	14	11	100.17	32.89	-2568.69	616.19	213.7	48.02	-4702.58	2657.5	6355.67	3964.53
c6	0.18	31	7	39.93	23.45	-4833.74	1048.91	781.64	188.8	-5080.9	2012.36	6788.26	3222.73
c6	0.18	39	24	60.74	28.88	-4283.49	1309.12	490.63	128.86	-11257.6	9943.74	13572.4	5712.54
c6	0.18	71	11	78.56	33.62	-6419.51	1932.46	343.79	105.81	-12009.7	5855.5	16964.1	8055.2
c6	0.18	84	16	116.33	6.21	-1274.48	604.21	132.71	47.69	-2334.24	3271.06	3071.82	4536.01
c6	0.18	107	12	27.41	27.33	-6905.51	2623.45	1161.44	491.47	-10144.6	5678.89	13197.5	7533.43
c6	0.18	116	28	12.67	16.83	-7578.97	2226.69	1137.67	320.27	-13940.5	5457.22	20870.5	7268.22
c6	0.18	119	12	72.16	25.65	-3917.77	1299.52	431.93	119.09	-7347.69	3473.54	10682.6	4577.39
c6	0.18	130	8	78.24	14.86	-3454.16	2417.69	389.26	71.59	-3706.16	1882.51	5174.09	3334.22
c6	0.18	141	13	40.79	20.31	-6506.37	1574.94	709.5	164.54	-8806.75	3179.97	12228.7	4687.5
c6	0.3	7	47	67.67	21.85	-3574.25	1101.03	315.51	95.05	-7533.17	4923.63	9975.15	6785.06
c6	0.3	135	43	46.42	31.38	-5421.8	1782.87	588.02	162.81	-12484.6	6944.03	16816.5	9767.06
c6	0.3	144	35	91.81	16.66	-2652.32	1150.41	367.56	93.72	-4080.55	3717.09	5859.71	5162.99
c6	0.3	150	24	105.74	17.43	-1321.93	740.35	223.69	87.66	-3020.8	2423.43	4309.98	3369.82
c6	0.3	165	22	103.4	14.29	-1734.68	1272.8	138.18	35.96	-3329.74	3225.04	4414.33	4689.33
c6	0.3	233	31	95.06	9.63	-2169.61	1191.51	262.63	62.83	-2604.09	1381.18	3289.9	1662.01
c6	0.3	234	44	55.94	18.48	-3764.81	1303.93	556.83	138	-6723.01	4108.86	10268.6	5371.33
c6	0.3	261	65	19.23	17.34	-7532.22	1998.46	1171.12	312.7	-13709.5	6834.36	19010.3	8637.67
c6	0.3	282	16	81.58	24.83	-2947.68	1391.92	399.11	76.17	-3628.44	3843.6	5113.28	5267.72
c6	0.3	323	50	40.96	20.18	-4468.67	1572.02	953.56	248.39	-4380.67	1959.44	7023.83	3397.03
c6	0.3	359	34	51.08	19.39	-6411.49	2510.74	708.85	162.21	-10702.6	6235.52	15316.6	8373.42
c6	0.3	426	67	19.15	17.52	-6128.27	1718.17	1037.94	330.01	-14264.8	5969.4	20776.2	7932.47
c7	0.06	3	5	15.02	19.4	-4980.31	1518.75	1088.13	108.67	-6814.21	3063.77	10143.7	4304.47
c7	0.06	5	2	77.86	15.92	-1571.83	73.29	461.46	67.79	-2603.36	937.33	3694.01	294.55
c7	0.06	10	9	50.74	16.64	-3220.23	1102.91	546.45	138.49	-5120.01	1971.91	6498.38	1833.45
c7	0.06	20	4	69.2	7.82	-5342.83	1877.09	358.13	21.95	-10162.7	6191.76	14683.6	8891.57
c7	0.06	26	4	107.65	13.75	-947.54	141.94	118.45	35.83	-2316.87	861.24	2226.39	1286.99
c7	0.06	28	4	14.35	8.01	-7001.05	2859.85	911.76	263.89	-9391.26	3543.89	13748.7	6631.66
c7	0.18	6	87	59.79	16.06	-4092.05	1379.48	662.89	193.57	-3811.74	2044.25	6369.66	2956.82
c7	0.18	48	153	29.99	20.45	-7754.25	2055.82	956.66	281.23	-15085.4	6198.79	21352.4	6656.21
c7	0.18	53	115	12.86	19.56	-7894.93	2215.34	1402.92	344.26	-10869.4	5209.83	17120.3	6213.01
c7	0.18	296	78	74.91	17.72	-3679.87	1739.78	331.08	86	-7664.43	6292.17	10083	7798.7
c7	0.18	585	101	17.39	16.14	-7588.08	2383.19	1227.97	344.9	-11603	9404.61	16261.1	7743.33
c7	0.18	716	130	51.5	17.51	-5025.79	2064.03	471.63	122.43	-7933.99	5629.94	12440.6	7635.18
c7	0.18	759	181	17.84	18.77	-7079.29	2123.2	927.83	242.37	-13542	6111.72	20602.7	8154.69
c7	0.18	776	30	104.6	14.47	-1612.15	1290.07	151.76	64.19	-2860.09	3272.99	4066.94	4880.56
c7	0.18	816	89	34.42	21.53	-5386.98	2088.84	647.38	211.27	-10671	5501.88	15488	7123.96
c7	0.18	851	140	51.28	17.58	-5306.12	1705.99	708.97	204.14	-7856.5	4125.22	11532.8	5334.8
c7	0.18	943	29	58.87	14.47	-4349.69	1854.16	692.61	200.99	-4239.31	2979.15	5897.19	4155.87
c7	0.18	1006	53	87.32	20.21	-2707.96	1538.74	204.74	60.09	-6580.04	5960.08	9265.15	8169.25
c7	0.3	22	65	16.62	20.65	-7698.7	2189.02	1203.96	295.21	-10540.3	5831.63	15040.1	8097.67
c7	0.3	90	25	30.59	17.22	-6625.06	1575.69	655.06	159.15	-13174.5	6224.49	18342.3	8311.66
c7	0.3	129	52	110	6.23	-1463.03	478.55	138.93	25.07	-3742.57	1764.44	3263.68	2739.71
c7	0.3	173	21	105.28	7.75	-1160.89	411.78	251.33	57.12	-1749.28	1328.25	2402.53	1953.19
c7	0.3	210	44	98.02	10.55	-2765.54	1313.33	307.38	45.85	-4007.68	3620.25	5423.64	4988.41
c7	0.3	327	43	37.14	20.82	-6416.73	1285.73	652.16	151.71	-14947	5810.47	21229.5	8649.91
c7	0.3	330	42	73.03	33.44	-3482.2	1487.9	220.5	43.51	-8892.58	4760.9	11476	6703.26
c7	0.3	346	105	10.12	12.64	-8157.1	1923.47	1230.45	264.63	-13228.4	4605.88	17318.5	5471.98
c7	0.3	354	35	69.16	18.6	-2948.93	1377.07	546.77	128.93	-3323.99	2455.06	4433.76	3012.15
c7	0.3	403	41	44.41	19.62	-4424.43	1162.88	751.72	212.29	-7227.45	4336.99	10693.9	6296.92
c7	0.3	480	55	62.8	28.17	-5578.92	1469.08	310.87	72.37	-13621.9	5873.15	18278.1	7515.68
c7	0.3	507	25	71.91	20.61	-3348.05	1403.56	390.94	126.78	-5045.9	4166.95	7789.78	6399.65
c8	0.06	27	10	77.62	22.19	-2530.77	862.59	266.84	75.46	-4908.9	2237.15	7271.33	2832.19
c8	0.06	35	21	18.74	19.42	-6781.19	2513.38	727.43	175.79	-12604.5	6846.09	19285.3	8091.41
c8	0.06	43	2	90.94	22.88	-1630.24	1009.86	90.38	14.83	-6809.71	6239.07	7371.79	6962.57
c8	0.06	54	4	80.41	11.39	-2702.94	550.11	225.68	31.05	-3381.4	1332.98	3173.47	1758.62
c8	0.06	58	15	12.29	11.84	-7913.97	1581.33	1470.48	471.26	-10422.7	4909.25	14087.2	6852.49
c8	0.06	68	26	9.58	19.04	-7426.55	1735	1267.55	278.86	-11674.1	5056.73	15681.5	7096.93
c8	0.06	81	8	54.06	30.86	-7136.98	1994.67	504.83	79.29	-11845.7	4246.8	14844.4	6209.2
c8	0.06	101	6	77.86	7.49	-2503.03	646.96	259.74	46.21	-4907.92	2141.84	7681.4	2879.6
c8	0.06	103	4	76.86	21.39	-2186.2	752.19	660.28	133.41	-1711.33	557.59	1251.54	953.11
c8	0.06	111	12	61.25	19.51	-5068.69	1483.67	447.63	106.96	-12652.5	5423.79	16325.4	7072.95
c8	0.06	112	7	47.44	13.54	-4925.85	1516.88	644.8	123.69	-4555.03	2076.93	5972.69	2782.13
c8	0.18	15	162	16.18	17.33	-7640.14	2685.13	1284.72	429.24	-10789.1	5157.12	16886.3	7708.92
c8	0.18	130	131	64.69	20.06	-4820.18	1934.04	399.64	131.75	-7832.27	4753.51	11320.5	5531.84
c8	0.18	247	14	99.2	12.68	-2040.98	1394.46	205.42	87.39	-3871.78	4733.29	5709.06	6866.7
c8	0.18	758	102	71.1	22.09	-3454.11	1739.28	319.85	123.3	-8305.8	6024.15	12222.7	7926.52
c8	0.18	833	168	15.09	11.45	-16017.7	18239.3	1376.35	903.466	-7727.68	17924.9	16794.8	6638.68
c8	0.18	835	121	53.93	19.53	-5224.46	1608.83	547.91	119.9	-9398.64	5316.04	14003.5	6637.45
c8	0.18	1076	103	25.86	18.98	-7551.28	2222.42	930	273.75	-14796.8	5524.93	21750.2	7370.85
c8	0.18	1078	155	22.96	20.31	-6611.44	2081.12	866.46	220.64	-13820.7	7650.63	19221.6	8138.78
c8	0.18	1099	114	46.16	16.91	-4950.32	1843.12	844.86	234.24	-4829.36	2804.86	9208.84	4179.15
c8	0.18	1139	266	22.73	17.74	-7052.99	1885.27	1090.31	235.09	-14166.1	5665.24	19949.8	7462.37
c8	0.18	1442	91	50.64	21.09	-5036.76	1917.78	783.58	208.81	-7476.13	6142.01	10133.9	6905.87
c8	0.18	1624	342	48.78	20.31	-5851.44	1899.62	423.32	89.37	-14838.3	6269.33	22808.8	8637.72
c8	0.3	7	138	51.19	24.84	-4611.71	1815.82	617.87	172.55	-6992.94	3786.02	10213.4	5507.53
c8	0.3	439	12	121.12	6.19	-1037.87	699.53	119.05	34.29	-1459.08	1062.24	1503.84	1263.88
c8	0.3	657	269	12.84	14.57	-7151.74	2016.9	1209.54	305.56	-14349.8	5860.4	20493.4	7631.39
c8	0.3	691	157	24.44	20.63	-6799.64	2239.22	967.81	263.69	-9155.83	4786.12	13436.7	6623.98
c8	0.3	943	272	26.55	20.55	-7234.6	2243.17	873.67	217.11	-15916.4	6886.68	22685.8	8770.31
c8	0.3	968	179	49.66	26.47	-6878.84	1798.69	464.97	116.99	-15661.6	7035.27	22022.4	8634.75
c8	0.3	1193	68	99.35	20.06	-2017.74	1175.13	186.02	58.95	-3770.51	3977.79	4833.09	5486.43
c8	0.3	1247	124	19.22	18.95	-6740.53	2381.63	1225.75	305.36	-8994.89	5784.44	13410.5	8393.15
c8	0.3	1305	122	61.02	20.84	-4475.03	1736.07	495.28	134.62	-7133.72	4947.23	9761.18	7218.12
c8	0.3	1390	56	70.79	22.83	-2813.98	1549.1	531.28	219.18	-2867.07	1867.95	4082.2	2798.01
c8	0.3	1410	122	77.12	21.38	-4019.07	1499.67	285.42	65.06	-8726.28	5772.39	12605.5	7712.76
c8	0.3	1529	146	61.29	23.35	-4720.85	1372.17	578.96	162.89	-8218.94	3824.45	12569.7	5785.6
d1	0.06	7	5	19.2	14.42	-6798.35	2456.68	972.64	278.45	-11450.5	5142.84	16960.7	3625.67
d1	0.06	10	3	47.04	23.73	-2783.36	433.92	237.39	45.17	-4044.66	801.93	9696.31	1381.33
d1	0.06	13	7	23.33	17.6	-6606.76	2180.74	1100.18	216.14	-9332.54	3269.82	13793.5	4722.01
d1	0.06	18	4	47.75	29.37	-4024.7	1187.97	814.34	164.45	-4243.97	2074.32	8360.12	5671.49
d1	0.06	20	4	8.31	7.5	-6341.69	1895.11	971.01	231.43	-9523.36	5162.88	16848.7	5618.96
d1	0.06	26	5	60.58	22.78	-5655.81	1184.01	527.1	143.93	-8090.74	3177.96	13374.5	4866.14
d1	0.18	1	3	37.55	12.65	-6615.64	835.67	815.79	297.06	-13682.9	4997.37	16893.2	5906.03
d1	0.18	5	3	8.34	11.79	-5072.03	1684.88	917.81	281.43	-7686.11	425.23	15291	3743.63
d1	0.18	9	3	64.62	6.23	-4787.01	961.13	623.28	301.49	-7095.08	4251.51	12782.5	3452.5
d1	0.3	14	3	22.34	26.15	-7473.72	2731.83	1379.63	275.01	-4549.07	2495.55	6240.49	773.97
d1	0.3	21	8	45.82	33.35	-4753.4	1881.05	827.59	189.55	-11867.5	5993.84	15901.7	7827.12
d1	0.3	23	2	66.42	10.05	-2668.75	518.38	463.91	11.18	-3301.59	1318.62	4630.42	3486.62
d1	0.3	31	2	51.33	0.78	-6169.06	407.77	366.36	11.07	-16776.7	1795.96	21700.5	1545.24
d1	0.3	41	22	29.99	23.7	-6299.02	2121.54	908.13	266.82	-13627.2	6136.79	18021.4	7871.1
d1	0.3	46	9	67.48	14.2	-4999.73	1436.33	399	130.25	-10312.5	6821.08	13474.6	9294.75
d1	0.3	49	5	46.29	6.31	-3347.05	671.76	428.13	77.02	-7688.59	4672.52	8979.24	5330.25
d3	0.06	1	2	76.42	1.17	-5330.08	316.5	273.44	48.77	-2698.48	914.59	8455.05	405.23
d3	0.18	1	2	0.25	0.25	-10493.5	2274.24	1724.84	507.67	-14335.8	9696.21	19016.7	5576.41
d3	0.18	2	6	85.63	11.12	-2460.36	1345.32	524.32	205.11	-5020.89	3681.06	6786.71	3933.15
d3	0.18	8	6	80.36	7.22	-3572.39	1399.77	517.17	58.88	-4573.18	2702.21	8295.38	3267
d3	0.18	14	4	54.44	0.08	-4482.09	583.8	718.35	4.56	-5695.48	644	10253	379.01
d3	0.3	3	2	95.66	14.33	-8502.32	761.76	266.8	5.09	-12746.4	44.73	17474.2	1095.43
d3	0.3	10	7	90.91	14.96	-2291.41	558.84	338.44	45.01	-3057.4	1771.49	2885.85	886.47
d3	0.3	12	2	121.07	3.74	-968.4	275.11	215.88	64.36	-449.9	98.67	690.28	179.52
d3	0.3	16	4	66.83	25.72	-2822.18	505.55	758.79	129.75	-3657.15	2128.06	6795.55	5833.43
d3	0.3	17	6	19.67	18.29	-6773.52	1166.54	883.91	186.44	-8676.59	5200.32	13766.5	7171.08
d3	0.3	23	3	94.01	13.57	-2307.85	408	257.8	55.08	-977.58	115.87	2614.76	1500.23
d4	0.06	8	4	102.49	7.79	-1659.71	588.67	181.68	41.26	-6000.27	5031.37	5424.5	5054.04
d4	0.06	24	12	73.29	17.18	-5926.13	1517.67	434.25	107.3	-12628.4	4867.72	16506.7	7158.69
d4	0.06	43	10	10.83	10.34	-8077.27	2759.06	1219.64	263.91	-19894	4850.3	27202	6899.15
d4	0.06	81	7	21.52	15.78	-7786.44	2215.25	1215.53	341.67	-12505	4969.58	19198.2	4888.07
d4	0.06	87	19	24.94	22.33	-9203.76	2608.66	752.82	207.85	-14737.7	6970.59	19802.6	6568.23
d4	0.06	90	19	81.61	20.62	-3315.39	1006.13	315.44	82.88	-8704.16	4431.71	10968.1	6058.79
d4	0.06	91	16	79.6	11.22	-4541.36	1258.57	436.99	86.06	-3700.83	1874.85	4526	2939.74
d4	0.06	96	9	38.94	22.72	-4874.48	1596.49	738.17	190.11	-6024.4	3956.73	7517.52	4364.77
d4	0.06	116	17	69.46	18.66	-4196.79	1400.26	345.84	86.72	-8250.26	3855.82	11146.2	6017.52
d4	0.06	132	4	39.72	13.63	-6738.94	2992.22	1161.39	443.2	-4521.07	1716.77	7560.41	2886.14
d4	0.06	133	18	15.86	22.83	-5188.74	1934.83	875.92	270.37	-14079.1	7153.77	20560.1	7932.73
d4	0.18	169	124	65.22	18.08	-3741.09	1295.46	540.65	138.4	-3876.45	3016.34	5502.46	4294.82
d4	0.18	340	160	7.74	13.11	-8528.16	1204.36	1481.24	222.5	-11096	4735.63	19478.4	6103.32
d4	0.18	401	117	19.63	16.38	-6778.3	2275.83	973.47	227.9	-13861.6	7199.41	21293.6	8546.43
d4	0.18	556	116	28.37	19.45	-5667.15	1557.61	961.1	252.68	-8434.52	4601.25	13170	6741.29
d4	0.18	570	18	107.44	9.52	-1533	1103.62	177.71	41.59	-2239.47	3582.64	3533.04	5073.98
d4	0.18	662	49	76.41	21.21	-5506.04	1699.04	286.36	56.53	-12429.1	5938.38	17990.4	8301.84
d4	0.18	809	99	60.79	25.58	-6714.36	1632.87	463.52	104.77	-16485.7	7153.43	23238.1	9159.34
d4	0.18	905	112	39.17	23.47	-7075.62	2026.13	650.15	160.22	-14550.2	6902.87	20279.8	8644.08
d4	0.18	964	96	32.13	23.96	-6851.92	2552.94	1003.7	275.06	-9648.29	5735.7	13837.9	7570.43
d4	0.18	1056	61	33.05	22.91	-6143.35	2112.27	1190.54	313.74	-5079.25	3271.9	7144.57	5258.16
d4	0.18	1058	137	75.22	19.08	-3817.09	1420.4	384.83	80.38	-5853.58	4233.71	8302.63	4757.13
d4	0.18	1063	67	86.69	17.51	-2517.41	1032.65	330.14	133.5	-2531.8	2113.28	3600.33	3267.25
d4	0.3	16	188	45.11	23.91	-4605.14	1698.85	854.46	283.46	-5369.18	3488.49	7800.95	4796.37
d4	0.3	202	338	12.94	18.98	-9699.93	35581.1	1479.63	417.99	-8626.78	6265.4	12476.9	5878.12
d4	0.3	1930	217	45.39	20.78	-4774.84	1440.49	772.32	212.95	-7545.03	4209.94	10520.1	6061
d4	0.3	2079	177	85.8	20.79	-2573.55	936.86	304.22	96.04	-3705.68	2880.56	4867.05	4116.62
d4	0.3	2186	388	37.46	23.76	-6266.71	2005.93	714.13	204.15	-9376.16	5329.71	12970.8	7073.52
d4	0.3	2524	345	36.9	21.59	-8113.48	2029.81	625.62	160.92	-17558.1	5965.8	24254.8	8031.18
d4	0.3	2701	440	75.01	14.48	-3091.09	1704.37	389.43	85.99	-3264.53	1511.79	4113.17	2310.03
d4	0.3	2748	347	62.46	18.87	-4384.07	1287.01	451.93	92.37	-8816.09	4560.22	12090.9	6044.77
d4	0.3	2833	241	74.75	21.64	-6838.88	20040.8	333.33	74.46	-9233.3	4634.53	13302.6	6313.17
d4	0.3	3091	367	63.56	15.98	-6132.65	1628.27	447.49	95.44	-13497	6023.84	18276.4	8105.41
d4	0.3	3152	536	16.73	15.03	-7641.3	2243.43	1094.1	280.8	-14958	6028.44	21398.8	7951.31
d4	0.3	3419	57	101.58	13	-1582.45	1127.28	51.32	1633.41	-1658.97	3766.97	2481.84	5101.5
d5	0.06	2	7	85.04	13.82	-1994.25	573.74	288.03	58.52	-3292.42	1454.09	2962.28	1429.22
d5	0.06	9	11	34.79	17.74	-7268.71	3113.97	797.8	234.64	-11399.4	4277.18	14437.2	7769.26
d5	0.06	12	6	72.03	26.81	-4755.89	2589.34	227.12	25.76	-12244.6	6736.41	16540.7	10550.2
d5	0.06	29	11	77.02	10.82	-4354.79	1778.84	456.85	98.57	-4870.92	2784.58	4616.48	3127.21
d5	0.06	33	8	39.54	18.84	-5731.87	1093.98	822.69	156.69	-9931.12	3165.03	9236.35	3537.33
d5	0.06	42	9	64.82	24.14	-3659.53	1528.89	437.06	102	-5919.21	4114.66	5995.98	5821.43
d5	0.06	44	7	49.96	26.88	-3122.17	1142.57	639.67	275.91	-3306.67	2181.55	3360.06	1034.76
d5	0.06	50	12	68.94	19.98	-6296.04	2050.25	402.89	113.8	-13957.9	4732.92	17015.5	6652.92
d5	0.06	66	8	81.86	21.17	-3396.1	1214.21	295.39	80.73	-8690.22	3465.95	13361.5	4510.92
d5	0.06	71	4	61.64	14.67	-3271.11	529.53	401.88	81.95	-8067.99	3735.54	12023.8	4498.22
d5	0.06	73	6	25.75	21.49	-6017.26	1876.14	1108.64	328.9	-12073.7	2776.14	15792.1	4813.7
d5	0.06	91	4	34.94	12.9	-7347.4	1777.34	898.91	164.96	-5759.19	1318.66	6262.55	1520.81
d5	0.18	1	8	21.39	17	-7159.59	1408.74	1350.78	291.02	-8193.87	4694.87	12491.4	6993.11
d5	0.18	2	7	71.99	11.24	-2228.67	221.65	430.53	78.79	-1676.02	592.19	3062.66	1522.68
d5	0.18	15	1	121.29	0	-721.21	0	113.41	0	-694.33	0	589.54	0
d5	0.18	19	5	65.56	13.59	-3646.67	1485.64	488.73	114.6	-3272.28	2398.36	5438.76	5173.71
d5	0.18	26	10	12.6	11.19	-7416.91	1867.69	1193.08	291.6	-11410.8	5638.71	17580.6	8233.29
d5	0.18	39	7	83.22	28.07	-3200.95	858.38	229.11	69.26	-6175.93	5337.9	9964.74	7555.35
d5	0.18	40	9	72	22.44	-4542.74	1824.44	353.06	65.58	-9435.91	5496.81	12998.2	8488.65
d5	0.18	50	8	52.37	14.96	-5442.28	2304.36	523.14	157.02	-14481.9	6723.84	21860.5	9840.77
d5	0.3	33	37	54.71	23.7	-4251.86	1569.3	651.72	253.49	-5151.6	3040.83	7351.28	4286.64
d5	0.3	77	51	53.89	23.21	-4295.29	1437.45	498.26	142.18	-5757.8	2941.09	8557.84	4936.36
d5	0.3	82	24	104.15	13.52	-1322.03	458.61	215.39	85.62	-1774.19	1638.24	2265.43	2431.55
d5	0.3	102	17	30.85	25.03	-7205.59	2484.9	1310.96	401.55	-7359.99	3824.14	11306.3	5466.12
d5	0.3	107	45	62.49	22.18	-5702.55	1801.42	439.44	134.42	-15290.5	4266.2	21201.2	6467.56
d5	0.3	147	95	26.49	15.88	-6093.58	2304.28	871.23	318.14	-12210.9	7065.31	18143.8	8601.6
d5	0.3	151	56	79.03	21.59	-2992.28	990.29	353.95	86.34	-4927.18	2934.7	6482.96	4199.82
d5	0.3	312	20	88.57	26.97	-3453.85	2133.31	199.08	74.01	-9929.51	7769.33	12722.1	9746.07
d6	0.06	1	1	29.22	0	-5341.04	0	463.06	0	-8646.05	0	9049.77	0
d6	0.18	1	4	81.44	19.25	-2820.79	1033.97	582.27	171.7	-2113.92	1593.32	2699.25	1868.75
d6	0.3	1	3	15.63	5.3	-6114.21	3796	1445.17	359.32	-11416.6	4833.32	14193.7	4239.78
d7	0.06	1	4	55.24	25.4	-3633.03	2525.85	724.9	447.14	-4296.11	693.74	5893.5	2419.25
d7	0.18	1	2	43.52	13.37	-3583.18	436.66	724.96	17.95	-3527.31	410.05	7749.2	912.39
d7	0.18	16	9	45.23	9.23	-5061.52	1274.54	682.67	153.62	-8987.04	5273.86	13726	5814.95
d7	0.18	19	3	58.43	26.36	-3568.64	1680.74	597.88	133.86	-2682.3	1052.6	4128.05	2018.7
d7	0.18	20	5	28.75	31.57	-7642.2	1512.33	909.44	321.03	-17321.5	5245.9	25244	5971.73
d7	0.18	23	2	56.15	25.43	-5707.56	2431.06	792.79	220.89	-2152.69	705.97	5961.55	1868.21
d7	0.18	27	12	21.33	17.3	-6395.88	1380.02	1151.22	307.06	-7480.53	3567.88	15626.9	3882.96
d7	0.18	28	5	51.78	15.21	-3651.97	1540.69	681.19	261.43	-5169.15	1847.17	6227.79	1878.14
d7	0.18	33	3	96.09	18.28	-2450.56	2056.31	230.54	51.39	-1120.41	437.92	1231.35	273.23
d7	0.3	2	2	34.21	34.21	-4981.21	678.11	1048.31	169.85	-11420	4185.94	18235.2	5674.64
d7	0.3	9	3	120.3	6.75	-1179.89	669.99	169.96	39.06	-5020.01	4718.1	7408.95	7097.17
d7	0.3	10	3	36.99	13.78	-3877.79	570.43	927.61	432.58	-5444.7	2130.44	5359.89	2702.56
d7	0.3	12	3	80.41	7.28	-3895.92	623.46	547.24	47.25	-1717.83	900.28	1287.61	429.37
d7	0.3	14	4	69.43	19.17	-2623.71	1248.93	351.13	34.14	-5749.01	3774.72	6577.96	1517.18
d8	0.06	3	2	45.93	0.5	-3585.61	88.38	1369.64	56.7	-4516.75	148.45	4172.65	1634.4
d8	0.06	7	13	13.75	18.03	-7560.12	2051.53	1032.43	312.76	-13203.3	4647.72	17134.9	5463.36
d8	0.06	11	5	51.67	19.75	-6103.11	2566.14	466.18	97.28	-8392.14	3510.48	14754.5	3771.98
d8	0.06	14	4	2.79	2.79	-7487.79	671.87	1347.08	75.65	-6013.62	1164.12	12045.3	4862.95
d8	0.06	26	4	38.84	25.41	-5213.72	2227.83	503.04	80.6	-5243.67	3260.64	10563.8	4137.88
d8	0.18	8	45	50.79	15.98	-5005.96	1558.13	784.08	220.62	-6361.45	3818.87	11019.5	5223.98
d8	0.18	9	83	15.11	17.49	-7727.22	2096.42	991.9	272.36	-17572.9	12460.7	22471.9	9122.37
d8	0.18	68	9	86.93	15.36	-2043.4	704.8	506.94	61.91	-3600.1	2392.02	4392.28	3083.74
d8	0.18	91	65	22.39	18.42	-7121.58	1867.56	1238.09	235.13	-11648.3	5557.14	18334.5	6528.03
d8	0.18	100	36	37.65	15.01	-5981.3	1709.9	1065.48	292.37	-5231.27	2493.98	8772.82	3348.31
d8	0.18	130	39	46.83	16.8	-4721.41	1520.57	544.9	121.66	-8597.54	4183.84	13447.5	4650.44
d8	0.18	286	40	44.92	22.42	-5478.84	1795.35	750.84	235.59	-11365.6	5804.34	15476.3	7980.67
d8	0.18	295	36	20.01	22.88	-7423.91	2264.7	1034.62	322.75	-10599.5	5566.73	16480.2	6934.04
d8	0.18	351	39	13.12	12.06	-8499.91	2097.66	1159.28	304.91	-11328.4	5825.95	18248	7989.71
d8	0.18	369	32	73.75	19.12	-3247.99	1733.87	408.04	186.01	-4492.68	3250.96	7030.64	4628.98
d8	0.18	380	35	49.81	23.4	-5459.95	2141.32	336.67	83.01	-13509.5	6891.65	20547.5	9329.75
d8	0.18	393	12	97.69	21.82	-1414.65	829.03	181.14	48.91	-2341.6	1497.33	3425.28	1912.98
d8	0.3	24	71	24.7	16.78	-7622.01	1970.4	811.07	178	-17646.8	5331.26	23883.1	7221.2
d8	0.3	31	23	96.52	19.87	-3513.17	1557.63	194.78	42.5	-7520.41	4603.67	10704.8	6496.92
d8	0.3	43	25	54.52	23.82	-4418.61	1391.98	415.98	99.22	-8159	4348.65	11663.8	5484.58
d8	0.3	50	14	107.32	27.36	-1477.78	1245.97	181.92	86.42	-2319.44	2574.74	3245.28	3808.13
d8	0.3	52	37	45.83	27.74	-6788.6	2470.83	600.88	174.24	-14011.9	6094.3	18401.5	8167.27
d8	0.3	91	31	56.94	23.96	-3466.77	1170.5	679.16	183.41	-5279.53	3185.3	6629.9	3236.86
d8	0.3	221	14	67.23	18.78	-2101.51	540.52	684.15	174.58	-3402.13	2798.81	5907.09	2813.94
d8	0.3	254	26	69.34	17.08	-3667.91	1217.05	506.64	130.6	-4842.41	3630.6	7206.77	4731.98
d8	0.3	262	58	14.39	12.99	-7151.21	1765.29	1219.74	253.55	-13657.8	6946.29	19577.9	9246.6
d8	0.3	301	43	41.1	26.83	-5717.46	1453.66	711.71	249.15	-13912.6	6303.33	19648.6	8837.36
d8	0.3	324	10	36.86	30.93	-5342.64	2197.18	999.54	348.71	-8086.35	4658.24	12886.7	6688.41
d8	0.3	358	29	74.55	24.96	-5211.7	1892.48	310.89	80.57	-13290.8	5935.87	18715.8	8518.34
e3	0.18	1	2	103.85	3.61	-2692.52	1336.63	383.28	150.93	-1304.44	588.99	2060.46	736.61
e3	0.3	1	2	96.38	6.32	-1930.65	915.52	379.85	28.09	-1531.41	249.36	2434.43	2018.53
e4	0.18	1	1	93.94	0	-1389.19	0	427.04	0	-646.37	0	1596.69	0
e4	0.3	1	1	111.93	0	-2406.77	0	185.29	0	-850.37	0	7640.21	0
e5	0.3	1	1	84.03	0	-1783.34	0	564.88	0	-2958.25	0	3809.37	0
e6	0.06	1	2	102.68	8.64	-2250.14	1241.09	213.58	22.1	-4871.09	3110.74	5383.46	4506.67
e6	0.3	1	3	89.29	24.41	-2501.96	640.43	369.52	220.26	-4609.71	2003.92	5992.93	3296.38
e7	0.06	1	3	57.9	40.59	-5859.26	2814	688.42	329.91	-6573.8	6018.96	7784.21	8113.04
e7	0.18	1	1	8.75	0	-5222.12	0	498.49	0	-8036.94	0	12514.4	0
e7	0.3	1	8	2.42	6.41	-8580.31	280.7	1221.54	184.4	-8537.44	902.14	17208.8	870.63
e7	0.3	6	4	81.33	20.36	-2313.4	415.94	399.53	109.64	-2353.37	433	4084.26	3597.68
e7	0.3	9	4	101.5	19.07	-1326.86	235.63	152.03	47.45	-2684.47	929.24	3125.94	1735.42
e8	0.06	1	4	64.47	9.53	-3368.24	309.41	488.4	182.54	-2344.94	1597.27	4988.34	2286.96
e8	0.18	1	1	82.73	0	-1727.59	0	389.97	0	-2812.87	0	3705.6	0
e8	0.3	1	2	55.56	30.89	-4085.9	1684.4	544.13	39.69	-7124.86	3680.23	8002.64	3142.85
f1	0.18	1	3	54.31	11.19	-4272.08	1443.65	827.22	371.71	-6717.8	4753.55	9763.6	5459.31
f1	0.3	1	4	53	27.29	-4728.63	2639.18	593.67	427.8	-9745.83	10126.2	13488.2	12697
f2	0.06	1	3	20.24	9.28	-5627.84	2262.49	1336.86	200.25	-9035.18	6327.07	8692.75	3957.13
f2	0.18	1	4	63.49	32.54	-4616.9	1603.9	665.42	250.63	-7129.05	7735.3	10989.2	11624.4
f2	0.3	1	4	25.9	2.25	-10203.2	887.8	1160.42	26.51	-13658.2	4749.7	18946.6	4014.24
f2	0.3	7	3	43.86	4.7	-8141.64	926.11	800.36	5.98	-10981.4	6706.41	15754.1	9003.71
f2	0.3	17	7	36.97	9.72	-9651.41	1918.38	755.85	70.97	-11459	2628.42	16042.7	4377.77
f2	0.3	28	7	87.24	23.72	-3052.19	973.22	342.68	111.88	-2011.73	1821.75	2372.7	1530.77
f2	0.3	32	6	43.86	8.84	-6160.69	1826.39	824.58	186.95	-11028.9	9789.93	17154.4	13596.8
f2	0.3	38	6	77.73	12.1	-6287.99	1633.59	460.29	61.54	-12425	5176.68	17162.6	7477.64
f2	0.3	41	5	27.55	33.9	-6877.82	1105.34	874.6	305.44	-6124	1712.23	9051	3500.74
f2	0.3	47	9	80.84	8.69	-3793.28	731.84	477.08	128.89	-4768.36	2822.35	5936.18	3001.93
f2	0.3	51	8	1.26	2.25	-8409.88	2187.34	1227.92	269.44	-17106.3	2527.06	24102.7	4205.99
f2	0.3	54	4	81.41	2.09	-4238.02	783	327.98	27.99	-8507.03	3254.24	9560.1	5016.01
f2	0.3	56	4	47.4	0.83	-6551.22	787.88	577.66	23.16	-14769.7	3554.1	20250.3	4934.2
f3	0.06	1	1	2.35	0	-35989.3	0	-5651.54	0	-29399.6	0	20177.9	0
f3	0.18	3	5	82.56	23.62	-5037.84	935.67	432.75	148.34	-6205.53	2789.12	8558.32	2813.61
f3	0.18	6	1	5.03	0	-9650.32	0	1012.07	0	-11236	0	24442.3	0
f3	0.18	7	2	40.88	3.08	-4865.6	448.05	1115.41	70.31	-4546.04	917.12	8978.77	712.4
f3	0.3	1	2	65.38	5.57	-2415.53	43.61	436.52	57.01	-1111.07	167.8	6289.09	1179.07
f3	0.3	5	49	36.11	2.23	-5953.53	439.35	1221.71	99.47	-5815.81	2188.89	10718.5	3005.46
f3	0.3	15	6	39.23	2.08	-6027.88	458.31	1193.35	60.96	-11876.7	2238.04	19294.2	3210.09
f3	0.3	22	3	38.34	10.27	-6113.08	691.9	567.53	45.42	-8553.68	2870.94	11470.1	2957.4
f3	0.3	23	3	31.86	4.32	-9697.15	1818.86	1005.13	128.8	-14688.6	4757.97	22890.8	6995
f3	0.3	59	3	54.4	41	-2909.03	577.14	331.98	98.74	-2996.55	714.36	4453.02	1419.34
f3	0.3	61	1	30.13	0	-8150.03	0	1465.21	0	-7043.32	0	11708.1	0
f4	0.06	1	1	103.07	0	-2483.01	0	308.02	0	-7544.97	0	12656.5	0
f4	0.3	1	2	68.29	0.4	-4307.46	673.34	883.74	144.19	-4765.63	2866.72	12460.8	3471.25
f4	0.3	2	6	99.58	7.26	-2865.72	543.81	317.14	72.35	-5724.43	2396	8075.81	3171.1
f4	0.3	8	6	26.93	15.27	-6621.15	2205.75	894.47	117.59	-7543.77	3310.78	11234.9	4902.96
f5	0.06	1	5	84.81	20.3	-3658.26	2885.68	249.97	112.78	-5181.95	2323.04	5856.54	3446.6
f5	0.18	2	4	101.48	10.5	-2022.79	371.79	143.48	35.89	-3510.38	2927.28	4520.92	4151.8
f5	0.18	5	5	66.67	23.43	-3479.44	1641.62	529.11	122.06	-3774.39	2862.1	6378.52	4133.13
f5	0.18	17	5	62.32	23.01	-4609.85	1266.2	328.28	102.14	-13236.8	7945.59	20627.2	9314.57
f5	0.18	22	3	74.02	0.19	-4431.77	949.23	507.13	49.53	-6983.74	3251.36	9611.56	6003.73
f5	0.18	23	3	99.81	6.34	-4713.56	910.38	286.9	61.69	-11390	4916.7	16255.1	7090.68
f5	0.18	24	4	108.61	1.08	-1409.9	276.83	203.87	33.02	-1006.1	479.95	1670.8	950.5
f5	0.18	31	8	35.22	30.52	-5864.09	1747.92	973.46	421.52	-13494.4	7305.31	19690.9	10371.5
f5	0.3	12	27	48.99	20.71	-6759.26	2171.36	616.14	120.01	-14766.8	6709.08	22601.8	10409.7
f5	0.3	61	48	79.51	13.57	-3749.66	1470.8	268.56	40.46	-8429.99	5634.1	11492.8	6389.82
f5	0.3	70	24	88.39	15.4	-3116.05	895.02	371.39	63.48	-5226.15	2988.49	6767.51	4199.59
f5	0.3	78	32	39.23	26.96	-5808.04	1466.33	733.35	222.68	-11666.1	5742.96	15709.8	8585.93
f5	0.3	106	33	101.99	8.8	-1772.95	687.27	238.24	61.35	-1670.96	767.88	2104.13	1461.6
f5	0.3	163	26	90.26	17.28	-3505.42	1392.53	234.86	85.42	-8788.49	5499.88	11855.6	6878.51
f5	0.3	181	16	102.32	12.94	-2992.59	2175.54	146.16	44.32	-6993.72	7545.15	9137.57	10175.7
f5	0.3	235	16	81.45	15.04	-3141.9	895.3	462.65	124.25	-3114.95	1552.09	3708.57	2148.96
f5	0.3	236	33	20.54	21.03	-7558.25	2230.74	1204.03	295.71	-11398.9	7160.95	16874.7	9753.89
f5	0.3	244	19	70.81	25.24	-5342.54	1611.6	431.08	112.32	-14972	7591.37	20074.6	10502.6
f5	0.3	268	11	77.01	10.89	-3538.79	1305.3	452.16	130.08	-5030.97	7458.99	6888.24	11171.2
f5	0.3	291	10	68.38	8.69	-4893.64	596.48	520.2	60.44	-4529.07	2224.25	6168.26	2883.38
f6	0.06	2	2	47.38	47.38	-2399.86	430.41	105.08	26.42	-7177.22	6020.19	8891.56	5538.73
f6	0.06	4	5	74.4	27.68	-3705.63	887.32	579.9	260.48	-5725.87	2726.37	7273.09	3334.42
f6	0.06	6	3	57.91	1.76	-3875.58	878.17	548.96	133.72	-3810.33	1007.84	3349.33	556.16
f6	0.06	9	4	47.14	34.28	-2430.82	640.7	442.93	41.68	-7765.33	2431.63	6615.47	3556.54
f6	0.06	15	4	99.09	8.96	-1405.25	339.26	262.93	78.88	-2504.09	456.05	2555.63	814.29
f6	0.06	16	2	68.12	1.11	-4305.33	1646.84	336.77	60.99	-5055.79	560.91	5556.7	1159.32
f6	0.18	118	73	74.04	18.82	-3381.75	1085.47	366.97	106.37	-4353.92	3120.26	5781.17	4003.24
f6	0.18	200	106	94.23	20.55	-3136.37	1146.25	148.47	48.91	-6744.47	4821.2	9637.46	6712.41
f6	0.18	271	66	104.19	10.05	-1991.71	897.24	108.95	26.21	-2705.69	3240.74	3462.2	4435.99
f6	0.18	394	43	58.93	26.33	-3750.61	1646.46	663.91	309.91	-3105.95	1708.21	4268.1	2746.04
f6	0.18	519	123	81.21	19.72	-5056.92	1396.82	241.61	55.92	-11831.9	5397.2	17597.9	6712.26
f6	0.18	543	102	94.57	16.8	-2248.15	692.15	211.64	56.44	-3419.72	1635.62	4669.57	2344.12
f6	0.18	566	85	103.34	9.8	-1490.88	413.51	169.78	49.32	-1002.95	614.08	1349.14	705.29
f6	0.18	757	78	65.2	22.78	-4380.78	1609.1	475.42	152.76	-6208.27	3202.91	8864.02	4690.36
f6	0.18	800	74	47.04	19.71	-6411.27	1738.51	685.93	155.22	-9683.03	5578.37	13720.1	6769.19
f6	0.18	915	182	36.16	23.21	-6555.04	2057.91	635.08	208.02	-16908	8359.08	22534	9847.1
f6	0.18	927	155	62.07	25.88	-4602.64	1338.39	348.57	82.2	-11908.8	5150.82	16219.8	7332.52
f6	0.18	1067	124	23.74	20.97	-6881.22	2219.94	1046.87	342.47	-14497.9	5911.13	20979.2	7780.46
f6	0.3	67	157	44.64	20.2	-6746.57	2077.74	724.4	182.51	-11323.8	5997.67	16428.9	8612.48
f6	0.3	509	128	92.46	13.79	-2288.83	780.78	376.73	104.61	-2021.1	1065.85	2719.35	1944.72
f6	0.3	544	250	28.01	19.71	-6618.65	2798.36	1052.6	305.66	-11861.7	6381.37	17013.2	8381.61
f6	0.3	821	145	87.87	17.91	-3128.03	1120.18	291.56	83.38	-6820.92	4153.62	9215.95	5492.03
f6	0.3	907	73	98.21	17.44	-2825.86	1742.97	102.46	26.47	-7256.31	5845.19	9023.56	7773.66
f6	0.3	1098	147	98.12	15.51	-1632.09	513.18	215.15	55.7	-2059.84	1314.07	2713.12	1783.52
f6	0.3	1109	205	76.67	22.94	-4081.39	1498.39	268.74	83.13	-10584.7	6194.38	14179.2	8271.92
f6	0.3	1325	127	64.86	20.09	-4550.8	1365.73	520.08	163.88	-7413.72	4069.52	10494	5808.36
f6	0.3	1348	130	96.33	17.74	-2819.19	1506.18	145.21	33.93	-6346.34	5292.69	8212.03	7367.73
f6	0.3	1865	234	68.9	23.08	-5102.95	1840.28	454.02	120.17	-11770	6242.58	16272.5	8858.56
f6	0.3	1891	290	39.04	24.31	-6596.04	1893.03	749.92	226.8	-17612.4	7546.72	23545.4	9997.9
f6	0.3	2030	147	61.67	21.73	-3816.72	2240.86	540.37	167.38	-4474.18	3101.02	6091.49	4711.33
f7	0.06	1	1	78.29	0	-6613.49	0	503.65	0	-19929.8	0	25130.4	0
f7	0.06	3	5	88.47	11.12	-3210	1973.27	223.2	50.34	-5169.75	4012.91	7635.46	5403.23
f7	0.18	3	5	41.37	31.16	-6741.06	1744.06	418.58	704.92	-6698.33	2966.25	10377.1	5044.94
f7	0.18	9	12	46.36	27.81	-6572.31	1847.16	667.98	213.43	-14301.5	6799.73	21750.4	5831.58
f7	0.18	27	7	108.48	10.96	-1464.8	399.89	160.54	30.96	-1481.57	448.61	2022.85	1925.39
f7	0.18	29	7	90.02	13.19	-1685.17	599.11	249.67	46.67	-2913.09	1184.46	3233.42	1622.54
f7	0.18	36	7	88.07	15.05	-2073.43	391.28	252.04	92.15	-1856.26	674.08	1852.49	1032.78
f7	0.18	41	3	103.77	11.46	-1808.69	837.6	118.73	28.7	-3651.87	4309.3	5440.35	5984.83
f7	0.18	50	13	50.5	24.73	-4837.96	1670.4	488.99	128.42	-9248.85	6518.82	11816.1	9140.35
f7	0.3	9	3	102.27	0.87	-1662.55	279.19	92.77	13.1	-2401.22	709.11	3751.56	423.18
f7	0.3	19	5	114.93	6.45	-956.73	177.18	132.08	27.68	-728.92	182.96	1206.43	650.33
f7	0.3	27	12	39.7	23	-7339.95	2134.52	724.53	195.57	-16466.6	6973.36	22730.5	9061.44
f7	0.3	33	6	15.52	16.41	-9292.78	1970.91	1226.35	414.9	-11846.5	2984.3	18355.6	3775.42
f7	0.3	38	11	79.27	19.22	-2591.94	647.12	365.05	72.61	-3895.15	1737.92	5714.61	1485.73
f7	0.3	49	6	95.95	16.13	-3554.54	1318.42	231.49	111.65	-9628.22	5178.54	12069.1	6560.95
f7	0.3	56	9	53.13	24.91	-5157.87	1860.76	585	132.96	-9847.36	3941.08	15708.5	6177.39
f7	0.3	62	8	108.05	7.04	-1625.67	712.68	184.48	35.06	-1676.27	1356.23	2831.14	2591.15
f7	0.3	65	11	53.51	11.8	-3455.49	644.54	687.02	119.47	-8364.28	3974.93	10613.6	5832.35
f7	0.3	74	10	70.03	14.05	-2589.94	1112.9	510.98	149.97	-3457.33	2338.08	4823.81	3414.28
f7	0.3	80	6	79.65	9.97	-2466.89	796.5	438.95	100.13	-2497.54	1292.2	3157.98	1676.83
f8	0.06	1	1	21.97	0	-6175.43	0	764.06	0	-17459.5	0	24216	0
f8	0.18	1	3	61.65	29.65	-4640.96	3518.48	626.37	150.1	-2515.23	1372.55	3702.65	1166.61
f8	0.3	1	2	63.42	41.09	-4748.02	2702.39	512.97	18	-8228.29	3266.35	10260.8	4196.06
g1	0.06	1	1	89.11	0	-4050.72	0	337.59	0	-15061.8	0	15883.7	0
g1	0.18	1	6	27.72	13.85	-8383.98	2341.75	1048.22	374.14	-11516.6	6487.51	19774.9	9421.45
g1	0.3	1	3	58.47	27.95	-5440.07	1759.1	481.83	227.64	-11100.6	4263.44	15175.8	7276.79
g2	0.06	1	1	78.32	0	-3806.85	0	309.32	0	-4610.4	0	10673.4	0
g2	0.18	1	1	69.85	0	-16811.4	0	831.75	0	-9028.85	0	14175.7	0
g2	0.3	1	3	91.41	7.66	-3688.6	213.96	329.76	6.47	-1839.02	596.77	2363.01	932.41
g3	0.18	1	1	80.9	0	-3432.47	0	396.68	0	-18010.7	0	24733.2	0
g3	0.3	1	3	48.04	31.52	-5363.52	2873.33	700.34	245.55	-4511.25	2322.67	6683.64	3076.34
g4	0.06	1	2	97.54	7.97	-2614.58	823.54	181.55	6.83	-6619.82	754.23	5309.93	808.01
g4	0.18	1	3	54.87	18.07	-3247.43	885.55	604.16	127.75	-2086.77	1330.71	3076.27	1392.5
g4	0.3	2	3	69.92	2.37	-3891.6	311.77	797.37	158.7	-3445.42	1564.05	8877.09	2160.45
g4	0.3	4	2	101.45	1.48	-4754.71	724.95	360.44	1.65	-20652.1	2039.87	28028.9	2337.11
g4	0.3	6	3	103.4	0.58	-2665.2	947.69	284.18	49.87	-2431.34	1678.84	3724.84	2054.79
g4	0.3	8	5	38.9	17.88	-6435.97	1163.7	873.15	180.76	-15178.6	4528.98	21177.1	7067.56
g5	0.06	1	2	70.99	5.38	-1954.73	115.43	460.05	0.57	-2783.65	188.73	4872.41	439.41
g5	0.18	4	7	21.72	20.4	-8138.99	1588.54	1145.32	277.04	-16447.6	5535.35	22090.5	8146.6
g5	0.18	8	7	101.69	12.5	-1930.24	625.46	170.72	64.46	-1353.4	900.39	1410.73	1037.68
g5	0.18	10	5	79.77	9.44	-6408.31	2811.05	259.32	40.77	-13625	9923.24	17666.6	12769.7
g5	0.18	11	4	87.35	5.8	-3460.12	527.77	225.95	19.01	-6131.94	1878.36	7889.86	2734.77
g5	0.18	25	6	54.58	27.27	-3144.84	841.22	469.26	99.58	-6081.19	2277.49	9269.67	4246.32
g5	0.18	36	3	103.45	6.79	-2643.15	384.29	225.92	42.39	-9393.15	1004.66	13196.8	1610.14
g5	0.18	37	8	68.27	16.76	-4274.05	1305.4	357.39	120	-5616.47	3651.57	9002.38	5169.96
g5	0.3	14	25	94.79	13.47	-2162.14	583.45	213.09	42.78	-2846.55	2284.56	3914.47	2822.29
g5	0.3	27	13	69.58	25.27	-3552.76	954.34	491.48	154.29	-3830.47	1843.03	5226.54	3597.16
g5	0.3	47	4	99.63	7.3	-2962.08	692.86	88.49	7.21	-7577.64	3001.64	8820.44	3790.8
g5	0.3	54	13	25.78	23.65	-6364.78	2288.21	1389.86	389.98	-11157.5	8247.83	14335	10400.5
g5	0.3	89	18	41.97	19.93	-6740.38	2010.24	633.1	153.73	-15656.6	6355.87	20490.7	8992.55
g5	0.3	106	14	66.57	24.32	-4273.44	872.01	482.27	162.63	-7371.23	4627.12	10916.7	6452.38
g5	0.3	128	30	87.84	14.41	-4693.5	1261.67	282.1	56.9	-12011.3	6214.98	16020.5	8537.37
g5	0.3	137	10	96.02	13.37	-2303.27	680.16	181.03	54.72	-3763.81	2777.41	5787.23	4692.59
g5	0.3	152	15	84.81	26.71	-2340.1	508.74	264.31	71.38	-4042.39	3080.43	5051.08	3869.02
g5	0.3	158	29	65.33	27.73	-5954.03	2177.06	484.67	132.03	-10874.6	5961.87	15960.5	8493.34
g5	0.3	178	20	29.07	14.89	-6336.35	1729.22	981.33	272.4	-10901.8	4981.03	16203.8	6639.32
g6	0.18	5	12	24.64	20.63	-6528.6	1541.8	802.76	108.53	-12464	5187.55	19271	7854.18
g6	0.18	10	5	32.51	1.44	-5669.86	1006.22	789.43	65.47	-17739.7	6083.21	26093.2	7520.03
g6	0.18	23	9	42.13	19.61	-4288.85	991.8	521.7	104.19	-8605.63	4179.65	11768.9	4906.82
g6	0.18	27	6	84.97	10.38	-2378.65	1003.84	255.54	57.39	-2835.66	1446.15	3592.36	2233.89
g6	0.18	33	7	59.47	22.46	-4197.45	1461.5	662.53	179.69	-6259.62	5571.31	10226	6419.68
g6	0.18	40	5	97.5	6.68	-1942.35	460.7	114.45	37.7	-1376.73	535.68	1500.68	736.32
g6	0.18	49	9	23.68	19.87	-6861.57	1674.93	718.45	172.95	-13837.1	7177.11	19359.6	8901.84
g6	0.3	1	12	73.4	15.37	-4071.49	1230.19	387.1	53.75	-6764.25	3696.7	10201.2	5211.78
g6	0.3	5	4	76.87	16.46	-5460.73	516.42	519.74	98.82	-6961.95	2296.45	9991.72	2946.25
g6	0.3	20	6	13.21	3.68	-7135.58	2186.51	1018.03	208.23	-11707.9	7174.66	16380.5	10117
g6	0.3	22	15	95.14	14.67	-2012.63	573.92	205.17	36.65	-2529.22	1305.5	3304.29	2192.18
g6	0.3	23	5	101.88	7.6	-1955.05	398.58	124.2	31.95	-5470.09	4236.96	7336.42	5756.44
g6	0.3	36	6	38.78	17.37	-5248.53	1192.16	738.5	211.4	-13375.4	8501.3	15576.8	7582.48
g6	0.3	37	5	45.71	13.95	-3367.28	537.45	656.21	64.69	-4213.3	1540.91	5659.24	1229.73
g6	0.3	54	4	34.93	15.3	-5898.6	910.29	772.73	283.17	-7661.96	977.6	11836.2	1948.16
g7	0.18	3	2	20.1	13.73	-7622.29	549.18	991.76	50.57	-11683.8	3132.37	20729.5	5982.38
g7	0.18	6	2	54.28	2.37	-5742.07	167.62	831.03	180.08	-6328.38	3459.66	8655.2	5034.41
g7	0.18	8	5	85.37	20.46	-3251.25	1479.92	248.81	84.39	-4631.58	4693.88	6109.12	6053.76
g7	0.3	1	4	85.63	14.28	-2520.54	665.91	393.86	137.57	-2088.78	1121.7	3304.6	1804.56
g8	0.18	1	4	58.96	23.32	-5692.91	4707.63	453.89	217.14	-6365.97	3599.33	7482.72	4652.66
g8	0.3	1	3	51.96	35.7	-4439.04	2223.14	702.2	216.62	-9485.45	9078.28	14880.5	12020.2
h2	0.18	1	1	37.4	0	-5481.3	0	1041.79	0	-7968.58	0	9443.35	0
h3	0.18	1	1	65.37	0	-8822.15	0	512.8	0	-10526.9	0	16723.1	0
h3	0.3	1	2	77	36.25	-3335.83	1461.19	524.63	399.85	-2629.39	753.46	5850.06	4270.13
h4	0.18	1	3	64	0.56	-3704.44	817.92	425.73	335.68	-2978.62	1022.56	4149.83	1732.01
h5	0.18	1	1	76.86	0	-5596.54	0	202.82	0	-15863.9	0	18289.1	0
h7	0.18	1	2	52.51	6.49	-5251.56	26.52	436.32	25.61	-7492.69	1038.82	10839.6	3360.82
			34743

## Sheet: ASP.pH3.3449
Chess Square	Parse	Cluster ID	Total Count	Sidechain SASA	stdev SASA	Sum Hydro(-)	stdev Hydro(-)	Sum Hydro(+)	stdev Hydro(+)	Sum Polar(-)	stdev Polar(-)	Sum Polar(+)	stdev Polar(+)
a1	.060	1	27	17.02	16.7	-11403.2	3555.58	1157.11	244.66	-34100.2	16176.3	58134.6	26220.5
a1	.060	17	23	55.88	11.83	-7155.47	2529.61	548.32	97.73	-13430.5	8182.38	27030.8	15048
a1	.060	64	47	25.01	18.18	-12393.6	3427.84	823.59	258.06	-34297.3	12130.5	58543.2	21011.5
a1	.060	77	18	25.16	16.7	-8000.8	2683	881.1	239.77	-20971.9	10431.1	25788.2	18103.9
a1	.060	86	18	47.64	14.71	-10309.2	3745.9	661.5	156.46	-22759.9	10627.3	39285.3	17264.1
a1	.060	153	27	50.89	13.72	-13386.8	3875.35	652.82	98.7	-31480.2	15038.6	64326	20674.6
a1	.060	157	27	28.33	19.23	-8269.23	2808.43	534.58	201.51	-25099.8	15339.6	40600.8	27946.6
a1	.060	174	19	59.87	12.56	-4880.51	2341.64	447.86	172.36	-10743	6450.62	16907.2	14243.7
a1	.060	185	14	37.42	20.07	-7436.49	2325.64	753.03	224.02	-16340	9910.9	26033.3	20155.6
a1	.060	197	21	55.65	8.65	-4838.02	1074.16	562.62	171.23	-6094.65	1911.78	10872.3	7815.39
a1	.060	226	14	49.5	12.78	-5831.62	2103	507.17	111.81	-7883.36	6055.94	19749	16114.3
a1	.060	260	6	11.86	13.46	-11696	3069.04	1236.92	264.72	-24079.5	18569.4	45606.8	28937.4
a1	.180	34	23	55.08	17.99	-4633	1983.56	848.54	254.96	-8821.46	6057.19	13797.6	10538
a1	.180	46	27	26.37	19.07	-9134.48	2848.59	1049.01	284.46	-37499.5	15910.6	63096.9	23804
a1	.180	81	45	16.4	13.55	-11347.8	3272.21	1157.98	276.76	-36363.8	16498.8	58599.1	25470.7
a1	.180	117	11	76.3	14.05	-3779.3	1248.04	164.24	416.69	-5858.37	2695.84	8218.91	4947.71
a1	.180	130	51	26.87	18.89	-10760.3	3586.21	918.77	242.24	-34660.9	16253.2	56648.3	22267.4
a1	.180	209	39	9.34	12.44	-11095.9	3161.67	1470.38	288.18	-27349.2	10922.6	50220.1	17940.6
a1	.180	243	24	30.6	14.93	-8388.98	4246.44	1427.13	234.46	-14360.5	10874.8	23774.2	17274
a1	.180	264	32	21.13	12.66	-8706.68	3486.85	1248.32	255.86	-15299.8	11822.2	27972	17698.8
a1	.180	269	16	53.34	18.69	-6290.75	2445.17	579.42	207.39	-14175.7	15831.3	20017.8	19909.7
a1	.180	284	25	50.48	13.85	-4442.54	1805.4	1049.98	356.4	-5263.89	2272.78	6883.52	3150.39
a1	.180	311	29	16.76	17.33	-9659.21	2867.53	917.06	193.86	-25320.9	9713.29	46605.9	15164.5
a1	.180	325	20	55.6	17.21	-9757.85	3045.5	494.08	166.09	-41558.7	16350.9	62272.8	25018.6
a1	.300	2	2	46.83	4	-3514.88	122.81	795.39	165.96	-5418.63	1789.66	10085.9	3663.33
a1	.300	3	4	43.03	34.17	-8764.44	5065.68	595.86	247.22	-26231.7	13931.6	37025.6	26053.1
a1	.300	13	5	52.32	1.2	-7128.01	2475.24	1134.78	23.48	-41771.9	31117.6	48825.1	43549
a1	.300	17	8	25.39	15.12	-12817.6	4064.79	1553.17	273.7	-32827.4	7572.39	49862.6	13194.8
a1	.300	19	3	74.19	2.77	-3278.84	491.73	516.9	68.68	-8408.14	2802.19	7430.35	3838.56
a2	.060	1	1	15.71	0	-6876.64	0	947.38	0	-9278.96	0	14514.3	0
a2	.060	3	4	31.52	23.58	-10673.7	4124	804.33	256.1	-25314.9	10782.2	42232.9	20217.9
a2	.060	10	4	48.36	12.15	-6242.58	635.89	421.7	71.34	-8757	3585.66	22186.8	11339.7
a2	.060	13	5	43.61	21.26	-7315.48	3034.38	638.64	291.4	-12668.9	12629.8	18336.4	17027.6
a2	.180	5	4	70.9	20.61	-14554.9	16161.5	460.4	208.02	-6760.9	3402.24	12181.6	9716.04
a2	.180	7	4	9.33	9.02	-13394.5	3019.73	1122.45	261.94	-32734.6	10845.5	49304.5	16984.4
a3	.180	1	3	35.56	24.32	-6140.06	1805.07	704.05	96.75	-4639.84	1570.01	7018.88	4030.99
a4	.060	1	5	61.9	24.29	-4692.13	2439.11	819.3	725.64	-6911.51	4777.1	8313.05	6160.83
a4	.180	2	4	73.75	18.44	-3256.03	671.66	431.41	151.84	-4444.98	2736.87	5750.92	3956.89
a4	.180	3	4	29.9	23.03	-7177.57	2698.78	927.22	211.94	-7557.45	2805.87	8809.67	2041.03
a4	.180	4	1	63.23	0	-3276.39	0	265.07	0	-11016.1	0	14918.6	0
a4	.300	1	2	39.1	5.12	-4897.67	252.83	1104.51	281.38	-5628.71	1103.21	5225.64	2867.69
a5	.060	1	3	26.71	18.86	-7515.43	3413.75	1084.12	120.79	-6580.08	3119.27	7139.8	2675.44
a5	.060	5	5	80.96	10.45	-3375.04	683.05	322.77	115.88	-6716.29	3379.95	8062.35	4641.49
a5	.060	8	2	59.09	24.86	-6096.5	877.06	598.65	145.63	-3382.62	678.53	5148.39	2404.33
a5	.180	5	2	46.66	4.18	-5598.04	1032.35	848.35	100.16	-4610.41	365.01	1780.35	66.26
a5	.180	7	6	44.71	32.75	-6117.85	1613.03	574.53	180.29	-6767.59	3362.73	7799.91	2556.1
a5	.180	10	3	78.47	15.83	-1887.92	410.71	291.73	67.78	-2110.36	978.09	957.65	282.69
a5	.300	1	3	48.42	40.13	-5524.6	2588.25	944.34	591.4	-9083.26	1904.05	9503.13	1493.54
a6	.060	1	1	35.97	0	-4778.92	0	736.71	0	-4001.52	0	23085.9	0
a6	.060	2	3	21.01	18.31	-8510.63	1036.82	806.18	69.64	-18614.5	2984.02	38656.3	13543.1
a6	.060	4	4	44.31	22.96	-4518.93	1432.08	522.16	276.91	-6561.57	656.54	7619.3	3161.77
a6	.180	1	4	43.3	13.52	-6688.92	1619.87	839.15	143.79	-12709.9	4469.12	18478	4878.8
a6	.180	5	3	34.47	2.26	-6991.67	1588.51	497.57	76.29	-19030.7	9720.66	36299.2	16875.1
a6	.180	7	2	66.51	24.45	-5119.52	747.37	736.13	465.54	-6706.62	4454.09	8881.46	5920.77
a6	.180	11	4	97.31	4.79	-1835.65	595.33	191.75	46.36	-2033.57	778.82	1470.69	794.99
a6	.180	17	5	56.71	6.75	-5637.68	1466.83	481.38	215.85	-13813.4	6184.09	20776.5	10115.3
a6	.300	2	2	94.54	0.77	-1778.46	305.18	199.56	21.07	-7493.21	760.21	6901.02	5043.59
a6	.300	5	3	64.98	19.19	-7273.88	2411.27	503.65	381.25	-15119	10996.4	19550.5	13213.1
a7	.060	1	2	35.84	8.65	-6075.75	1165.15	694.04	255.32	-9771.11	5231.48	10277	6307.51
a7	.180	3	15	39.14	9.92	-4765.22	1270.88	991.37	180.88	-5416.58	3678.54	7571.66	3935
a7	.180	4	26	52.89	14.93	-4292.59	1554.08	582.87	160.72	-5888.28	4462.22	12045.7	11586.9
a7	.180	5	8	80.99	13.56	-3580.22	1412.95	383.27	94.07	-6185.41	3468.38	8432.86	5734.42
a7	.180	23	9	64.68	14.25	-5481.56	2479.56	482.85	136.65	-18254.7	13035	26359.5	20028.2
a7	.180	54	15	42.63	13.21	-4352.72	2098.17	723.75	179	-9659.96	6842.82	13167	12415.4
a7	.180	65	13	38.72	20.71	-10060.1	3935.09	643.38	180.63	-37619.9	17319.1	64012.7	27862.7
a7	.180	92	5	79.49	17.03	-2294.07	822.45	332.31	116.51	-4503.39	2470.46	2461.19	1214.98
a7	.180	102	28	13.82	12.32	-11210.4	3376.05	1204.04	343	-27735	14877.8	52555	18024.2
a7	.180	118	18	30.72	10.39	-10034.2	3130.87	1099.4	229.03	-23912.8	11407	46364.8	19700.8
a7	.180	125	5	52.57	18.7	-8025.23	1505.92	450.01	143.29	-26828.6	9303.97	49864.1	19071.1
a7	.180	152	21	41.17	13.66	-8521.3	2686.05	793.48	241.07	-27793.6	14910.8	46910.2	24553.3
a7	.300	3	3	94.71	5.86	-1794.15	370.14	261.56	86.15	-8241.66	1646.44	6921.74	8034.73
a7	.300	4	3	46.17	45.08	-7146.6	881.41	804.1	508.07	-15052.3	10442.6	17443.2	12671.7
a8	.060	5	7	22.6	26.34	-8323.05	3639.45	1246.56	412.03	-19961.2	6973.74	27996.1	15008
a8	.060	11	4	64.69	10.2	-4540.85	804.7	245.24	37.93	-9356.47	5526.86	13835.4	12288.7
a8	.060	16	6	35.27	4.58	-12310.8	3708.68	650.23	129.11	-16527.5	7854.74	38911.8	22384.7
a8	.060	20	4	11.99	15.48	-9161.31	3340.05	1537.8	417.59	-5863.17	2491.61	6089.39	3396.31
a8	.060	24	6	51.74	17.97	-5253.44	2339.35	660.26	165.6	-7254.26	4513.12	14357.6	16225.2
a8	.180	130	17	53.15	21.5	-8564.6	2733.96	536.13	112.38	-29203.2	14461.9	53585.8	25628.5
a8	.180	145	24	13.17	13.4	-10290.3	4020.46	1587.32	349.73	-12714.5	8949.22	25644.7	19648.6
a8	.180	174	20	54.76	15.85	-7974.75	1682.12	631.36	134.41	-33721.8	15720.8	54424.3	25833.1
a8	.180	203	51	30.09	19.4	-8279.33	3055.13	1016.24	259.22	-23289.3	16734.2	38940.9	27491.4
a8	.180	206	13	43.79	7.68	-4776.44	1306.06	968.36	243.75	-5973.65	4108.42	7571.11	5342.75
a8	.180	215	47	11.55	12.57	-12428.5	4403.28	1582.41	565.67	-36461.3	22533.2	49250.9	30387
a8	.180	234	19	68.15	14.98	-4545.65	2386.16	340.14	111.7	-14093.4	14022.2	23292.1	25377.2
a8	.180	243	6	57.94	5.95	-7989.13	2179.04	358.05	78.84	-36800.4	19997.6	56000.7	22771
a8	.180	250	23	11.67	13.27	-8312.33	2649.37	1351.31	308.89	-17687.5	10374.3	21499.4	11695.1
a8	.180	259	13	20.32	17.94	-9002.06	5387.23	844.95	202.46	-17020.5	7056.73	26079.2	14867.2
a8	.180	278	25	52.44	19.58	-4780.32	1960.64	811.07	266.04	-5506.45	3084.05	9470.23	7409.64
a8	.180	291	34	65.68	14	-3483.62	1128.64	516.18	138.48	-9200.84	5040.2	14249.9	8831.26
a8	.300	1	6	19.83	22.4	-10977.6	2561.71	911.45	331.63	-33685.7	14335.4	59272.4	19666
a8	.300	5	3	68.39	0.58	-2875.49	768.43	818.09	156.19	-5738.67	2010.22	5323.38	1568.03
a8	.300	6	2	68.86	14.98	-2653.86	391.42	422.1	61.61	-3999.31	776.68	4659.99	1797.32
a8	.300	10	2	33.08	1.96	-5621.79	1138.62	453.35	9.63	-21043.6	10008.4	35035.9	13698
b1	.060	6	50	26.34	15.04	-11582.1	3804.76	947.84	279.62	-23403.6	13410.4	45134.8	21332.8
b1	.060	12	65	15.08	22.32	-10447.3	3883.11	1549.77	499.09	-23543.1	14823	36611.4	24842.9
b1	.060	94	38	45.24	19.75	-9743.3	2784.37	474.56	129.6	-27322.7	12165.6	47047.1	19369
b1	.060	118	27	31.55	15.16	-7059.86	2874.66	942.97	331.31	-7807.57	3650.58	13962.6	10633.9
b1	.060	135	45	12.28	13.33	-11346.7	3241.05	1148.11	257.23	-33186.7	14030.4	55875	21937.3
b1	.060	337	39	53.07	17.22	-9503.51	3107.17	603.95	143.22	-20295.5	13122	41233.8	25515.7
b1	.060	382	59	52.12	13.47	-6088.69	1986.88	464.28	131.38	-12888.5	7492.34	21460.1	14956.9
b1	.060	396	41	53.6	15.24	-8546.64	3202.75	537.19	132.26	-23057.9	11675.7	38858.8	19444.6
b1	.060	436	50	62.83	10.34	-5502.89	2294.82	530.66	127.36	-7624	5800.07	15250.5	10995.4
b1	.060	454	30	70.64	17.05	-3964.73	1945.64	383.52	135.29	-6598.22	5734.56	11534.2	10455.4
b1	.060	534	59	32.6	20.92	-12845.7	3072.52	721.37	210.08	-43380.7	15977.3	70469.6	22895.8
b1	.060	540	53	30.29	16.39	-9105.64	3875.76	960.44	201.67	-12656.8	7603.96	24991.2	17574.6
b1	.180	12	25	49.97	19.87	-4079.77	1025.83	769.05	211.38	-7124.56	2838.28	11620.8	5626.77
b1	.180	22	12	47.1	17.68	-5576.23	1185.17	1096.54	338.13	-6573.51	5063.57	10270.8	6237.87
b1	.180	58	35	67	19.53	-3757.92	1173.77	463.55	122.71	-6178.9	3428.66	8572.49	4036.23
b1	.180	63	10	74.67	17.48	-3824.49	1506.09	246.22	152.49	-11258.1	10622.8	17505.7	15472.3
b1	.180	135	18	67.53	18.2	-8651.6	2850.56	495	120.23	-27050.6	10965.5	41271.3	15571.9
b1	.180	183	27	15.14	12.45	-10075.2	3551.27	1350.7	261.77	-21510.4	13284	34727.1	21712.3
b1	.180	187	51	29.56	21.76	-9831.36	3171.94	759.3	159.48	-33341.1	15762.1	56006.2	22649.5
b1	.180	199	50	10.12	10.84	-13167.4	3655.34	1312.68	338.43	-31214.7	16084.2	56228.8	24429.9
b1	.180	202	25	46.72	23.48	-6456.17	2057.55	588.81	136.23	-16381.2	16666.5	30458.9	25973.3
b1	.180	229	16	38.02	18.2	-6975.47	2117.31	960.3	296.88	-8948.88	4798.44	15636.9	10147.5
b1	.180	231	30	31.81	19.08	-9008.99	2999.22	1177.02	340.74	-25735.1	13202.7	44390.1	19307.1
b1	.180	278	24	21.96	20.22	-12417.7	3296.81	1255.88	275.94	-50202.9	29711.8	73690.7	27775.1
b1	.300	13	11	68.43	19.42	-5864.17	1998.08	438.72	135.54	-18370.5	11336.9	23372.2	17566.8
b1	.300	24	16	42.7	25.32	-6740.38	1676.57	643.57	203.95	-17269.5	10874.3	25000.6	14754.8
b1	.300	36	12	35.08	28.64	-12132.3	3034.56	490.5	116.92	-63279.8	26618.5	88062.9	27951.4
b1	.300	84	13	11.67	10.92	-8770.17	1989.35	1344.9	316.55	-20923.2	11817.2	26374.9	18114.9
b1	.300	100	19	38.14	15.82	-4878.44	1256.92	790.76	180.2	-11372.2	5514.83	15816.3	10520.7
b1	.300	135	10	38.25	12.65	-4105.67	1254.32	806.4	194.04	-6543.72	2908.09	7614.42	5150.92
b1	.300	158	27	19.51	16.96	-11802.8	3188.9	1256.05	345.73	-41372.7	15831.3	66656.1	25757.9
b1	.300	162	5	93.84	10.58	-1472.89	572.61	260.23	71.05	-3422.62	2069.69	1770.06	675.86
b1	.300	168	14	66.49	21.63	-3358.17	868.27	458.05	165.65	-6096.92	2953.8	6399.38	5488.13
b1	.300	176	14	22.25	19.55	-8979.62	2164.64	810.73	140.36	-34437.7	16318.8	56840.6	30290.6
b1	.300	181	49	23.82	22.38	-11410.6	2642.2	986.19	393.29	-43760.4	15343.3	68990.6	20667.7
b1	.300	195	10	42.87	15.11	-5466.38	1611.45	930.1	161.48	-6717.64	2306.78	5642.94	2077.48
b2	.060	4	3	40.93	1.68	-7154.21	1720.45	408.79	10.03	-12505.4	4340.98	25435.9	11134.2
b2	.060	7	8	19.5	23.63	-10363.9	1361.18	927.64	310.14	-36602.7	16309.6	72333.9	20820.3
b2	.060	11	7	42.01	15.69	-8309.97	3335.45	592.64	146.83	-26046	14358.8	38387.8	21165.8
b2	.060	15	2	75.93	7.83	-3290.27	1675.5	231.32	3.67	-5265.27	3524.85	8333.04	4712.88
b2	.060	18	6	35.62	8.68	-4530.6	978.94	634.28	42	-7558.79	1087.01	8623.91	1757.64
b2	.060	26	4	4.32	3.78	-8652.44	1395.52	1172.01	196.59	-24074.9	5383.12	36521.3	12508.3
b2	.060	33	11	27.73	21.32	-11514.5	2529.13	1004.91	381.21	-14089	9569.08	35930.3	15282.7
b2	.060	45	6	63.21	18.96	-3951.38	866	467.86	63.95	-7342.96	2558.33	10212.7	3446.17
b2	.180	3	4	62.42	11.28	-7529.3	2640.74	481.53	168.49	-20842.6	11278.1	33900.1	20524.2
b2	.180	4	2	26.54	13.44	-16903.9	444.77	1642.4	147.67	-24745.9	10805.3	45247.7	8859.58
b2	.300	1	2	70.22	10.7	-4808.94	139.07	701.15	395.4	-4077.6	2009.88	4158.87	2146.55
b2	.300	6	5	35.12	24.95	-12134.7	7618.82	972.34	496.35	-36520.6	34393.4	45957	48583.9
b3	.060	1	4	53.54	25.69	-5462.7	2386.86	696.42	479.01	-12506.6	9396.96	22476.5	18875.5
b3	.180	12	2	105.49	4.9	-2015.67	506.81	197.47	63.32	-2059.26	895.33	3022.58	1494.77
b3	.180	19	4	80.49	18.82	-3711.09	1627.03	258.73	69.2	-8945.22	5524.83	17642	13562.5
b3	.180	21	8	59.6	31.28	-6198.67	3522.43	690.18	296.78	-8152.84	6274.67	13250.2	12884.7
b3	.180	23	6	11.72	14.2	-10013.7	3646.71	1147.56	192.22	-37047.9	35146.5	52220.5	42662.2
b3	.180	25	5	40.99	8.31	-6479.45	1527.49	515.05	72.27	-19887.7	9129.73	43287.4	19300.8
b3	.300	2	1	55.02	0	-5903.38	0	499.08	0	-2908.77	0	3545.51	0
b3	.300	3	3	30.33	19.18	-8455.34	2683.67	717.72	10.77	-31207.4	20112.2	37596.3	28609
b3	.300	6	4	81.39	31.59	-2895.03	1023.15	270.71	91.16	-7287.91	5670.42	5945.29	3133.12
b4	.060	2	3	20.66	25.54	-17671.2	4250.69	1502.91	753.33	-38313	13601.1	68612.7	10217.5
b4	.060	3	2	43.18	8.68	-6595.34	2042.49	268.7	82.26	-11600.3	5506.54	15795	13803.9
b4	.060	7	5	64.73	13.84	-3594.35	1643.05	625.78	254.77	-3457.89	1526.27	3709.85	1258.66
b4	.180	2	5	28.32	16.9	-5666.53	3494.79	1033.08	451.91	-4688.83	1838.84	6526.7	3298.44
b4	.180	3	2	87.24	18.64	-6769.08	223.63	225.25	64.57	-29234.4	5288.38	50605.4	1227.41
b4	.180	8	5	77.7	13.14	-2980.73	789.96	409.03	131.9	-2723.98	1016.64	2997.12	1103.47
b4	.180	15	4	102.04	8.63	-1496.37	409.48	324.71	88.8	-1124.86	353.36	1011.57	198.48
b4	.180	20	6	29.57	19.31	-13619.9	3393.91	1068.21	480.46	-47703.4	16544.5	73601.4	17821.7
b4	.180	21	14	19.82	20.45	-12836.5	4666.34	1130.1	415	-20663	12710.6	49501.3	17227.9
b4	.180	32	5	49.2	13.01	-3976.34	465.5	645.08	79.28	-7025.99	2588.09	6034.9	2089.67
b4	.180	34	3	59.33	4.75	-3310.23	54.12	455.82	152.7	-4114.85	1979.65	7570.07	4171.56
b4	.300	4	4	43.78	22.82	-8856.88	2912.66	1088.53	504.43	-20087.4	15638.6	26104.3	26518.7
b4	.300	19	3	43.73	26.4	-6657.21	2601.83	335.54	119.12	-17383.5	12355.5	34053	28873.6
b4	.300	21	9	85.34	14.76	-2403.86	1044.41	418.63	63.08	-4082.16	1957.59	2335.52	1403.97
b4	.300	24	13	60.33	11.64	-3530.57	940.08	577.64	117.23	-8914.86	4615.1	12239.2	7030.2
b4	.300	30	3	81.26	14.85	-2333.33	724.23	777.46	345.96	-4871.67	956.84	2797.98	411
b4	.300	31	19	24.22	11.25	-8838.66	2128.42	1093.22	407.43	-24853.4	8349.2	41407.5	12685.6
b4	.300	33	5	57.78	24.61	-7981.44	1875.37	618.57	118.07	-27988	16398.6	41608.6	28823.1
b4	.300	50	2	72.82	3.49	-1610.48	122.19	228.15	5.12	-3057.65	585.86	3874.04	96.92
b4	.300	58	9	40	21.49	-5284.67	2029.49	876.3	269.12	-21486	16128.8	25804.6	21977.1
b4	.300	67	6	19.87	15.83	-4440.12	1481.53	942.8	76.47	-6811.16	1642.71	17629.6	12549.3
b4	.300	68	3	91.55	8.91	-2874.58	1240.83	324.16	86.44	-8519.25	4799.85	8891.43	7106.38
b5	.060	58	72	18.5	17.83	-8813.72	2731.39	1166.46	301.33	-36071.5	17943	52855.2	26870.2
b5	.060	216	35	57.53	18.41	-6675.52	2389.72	535.08	136.9	-18300.2	15256.8	27046.8	18403.2
b5	.060	308	42	44.39	19.64	-9026.95	2745.48	504.82	121.2	-32838.2	14521.9	56462.3	19130.5
b5	.060	318	30	44.7	21.8	-4613.28	3027.33	1160.77	582.82	-7021.4	6206.46	9887.04	10447.9
b5	.060	323	79	57.26	8.44	-6232.84	2025.33	360.78	87.25	-20132	10592.8	44334.1	17869.3
b5	.060	343	30	95.65	21.73	-2000.63	1091.65	200.01	53.35	-3980.82	2878.06	3942.11	3438.84
b5	.060	387	39	51.91	19.06	-4768.62	2014.27	771.69	217.85	-9318.8	4886.09	13908.5	9645.98
b5	.060	402	35	34.93	19.97	-11601.2	3412.81	794.92	240.07	-40173.4	16174.6	64876.4	21122.3
b5	.060	453	44	48.42	13.81	-8944.81	2581.58	663.6	202.74	-17961.4	10068.7	36350	16361.5
b5	.060	494	46	72.48	17.96	-3703.88	1356.86	451.14	111.72	-4019.18	1985.96	4462.28	3289.32
b5	.060	519	148	11.93	11.26	-9889.04	2644.78	875.96	283.15	-29664.8	10100	73537.3	23532.2
b5	.060	550	47	75.99	15.98	-4007.21	1513.48	301.28	71.6	-10190.4	5545.45	16489.4	10357.5
b5	.180	9	6	64.74	13.58	-4107.32	1133.23	622.11	149.84	-7393.18	5824.37	7643.81	7468.87
b5	.180	12	6	3.94	3.49	-19594	2443.5	1666.84	83.33	-24268.3	8639.44	54724.8	21077.4
b5	.180	27	10	42.77	16.26	-7472.86	3871.72	630.83	133.03	-16987	9474.1	26219.7	18755.3
b5	.180	30	7	72.72	13.61	-3200.16	695.86	386.44	96.23	-6616.05	4177.62	6310.72	4144.8
b5	.180	51	14	24.17	16.35	-7236.72	1580.17	985.52	235.72	-24106.9	21214.9	32837.3	29258.6
b5	.180	54	11	86.73	14.55	-2057.73	950.51	295.03	110.64	-2981.77	2727.89	3791.18	3731.19
b5	.180	55	6	66.76	15.82	-4097.4	1425.9	583.85	301.27	-9344.47	8826.21	10347.9	9090.19
b5	.300	9	22	85.93	11.12	-2071.72	614.59	386.99	141.47	-2841.97	1014.82	2200.81	1973.24
b5	.300	14	15	98.51	27.87	-1144.48	338.2	230.48	58.97	-2519.24	1102.62	1705.07	1674.45
b5	.300	36	22	33.01	18.69	-9940.46	3368.98	994.23	259.72	-34179.4	16194	51448	26546.4
b5	.300	105	22	85.99	15.32	-4109.94	2179.77	265.23	88.42	-12023.3	7213.62	15864.2	11979.7
b5	.300	116	20	76.55	19.87	-4405.75	1287.46	403.81	107.62	-11262.6	10477.8	13436	12241.7
b5	.300	119	17	22.17	16.14	-12645.3	4764.14	1357.77	393.34	-47021.2	20354.8	70220.2	29547.6
b5	.300	141	31	88.85	14.76	-2941.49	1047.9	274.7	83.67	-5813.45	2928.06	5773.14	3854.74
b5	.300	169	30	58.3	16.6	-3470.24	1369.3	679.64	121.13	-6294.76	2814.63	6626.18	4492.84
b5	.300	175	24	54.9	24.69	-5075.27	1620.52	669.4	184.05	-15305.4	15719.1	22125.3	24697.4
b5	.300	188	3	107.83	10.01	-3825.8	3695.36	112.9	37.3	-7321	7068.74	8264.61	8963.41
b5	.300	202	37	18.8	15.16	-6766.74	2210.28	1204.38	327.87	-12867.8	7587.12	17252.4	11833
b5	.300	212	20	69.53	22.03	-8616.88	2535.24	512.07	173.3	-34102.5	13782.8	52679.3	20713.7
b6	.060	64	34	18.13	15.09	-12591.1	4402.91	1222.61	369.37	-29274	15419.5	47884.3	21367.3
b6	.060	66	46	39.34	7.57	-12560.8	3488.8	567.69	125	-26488.4	7303.25	64284.1	12086.4
b6	.060	94	19	28.68	23.43	-7165.24	3581.82	1354.13	420.15	-8770.22	2884.65	12178.7	8681.7
b6	.060	107	23	43	15.39	-9976.47	3925.84	862.08	279.92	-22929.9	12373.9	38029.5	23313.1
b6	.060	115	16	99.62	11.36	-1561.07	644.92	218.49	66.41	-2497.05	1846.06	2786.13	2980.22
b6	.060	116	32	60.23	22.3	-7377.82	2266.89	370.54	96.03	-24510	13213.7	46461.3	18040.3
b6	.060	145	39	44.24	14.99	-11301	2858.95	650.81	127.38	-33064.5	11927.3	56102.9	15036.9
b6	.060	178	22	63.46	12.54	-6269.16	2944.32	260.21	50.87	-17585.8	14336.1	28330.3	26851.2
b6	.060	206	26	44.99	15.92	-4956.16	1902.56	722.34	173.58	-6591.64	3396.54	9972.95	7487.29
b6	.060	253	25	76.93	10.73	-2493.9	735.03	513.43	212.96	-2955.78	1626.95	3352.96	1940.62
b6	.060	298	17	74.6	19.83	-3781.43	1473.67	396.79	135.33	-8396.71	3456.23	10363.7	5440.15
b6	.060	305	27	29.11	18.73	-9920.47	2867.42	805.95	187.65	-28863.5	15862.6	55931.8	21062.7
b6	.180	26	16	17.74	12.24	-11960.8	2925.07	1024.16	252.04	-42381.4	16868.9	64223.7	26135.7
b6	.180	45	34	47.68	21.38	-8688.75	2484.2	590.37	189.55	-28573.7	16220.7	48237.1	27659.8
b6	.180	60	14	86.22	22.79	-4221.89	1426.68	296.14	123.93	-12709.7	6884.5	18089.7	11789.4
b6	.180	70	13	73.59	16.18	-2524.28	702.92	342.44	93.01	-3767.01	3111.09	4393.81	3666.27
b6	.180	79	11	13.53	7.1	-6417.24	989.14	1267.58	149.35	-7531.81	1386.58	11969.3	3583.15
b6	.180	94	11	25.24	13.4	-6961.85	2145.3	796.79	194.88	-21790.9	11298.7	35013.1	21026.7
b6	.180	110	18	20.37	16.01	-10721.7	2286.05	732.92	230.43	-32950.1	13059.8	54785.6	24035.6
b6	.180	115	24	56.42	17.52	-5018.69	1533.58	566.65	200.45	-9357.24	4896.3	10838.1	5799.36
b6	.180	125	21	22.97	21.06	-9649.3	3512.76	1025.11	272.52	-21553.2	11358.5	34788	21785.5
b6	.180	128	7	65.44	7.67	-4258.11	2322.33	728.25	133.55	-2240.61	1040.66	2485.16	1487.75
b6	.180	139	6	107.52	6.1	-1279.01	564.07	108.21	35.11	-2042.32	1231.3	1947.89	1619.78
b6	.180	153	6	105.47	4.59	-1987.64	691.62	184.54	42.5	-5209.56	4923.02	7038.71	6466.8
b6	.300	20	19	81.27	15.8	-5770.37	2545.79	353.39	111.37	-16348.6	11491.7	23768.6	21039.5
b6	.300	26	11	87.37	22.18	-5286.44	2615.14	252.15	42.15	-23975.3	23238.8	31147.6	33715.4
b6	.300	43	20	51.84	22.51	-5048.22	2792.15	665.18	212.19	-8032.43	4798.27	8981.47	6814.76
b6	.300	55	7	91.16	10.9	-2917.41	2783.22	142.86	30.34	-9866.91	12222.8	14402.1	22856.9
b6	.300	69	22	26.73	26.76	-10472.7	2867.19	1077.39	394.67	-31010.1	19020	45879.5	26049.5
b6	.300	77	19	40.6	32.93	-7539.29	3162.61	767.27	358.62	-20189.2	11905.8	22923.6	18162.3
b6	.300	90	13	76.36	9.02	-2069.63	603.27	454.03	145.72	-2775.26	1108.77	2043.83	1132.49
b6	.300	105	20	101.21	12.22	-1556.59	555.5	331.98	122.4	-2998.55	1558.04	2696.71	2080.4
b7	.060	1	9	12.12	14.38	-10459.1	4074.36	1087.13	113.3	-23105.1	12381	41778.6	22819.7
b7	.060	2	3	58.14	14.48	-9584.03	4324.91	575.78	135.61	-10515.8	9514.28	16782.7	16872.1
b7	.060	3	3	50.25	14.04	-3637.93	1503.13	452.06	203.9	-9531.86	5808.26	11116.1	7435.29
b7	.060	11	5	75.01	6.19	-2345.38	674.55	257.69	72.79	-7801.98	2888.92	6103.13	1989.81
b7	.060	21	3	92.97	11.44	-2642.86	1483.89	211.01	71.95	-3824.39	1839.21	2787.31	1832.78
b7	.180	16	90	38.22	21.47	-5290.6	2011.29	868.64	292.34	-9280.44	6207.61	14271.8	11170.1
b7	.180	22	90	73.44	22.74	-4007.09	1922.22	366.22	147.53	-9401.95	10115.6	13741.8	16399.5
b7	.180	37	228	14.79	16.85	-10884.9	3883.13	1087.42	353.18	-31428.7	16682.9	58387.2	26707.6
b7	.180	119	128	43.5	17.97	-10416.5	3734.15	853.5	199.01	-27493.7	15201.7	48342	24710.2
b7	.180	419	109	58.14	16.97	-4979.04	2224.29	486.48	142.24	-10150.7	9607.61	19305.1	17316.3
b7	.180	483	184	19.08	15.65	-11705.8	3970.51	1252.62	371.79	-29249.6	15998.8	51861.8	24322
b7	.180	487	125	40.1	19.89	-8465.32	3040.16	646.06	177.14	-21371.8	13511.9	41577.3	23112.3
b7	.180	494	37	90.15	17.54	-2219.69	1452.34	277.91	233.69	-3563.33	3462.54	4594.32	7075.33
b7	.180	512	10	70.38	46.59	-4425.42	3221.45	98.94	22.72	-21673	25161	32203	39355.3
b7	.180	578	117	49.54	12.87	-5005.78	1721.26	855.74	241.84	-5190.87	3505.61	9293.29	6628
b7	.180	778	77	15.51	17.71	-11047.9	4286.02	1490.32	465.6	-24691.3	13921.8	40356	24597
b7	.180	801	84	49.4	14.91	-5494.26	2212.63	741.61	229.92	-8974.9	7851.5	13525.3	10190
b7	.300	5	3	100.04	8.44	-2805.06	2336.28	117.97	29.42	-5143.71	3299.77	5582.59	4903
b7	.300	6	18	8.15	17.63	-10551	2079.22	1258.35	367.27	-28128.8	14855.8	39360.9	19393
b7	.300	10	9	83.41	17.83	-2484.18	873.67	280.85	68.52	-5081.65	2350.61	4378.61	2049.62
b7	.300	23	4	69.21	15.08	-5060.79	2940.4	245.46	57.64	-15771	6326.77	22352.7	8935.84
b7	.300	32	10	60.55	5.9	-6494.26	2803.66	699.24	101.98	-11314.3	11768.1	13856.5	16467.8
b7	.300	40	10	69.33	35.3	-9055.58	2717.29	539.65	241.05	-26533.3	13684.6	31428.8	19422.2
b7	.300	66	18	76.5	1.29	-4323.19	1455.7	772.74	29.48	-21622.9	11358.3	36558.1	18175.2
b7	.300	93	11	48.66	14.98	-7556.54	2774.62	865.42	187.38	-14008.8	12605.5	19266.5	17871.2
b7	.300	95	10	85.31	12.72	-2565.83	1010.73	439.29	85.54	-4209.38	1533.46	3021.37	1691.97
b7	.300	104	13	53.52	18.35	-5565.69	1722.36	462.8	74.49	-13489.3	5215.46	29431.3	13752.6
b7	.300	113	14	55.65	26.42	-3200.87	1599.67	525.36	200.24	-6577.56	2483.69	4994.09	2308.12
b7	.300	126	6	62.38	16.68	-6904.9	1797.22	384.21	109.35	-18322.2	13184.1	26654.9	16694.1
b8	.060	15	9	21.6	19.98	-10679.2	4475.08	1025.75	335.29	-22487.8	9738.87	39480.3	18679.5
b8	.060	20	11	24.17	17.93	-7791.79	3186.7	719.49	203.92	-13955	8165.29	23362.2	18340.8
b8	.060	44	13	83.15	16.83	-1995.63	1112.2	300.64	136.79	-2898.51	1686.55	3530.81	4593.46
b8	.060	45	25	13.01	16.79	-10957.1	3158.38	1457.46	451.11	-32215.1	16225.7	51025.9	23846.5
b8	.060	51	10	64.08	7.42	-7887.96	3377.92	491.54	84.03	-8792.76	4124.6	15172.4	11587.2
b8	.060	86	20	33.71	20.26	-6191.24	2424.05	1095.61	320.35	-9404.63	5571.62	12701.4	8328.63
b8	.060	90	7	53.28	8.18	-7966.53	4671.67	575.93	112.67	-12714.1	5922.8	30608.5	16061.3
b8	.060	102	6	69.6	9.35	-5132.63	1422.04	326.83	89.2	-8757.67	3130.47	15697.9	7708.3
b8	.060	104	8	32.69	26.39	-6252.86	1689.61	756.23	273.57	-17868	14544.5	26483.8	17921.2
b8	.060	111	6	60.93	22.65	-4303.01	1363.05	579.11	177.01	-6837.19	5120.57	8476.45	6003.9
b8	.060	114	3	20.16	24.1	-8433.71	4057.43	1537.75	409.1	-7595.19	2178.7	8014.23	3849.46
b8	.180	260	22	90.22	16.02	-2853.01	1518.61	236.5	116.43	-7834.74	10222.5	11894.4	16643.8
b8	.180	321	90	67.6	18.05	-4313.24	2095.24	390.5	110.39	-9818.49	9677.76	17353.5	17689.6
b8	.180	327	90	18.83	16.62	-10675	4436.49	1266.62	351.54	-24407	15976.2	40709.1	24427
b8	.180	469	98	31.54	17.04	-8361.99	3544.77	1171.82	354.71	-11640.8	8959.87	24318	17498.6
b8	.180	507	86	37.7	21.15	-10456.4	3259.47	920.88	267.42	-29991.7	17233.4	51043.2	26042.5
b8	.180	529	114	8.03	13.17	-12174	5329.62	1555.86	469.24	-25137.6	14122.4	41206.3	24279.7
b8	.180	620	140	7.35	10.09	-12027.6	3969.45	1348.56	296.72	-36159.9	15977.2	60862.5	22975.8
b8	.180	666	93	32.1	20.29	-10185.1	3311.51	748.25	163.81	-38730.9	17401	64153.5	27054.8
b8	.180	706	36	40.41	20.72	-5045.6	2572.07	1017.88	503.38	-5273.89	3848.04	6765.14	5352.83
b8	.180	754	58	41.32	18.86	-6219.93	2543.31	736.87	245.69	-14692.3	11202.3	23820.1	19631
b8	.180	925	119	53.9	20.01	-6102.64	2430.81	554.23	145.06	-16288.9	11650.7	27970.5	21169.6
b8	.180	1016	89	47.45	15.64	-5605.14	2805.36	766.93	195.32	-9071.22	8359.19	15934.1	14445.4
b8	.300	42	38	37.27	22.11	-4861.51	2086.96	1004.08	368.59	-7866.57	2860.47	8180.85	4088.38
b8	.300	59	47	38.36	21.89	-8617.7	2769.88	534.43	148.32	-36607.7	23310.2	54559.7	33706.7
b8	.300	72	76	55.21	14.25	-6800.93	2206.08	563.2	118.67	-15111.1	10819.4	24577.2	18996.7
b8	.300	82	58	12.65	18.53	-12243	4753.8	1099.96	256.74	-28297	12900.5	46467.6	19758
b8	.300	86	42	40.34	19.38	-5110.33	1900.7	734.8	176.78	-10728.7	6032.09	17120.2	11037
b8	.300	111	49	6.47	7.98	-13310.9	3572.49	1671.74	281.09	-34367.2	15771.7	52995.9	23651.8
b8	.300	273	41	23.33	25.4	-11004.5	3642.31	1019.14	277.95	-34624.8	20510.4	52760.6	28330.1
b8	.300	286	49	41.84	19.67	-5568	2005.54	706.61	181.61	-10493.7	4695.05	15009.8	10640.8
b8	.300	318	60	73.86	20.26	-5673.16	2339.72	324.08	99.61	-19783.7	15033	28121.6	22672.1
b8	.300	410	92	19.31	18.75	-9926.92	2805.68	942.56	222.62	-37393.2	18225.8	62423.7	23003.8
b8	.300	458	14	103.19	8.62	-2369.85	3334.96	124.58	41.08	-10539.4	22218.3	12818.2	30871.1
b8	.300	546	49	75.95	21.14	-2929.79	1189.02	443.78	169.73	-5922.52	5598.06	5844.96	6495.48
c1	.060	54	155	58.7	12.84	-6902.08	1988.34	437.77	79.9	-10709.6	9379.52	24208.9	14970.3
c1	.060	68	56	64	16.99	-4871.37	2164.61	419.97	172.63	-6627.82	4699.98	13774.3	11816.1
c1	.060	151	83	40.22	15.07	-8026.26	2443.98	546.89	125.27	-15587.3	9410.52	27290	16532.8
c1	.060	525	108	60.62	17	-11437.1	3665.92	474.76	127.85	-32944.6	15947.7	54851.9	25722.7
c1	.060	621	28	21.53	20.59	-9238.77	3714.01	1303.45	375.22	-11728.7	7093.63	23760.6	16454.1
c1	.060	697	96	27.17	18.95	-12485.6	3862.22	832.22	243.41	-36709.9	15835.6	61384.8	28883.5
c1	.060	740	80	40.96	17.78	-7807.1	2825.62	700.03	221.92	-15100.2	9933.18	27690.4	18878.7
c1	.060	844	144	24.83	11.62	-8607	2351.59	964.01	233.69	-13296.1	6331.82	25072.8	12521
c1	.060	864	9	83.34	12.7	-2602.35	1839.86	286.69	203.98	-3767.87	2442.5	3618.43	2229.84
c1	.060	935	167	17.45	14.69	-12369.1	3166.29	963.29	244.7	-32680	12759.7	52715.4	19214.8
c1	.060	992	65	17.1	15.52	-11881.9	3368.4	936.01	320.18	-33904.9	14482.3	58742.2	23083.7
c1	.060	1101	171	14.27	11.09	-13060.2	3470.3	1374.19	323.49	-26470.3	13604.4	49549.9	20584.5
c1	.180	10	17	16.17	10.2	-9869.49	3448.35	1014.56	226.98	-25645.7	18356	39032.6	21139.6
c1	.180	39	4	38.28	24.4	-9058.94	1158.36	183.24	36.17	-41436.8	11975	75304.1	22235.1
c1	.180	57	11	84.43	18.21	-2991.46	1915.42	280.63	87.59	-3860.66	1678.36	6135.13	4353.88
c1	.180	73	99	9.75	16.08	-15449.9	4247.91	1524.47	416.37	-25001.1	15972.7	55869.1	19973.5
c1	.180	82	10	47.74	17.62	-9203.38	2534.3	519.31	163.07	-30716.9	11522.2	55463.4	23120.9
c1	.180	87	18	16.93	17.57	-10573.6	3936.16	1194.84	274.28	-27174.2	15722.7	48463.5	24595.2
c1	.180	93	10	14.21	20.45	-13433.1	5374.66	1293.7	232.64	-19057.1	8460.92	36444.7	19816.6
c1	.180	101	9	62.76	22.25	-7245.9	3669.83	353.62	108.48	-21213	14114.4	38225.4	20720.3
c1	.180	103	18	40.51	19.57	-7246.61	2599.21	765.63	194.43	-19054.5	14349	27340.2	20087.2
c1	.180	109	18	5.87	7.81	-13363.5	3381.52	1578.53	386.57	-15626.6	11104	34033	22012.5
c1	.180	184	22	37.58	13.25	-5185.72	1216.16	813.15	174.42	-7353.14	4123.25	13368	7011.57
c1	.180	229	24	58.6	17.22	-5167.18	1897.59	885.98	242.19	-4488.71	3288.06	6980.16	5190.82
c1	.300	8	78	19.44	16.29	-13338	17478.1	1254.03	311.93	-30419.8	28967.1	45163.9	32468.7
c1	.300	25	88	45.73	23.75	-10802.6	3406.11	615.17	155.46	-42215.9	14499.7	67299.5	22224.1
c1	.300	80	59	71.95	20.22	-3982.69	1537.24	461	137.03	-7425.86	4851.33	9897.58	7892.85
c1	.300	88	61	46.32	22.61	-6704.54	2914.02	877.23	228.84	-15212.2	11290	21885.2	18226.4
c1	.300	134	40	90.99	19.37	-2822.17	1362.09	344.85	139.96	-5720.68	6300.78	7564.86	10601.7
c1	.300	234	33	65.73	20.5	-4927.93	4017.38	743.61	171.46	-10824.8	22564.2	547.9	58877.7
c1	.300	253	49	45.9	18.48	-8822.72	3514.26	840.5	206.28	-31871	19088.8	50409.7	27264
c1	.300	283	37	59.08	23.56	-9654.84	3028.27	459.36	160.37	-31003.2	15460	50784.9	19488.4
c1	.300	309	28	100.35	15.72	-1966.96	1111.26	202.26	73.68	-4287.44	5538.64	5646.14	9215.65
c1	.300	373	39	52.71	22.38	-5200.19	2124.35	563.52	195.71	-10550.4	7376.01	16511.3	12968.8
c1	.300	552	29	55.93	19.59	-4334.02	2149.82	834.17	257.45	-4299.14	2496.11	4103.06	2324.45
c1	.300	570	109	19.46	21.37	-11932.8	3236.73	1268.8	341.86	-40791.2	17826.5	61337.4	24403.7
c2	.060	3	4	16.12	9.46	-9929.27	722.79	1254.21	318.54	-20064	10299.8	34294.9	14564.9
c2	.060	9	7	15.18	14	-14610.7	4405.37	1134.23	360.85	-47358.9	16064	79070.9	20610.5
c2	.060	16	7	34.2	6.24	-7827.84	2104.36	849.18	262.18	-11215.9	2005.49	19479.3	8894.19
c2	.060	21	7	52.83	7.63	-5936.94	1511.03	389.68	71.5	-14052.8	7203.57	35067.9	7526.1
c2	.060	26	5	42.25	3.97	-6702.46	2520.21	562.95	96.94	-12222.7	7941.19	19918.4	13395.2
c2	.060	28	3	3.65	4.04	-8026.63	1894.57	989.51	87.76	-11253.7	2067.84	18838.3	7922.6
c2	.180	1	4	80.97	30.19	-5895.74	4001.92	342.81	99.93	-17028.1	21720	23846.2	29058.5
c2	.180	2	2	26.32	25.89	-14254.3	4279.61	1324.36	548.44	-15404	3915.97	35084	18521.9
c2	.180	8	6	32.46	8.03	-9225.14	3395.31	1175.98	70.05	-8998.43	4313.61	18204.8	7314.58
c2	.180	14	4	39.82	8.99	-17016.5	9810.25	819.05	228.68	-27430	13192.9	38158.7	18246.8
c2	.300	1	7	59.85	24.12	-7974.46	1777.97	670.41	178.22	-36888	14201.3	49258.4	23865.1
c2	.300	9	5	70.58	15.55	-4366.75	1360.2	616.71	193.5	-3292.47	1598.08	4731.51	3931.1
c2	.300	9	5	70.58	15.55	-4366.75	1360.2	616.71	193.5	-3292.47	1598.08	4731.51	3931.1
c3	.060	2	4	62.81	17.15	-7173.88	1571.06	475.85	43.64	-7373.55	5905.72	11700.8	4080.75
c3	.060	7	5	50.89	23.33	-9649.31	3592.14	817.09	324.76	-13737	6775.75	23709.7	15800.1
c3	.060	9	1	18.76	0	-10381.6	0	1145.9	0	-12793.1	0	33363.7	0
c3	.180	1	3	106.72	14.3	-1801.42	463.5	281.3	109	-1641.65	767.79	2377.32	1130.91
c3	.180	8	3	71.75	8.79	-4288.49	1569.9	654.88	163.95	-3958.29	1879.17	3792.8	818.19
c3	.180	14	3	86.75	0.79	-2222.44	257.94	382.25	144.64	-1582.75	791.54	1958.43	789.93
c3	.180	15	4	49.49	12.04	-4840.74	1427.6	773.26	180	-5679.23	3822.2	10516.9	10236.5
c3	.180	19	7	28.09	13.58	-12226.9	6603.32	1022.04	42.6	-33466.1	25784.2	50760.5	37562.2
c3	.300	2	3	60.07	6.2	-4602.52	875.49	496.12	304.02	-9177.99	1214.38	7938.53	3025.7
c3	.300	3	4	25.91	11.6	-6503.19	3155.59	1282.93	569.42	-6934.17	3549.01	9795.58	6426.61
c3	.300	4	7	103.01	13.27	-1808.18	504.87	361.43	212.16	-1275.6	245.09	1197.47	536.58
c3	.300	10	9	66.55	18.3	-5110.27	2852.07	532.69	234.11	-7985.57	4555.71	9788.59	6610.6
c3	.300	26	7	59.94	10.57	-6500.71	2192.27	354.49	113.24	-16885.4	7702.24	30699.5	15701.5
c3	.300	28	4	14.79	15.35	-11796.6	5111.47	737.39	129.79	-30115.5	11441.8	37520.4	17349.7
c4	.060	7	21	44.45	15.46	-5608.35	1924.58	947.83	213.29	-8365.27	6529.65	12395.8	8367.95
c4	.060	8	26	21.33	18.57	-10665.8	2269.67	1049.89	284.87	-30863.2	18105.3	49782.1	22856.2
c4	.060	53	24	68.3	14.68	-6207.35	1585.06	475.23	102.88	-5200.93	2297.17	12958.5	9593.16
c4	.060	114	15	82.43	18.08	-1801.39	960.38	248.03	120.88	-3565.29	2809.52	5296.83	5161.15
c4	.060	150	26	74.31	20.93	-7095.68	3142.25	325.54	82.8	-30313.7	16670.1	48696.8	21397.6
c4	.060	157	24	69.87	15.34	-10079.2	3107.15	459.06	77.62	-25328.4	13112.7	48012.7	17523.4
c4	.060	197	22	79.72	21.41	-2758.66	987.82	312.47	108.87	-5799.96	3648.66	8580.51	7064.61
c4	.060	201	17	36.28	16.79	-9371.43	2782.68	704.69	134.05	-11687.2	5530.46	21153.6	7034.69
c4	.060	236	21	71.17	18.35	-6151.05	2011.52	389.56	81.19	-14981.9	9032.08	23801	16006.8
c4	.060	237	18	48.51	23.76	-13196.4	3919	645.35	154.64	-31641.6	14557.7	52514.4	20989.8
c4	.060	245	40	21.45	19.5	-13932.4	4760.41	1406.58	501.01	-42161.1	19525.6	69724.4	27315.8
c4	.060	255	25	58.6	30.48	-4050.27	2037.86	449.5	123.34	-5689.28	4090.2	10966	11685.1
c4	.180	76	80	61.74	18.68	-4173.55	1138.26	510.79	117.57	-7171.51	4234.07	9069.2	5000.21
c4	.180	314	54	61.13	27.34	-4746.92	1589.12	489.88	133.71	-9903.7	7641.1	14324	12463.2
c4	.180	323	52	63.72	19.67	-3902.64	1389	618.56	196.93	-2874.12	1908.09	3365.26	2448.9
c4	.180	355	114	15.29	15.38	-11921.3	3963.54	1346.32	282.17	-27433.1	17659	49103.4	27171.4
c4	.180	390	59	29.34	18.77	-6586.35	2557.44	1032.68	293.98	-8053.59	5720.81	13633.8	12992.1
c4	.180	504	44	82.54	16.04	-4254.32	1482.96	284.19	70.84	-12668.7	9550.4	17983.4	15577.6
c4	.180	542	100	24.9	19.62	-10938.1	3193.45	965.03	291.63	-31095.4	15045	54981.6	22614.5
c4	.180	548	57	40.07	20.71	-5351.12	1985.41	862.16	203.4	-7805.61	6268.93	13972.9	13990
c4	.180	723	41	98.95	12.29	-1764.2	636.09	247.97	94.43	-1898.11	1679.27	1872.77	1973.54
c4	.180	736	77	77.33	17.84	-2547.37	643.42	381.19	87.98	-2816.38	1569.65	3860.75	3311.01
c4	.180	773	54	60.25	24.51	-6851.3	2439	566.08	161.06	-17011.7	14629.7	25491.4	20041.6
c4	.180	780	101	54.3	20.65	-8553.49	2537.06	462.64	126.66	-30903.3	17792.1	53199.2	29036.7
c4	.300	636	413	75.54	16.78	-3299.73	1094.76	413.07	111.53	-5113.07	2298.87	5761.16	4038.83
c4	.300	767	361	67.21	18.11	-5424.25	1774.44	444.34	105.39	-13811.4	8537.88	18956.5	12597.8
c4	.300	1189	132	102.03	13.71	-1484.69	668.97	248.9	82.57	-1977.61	2413.55	2038.3	3663.64
c4	.300	1832	248	80.09	25.75	-6044.2	2245.77	295.43	78.1	-22881	15047.1	33646.8	22505.2
c4	.300	2210	284	89.65	17.96	-2548.7	901.98	332.64	106.27	-3665.92	2690.49	4289.47	3953.04
c4	.300	3055	547	16.7	18.26	-12066.9	3533.75	1495.22	394.46	-29145	17296.3	49345.4	25182.6
c4	.300	3240	575	32.59	21.97	-9755.96	3302.8	984.92	258.87	-36552.6	17617	57261.8	26267.4
c4	.300	3381	407	60.08	19.54	-9480.75	2976.5	507.97	119.93	-40016	17430.5	58523.8	24541.1
c4	.300	3828	206	47.3	23.36	-4955.73	2546.95	945.6	361.72	-5135.39	3178.18	6832.82	6837.52
c4	.300	3888	262	52.09	23.13	-7404.52	3085.58	607.43	187.93	-20503.5	14302.6	31583.4	22348.6
c4	.300	3892	340	30.41	16.06	-7812.15	3204.16	1180.18	324.68	-17011	13520.2	26658.4	20432.3
c4	.300	3960	367	49.34	18.05	-4464.11	1613.56	828.83	211	-7802.59	4741.34	10563.6	8010.81
c5	.060	28	31	98.64	11.23	-1855.25	1906.03	126.26	37.79	-5158.35	8245.99	6447.56	11228.5
c5	.060	637	235	70.52	17.71	-7914.26	2973.66	412.47	124.44	-23999	14176.5	41273.6	21024.7
c5	.060	786	152	84.07	20.11	-5329.66	2107.77	203.85	58.36	-22567.4	16351.9	38416.1	24532.5
c5	.060	1015	273	20.66	18.04	-12126.7	4444.31	1133.54	351.5	-30605.5	17626.3	52834.9	25174.6
c5	.060	1174	235	46	20.97	-7426.47	2995.59	694.82	247.96	-20880	14738.7	32759.3	21719.3
c5	.060	1452	146	90.99	15.19	-2097.03	736.63	237.7	88.1	-3754.13	2893.53	5690.28	6372.41
c5	.060	1462	320	32.79	20.82	-11887.9	3370.12	739.71	234.85	-39419.4	15572.4	67344.3	22383.6
c5	.060	1580	281	62.28	15.29	-8197.7	4330.06	332.26	83.56	-30184.3	15274.6	60264	23785.6
c5	.060	1681	250	52.74	15.59	-8830	3417.33	600.95	186.37	-17120.1	12226.3	36081.6	19498.4
c5	.060	1841	166	49.75	19.68	-4306.48	2061.69	873.56	350.99	-6711.79	5300.46	8460.1	8100.78
c5	.060	1924	203	75.92	15.08	-3673.43	1540.28	398.61	129.71	-5088.46	3517.32	7870.36	6928.39
c5	.060	2500	247	70.79	14.85	-4351.66	1642.66	323.96	81.69	-11166.8	7024.68	24303.1	14082
c5	.180	1	31	46.05	17.12	-5430.16	2525.05	781.23	226.08	-10062.4	9253.27	16123	16244.5
c5	.180	38	19	65.25	11.31	-3163.37	1010.57	619.91	149.43	-3900.81	3533.51	4279.56	4310.97
c5	.180	44	33	63.67	4.6	-5607.66	1424.98	470.52	35.66	-13541.7	12227.1	16911.7	18547.5
c5	.180	47	39	94.13	21	-2245.25	902.95	261.93	81.7	-2600.26	1468.23	2737.85	1822.84
c5	.180	57	34	51.61	29.7	-7407.89	2772.76	551.52	175.29	-21030.2	14735.5	32833.4	25841.9
c5	.180	73	34	21	16.58	-11606.9	3406.17	1232.67	335.82	-31737.9	22187	49468.5	31153
c5	.180	99	21	82.08	23.93	-5388.21	2753.17	226.72	67.48	-22751.5	20993.9	33244.7	31578.4
c5	.180	152	11	78.31	13.85	-2930.63	1381.1	630.77	249.56	-2302.69	1879	2929.17	1974.99
c5	.180	168	39	83.72	23.07	-3623.01	1655.06	344.51	88.08	-6803.82	4354.75	9350.39	5759.63
c5	.180	176	17	108.35	9.46	-1135.59	421.4	228.47	89.4	-992.31	319.41	802.69	377.94
c5	.180	180	11	33.03	18.34	-5681.85	1364.76	1003.17	193.18	-5661.01	3059.11	6968.11	3472.54
c5	.180	194	20	58.36	15.75	-5687.64	1827.84	691.91	162.08	-12559.7	13165.9	22124.2	26701.5
c5	.300	217	461	19.62	18.16	-11197.9	4000.35	1362.41	377.3	-27724.6	18808	44950.6	26109.4
c5	.300	433	255	91.6	16.78	-2259.99	846.49	287.24	82.62	-3430.08	2176.5	3606.77	3033.29
c5	.300	747	310	76.36	23.52	-5518.18	2276.63	303.06	94.73	-20666.6	15098.8	30869.4	22897.4
c5	.300	842	173	106.71	11.32	-1356.64	836.54	196.61	63.29	-2210.81	1590.31	2080.01	2132.44
c5	.300	990	305	68.66	21.96	-7832.15	2848.25	430.07	103.65	-31762.3	16426.2	45903.1	24998.4
c5	.300	1093	265	53.28	25.1	-8512.31	3676.26	593.44	213.78	-26835.2	17855.9	43770.7	35815
c5	.300	2394	149	67.81	20.21	-3604.87	2058.21	703.1	309.96	-3940.38	2841.1	4947.2	5323.79
c5	.300	2452	354	44.07	17.9	-5304.04	1880.15	907.64	268.25	-10008.3	5974.74	13514.5	9410.07
c5	.300	3069	274	69.87	17.97	-3413.93	1355.75	545.24	155.26	-5436.59	2990.52	6120.99	4559.03
c5	.300	3105	134	92.57	21.33	-4406.33	1813.31	200.52	71.68	-17913.3	15655.3	25924.5	23174.8
c5	.300	3280	291	89.36	19.51	-3528.17	1145.1	326.43	78.72	-6188.87	3371.16	7502.39	5171.74
c5	.300	3331	438	31.42	24.93	-10188.3	3066.48	978.93	334.52	-37701.2	18090	59159.8	25141.3
c6	.060	21	43	63.81	14.28	-5882.88	2875.19	450.91	121.58	-7732.07	5794.71	20559.2	14439
c6	.060	45	15	35.74	25.91	-9624.97	3155.79	621.88	106.35	-47545.1	20852.4	71694.1	31921.5
c6	.060	53	21	94.85	17.86	-2295.73	2000.33	181.65	64.94	-5456.12	10428	8250.83	15821
c6	.060	55	33	71.51	21.72	-4775.41	1822.16	264.31	66.92	-14583.2	9139.71	25336	14840.4
c6	.060	62	48	59.7	17.56	-8810.07	2866.7	458.31	107.76	-30092.5	16775.1	53353.7	25231
c6	.060	146	24	56.86	17.44	-5310.26	2214	596.62	150.57	-8968.34	7323.21	11465.7	10150.5
c6	.060	174	28	14.73	19.33	-13384.6	3942.83	1355.07	370.09	-30344.5	11861	57333.1	20349.6
c6	.060	181	27	87.36	12.3	-2346.08	1049.53	332.68	100.45	-3478.5	3246.03	4129.66	3351
c6	.060	212	11	68.35	15.82	-2664.59	771.2	821.33	377.95	-2273.85	1236.09	2167.75	1638.97
c6	.060	270	19	36.25	18.38	-7879.07	3263.46	780.83	279.87	-15365.9	11660.8	21750.8	19308
c6	.060	281	27	23.66	20.81	-10564.7	3421.16	997.39	293.37	-33073.1	15220.9	54295.2	20818.7
c6	.060	300	17	30.81	15.51	-7746.59	2325.25	797.92	128.67	-22461	9733.12	39637.9	17923.3
c6	.180	4	22	19.89	15.53	-10197.2	2698.35	1073.78	250.7	-25250.6	11453.1	47661.2	24713.1
c6	.180	5	14	88.65	13.31	-1501.76	348.21	411.74	108.44	-1898.75	1245.73	2428.76	1547.06
c6	.180	16	9	84.93	32.36	-1604.26	453.41	201.67	49.92	-3065.78	974.73	4580.05	2104.4
c6	.180	34	4	99.98	16.35	-1297.75	524.55	118.77	31.31	-2280.5	1342.85	1563.17	803.42
c6	.180	49	15	71.2	33.79	-3499.5	1588.86	267.68	70.41	-8385.87	7506.31	13523.6	13052.1
c6	.180	63	8	72.49	13.03	-3094.79	916.93	409.89	94.22	-4658.44	3500.96	5464.69	4140.16
c6	.180	84	17	31.39	16.21	-6952.01	3267.48	1047.91	244.37	-11317.2	10842.2	19322.5	20325.5
c6	.180	95	15	25.99	24.37	-10666.1	4688.96	986.32	374.58	-27156.1	17058	46503.7	30747
c6	.180	102	9	117.31	4.48	-949.48	376.95	187.94	62.28	-908.19	353.17	975.98	648.88
c6	.180	104	10	31.18	19.54	-6171.86	1849.96	1263.82	400.69	-6442.2	5341.66	8089.14	6779.21
c6	.180	109	19	45.51	15.15	-7365.31	1595.28	528.04	128.46	-25173.4	16444.3	41040.4	26866
c6	.300	12	25	88.92	24.88	-2895.22	1142.11	239.42	72.08	-8822.24	6758.48	11902.2	10115.9
c6	.300	41	22	59.44	22.66	-4008.38	1512.44	531.47	152.19	-9303.57	8249.36	13532.3	11415
c6	.300	136	29	97.56	10.98	-2461.42	808.88	363.02	84.53	-2614.79	1279.37	2122.69	1414.93
c6	.300	150	36	63.41	27.46	-9604.99	3326.98	440.87	194.3	-43566.3	21293.3	66921.6	29958.1
c6	.300	161	19	33.21	17.14	-6499.47	2514.04	1081.27	226.64	-11744.6	7904.33	15545.5	11895
c6	.300	169	21	83.05	11.06	-2546.64	864.94	433.68	124.61	-2437.95	1353.82	2695.43	1877.22
c6	.300	177	5	104.77	10.71	-1406.63	753.93	76.83	20.69	-1923.59	706.77	1753.94	1271.15
c6	.300	187	18	108.27	6.76	-1156.31	286.16	208.26	50	-2025.41	958.11	1619.71	1228.44
c6	.300	234	22	54.67	25.79	-7052.57	3233.66	514.21	139.11	-12468.9	8771.93	21535.8	14633.8
c6	.300	237	48	26.28	21.37	-11133.5	3470.58	1239.16	335.87	-36103	20673.2	54359.1	30462.1
c6	.300	248	9	79.87	29.19	-5496.6	2553.32	139.16	60.59	-18025.6	12422.9	24148	18793.4
c6	.300	258	20	58.27	17.93	-5919.53	3777.86	590.19	199.65	-9613.06	13431.4	13287.6	16604.8
c7	.060	9	3	66.37	16.53	-4714.15	699.33	587.84	135.6	-6251.33	2048.56	8481.13	2915.74
c7	.060	16	12	70.42	16.74	-3470.34	746.52	305.97	79.35	-7280.64	2946.73	12198.6	6186.73
c7	.060	17	3	111.31	3.8	-1327.01	410.87	94.32	9.82	-2830.68	1317.71	2952.56	1795.18
c7	.060	23	5	11.49	12.83	-12289.3	3003.51	1288.85	214.97	-10546.7	6006.3	20552.8	16809.3
c7	.060	27	13	8.39	9.53	-10430.2	5293.83	1181.34	356.26	-28855.9	14920.5	47042.9	30405.4
c7	.060	29	4	102.07	6.19	-2442.82	764.79	237.46	73.08	-2605.28	823.16	2051.16	648.93
c7	.060	33	3	70.18	18.2	-1476.68	392.87	542.09	195	-1563.61	55.29	1151.37	720.95
c7	.180	131	228	37.04	24.62	-9717.29	3320.2	669.26	218.28	-29610	19330.2	54153.4	26954.4
c7	.180	326	154	35.04	19.91	-6370.62	2467.19	875.78	313.71	-14021.2	9772.41	22530.5	17688.2
c7	.180	387	174	23.74	18.63	-10943.5	4468.34	1112.39	312.36	-20336	10629.3	38720	20346.6
c7	.180	455	141	72.18	16.93	-6025.1	3609.3	299.14	102.7	-18525.8	15742.4	34199	24759.3
c7	.180	689	247	50.51	15.46	-4687.61	1741.98	793.91	238.83	-4361.01	2405.33	8284.07	5917.4
c7	.180	744	188	63.17	15.34	-4958.67	1991.48	470.71	124.05	-8411.03	6936.77	15416.1	13485.7
c7	.180	793	106	82.84	19.86	-3185.32	3621	285.671	160.638	-7010.93	8253.77	10117	13267.1
c7	.180	874	35	102.92	15.27	-1831.56	1275.85	150.37	36.93	-4272.47	4726.25	8118.22	11557.4
c7	.180	913	342	12.26	14.5	-12489.4	3804.94	1258.92	345.91	-31905	16187.6	59332.6	24047.8
c7	.180	963	109	38.9	24.5	-6992	4043.21	1091.44	469.78	-9391.56	8191.07	16688	15939.6
c7	.180	1104	250	49.31	17.27	-6827.55	2305.2	759.69	218.98	-12118.1	7799.08	22294.2	14490.5
c7	.180	1529	276	33.94	22.12	-12018	3493.37	931.02	259.62	-37126.5	16013.4	64684.7	24531.8
c7	.300	29	14	37.91	23.21	-8193.09	2741.18	1245.36	335.03	-12704.4	15631.9	18415.2	20567
c7	.300	31	11	84.63	14.14	-7484.24	1868.55	312.41	51.99	-27306.7	17317.8	41949.8	26169.3
c7	.300	37	24	43.1	20.11	-4314.06	1642.58	850.26	221.27	-6163.49	2380.77	7036.84	3740.53
c7	.300	63	23	90	14.88	-1795.04	1355.48	452.19	183.04	-2292.6	987.51	1482.45	1435.55
c7	.300	105	28	93.82	18.28	-1956.19	898.44	218.7	47.91	-3601.81	2505.65	4309.53	2350.98
c7	.300	124	10	71.56	33.87	-6345.19	2483.49	184.09	61.16	-24013.9	14571.5	39120.6	24096.3
c7	.300	139	17	54.58	16.65	-8200.83	3907.41	622.12	189.32	-17285.4	14342.1	27127.7	21770.2
c7	.300	140	37	13.1	18.27	-9420.91	3271.95	1038.9	219.16	-25127.5	15237.2	38633.6	25039.5
c7	.300	144	24	40.52	28.42	-10959	4914.65	624.778	200.864	-44572	23870.8	62577.5	30194.6
c7	.300	147	32	19.1	21.55	-10490.9	4020.53	1287.45	350.99	-27687.2	17679.2	44646	25179.3
c7	.300	180	19	73.62	22.55	-3411.49	2185.25	408.85	98.49	-4997.32	2878.43	6223.97	2929.83
c7	.300	216	15	97.08	30.16	-1326	702.59	154.48	45.6	-3104.87	3022.51	3006.69	3549.33
c8	.060	34	30	14.89	16.85	-11935.4	4422.92	1445.2	460.64	-28387.2	14207.7	42054.8	21735.3
c8	.060	39	11	63.83	11.22	-5387.01	2246.09	340.44	78.93	-15239.1	9509.63	31068.6	20669
c8	.060	58	23	21.47	12.6	-11408.6	4294.92	787.66	331.65	-34783.3	16917.9	57723.8	26298.1
c8	.060	77	18	46.92	21.49	-6307.1	2442.84	807.72	292.61	-8437.96	3701.17	16253.6	7976.39
c8	.060	88	10	63.07	16.97	-7103.64	1648.34	527.81	163.28	-4189.36	2679.81	6964.26	4855.46
c8	.060	118	14	62.74	9.16	-12120.2	2453.57	495.76	77.42	-21354.8	16291	45306.6	24313.3
c8	.060	121	5	100.27	13.35	-1342.83	375.84	183.69	22.31	-1821.19	881.7	1794.43	705.77
c8	.060	123	10	81.69	14.6	-2787.86	1035.76	412.53	125.47	-4176.23	2169.45	4057.25	2048.29
c8	.060	132	7	57.13	21.53	-3878.4	2000.45	-514.04	3490.14	-4690.11	2486.9	3802.21	2155.3
c8	.060	134	13	70.99	4.17	-6139.2	3619.86	289.49	53.03	-16482.2	14161.6	34192.9	27419.5
c8	.060	158	7	79.96	22.62	-5223.91	1732.91	202.69	36.47	-30369.1	17432	41801.5	22645.1
c8	.060	163	20	54.32	13.89	-7552.48	3883.5	767.62	243.67	-10898.3	7648.92	27278.3	14994.9
c8	.180	301	224	18.47	15.4	-9862.48	4080.85	1326.41	422.79	-15872.9	11737.4	28307.2	20912.9
c8	.180	624	233	48.16	19.32	-7974.5	2855.75	689.51	202.69	-20133.9	13697.6	36144.1	23097.3
c8	.180	725	227	62.16	19.2	-7839.99	2382.46	365.5	112.06	-25252.2	14688.4	50867.5	23046
c8	.180	1334	135	54.96	18.76	-5653.74	2370.97	802.66	234.83	-8070.62	8376.23	15020.7	17069.8
c8	.180	1466	189	58.44	15.9	-4681.74	2141.56	545.79	145.71	-6654.16	5365.69	14109.4	11700.5
c8	.180	1507	56	89.8	19.14	-2056.76	1253.11	221.58	88.93	-4665.95	4548.2	7277.45	8464.73
c8	.180	1899	257	11.28	13.01	-12490.1	4380.01	1423.23	350.73	-31634.2	16494.8	54796.6	25534
c8	.180	1910	322	27.6	18.46	-11995.3	3689.28	1088.24	299.31	-32476.2	16596.5	56893.1	24996.5
c8	.180	2075	313	24.01	17.26	-10187.8	3474.52	856.87	238.87	-28933.8	16405.7	51773.2	26550.5
c8	.180	2123	180	45.39	13.93	-5579.29	1816.97	1007.67	292.65	-5942.65	4784.89	11242.7	8880.34
c8	.180	2215	188	27.35	19.28	-7992.13	4434.45	864.03	2313.95	-13574.4	11374.2	22289.9	19157.5
c8	.180	2316	159	70.35	17.24	-4143.86	1881.17	336.84	127.66	-9773.71	9718.79	19630.4	18541.9
c8	.300	50	170	68.57	22.04	-5853.01	2174.17	466.2	144.7	-18235.6	12208.6	26459	18827.2
c8	.300	60	302	30.23	22.94	-10308.2	3538.71	795.24	194.41	-35911.7	15950	58034.3	24947.9
c8	.300	382	35	102.98	22.59	-4857.21	2294.02	128.85	32.48	-18894.2	15165.4	28012.3	22920.4
c8	.300	626	398	24.74	18.11	-10179.8	3689.72	953.88	213.89	-29571	16686.7	46942.6	25067.1
c8	.300	659	181	35.27	20.23	-6274.95	2922.87	1035.33	319.07	-12420	9952.38	18378.3	16491.2
c8	.300	1023	91	71.77	18.18	-3258.02	1354.34	631.91	226.62	-4063.44	3037.73	5168.35	5913.48
c8	.300	1057	458	15.85	15.11	-12254.2	4133.1	1331.16	336.8	-36383.3	17617.6	57270.5	24709.9
c8	.300	1264	178	46.8	17.45	-5630.43	2565.96	738.75	232.31	-9572.47	7303.5	15776.8	13988
c8	.300	1821	78	94.85	21.33	-1920.65	791.51	248.43	72.76	-3557.45	3141.97	3763.67	4522.98
c8	.300	1983	30	106.98	37.65	-1151.43	516.92	123.63	58.81	-1797.12	864.04	1613.72	1161.61
c8	.300	1987	219	56.41	23.99	-9145.54	3209.94	451.73	136.27	-32096.5	18903.9	50362.6	24940.9
c8	.300	2019	144	80.06	18.08	-3979.02	1655.29	337.38	99.3	-9850.04	9167.12	14164.5	14495.3
d1	.060	4	2	60.12	2.14	-5297.58	237.24	476.62	22.2	-13085	4302.17	15834.4	103.5
d1	.060	5	4	89.35	21.55	-1533.07	445.55	327.16	128.53	-2905.59	1590.05	3649.16	2106.42
d1	.060	14	5	31.04	12.31	-6969.28	2324.07	765.56	128.31	-12759	2776.39	15996.3	5630.19
d1	.060	16	3	32.6	2.72	-8276.33	1815.55	549.75	23.97	-24419.5	11402.9	38521.1	20065
d1	.060	23	5	7.37	5.96	-15437	4590.34	1253.99	289.01	-43236.4	22496.6	71007.7	23055.9
d1	.060	30	7	34.62	2.82	-11773.6	3604.65	476.26	109	-31678.4	15370.7	60368.2	20240.8
d1	.060	32	4	25.03	15.43	-9955.69	5419.43	1222.41	404.05	-13161.6	2864.72	23085.9	12026
d1	.060	34	4	23.12	18.89	-5400.72	1609.57	702.51	226.48	-9526.98	1144.73	8975.37	2421.05
d1	.060	39	5	42.41	24.93	-4654.51	1983.61	673.65	254.67	-12324.8	11433.3	16360	15917.2
d1	.180	1	8	11.64	13.19	-10959.4	3067.52	1158.18	245.45	-32025.4	16760.7	62138	26977.5
d1	.180	7	3	32.85	17.57	-6978.24	275.8	1291.49	70.91	-5044.55	1792.29	9139.72	538.06
d1	.180	14	8	27.43	12.59	-6106.95	2683.71	951.92	295.01	-12308.8	9966.15	17798.6	14688.6
d1	.180	21	3	26.61	13.46	-10082.7	3854.06	1452.02	101.4	-5240.72	720.04	13588.1	11341.7
d1	.180	26	5	47.16	12.44	-8627.8	2324.75	540.24	114.36	-33288.1	11390.4	53580.9	18476.8
d1	.180	32	6	60.85	5.39	-6668.19	2066.6	936.86	199.61	-4909.4	1232.24	8205.88	5298.51
d1	.180	34	4	63.84	15.92	-2974.92	1164.68	467.03	122.95	-3319.64	668.01	5347.41	1307.78
d1	.300	1	6	97.37	12.83	-2314.21	1023.24	233.94	96.69	-1791.22	1654.53	1689.48	1797.44
d1	.300	34	5	48.09	21.79	-7075.77	3020.45	837.04	227.14	-16453.6	12996.2	25319.3	23323.1
d1	.300	41	8	41.17	18	-4475.23	2152.6	848.4	297.88	-2939.03	1198.14	5155.98	5443.49
d1	.300	45	21	36.69	27.64	-10326.2	2459.37	697.49	212.6	-38357.4	17527.1	60942.1	25511.7
d1	.300	54	25	41.17	19.65	-9995.77	3766.29	879.99	152.92	-12494	4806.32	18347	8135.85
d1	.300	62	17	17.83	15.67	-11031.3	2631.02	1160.09	282.61	-38118.9	16532.7	60485.9	24129.5
d1	.300	70	8	90.32	13.97	-4296.76	1905.44	299.62	76.14	-6726.24	3192.5	10400.7	5796.07
d1	.300	106	13	17.97	13.87	-8817.75	4517.36	1365.7	262.92	-11042.6	5244.44	15714.2	11720.9
d1	.300	108	8	53.28	26.72	-4897.32	1646.52	719.83	282.05	-12377.5	6371.24	21098.8	11739.7
d1	.300	113	9	55.4	21.07	-7844.67	2012.31	787.24	120.54	-24490.4	13044.6	41591.1	23834.3
d2	.180	1	2	93.61	25.6	-2711.99	891.8	708.71	499.42	-2032.15	1037.67	3271.29	1379.48
d2	.300	1	1	70.43	0	-5078.39	0	323.86	0	-10279.8	0	12949.7	0
d3	.060	1	2	81.17	19.88	-2972.64	1457.54	381.14	173.53	-11420.5	3240.09	13965.5	11340.1
d3	.060	6	7	71.1	9.66	-8586.38	2020.06	491.77	144.77	-9887.1	5575.38	26395	11845.5
d3	.060	10	2	21.69	0.62	-9919.4	95.12	1226.44	159.5	-11686.1	128.46	23644	10025.2
d3	.180	2	4	43.47	28.11	-6265.95	1378.91	634.17	179.73	-7671.22	3962.89	10398.7	5007.57
d3	.180	5	3	59.69	13.1	-3047.44	596.06	818.48	66.61	-2566.1	566.27	2190.89	997.32
d3	.180	9	3	7.49	4.83	-16093.5	9361.42	1458.06	289.12	-10814.2	7740.66	14364.9	11188.2
d3	.180	12	4	87.65	16.98	-4119.94	1099.11	335.83	84.64	-11184.5	11703.8	18155.5	19619
d3	.180	13	1	116.25	0	-785	0	170.46	0	-392.86	0	803.63	0
d3	.300	1	3	87.93	6.25	-3569.51	883.02	404.08	83.13	-6898.13	5711.54	6532.92	6696.95
d3	.300	2	3	53.79	1.17	-6413.59	321.58	1072.95	69.77	-7950.14	3154.9	7553.24	3714.5
d3	.300	3	2	48.35	3.64	-9390.41	8.43	950.98	44.02	-8086.04	1156.46	11311.1	3642.08
d3	.300	12	5	100.15	10.15	-1827.8	492.61	264.31	29.93	-3733.7	3618.92	4176.66	3857.35
d3	.300	14	6	40.51	18.2	-6447.41	1378	904.32	342.07	-11196	6960.79	14244.2	7209.5
d4	.060	18	50	19.91	18.31	-12582.2	3639.08	1209.37	348.49	-39295.9	18351.2	63836.4	28212.1
d4	.060	22	18	29.93	16.69	-7654.5	3796.09	1233.47	412.16	-7929.59	4941.22	11322.5	7017.53
d4	.060	47	29	48.95	18.49	-7983.81	3083.16	806.31	187.04	-9236.44	8823.79	15773.8	14411.9
d4	.060	63	48	74.42	19.56	-4649.57	1543.22	459.78	123.55	-5638.75	3282.98	7691.31	4998.55
d4	.060	73	19	71.3	21.23	-4984.31	1419.72	482.66	143.95	-7930.05	5179.42	10351.6	7415.46
d4	.060	106	29	85.91	15.17	-2554.93	1168.18	288.07	65.49	-4743.02	4120.84	7300.4	7800.21
d4	.060	176	25	67.87	11.64	-7816.35	1851.22	454.7	102.15	-15885	8967.43	29753.3	9304.66
d4	.060	222	9	95.74	12.01	-2411.47	1107.95	152.39	38.26	-6571.73	5290.86	7703.15	8855.04
d4	.060	232	45	29.99	24.07	-10594.2	3774.87	1042.62	357.12	-30945.7	18184.8	48876.6	27891.3
d4	.060	239	36	67.76	18.44	-8379.24	2891.04	482.62	134.2	-25602.8	13303	40987.8	22092.7
d4	.060	293	63	53.53	17.97	-13240.7	2580.5	593.67	122.39	-39061.4	12840.3	64963.9	19140.7
d4	.060	307	24	70.29	17.97	-6453.06	4004.78	455.66	163.34	-15403.2	13415.7	20798.4	22004.3
d4	.180	27	135	76.74	18.37	-2995.88	1114.29	488.07	169.63	-2473.16	1606.15	2951.52	2305.54
d4	.180	102	150	11.74	12.85	-11801	3781.02	1359.05	312.66	-26694.1	16212.6	52202.5	24440
d4	.180	505	168	21.98	16.83	-10601.7	3534.48	1169.1	262.84	-26176.3	14093.3	46776.5	24215.5
d4	.180	723	206	66.75	16.16	-3637.26	1082.64	451.07	93.98	-5291.54	3894.58	8551.01	5583.6
d4	.180	906	76	32.63	14.83	-7020.73	3350.01	1024.52	316.28	-8010.09	6295.75	13740.2	12289.9
d4	.180	994	132	38.8	18.48	-5070.89	2036.84	789.6	196.38	-7792.55	6476.24	13490.6	12481.9
d4	.180	1131	98	79.4	22.89	-5388.76	2248.19	311.78	106.61	-18834.6	14550.9	29291.3	24137.9
d4	.180	1198	85	34.73	21.03	-7171.03	3185.82	1044.8	324.25	-9844.31	7805.2	19147.4	18540.1
d4	.180	1217	161	28.01	22.21	-11349.3	3221.71	796.13	231.97	-41337.6	15529.5	68099	24988.3
d4	.180	1335	58	94.55	19.26	-1952.38	1189.26	295.2	150.43	-2383.74	2762.18	3305.73	4621.78
d4	.180	1364	150	48.37	22.57	-6938.87	2444.48	612.46	182.14	-14352	9790.75	26547.6	18217
d4	.180	1572	159	60.87	19.33	-8186.94	2804.33	439.35	98.38	-27770.4	16548.5	46589.2	28105.6
d4	.300	283	232	105.22	11.41	-1524.59	678.44	240.4	88.63	-1888.72	2347.41	2088.09	3647.32
d4	.300	1044	564	18.8	19.45	-12436.5	4374.98	1467.82	378.8	-28418.2	16665.7	47224.7	25479.5
d4	.300	2034	768	27.76	21.79	-11227.2	3542.72	1070.93	288.88	-39580.1	17679.1	63131.6	25602.2
d4	.300	3085	406	88.1	19.59	-2564.58	1143.65	408.21	137.44	-3101.47	2604.77	3943.63	4499.96
d4	.300	3606	717	60.14	17.53	-5315.39	1600.87	483.86	116.39	-11776.3	6983.72	16487.1	10413.8
d4	.300	3698	225	49.2	21.19	-5228.29	2728.04	1025.35	418.68	-5094.27	3831.4	7542.93	7363.13
d4	.300	3911	532	43.11	25.08	-9523.09	3446.37	727.94	232.56	-25989.7	16059.2	41423.6	23658.4
d4	.300	4418	741	74.53	17.06	-3531.35	1146.88	434.29	118.87	-5355.89	3229.74	6298.21	4921.21
d4	.300	4770	771	56.21	20.47	-10101.9	3041.13	501.29	123.99	-42037.6	17216	61765.8	25588.1
d4	.300	5109	286	93.98	19.6	-4479.21	1845.68	236.4	67.93	-13243.6	12249.4	19516	19230.3
d4	.300	6051	483	45.52	20.31	-5395.9	2031.86	936.63	273.36	-8649.16	5653.36	13365.4	9933.34
d4	.300	6210	490	78.61	26.44	-7025.67	2431.62	333.94	82.93	-26494.5	16119.6	39502	24914
d5	.060	20	13	60.58	19.19	-2884.36	821.89	662.54	224.29	-4242.05	2959.91	4028.56	2269.96
d5	.060	21	19	74.4	21.24	-4677.25	2036.62	338.74	61.67	-14989.3	10793.3	25084.8	17725
d5	.060	52	10	56.55	21.98	-6478.39	2469.41	459.14	146.6	-11595.9	7370.25	14658.9	11371.5
d5	.060	64	16	47.69	15.53	-5392.11	2041.95	781.45	173.43	-14550.8	10479.3	17837.7	16103
d5	.060	70	7	102.55	9.88	-2718.83	2769.09	162	44.05	-6426.51	9163.83	8587.07	13280.6
d5	.060	76	19	14.04	11.98	-11966.9	4392.07	1380.75	472.37	-25604.5	16305.5	39470.2	22172.7
d5	.060	80	15	52.87	21.85	-5806.4	2567.21	396.88	134.76	-13491.6	11626.3	30014.3	29738.9
d5	.060	87	23	90.25	10.44	-2821.48	917.69	323.6	76.66	-2889.65	1445.59	4030.63	4613.15
d5	.060	93	16	49.52	14.58	-6945.3	2568.3	595.54	116.37	-17775.2	15377.1	31875.4	23226
d5	.060	128	14	32.7	23.38	-8676.06	4011.59	918.33	356.31	-27542.7	12660.8	39343.8	20393.2
d5	.060	146	17	74.49	11.85	-7163.39	2399.98	387.65	118.3	-18355.7	10072.2	28097.7	18255.5
d5	.180	4	8	91.98	21.01	-2881.53	1431.33	254	62.82	-5028.25	4069.3	7532.55	5072.19
d5	.180	9	10	59.8	4.95	-4128.97	469.9	498.88	44.1	-3208.71	1031.37	2943.82	1346.59
d5	.180	13	9	62.95	4.01	-5836.83	801.47	462.26	29.56	-13334.5	7989.5	15706	10947.3
d5	.180	20	10	55.06	14.62	-4517.75	776.71	909.43	182.13	-3267.89	2141.74	3010.87	1821.57
d5	.180	22	7	84.2	34.64	-3017.31	1893.53	196.02	43.95	-4138.41	2833.32	5160.06	3824.55
d5	.180	36	10	43.59	31.18	-7934.59	2401.67	817.46	255.12	-18551.1	17095.8	31668.4	31422.9
d5	.180	60	7	66.62	15.87	-3097.37	736.8	583.67	78.65	-3898.51	2537.86	4563.64	3459.94
d5	.180	70	11	46.77	31.62	-8096.26	2124.17	521.17	179.86	-30017	13889	53525.6	27551.6
d5	.180	75	12	65.13	25.53	-3820.47	1096.49	402.93	73.17	-6311.67	4315.05	8095.63	4661.67
d5	.180	87	8	107.97	10.72	-1385.88	699.9	275.63	101.4	-1271.85	1101	1508.5	1217.32
d5	.300	9	63	44.06	25.81	-10015.6	3194.34	718.63	248.89	-40703.8	17892.6	60404.8	26536.8
d5	.300	32	39	100.47	12.82	-3893.98	1157.09	249.89	68.75	-10414.6	7165.72	15393.8	12712.3
d5	.300	33	28	103.62	11.46	-1805.29	854.59	258.22	67.36	-5183.91	4982.68	6640.13	7497.95
d5	.300	58	53	24.1	20.44	-11174.6	3689.75	1160.2	299.14	-29113.9	18337	47460.8	27870.8
d5	.300	136	58	40.53	19.97	-6039.73	2893.79	1097.21	342.56	-9629.19	5853.7	15395.4	11887.5
d5	.300	152	34	78.34	14.67	-3511.17	1413.2	418.13	117.25	-6785.43	5178.68	8856.84	8705.38
d5	.300	171	46	62.22	15.76	-4769.64	1880.07	454.88	110.25	-10016	7061.49	14782.4	9482.82
d5	.300	236	34	75.8	22.92	-7511.17	2014.41	341.33	100.27	-40528.4	16859.9	59225.2	23349.7
d5	.300	291	26	67.47	21.99	-3213.92	1891.42	594.56	308.34	-3551.77	1758.41	3895.41	2280.6
d5	.300	394	27	94.19	16.71	-4200.45	1893.38	192.24	55.33	-13917.4	10741.9	20355.1	17504.5
d5	.300	396	43	70.38	20.05	-6120.92	2328.06	449.61	137.96	-20162	9654.99	32920.8	17810.1
d5	.300	468	26	105.89	10.18	-1265.46	485.38	227.52	78.73	-1452.86	1182.3	1516.72	1574.95
d6	.060	1	2	99.7	1.48	-4422.43	2111.43	228.12	121.26	-28510.2	27517.3	40761.6	40150.7
d6	.180	1	4	37.3	26.76	-4824.06	2349.77	675.39	124.21	-14017.7	11622.3	24250.2	27085.9
d6	.180	1	4	37.3	26.76	-4824.06	2349.77	675.39	124.21	-14017.7	11622.3	24250.2	27085.9
d6	.300	1	5	27.74	24.83	-6356.49	2134.87	871	396.95	-15720.5	22312.5	23912.5	30458
d6	.300	3	2	82.32	13.01	-7013.38	2758.05	330.61	102.04	-7260.54	4776.15	17194.2	12881.5
d7	.060	4	3	52.84	8.29	-5905.07	822.45	844.77	69.79	-7845.8	4794.42	7499.45	4876.67
d7	.060	5	3	75.15	20.75	-4013.67	1871.61	226.91	34.3	-7432.76	3397.81	17345.8	14200.8
d7	.180	15	7	49.94	23.06	-4568.75	1301.34	950.43	410.02	-4394.49	1183.91	6327.37	2273.83
d7	.180	17	13	21.36	19.54	-11658.5	3937.21	1318.36	339.36	-21756.1	12801.5	38542.5	18001.8
d7	.180	19	5	49.78	9.27	-3760.01	1051.35	655.06	138.61	-3848.12	1911.63	8776.02	7229.15
d7	.180	25	14	56.17	10.39	-5449.75	3233.79	793.69	192.18	-11319.8	16045.5	19912.7	24906.8
d7	.180	39	8	79.12	12.94	-4239.9	2242.56	298.31	101.44	-15429	13673.2	23189.7	20938.1
d7	.180	49	6	43.65	3.12	-8646.87	3141.22	900.03	46.29	-25980.2	15525.3	43634.5	26028.7
d7	.180	53	8	51.75	20.65	-4289.36	2038.73	714.27	199.44	-4988.83	2649.85	6745.76	2765.21
d7	.180	56	3	47.11	14.66	-9727.65	1773.72	489	68.94	-22184	13336.8	53817.1	20567.1
d7	.180	64	3	86.37	14.17	-1964.98	159.67	160.25	32.43	-12014.3	7959.22	5106.83	1721.64
d7	.300	3	1	92.28	0	-11570.3	0	432.26	0	-11092.8	0	13608.9	0
d7	.300	11	4	56.43	23.92	-2675.69	984.45	717.56	107.03	-3491.94	707.56	3007.45	1143.35
d7	.300	17	6	56.7	20.14	-5021.87	2406.41	521.97	145.85	-16199.8	13632.1	20622	21316.8
d7	.300	19	8	31.24	18.75	-8408.56	2465.52	1171.83	303.2	-21484.7	19251.3	31101	28579.1
d7	.300	23	4	99.32	20.56	-1630.82	850.73	172.05	64.49	-3098.7	2195.53	3976.14	3415.52
d8	.060	6	4	42.45	34.08	-5551.08	2243.16	891.65	250.19	-6092.75	4206.76	7748.97	4696.38
d8	.060	12	4	13.17	16.34	-13398	5845.42	1881.98	367.38	-26343.1	17132.1	46136.6	34628.6
d8	.060	13	6	66.86	24.67	-4086.13	2073.76	356.55	91.76	-8591.1	7394.91	9789.84	5908.17
d8	.060	15	17	52.96	18.67	-7888.67	2898.47	486.37	142.81	-17361.5	14739.6	32587.5	24594.9
d8	.060	23	1	121.49	0	-682.15	0	74.32	0	-1097.19	0	1194.42	0
d8	.060	30	7	50.86	14.58	-5635.54	1825.42	412.47	67.47	-16311.8	12552	14385.6	10214.7
d8	.060	41	5	34.65	20.2	-11574.3	5414.49	705.24	301.45	-37959.1	20045.6	58289	35633.5
d8	.180	9	64	57.44	20.89	-7237.45	2951.79	470.33	164.75	-22852.4	16952.6	39785.7	29405.8
d8	.180	12	72	41.42	11.78	-6322.54	2599.79	1001.1	299.2	-11481.2	10394.1	18774.5	17656.4
d8	.180	140	71	18.26	17.5	-11230.9	4765.83	1074.45	382.82	-18878.5	12291.5	35694.4	23128.2
d8	.180	221	102	16.33	13.5	-12332.5	5366.45	1653.85	405.28	-18482.6	13466.3	37337.8	23269.2
d8	.180	264	63	24.64	21.43	-11559	3489.26	1149.18	296	-29976.7	17276.4	53583.1	26492.3
d8	.180	268	109	53.52	17.64	-5217.44	2110.37	717.46	247.44	-8534.5	9925.48	15654	17076.8
d8	.180	273	73	30.86	21.49	-10832.6	3626.69	825.38	232.39	-31025.8	13044.2	57046.1	22788.6
d8	.180	514	20	96.25	20.79	-2644.93	1616.04	188.39	53.2	-9368.1	12680	12704.9	19770.1
d8	.180	585	70	54.99	19.82	-5072.77	1970.37	905.67	325.14	-4965.1	3060.09	8865.54	6919.8
d8	.180	601	104	12.17	12.91	-13477.3	3989.87	1234.67	389.7	-32684.3	15852	59875.5	26070.8
d8	.180	706	53	42.47	15.47	-7494.51	2865.3	1062.88	234.83	-12298.2	10438.6	24486.7	18886.6
d8	.180	838	53	73.92	18.47	-3474.22	1571.5	350.55	118.58	-6736.56	9649.98	12740.8	15651.8
d8	.300	1	54	59.68	16.97	-5485.61	2310.92	665.4	219.13	-19342	15111	27462.5	22888.3
d8	.300	13	99	46.66	22.8	-11182.5	2969.31	628.77	192.54	-46382.8	17709.1	71727.3	25736.2
d8	.300	216	71	55.11	24.25	-7979.19	2464.07	593.02	198.33	-29739.8	22129	42795.9	24008.7
d8	.300	309	37	106.95	12.29	-1403.44	780.18	202.04	106.43	-2741.3	3493.21	3015.07	5000.45
d8	.300	366	50	28.29	21.46	-8345.95	4240.07	1073.22	280.41	-16160.6	9952.93	26419.7	19744.6
d8	.300	382	140	15.85	14.65	-12865.6	3451.49	1311.36	384.8	-42572.9	16401.7	66212.6	23267.4
d8	.300	431	31	75.79	13.8	-3693.31	2362.86	780.68	349.89	-3260.65	2794.65	3278.52	3154.16
d8	.300	581	87	35.73	22.5	-9982.71	3454.32	957.82	214.86	-27991.9	13073.9	43713.1	21393.5
d8	.300	600	83	83.27	24.33	-6317.88	2374.9	318.78	103.64	-24619.8	14238.4	36427.2	22296.5
d8	.300	684	101	60.67	17.41	-5290.88	2053.42	613.67	175.53	-11538	10400.9	17205.8	16556.5
d8	.300	878	70	91.08	18.78	-2913.96	1308.8	260.29	76.49	-5919.04	5871.15	8145.72	8777.78
d8	.300	905	96	23.73	14.87	-9744.33	4528.69	1470.35	383.32	-23072.1	18363.8	32697.5	26015.3
e2	.180	1	1	51.34	0	-9748.46	0	622.5	0	-41142.6	0	58750.5	0
e2	.300	1	1	63.41	0	-7536.99	0	657.78	0	-13234.3	0	14361.7	0
e3	.060	1	2	75.74	9.79	-5017.95	339.38	298.43	68.49	-4384.12	765.22	6170.38	699.43
e3	.180	1	1	78.47	0	-7433.96	0	559.82	0	-11435.4	0	14311.8	0
e3	.300	1	2	98.33	20.29	-2785.15	1537.33	529.6	270.09	-4043.64	3438.47	4676.43	4176.19
e4	.060	1	4	77.31	8.74	-2751.44	379.98	372.59	66.48	-2751.56	1396.34	5364.15	1543.64
e4	.180	1	1	93.19	0	-2355.31	0	346.91	0	-1802.45	0	1059.85	0
e4	.300	2	6	78.26	15.3	-3217.74	611.68	639.98	226.07	-3187.42	2408.67	3673.3	4840.59
e4	.300	6	1	39.67	0	-7329.03	0	926.1	0	-4368.84	0	3777.16	0
e6	.060	1	2	71	0.57	-4860.8	1316.28	379.23	20.67	-14584.5	6030.6	18838.1	12293.7
e6	.180	1	1	49.86	0	-8209.03	0	494.36	0	-3854.4	0	22979.3	0
e6	.300	1	3	106.47	13.64	-2496.01	2331.21	170.94	63.28	-8942.62	9140.82	12912.2	16014.8
e7	.060	1	3	68.12	30.15	-7899.32	5229.2	515.37	403.44	-14271	10136.2	15106.9	10206.6
e7	.180	1	5	29.44	35.95	-6374.54	2368.32	964.74	299.19	-15533.7	9350.03	23358.7	20264.8
e7	.300	1	6	22.76	30.22	-14484.3	6008.39	1194.95	407.56	-32249.5	17605.2	58027.3	31729
e8	.060	1	1	51.01	0	-6269.26	0	292.12	0	-11668.9	0	14897.7	0
e8	.180	1	2	70.63	3.47	-3338.54	25.22	481.67	22.01	-2282.28	981.31	4674.71	2381.96
e8	.300	1	3	67.86	23.48	-4962.9	3065.46	784.84	554.27	-7794.09	4593.82	7914.56	2768.93
f1	.060	1	3	61.68	12.63	-7196.08	722.97	609.93	196.85	-13735.1	7695.8	12882.3	6111.77
f1	.180	1	2	25.98	25.52	-11886.5	7594.44	995.04	447.01	-17331	12286.5	29520.1	23474.5
f1	.300	1	5	108.76	0.29	-5047.28	378.89	197.83	10.19	-25404.4	1067.87	36780.7	1588.14
f1	.300	9	3	101.98	5.55	-1954.65	529.57	207.26	40.78	-1194.85	483.2	1905.55	719.83
f1	.300	11	7	27.67	25.26	-9975.48	3082.94	1203.21	264.53	-13988.2	10518.2	17997.3	15133.8
f2	.060	1	4	65.88	11.01	-6002.57	1310.16	470.49	185.03	-9643.32	2514.52	9953.41	2461.13
f2	.180	1	7	4.85	0.6	-12334.1	2453.3	1109.74	41.04	-28386.9	13939.2	40605.7	22825.1
f2	.180	7	5	75.48	11.89	-4998.07	1259.78	520.64	123.35	-2772.06	1171.86	14528.8	8008.77
f2	.180	10	5	28.89	2.53	-13955.6	3970.91	1548.96	222.72	-32620.5	19250.9	55718.6	30915
f2	.180	19	7	15.27	3.53	-12314.5	1401.27	1078.32	86.28	-53292	14731.9	82580.1	21086.7
f2	.180	26	5	42.63	18.97	-13032.4	2548.31	670.74	131.44	-29088.8	9022.34	52810.8	17124.9
f2	.300	9	3	84.62	19.67	-6427.16	821.27	330.35	74.38	-16349.6	6528.21	21905.4	10658.8
f2	.300	15	4	41.76	8.33	-7102.89	1246.92	588.59	120.79	-10100.3	2306.63	14431.2	4439.03
f2	.300	16	6	12.52	14.51	-13170.8	2381.26	972.22	76.99	-37387.9	12955.7	50952.3	17332.7
f2	.300	25	3	62.25	25.22	-6904.45	1158.1	806.55	141.86	-7760.17	3827.1	8994.91	5664.81
f2	.300	32	4	38.07	22.8	-9278.48	1622.86	842.38	119.63	-33114	11441	52375.2	17988.4
f2	.300	33	5	74.14	2.79	-8104.91	1833.29	534.21	80.68	-40813.7	19612.5	57609.1	27069.3
f2	.300	36	12	38.77	16.48	-8469.03	1333.06	739.18	134.72	-11723.8	9233.27	16534.5	12794.7
f2	.300	37	3	75.58	10.46	-10029.9	3380.22	467.25	64.44	-38890.9	16962.2	60456.6	28743.9
f2	.300	45	4	94.88	9.39	-5659.12	572.3	211.7	35.99	-12612.4	10575.4	20129.8	18763.1
f2	.300	46	5	65.41	1.63	-10526.7	3692.04	507.41	8.71	-36950.9	29599.8	57325.7	44230.2
f2	.300	48	7	82.07	13.58	-2970.75	588.17	495.42	173.83	-2230.3	850.48	2815.46	927.71
f3	.060	1	3	89.12	1.09	-4618.31	1449.76	399.92	12.28	-7151.55	2779.02	7371.83	4417.12
f3	.180	3	2	100.05	5.03	-3178.75	1001.72	439.4	60.8	-899.78	330.43	1373.03	515.69
f3	.180	4	6	28.86	8.29	-7964.44	2505.6	680.74	187.98	-20397.7	16814.5	34911.2	29917
f3	.300	1	4	59.21	19.16	-8366.86	2625.7	633.08	181.95	-21251.5	16761.3	30384.3	23128.3
f3	.300	2	3	99.53	5.65	-2895.36	182.48	283.85	65.12	-2053.72	1599.63	2423.94	1940.3
f3	.300	11	3	107.24	5.34	-1951.2	411.05	215.07	18.21	-2086.85	1157.17	2071.55	1639.13
f3	.300	13	8	76.72	31.16	-5322.94	1160.79	464.55	147.48	-17258.7	15488.6	24364.2	22408.4
f3	.300	14	4	79.36	15.25	-4364.49	1336.96	609.63	93.87	-5590.04	4407.09	6680.19	5167.35
f3	.300	15	3	33.14	3.69	-11497.4	1154.02	603.82	22.68	-18945.3	5573.45	37001.9	9032.62
f4	.180	1	2	24.62	3.11	-10276.5	423.08	995.99	68.44	-65331	896.13	94584.1	1810.49
f4	.300	2	5	49.85	22.76	-7689.81	3738.62	518.41	138.98	-25701.1	17406.1	35247.4	23469.5
f4	.300	4	3	105.19	4.66	-3083.78	847.72	256.21	28.11	-11740.6	9094.07	14589.8	13422.8
f4	.300	10	3	89.41	16.36	-2420	846.27	235.04	31.56	-2646.2	1089.78	2766.62	2178.21
f4	.300	14	3	38.84	21.73	-8008.62	4384.24	873.07	83.26	-31292.5	33999.8	46140	49446.3
f5	.060	3	3	93.49	7.18	-2674.32	615.15	335.69	95.58	-8305.9	1525.1	4854.8	1640.84
f5	.060	5	3	53.01	6.57	-4083.61	580.91	466.25	74.69	-6046.05	2015.46	7029.74	4843.85
f5	.180	1	4	78.92	9.2	-2662.86	639.13	312.95	54.24	-3015.61	880.58	4716.2	693.44
f5	.180	2	2	82.52	0.88	-2488.48	186.03	339.79	18.64	-1732.6	234.86	1207.16	367.66
f5	.180	4	3	54.28	45.92	-9478.96	1731.87	379.23	225.47	-41767	15125.8	68567.7	32554.6
f5	.180	9	4	46.53	11.28	-7375.44	3537.07	571.68	81.97	-13392.2	5950.09	23102.7	8670.44
f5	.180	14	6	91.58	6.93	-1517.93	126.8	210.02	29.25	-1391.16	420.64	2283.19	1128.27
f5	.180	18	3	61.65	21.16	-5029.15	1915.33	275.49	42.48	-7561.3	3129.85	26646.3	12830.1
f5	.300	9	10	97.19	9.66	-1423.99	350.29	207.79	49.65	-1953.02	1242.64	2375.93	2443.97
f5	.300	29	12	47.08	28.31	-8637.24	3488.68	564.22	208.19	-30659.7	18113.6	47080.3	24457.5
f5	.300	38	6	99.44	9.75	-2155.82	1771.93	127.77	21.06	-6711.18	9576.91	8801.71	15694.5
f5	.300	42	19	91.76	18.53	-4160.17	1691.03	218.28	52.38	-18716.5	11564.5	26780.7	17658.8
f5	.300	45	20	88.28	7.49	-2646.96	695.97	310.22	88.8	-4126.27	2904.42	4320.12	3122.67
f5	.300	51	14	80.55	12.55	-3215.23	1379.91	561.16	137.57	-3028.06	2299.96	2999.42	3115.13
f5	.300	57	12	83.01	23.08	-3708.16	1091.7	356.27	107.94	-4040.59	1506.63	4529.42	2126.82
f5	.300	61	17	44.26	12	-5237.14	1419.74	1108.45	144	-5796.62	3034.23	6491.65	5202.55
f5	.300	95	14	79.66	16.36	-5772.34	1397.51	406.8	161.9	-20852.7	12030.7	32983.1	22751.5
f5	.300	106	10	30.71	15.31	-9169.03	3208.76	938.44	250.31	-20535.1	15160.6	33441.3	23790.3
f5	.300	123	12	79.54	26.5	-5736.41	1616.5	392.13	188.77	-21354.8	14349	27965.6	21722.5
f5	.300	133	14	38.06	15.76	-9417	3133.98	915.93	150.15	-31323.3	18378.6	46239.4	28491.5
f6	.060	4	3	33.27	24.21	-6967.13	1174.57	886.92	329.88	-9760.49	942.37	19973.8	14264.1
f6	.060	6	3	88.13	4.39	-3285.88	1481.87	174.24	73.51	-9727.1	5480.1	10460.4	6809.56
f6	.060	8	4	84.15	13.37	-2274.27	531.84	333.02	47.38	-5060.4	1053.19	5619.12	3492.47
f6	.180	100	30	103.54	9	-1477.67	346.14	177.54	36.42	-1543.63	795.78	1377	704.76
f6	.180	112	37	79.69	20.02	-4568.74	1715.45	291.15	85.53	-13797.6	11676.6	19875.7	17953.3
f6	.180	151	26	76.73	20.29	-6327.57	2428	232.99	54.97	-27864.4	17778.9	44574.4	30190.4
f6	.180	153	61	45.42	24.83	-10493	3842.14	595.3	223.95	-38490.2	18520.8	62875.9	30168.9
f6	.180	225	58	31.79	24.77	-9205.54	4239.25	1070.41	405.57	-25339.9	17386.2	41880.1	29127.5
f6	.180	235	50	67.24	17.59	-3241.96	787.44	480.41	115.37	-4589.61	2646.79	6668.68	3623.68
f6	.180	286	47	48.87	23.31	-5601.53	2044.55	680.99	197.43	-11482.8	7811.68	17347.4	12117.6
f6	.180	309	41	62.03	27.2	-5180	1464.99	511.61	155.49	-14202.3	6577.9	20378.7	11789.3
f6	.180	333	31	76.37	17.74	-2436.18	827.96	583.77	175.26	-1980.73	1100.42	2199.48	1194.04
f6	.180	416	26	100.3	13.15	-1808.21	631.13	116.89	25.06	-2779.54	2220.68	3653.52	3010.44
f6	.180	424	53	88.17	15.29	-2959.85	1089.78	199.79	47.52	-6735.15	3853.98	8296.84	5448.63
f6	.180	474	32	90.33	22.49	-5233.89	2335.73	131.85	29.93	-19078.2	17694.6	28903.7	29307.8
f6	.300	22	130	25.29	21.23	-11708.2	4904.08	1154.61	337.71	-30532	16252.8	47694.8	26353.7
f6	.300	84	75	85.72	12.57	-3055.24	975.62	342.09	96.88	-7076.58	4567.58	8829.31	8236.03
f6	.300	146	38	96.95	12.83	-2043.2	1121.44	170.57	44.92	-3932.93	3032.72	3196.3	3642.54
f6	.300	200	30	92.19	20.28	-2850.46	1848.09	99.65	23.63	-11375.4	13851.6	13574.7	18756.5
f6	.300	331	176	42.92	20.59	-11960.3	3584.07	745.11	178.57	-29768.8	14200.5	49129.2	21542.1
f6	.300	410	79	83.63	24.32	-3450.5	1741.43	227.84	65.07	-8756.9	7850.31	10327	11169.5
f6	.300	421	111	69.43	18.94	-4848.34	1523.89	499.36	127.36	-9119.9	6322.37	12531.9	10654.1
f6	.300	513	86	53.55	22.77	-4191.43	1494.03	747.09	299.89	-6292.97	3905.16	7342.57	5072.11
f6	.300	527	75	57.34	27.43	-7466.12	2330.25	420.25	187.91	-27846.7	16527.9	42228.6	22683.9
f6	.300	758	76	87.67	12.11	-2538.37	824.17	430.37	128.63	-2190.65	1277.22	2242.65	1862.93
f6	.300	796	126	52.88	26.8	-8201.29	3305.31	536.88	178.89	-32183.5	17141.8	50880.8	27772.2
f6	.300	797	33	101.2	7.93	-1515.81	429.19	262.76	73.46	-1669.95	684.91	1593.64	2395.3
f7	.060	4	3	84.73	12.04	-3982.71	977.66	448.58	44.16	-6969.53	2205.83	5924.57	3585.12
f7	.060	6	4	86.71	12.77	-1963.92	300.81	247.71	49.3	-6298.33	2691.33	5089.98	373.43
f7	.180	3	7	57.2	14.74	-3906.44	1058.2	379.57	86.28	-11321.1	4733.47	13370.3	6735.35
f7	.180	10	8	42.97	11.9	-4379.05	921.67	753.76	113.26	-12115.6	5328.38	20463.8	10993.2
f7	.180	13	1	94.03	0	-1351.84	0	269.7	0	-1033.03	0	956.24	0
f7	.180	19	15	40.79	10.76	-6515.84	3557.55	631.94	92.92	-24211.5	25822	33787.1	37779.8
f7	.180	20	5	96.31	15.05	-2882.44	1479.11	180.15	37.55	-8903.42	7409.52	10054	8945.95
f7	.180	30	7	73.88	22.84	-3133.28	1205.57	361.51	137.93	-5285.68	2231.7	8872.78	4518.69
f7	.180	41	7	33.79	27.8	-7799.75	4220.43	1093.7	385.8	-22166.9	18274.6	38176.4	29765.9
f7	.180	47	4	13.66	2.99	-5248.02	1702.86	735.36	87.54	-6888.55	877.28	13301.1	1478.91
f7	.180	59	7	106.35	4.85	-1920.32	1280.59	107.44	17.12	-3407.62	4087.57	3837.92	5573.08
f7	.180	60	4	52.87	11.69	-5212.45	1194.48	733.36	169.2	-5131.33	1798.69	9316.52	3006.43
f7	.300	4	4	72.77	11.51	-7086.88	3554.11	1112.15	125.59	-16224.5	19969.2	20864.8	27131.2
f7	.300	13	4	89.2	13.36	-2813.68	1889.65	142.3	41.34	-7041.97	5704.7	7305.07	5995.02
f7	.300	18	6	106.29	8.56	-1346.03	452.1	228.81	40.48	-1457.02	657.09	1252.58	734.98
f7	.300	20	9	32.98	16.5	-8392.96	2561.4	997.95	119.77	-13389.8	5935.71	17531.7	10261
f7	.300	44	8	83.87	17.79	-3300.71	1599.55	459.92	124.79	-2436.16	1666.42	2974.22	2333.42
f7	.300	50	16	22.97	22.52	-9527.91	2705.52	1011.05	197.36	-33128.5	21103.5	53952.8	23304.8
f7	.300	57	14	30.33	9.55	-7399.09	2642.18	1467.94	374.21	-10926.3	12141.6	14309.3	11184.5
f7	.300	61	7	84.31	16.52	-3363.47	1451.59	328.35	111.76	-8211.78	3522.81	10274.5	3082.18
f7	.300	68	6	52.69	12.02	-5651.87	1351.29	528.6	56.75	-15798.2	12542.1	20011.5	16052.5
f8	.180	1	4	67.42	41.06	-4237.21	2910.62	531	457.34	-5832.89	6868.16	11510.2	12635.5
f8	.300	1	3	95.85	4.22	-2454.47	542.72	345.97	96.25	-1872.89	597.94	1263.47	482.06
g1	.180	1	2	23.17	2.08	-7024.03	950.03	1103.1	89.73	-4585.78	688.22	9287.29	1745.29
g1	.180	3	3	61.67	35.73	-4692.28	2882.2	821.61	524.05	-4666.51	4086.44	5240.98	4769.31
g1	.300	1	4	72.05	11.46	-3499.17	1177.57	268.78	63.74	-3459.83	1564.17	6947.04	5050.4
g3	.180	1	2	91.76	1.69	-4474.69	2347.77	455.17	12.24	-4314.67	3147.24	6032.78	4699.74
g3	.300	1	3	78.08	31.51	-4996.19	1448.14	391.01	134.93	-7068.67	4801.8	10440.1	6394.11
g4	.180	2	3	94.35	1.62	-3475.38	1154.96	415.19	113.6	-1246.05	211.31	1229.86	475.74
g4	.180	9	7	19.52	3.46	-7308.39	2238.22	1327.29	241.04	-26122.3	16717.4	39462.9	28616.3
g4	.180	10	2	67.95	39.57	-8476.39	2106.61	472.81	393.7	-11768.5	6692.22	10655.6	4579.07
g4	.300	2	5	89.18	7.07	-4935.57	456.24	481.84	216.1	-6283.25	3252.86	5310.43	2869.82
g4	.300	3	2	88.44	3.83	-4798.07	803.75	281.1	20.07	-32089.1	15654.5	43658.4	20089.7
g4	.300	6	3	90.56	9.2	-2056.32	324.44	312.87	69.66	-1707.9	348.02	1171.54	358.48
g5	.060	1	2	84.93	12.52	-7853.23	2341.09	414.23	58.66	-15549.3	8892.29	19629.3	9307.44
g5	.060	5	2	40.99	8.48	-5161.63	547.99	1077.61	63.78	-10380.1	1580.28	9932.07	5626.42
g5	.060	6	4	85.85	15.01	-4081.36	1722.66	236.76	85.06	-7610.88	1544.71	5858.98	2784.8
g5	.180	11	2	60.64	1.94	-7880.42	4717.28	843.05	13.26	-13395	10238.6	16407.1	12620.6
g5	.180	14	6	68.09	19.68	-5148.72	859.83	561.55	156.39	-7780.29	3045.12	10236.4	4220.89
g5	.180	16	6	89.08	13.04	-3095.68	1101.85	288.8	97.01	-2643.14	1928.93	3624.82	2596.61
g5	.180	17	4	77.93	9.32	-2963.56	1521.62	160.04	14.69	-5309.41	6127.27	7292.84	7565.21
g5	.180	20	3	69.6	1.65	-3295.23	971.3	298.53	14.51	-10876.6	5939.24	22636.2	13604
g5	.300	4	7	100.88	5.49	-2238.18	345.19	250.18	52.22	-1899.23	636.2	1754.27	1107.65
g5	.300	7	12	62.25	22.27	-6238.39	2072.77	438.31	116.05	-20703.1	14661.7	29183.4	21395.5
g5	.300	22	8	36.19	12.23	-6409.04	1771.56	884.79	342.33	-10514.1	10339.4	12642.8	15472.3
g5	.300	25	7	99.86	9.59	-1799.66	433.9	150.6	31.24	-2654.48	643.29	2261.4	1818.59
g5	.300	42	15	15.35	7.66	-11449.6	2232.29	978.07	244.5	-42684.2	23222.4	63597.9	36702.1
g5	.300	59	9	79.85	16.35	-4077.07	625.25	426.15	130.87	-13646.9	4758.71	14600.4	3580.99
g5	.300	63	9	70.83	17.82	-10275.1	2928.88	526.69	107.36	-46589.3	19322.9	67039.4	25887.6
g5	.300	69	9	74.28	24.34	-6165.2	1427.52	580.33	210.02	-7573.58	4012.2	8812.93	3256.14
g5	.300	72	4	77.92	12.99	-2480.41	856.95	499.77	325.41	-4031.4	3116.81	4132.54	4211.71
g5	.300	85	13	86.17	18.81	-2597.6	434.57	334.1	84.88	-3615.03	991.71	2965.33	1761.45
g5	.300	87	11	84.71	8.15	-3393.79	965.53	455.81	132.89	-3293.82	1529.85	2804.78	1804.12
g5	.300	93	7	47.7	17.65	-5512.13	1587.45	853.77	219.29	-8636.97	3038.91	11096.8	4195.52
g6	.060	1	1	83.96	0	-9334.48	0	197.56	0	-24080.1	0	21900.1	0
g6	.180	2	2	65.15	12.77	-3479.83	746.24	514.33	44.23	-7635.26	1573.83	11744.9	2417.11
g6	.180	6	6	102.47	8.04	-2455.93	1145.97	185.11	53.2	-2914.83	2344.66	3054.35	2449.57
g6	.180	8	4	61.28	22.04	-7020.99	1870.31	488.41	66.71	-12012.5	7405.52	19590	19469.6
g6	.180	9	6	36.35	27.14	-6009.74	2277.27	800.81	407.33	-19343.4	14077.3	31681.9	25813.7
g6	.180	16	3	46.29	21.89	-5430.79	1550.54	957.13	247.8	-3948.97	2499.91	6932.05	4700.52
g6	.300	5	5	93.52	14.45	-3457.41	1944.91	210	83.92	-9828.31	5490.27	14188.5	7928.04
g6	.300	7	6	84.64	21.26	-3811.01	2378.94	378.32	131.07	-6155.66	4052.9	10324.9	8613.83
g6	.300	9	4	100.72	0.04	-3003.6	543.12	255.46	0.43	-7951.43	445.5	3759.02	862.17
g6	.300	19	5	41.16	21.65	-7547.28	3406.76	917.34	459.79	-10383.7	5273.56	10324	5270.69
g6	.300	21	5	94.33	8.15	-5154.81	2691.83	442.25	198.66	-17035.7	16419.5	19249.5	20514.6
g7	.180	1	4	59.27	13.89	-3400.42	412.31	437.85	143.47	-5290.05	2806.87	11901.8	9261.26
g7	.180	2	4	27.04	23.05	-6600.69	1021.43	845.66	242.63	-29538.5	19960.9	38449.5	22530.3
g7	.180	3	3	60.35	0.72	-7909.51	309.06	614.5	2.98	-28790.5	1530.55	40326	2953.44
g7	.180	10	7	53.82	6.69	-5556.07	1947.55	761.42	133.01	-6836.95	5799.75	10191.5	7968.41
g7	.300	1	4	58.01	40	-3125.79	1634.84	408.23	95.45	-5000.82	3601.71	6142.1	3669.05
g8	.180	1	2	47.96	28.35	-7871.15	5115.74	520.25	169.73	-20450.6	18388.2	43666.3	40617.1
g8	.300	1	4	46.52	7.99	-5554.15	2825.84	683.3	114.36	-8795.14	4567.35	10925.6	4261.88
h1	.300	1	1	0.2	0	-6673.1	0	1028.29	0	-9349.27	0	9301.96	0
h3	.180	1	1	81.76	0	-6962.41	0	478.67	0	-3639.7	0	4930.01	0
h4	.180	1	2	65.03	5.61	-5313.08	398.46	249.47	375.51	-4595.54	2296.01	5513.21	2599.04
h4	.300	1	8	30.98	3.07	-10735.8	1062.17	901.88	66.61	-45742.3	13634.2	68758.4	19684.2
h5	.060	1	2	53.6	10.94	-9978.14	5086.6	377.19	79.61	-29635.7	5028.26	53225.6	4928.79
h5	.060	3	3	60.78	4.58	-4132.92	278.02	369.13	31.75	-8840.27	1951.14	9734.45	2926.67
h5	.180	1	2	92.74	4.42	-4650.25	2527.09	290.23	42.53	-10147.6	9317.87	12646.2	12059.8
h5	.300	1	1	100.64	0	-1904.42	0	137.13	0	-3679.3	0	4530.14	0
h6	.060	1	1	45.13	0	-6327.32	0	332.2	0	-28032.6	0	37261.7	0
h7	.180	1	2	11.25	8.03	-10852.4	285.06	1258.96	40.34	-6697.92	1632.17	8749.33	450.67
h7	.300	1	1	83.77	0	-3578.08	0	300.39	0	-6059.72	0	6342.7	0
h8	.180	1	2	46.07	2.94	-6074.48	98.38	652.26	122.57	-8371.36	4563.76	7963.33	2174.33
h8	.300	1	1	38.2	0	-8829.32	0	698.02	0	-12021.9	0	16810.2	0

## Sheet: CYS.pH9.5814
Chess Square	Parse	Cluster ID	Total Count	Sidechain SASA	stdev SASA	Sum Hydro(-)	stdev Hydro(-)	Sum Hydro(+)	stdev Hydro(+)	Sum Polar(-)	stdev Polar(-)	Sum Polar(+)	stdev Polar(+)
a1	0.06	32	23	13.51	11.19	-2676.68	1340.86	395.38	150.77	-3858.45	2180.18	6941.36	2524.91
a1	0.06	53	11	36.51	19.2	-2055.54	1842.01	112.37	258.02	-2864.27	2508.33	4874.81	3863.98
a1	0.06	76	19	0.37	0.49	-1229.65	553.9	835.81	103.6	-3824.29	2926.6	6986.48	4152.38
a1	0.06	121	35	5.37	12.72	-2423.16	913.05	540.71	128.25	-2502.57	1413.99	5680.71	2168.32
a1	0.06	122	91	0.87	3.64	-2915.12	1131.39	807.35	182.8	-1909.4	802.6	4356.63	2208.44
a1	0.06	213	36	3.27	4.69	-3149.18	1136.68	651.29	177.78	-2100.7	1002.02	4835.38	3034.57
a1	0.18	1	3	0	0	-1716.4	363.33	648.1	103.99	-2620.11	360.73	5037.05	968.18
a1	0.18	2	2	9.48	2.6	-1015.26	20.74	699.32	111.89	-8379.82	632.03	13077.3	1842.95
a1	0.3	1	3	0	0	-2563.33	551.95	539.54	13.2	-1897.95	313.86	7012.12	762.15
a2	0.06	1	7	1.83	1.67	-2057.72	643.56	690.87	163.7	-1951.17	416.94	3314.32	1198.97
a5	0.06	1	1	0	0	-3631.74	0	968.69	0	-3611.41	0	7536.28	0
a5	0.18	1	1	27.53	0	-3291.77	0	1038.27	0	-458.03	0	2448.55	0
a6	0.06	1	5	8.7	8.74	-1907.78	656.67	426.44	254.97	-3050.87	1216.92	5641.84	1639.92
a6	0.18	1	1	38.34	0	-998.29	0	354.77	0	-1187.95	0	1510.93	0
a7	0.06	1	1	0.16	0	-1437.82	0	710.19	0	-5662.27	0	8985.57	0
a7	0.18	1	2	12	11.76	-2125.5	571.2	874.52	96.07	-2978.58	1018.26	4572.9	2442.65
a7	0.18	4	3	16.41	14.12	-2292.73	988.89	752.06	56.45	-4280.8	1257.63	7398.69	5617.03
a7	0.18	6	4	11.51	0.41	-1098.11	468.17	381.67	37.28	-3669.06	1213.88	3178.53	806.59
a7	0.18	7	3	40.96	17.3	-1037.51	633.95	312.2	121.56	-5907.51	2553.12	10829.8	6700.06
a7	0.18	9	4	44.05	10.57	-1100.91	196.3	304.89	38.18	-3628.23	2207.99	5851.2	2421.39
a8	0.06	2	6	2.72	5.99	-1130.63	378.34	930.15	143.76	-2646.45	749.6	4535.7	1281.86
a8	0.06	5	6	16.88	15.01	-4523.42	5650.93	253.05	149.79	-3627.44	1225.98	8178.97	1899.14
a8	0.06	7	3	15.38	11.05	-1824.34	1489.99	392.11	110.26	-6683.84	3781.67	9497.59	3078.45
a8	0.06	21	4	6.82	8.61	-2540.25	1695.99	688.01	111.52	-1572.75	720.18	2493.48	578.74
a8	0.06	24	7	0.2	0.39	-2367.14	475.86	858	192.94	-2937.09	1077.22	4550.21	2368.16
a8	0.06	25	2	0.17	0.17	-1302.08	186.24	790.35	50.16	-3410.11	664.9	2990.23	45.51
a8	0.18	21	4	48.71	12.86	-936.91	276.78	72.67	33.93	-1963.27	406.4	5795.87	1581.45
a8	0.18	26	19	3.62	7.13	-1518.02	525.63	675.44	160.18	-4982.62	2092.55	9450.97	2360.22
a8	0.18	27	11	0	0	-1247.85	318.86	675.14	122.3	-3163.7	1438.48	6728.31	1664.29
a8	0.18	71	32	0.67	1.76	-2371.35	897.47	807.08	169.46	-3076.53	1318.46	6935.88	2752.01
a8	0.18	77	10	9.31	9.72	-1923.83	1070.65	647.99	106.18	-3121.8	1235.05	6064	1829.75
a8	0.18	84	9	12.39	6.24	-1762.23	846.93	83.65	754.95	-3663.29	1632.71	8003.91	2645.37
b1	0.06	8	38	14.47	18.97	-1348.28	894.8	762.94	153.3	-3479.33	3866.95	5985.4	3510.3
b1	0.06	12	30	23.07	20.59	-1813.17	1049.41	244.43	227.02	-2668.61	1412.93	6158.08	2219.2
b1	0.06	35	39	4.71	7.83	-2267.42	1004.31	554.91	119.71	-4147.42	3648.55	6758.3	2457.65
b1	0.06	46	65	0.56	1.97	-2538.55	873.78	844.32	173.75	-2134.58	1130.61	4596.25	1760.13
b1	0.06	227	5	44.03	27.69	-1679.03	760.83	92.96	31.66	-5256.16	2017.38	9881.15	5085.24
b1	0.06	237	70	3.88	6.11	-2869.51	1025.51	627.08	187.33	-2176.34	881.86	4342.79	1764.21
b1	0.18	1	4	9.67	11.08	-2494.62	1047.86	684.49	176.73	-2622.33	458.72	6247.91	3015.55
b1	0.18	4	2	63.09	11.93	-853.66	512.52	247.39	80.31	-1544.03	55.71	4207.36	755.32
b1	0.18	7	4	16.64	16.83	-1719.7	923.16	609.5	281.07	-3808.67	1064.13	5676.75	1131.55
b1	0.3	22	22	3.54	6.43	-2167.94	1391.52	700.43	128.5	-3291.61	2004.5	7480.95	2079.62
b1	0.3	28	23	5	3.12	-2257.95	467.04	951.37	133.42	-2672.19	1172.82	8863.66	1487.64
b1	0.3	119	31	20.57	26.23	-1463.34	825.21	311.7	311.37	-2899.54	1935.08	6552.2	2503.77
b1	0.3	122	38	1.03	3.33	-2353.89	1139.64	794.39	109.08	-2686.97	1354.98	6448.24	2123.38
b1	0.3	149	34	4.07	7.05	-2224	830.59	573.37	99.25	-3242.71	2280.59	6904.62	2250.69
b1	0.3	150	21	1.19	1.86	-2708.56	991.59	771.33	183.21	-2037.63	1066.65	4939.99	2322.85
b2	0.06	6	12	5.92	1.74	-2826.21	544.74	676.76	67.71	-12743.8	3238.77	19433.7	2251.85
b2	0.06	7	2	6.71	0.96	-2352.9	145.01	536.91	73.86	-3891.84	155.38	12776	525.51
b2	0.06	11	5	12.12	21.46	-2545.25	855.72	441.43	182.2	-2258.74	1347.61	6128.18	3682.14
b2	0.06	19	2	4.1	0.23	-2540.73	291.41	677.87	158.7	-10467.4	1321.23	18074.9	1515.86
b2	0.06	29	8	3.95	1.34	-1723.14	491.38	646.27	98.42	-7048.23	2280.85	10387.9	3390.1
b2	0.18	1	2	3.27	0.65	-4561.88	308.36	378.21	269.33	-7497.5	741.41	13030.1	3482.08
b2	0.18	5	4	2.41	0.66	-2658.85	1119.64	648.2	132.9	-9471.21	5709.1	15706.7	3792.72
b2	0.3	1	4	11.22	9.26	-2857.54	911.34	617.39	160.61	-1979.18	586.21	6558.53	1062.41
b3	0.06	1	1	4.73	0	-9443.45	0	796.55	0	-4033.27	0	12044.6	0
b3	0.18	1	1	38.47	0	-2036.69	0	480.53	0	-703.67	0	1276.82	0
b3	0.3	1	2	0.51	0.18	-4833.93	330.29	767.07	92.72	-2380.46	12.98	6504.46	654.67
b4	0.18	1	1	99.21	0	-192.5	0	37.62	0	-1428.3	0	1419.82	0
b4	0.18	4	4	7.06	11.34	-4176.04	1078.6	676.98	216.15	-2205.14	759.37	5666.8	3791.82
b4	0.3	1	2	4.26	4.26	-2367.02	550.03	226.09	33.43	-2432.16	250.88	5287.13	189.62
b4	0.3	4	3	8.81	11.24	-1608.82	970.45	535.44	93.59	-2506.37	1408.56	5268.21	3170.83
b4	0.3	6	2	1.57	0.16	-2305.43	56.54	805.26	0.57	-4366.79	1251.73	7471.15	948.74
b5	0.06	1	2	0	0	-855.93	159.28	677.76	52.15	-2745.52	149.31	7295.69	145.82
b5	0.06	2	6	2.03	0.7	-4691.11	1020.07	467.14	39.4	-1716.88	325.17	4220.44	481.38
b5	0.06	8	5	7.7	8.56	-3441.58	555.4	442.03	178.86	-2993.14	1575.87	6252.1	2491.17
b5	0.06	18	13	4.54	13.6	-2176.41	902.86	787.41	227.21	-2959.76	1109.83	7241.38	2053.86
b5	0.06	29	5	0.24	0.22	-1539.98	180.84	646.56	86.95	-2841.46	361.7	5997.31	185.57
b5	0.06	34	4	25.3	4.19	-1426.6	275.17	180.89	24.56	-5745.96	4007.55	9896.33	4806.62
b5	0.18	1	2	59.94	44.16	-1188.28	1089.79	195.46	83.15	-1000.57	748.83	1445.94	1182.14
b5	0.3	5	6	3.14	6.06	-2977.72	538.5	660.42	104.56	-1656.98	355.61	4349.69	1032.16
b5	0.3	8	10	39.19	32.99	-1390.36	886.45	190.27	61.22	-1981.41	858.25	6754.83	3794.08
b5	0.3	9	9	2.39	3.86	-1848.94	908.06	825.48	87.05	-3154	1148.43	8221.69	1906.52
b5	0.3	11	5	1.65	0.8	-4081.91	509.05	668.08	98.08	-1387.05	538.32	3329.39	659.92
b5	0.3	18	6	9.55	15.52	-2439.68	902.93	446.77	73.03	-3307.36	1166.5	11434.5	6870.66
b5	0.3	39	6	10.07	7.44	-2406.64	830.38	632.63	116.9	-1780.46	1086.68	6221.95	4130.61
b6	0.06	1	11	2.6	6.89	-2444.1	821.24	629.98	188.45	-2817.31	1466.48	6658.88	3496.73
b6	0.06	4	2	32.72	27.09	-1370.12	91.02	251.55	16.53	-2368.5	1128.26	4889.74	1625.3
b6	0.06	6	2	49.26	14.47	-1156.97	254.99	93.12	28.35	-1674.84	420.69	4890.63	650.07
b6	0.06	16	5	28.11	8	-1638.7	521.95	260.74	54.03	-2136.08	1058.85	4044.67	2259.81
b6	0.18	1	3	14.8	20.65	-1010.72	540.06	352	542.3	-2516.78	1480.32	3997.18	2553.96
b6	0.3	4	5	1.57	3.08	-2353.17	711.78	737.3	142.07	-2985.45	976.3	7892.9	3267.4
b6	0.3	5	6	0.15	0.33	-3000.9	1199.78	1017.27	133.96	-2883.57	1140.99	6976.79	1254.42
b6	0.3	7	6	19.53	14.15	-1441.84	470.82	540.78	74.62	-3998.68	1709.33	8071.94	1342.47
b6	0.3	9	5	9.69	5.82	-2080.33	1366.73	640.83	246.01	-1061.04	299.74	3800.9	520.83
b6	0.3	15	5	29.04	18.15	-1124.32	640.66	550.43	157.24	-1592.77	666.35	4218.69	1620.75
b6	0.3	31	5	32.32	16.76	-2014.46	1117.56	249.68	101.44	-3922.53	3023.88	6686.99	1430.9
b7	0.06	1	2	0	0	-1904.98	186.63	702.05	36.46	-1687.33	127.41	4172.62	1465.98
b7	0.06	2	2	0.31	0.31	-1621.76	571.87	983.52	79.8	-3474.43	1666.65	6684.43	818.14
b7	0.06	5	3	13.44	4.76	-2442.3	824.36	442.28	34.18	-4355.93	1048.5	7593.86	1421.75
b7	0.18	7	34	1.09	2.34	-2242.32	1045.96	774.57	231.03	-2160.52	1031.37	4183.81	2068.87
b7	0.18	26	26	6.76	10.14	-2261.15	1134.94	553.02	147.19	-2333.87	1064.17	3861.61	1559.02
b7	0.18	62	2	88.38	19.74	-94.19	36.53	79.87	24.33	-1278.57	801.77	2500.4	1879.19
b7	0.18	64	12	11.61	9.96	-1665.61	379.08	623.56	111.27	-7194.47	4469.68	13093.9	5410.71
b7	0.18	68	17	39.26	33.61	-1437.64	945.05	238.17	181.02	-3486.58	2068.87	7246.58	4459.89
b7	0.18	86	38	4.48	7.06	-1676.27	473.69	734.66	161.37	-4262.13	1656	6209.82	3267.82
b7	0.3	16	4	11.72	17.9	-2408.29	696.97	478.65	154.47	-2857.77	1366.99	5981.4	1211.08
b7	0.3	18	5	49.14	27.57	-1068.62	550.91	199.84	58.78	-1685.44	1057.63	4041.6	2482.64
b7	0.3	20	12	2.25	4.67	-2348.29	762.87	897.38	80.17	-2438.15	1852.8	5967.45	1806.65
b7	0.3	33	5	10.18	7.24	-2103.37	572.31	313.98	116.02	-2107.03	843.32	5760.92	1889.32
b7	0.3	36	9	0.77	1.07	-3983.3	1382.18	790.84	112.61	-1555.03	673.31	4807.73	1685
b7	0.3	41	7	7.04	15.62	-1921.11	539.66	486.45	125.07	-3060.24	1206.66	7225.22	1812.26
b8	0.06	1	9	16.63	16.48	-2297	1176.71	434.83	287.55	-2575.48	1008.97	7910.01	4401.04
b8	0.06	15	8	9.8	16.1	-1581.59	694.58	756.24	155.28	-2046.28	1240.91	5303.77	4518.74
b8	0.06	23	11	2.99	6.26	-2736.4	1071.97	767.87	135.57	-2585.9	3050.25	4923.52	2294.85
b8	0.06	35	7	2.06	2.91	-2352.78	486.37	420.6	86.88	-2416.56	719.45	3407.28	865.65
b8	0.06	47	8	34.19	21.23	-1364.77	861.44	128.72	45.59	-2098.18	1020.19	5519.24	3545.74
b8	0.06	57	20	0.72	1.99	-1958.84	904.52	939.63	164.4	-2544.55	581.39	4096.41	1633.66
b8	0.18	23	58	13.98	16.92	-2106.55	1152.78	418.14	151.38	-3115.32	1269.47	5470.98	2078.12
b8	0.18	195	80	5.54	6.75	-1742.4	816.38	644.78	167.61	-4707.14	2032.99	8264.76	3618.14
b8	0.18	249	86	2.28	4.82	-1882.78	930.74	759.48	137.24	-3499.09	1380.57	6019.18	1904.01
b8	0.18	294	19	34.1	26.11	-1256.78	884.74	125.02	276.11	-3718.06	2743.48	5450.1	3246.98
b8	0.18	323	42	3.31	6.24	-2337.68	980.58	741.95	254.2	-2765.31	1325.48	4398.22	2052.73
b8	0.18	373	114	0.8	4.11	-2859.67	910.42	863.12	168.3	-2298.57	740.53	4225.06	1105.14
b8	0.3	45	86	0.45	1.58	-3150.89	959.94	766.19	181.49	-1702.28	774.45	4946.64	1329.97
b8	0.3	116	72	7.17	12.08	-2449.93	978.98	478.49	140.9	-2518.49	1499.99	6068.46	2680.41
b8	0.3	151	74	1.12	3.47	-2191.16	685.42	779.61	108.29	-2302.61	1087.27	5224.36	1816.56
b8	0.3	170	55	6.95	9.85	-1840.51	1063.92	689.07	156.37	-4565.15	3503.83	9102.18	5244.65
b8	0.3	221	18	45.76	27.21	-1705.64	1430.8	144.49	65.08	-3048.33	2929.12	5370.42	2767
b8	0.3	233	34	12.46	15.09	-1992.3	1124.89	251.33	579.09	-3653.37	2593.49	7449.22	4439.15
c1	0.06	8	12	4.13	5.45	-2627.13	1109.96	763.32	350.64	-1650.26	269.57	4182.61	1691.37
c1	0.06	10	4	42.68	22.83	-1184.47	765.57	-8.9	480.99	-3474.99	1815.23	9686.61	5802.35
c1	0.06	12	10	5.66	4.72	-2277.85	1185.63	543.83	101.61	-4572.64	2988.56	6448.23	3119.83
c1	0.06	48	25	2.54	4.48	-2306.58	891.46	704.4	144.16	-3391.55	2326.53	6622.71	2041.66
c1	0.06	52	15	6.45	5.78	-2342.19	1035.37	479.18	163.62	-4399.05	2226.18	9429.36	3285.71
c1	0.06	58	7	11.82	6.58	-2219.74	1181.15	436.76	158.48	-3713.63	1502.22	7132.75	1480.18
c1	0.18	1	3	1.09	0.63	-1902.44	1043.97	749.21	68.34	-4463.78	1200.4	7649.32	2269.01
c1	0.18	2	3	9.86	13.6	-1702.7	483.94	417.57	128.31	-3705.28	1286.27	6995.28	2675.36
c1	0.18	3	1	5.11	0	-2457.97	0	484.28	0	-1641.31	0	1240.48	0
c1	0.3	7	10	1.93	4.01	-2471.87	1096.29	782.1	247.22	-1909.64	760.89	4783.53	1398.48
c1	0.3	35	29	4.27	10.34	-2462.69	1339.35	654.95	150.34	-2799.66	1716.96	6347.76	2117.75
c1	0.3	38	12	19.22	6.37	-1798.16	599.3	244.69	61.91	-3092.76	967.58	7248.59	1927.57
c1	0.3	46	2	93.66	13.42	-144.71	54.91	117.92	67.65	-324.53	13.31	1453.05	386.62
c1	0.3	48	11	27.16	28.11	-1155.08	544.34	229.81	146.46	-3439.47	2092.58	7959.15	3703.3
c1	0.3	49	16	7.4	14.86	-2855.29	1438.06	588.5	153.25	-3506.02	3399.84	6665.46	4079.6
c2	0.3	1	7	0	0	-3825.59	246.86	500.41	45.35	-2157.46	170.77	5884.15	630.18
c3	0.3	1	3	25.13	20.56	-1776.88	270.65	447.57	128.44	-2138.47	1322.16	5290.34	2468.42
c4	0.06	7	4	0.11	0.12	-2020.82	277.14	969.1	116.16	-2562.95	329.18	6631.64	783.28
c4	0.06	12	5	28.27	23.51	-875.7	298.64	613.78	158.85	-1777.15	587.96	3071.89	1063.23
c4	0.06	14	4	0	0	-2101.45	185.25	979.5	1.97	-4765.45	1101.42	9610.69	1133.79
c4	0.06	22	7	14.28	9.3	-1710.6	974.24	421.52	106.94	-3138.25	1445.38	5312.64	4279.8
c4	0.06	27	3	25.38	0.87	-2502	828.29	150.4	21.3	-3881.59	288.32	6782.3	530.55
c4	0.06	28	8	1.13	1.46	-2364.71	1062.67	833.01	189.25	-4037.67	2409.38	8642.14	3690.16
c4	0.18	13	7	60.62	21.67	-1856.89	2408.39	193.98	77.11	-2138.51	2001.49	3908.54	4116.16
c4	0.18	25	25	0.5	1.39	-4240.37	1130.74	837.71	149.75	-1006.15	235.7	1529.11	761.14
c4	0.18	27	13	15.02	21.88	-1557.12	735.7	430.24	127.23	-2838.79	1518.54	4019.64	1926.57
c4	0.18	62	20	0.12	0.33	-3113.95	888.35	824.09	163.96	-2020.45	868.6	4910.25	1482.28
c4	0.18	65	28	5.68	10.68	-1990.29	1276.98	623.15	131.96	-1963.16	1209.69	3069.87	1966.9
c4	0.18	91	15	15.48	19.18	-1910.44	690.8	385.24	71.01	-3700.93	2752.24	6941.68	2736.09
c4	0.3	37	195	0.65	2.74	-3421.54	1184.31	824.29	146.02	-1144.35	405.96	4705.83	1054.34
c4	0.3	38	92	5.34	9.13	-2126.7	1405.77	774.64	161.29	-2581.58	1368.34	6651.86	2993.03
c4	0.3	47	119	4.28	9.16	-2749.53	1086.5	567.7	141.06	-1600.31	755.26	5513.38	1778.54
c4	0.3	120	60	6.35	8.79	-2383.45	1108.86	484.77	265.95	-3669.41	2611.46	7894.94	4217.8
c4	0.3	290	32	29.35	22.01	-2088.76	1164.93	232.69	60.09	-2434.11	1862.88	6666.94	3017.81
c4	0.3	342	15	40.34	27.87	-1502.4	1073.19	157.48	65.51	-2622.91	2482.84	5643.14	4571.71
c5	0.06	6	4	46.33	19.46	-175445	297048	127.89	8.43	-4898.3	1349.92	8106.46	2149.33
c5	0.06	20	11	63.22	28.33	-1126.83	903.04	78.41	27.58	-3002.8	3257.75	5406.54	4467.07
c5	0.06	55	25	3.18	8.12	-2213.8	937.3	879.81	183.28	-2786.93	1167.9	6332.1	2290.66
c5	0.06	57	22	3.03	5.09	-2362.11	1206.7	570.7	199.93	-3802.78	2226.94	7305.38	3094.16
c5	0.06	62	14	16.59	13.13	-1094.18	682.35	296.4	89.97	-4158.2	1665.18	8539.29	3255.64
c5	0.06	77	8	22.54	25.25	-996.32	484.56	439.42	154.37	-2172.64	870.28	5705.08	2005.57
c5	0.18	4	3	1.69	1.22	-2292.8	738.76	747.46	82.89	-5573.99	1116.5	6938.13	763.43
c5	0.18	5	4	58.32	14.22	-943.95	598.67	383.23	82.66	-438.36	130.29	558.13	170.29
c5	0.18	7	3	7.41	10.48	-2925.25	1055.83	477.98	282.54	-1494.5	176.13	3912.9	1381.96
c5	0.18	11	2	0	0	-1560.45	0.64	590.67	54.88	-1714.42	674.8	4753.6	294.92
c5	0.3	10	52	14.33	14.87	-1886.62	966.05	326.37	93.39	-2297.7	1304.33	6001.49	2337.64
c5	0.3	24	64	8.19	10.55	-2002.47	921.29	627.04	161.36	-4172.11	2819.58	8746.72	5026.39
c5	0.3	84	137	3.71	9.47	-2065.51	853.63	699.43	179.63	-2341.42	1406.95	6771.65	2744.42
c5	0.3	87	55	2.5	4.17	-3518.22	1341.55	676.17	158.05	-1537.06	1076.67	4861.46	1549.72
c5	0.3	218	11	55.07	29.9	-1164.82	1566.16	91.23	29.09	-3076.67	2381.4	6196.31	4110.29
c5	0.3	296	16	42.95	22.6	-1435.07	1379.45	63.21	353.6	-2481.58	1863.05	6654.56	3129.3
c6	0.06	2	1	70.8	0	-245.95	0	156.52	0	-780.68	0	4630.5	0
c6	0.06	7	4	0	0	-2304.07	840.12	767.84	83.82	-2742.19	530.2	9953.86	2632.43
c6	0.06	8	3	15.69	14.72	-2076.34	862.59	529.79	71.51	-2016.13	973.59	4546.66	461.45
c6	0.18	1	3	27.22	13.5	-920.84	434.29	267.56	170.96	-1608.79	508.04	4008.14	729.82
c6	0.3	3	4	7.83	4.84	-1622.48	862.79	491.51	134.06	-1511.44	882.62	3839.21	1095.13
c6	0.3	6	1	42.03	0	-335.75	0	103.34	0	-1768.39	0	7969.9	0
c6	0.3	9	2	25.45	0.04	-1572.85	242.99	139.45	0.74	-690.68	233.74	2042.56	492.1
c6	0.3	15	8	1.4	2.89	-2946.37	1284.01	701.29	184.48	-1980.38	1982.53	5112.23	2322.19
c7	0.06	1	1	0	0	-3390.84	0	1053.43	0	-3417.41	0	7156.71	0
c7	0.18	42	13	20.37	13.23	-1245.69	299.35	630.27	89.69	-5945.09	3123.57	13175	6445.24
c7	0.18	48	6	39.15	10.19	-515.76	193.64	611.45	78.64	-1047.69	849.66	2098.43	1835.96
c7	0.18	55	29	7.42	11.22	-1498.61	911.42	758.69	225.21	-2580.17	970.29	4661.83	1444.24
c7	0.18	57	4	58.09	26.56	-1123.99	900.55	75.39	28.71	-4487.08	4086.88	6219.51	6006.11
c7	0.18	60	18	9.15	12.64	-1712.75	820.16	689.7	167.96	-5254.19	2349.42	9106.38	5181.82
c7	0.18	79	24	18.15	20.12	-2041.52	1326.3	307.98	257.07	-3369.12	2589.33	5858.59	4745.83
c7	0.3	3	5	12.64	14.75	-1024.21	290.63	271.58	92.6	-4770.43	1862.58	7683.41	3352.97
c7	0.3	8	1	62.2	0	-1399.36	0	50.38	0	-3719.3	0	4046.06	0
c7	0.3	23	15	2.87	2.35	-4278.17	7704.28	510.49	97.99	-3417.51	2551.29	5950.38	3139.04
c7	0.3	28	7	7.17	4.72	-1872.18	788.41	563.79	174.96	-2368.7	1103.65	6276.28	2431.82
c7	0.3	31	17	16.51	12.67	-1650.96	804.39	297.92	114.31	-2209.78	1740.48	5273.43	2865.39
c7	0.3	53	27	0.69	1.73	-2548.09	955.49	762.41	145.59	-2018.23	1336.16	5434.73	2516.93
c8	0.06	4	2	10.88	10.88	-825.03	24.55	432.61	71.98	-4309.1	2354.59	8832.23	838.85
c8	0.06	6	5	1.43	1.02	-2858.16	1182.44	601.69	134.09	-4011.35	1490.86	7544.2	2359.14
c8	0.06	11	2	12.6	12.6	-780.9	61.2	597.45	35.06	-2712.2	638.59	5913.46	21.41
c8	0.06	12	3	10.01	0.38	-1610.35	183.25	380.12	86.16	-2838.33	1520.11	5960.64	3305.19
c8	0.06	16	7	5.99	8.43	-1963.13	741.98	542.66	143.34	-3376.37	1478.57	6970.62	1741.61
c8	0.18	15	63	3.69	6.64	-1728.79	694.73	805.67	159.18	-3297.16	2073.69	6004.45	3010.97
c8	0.18	17	40	19.01	11.08	-1370.64	883.85	440.12	109.31	-4140.05	1805.37	6037.65	2267.29
c8	0.18	122	18	34.21	18.12	-1210.81	677.9	220.84	121.01	-2895.04	1957.84	4825.68	2431.43
c8	0.18	160	103	1.34	4.23	-2250.38	992.06	765.7	148.64	-3541.47	1870.5	5846.22	2343.34
c8	0.18	209	28	21.37	16.65	-2065.69	1279.14	410.72	93.38	-2626.32	1224.81	3921.68	1707.84
c8	0.18	213	47	15.86	15.61	-1668.86	944.44	411.51	261.12	-5476.94	2741.15	8767.59	4438.21
c8	0.3	103	106	1.79	5.94	-2997.78	1167.06	701.9	200.24	-1689	881.75	4472.02	1499.03
c8	0.3	129	29	31.63	22.66	-1596.56	1160.92	230.11	99.32	-3297.97	3100.02	6272.68	4411.25
c8	0.3	156	48	10.6	14.53	-1659.44	891.78	386.26	66.88	-2894.25	1316.52	6559.67	2019.72
c8	0.3	177	85	5.39	12.01	-2631.54	1188.1	609.99	162	-2631.93	2482.76	5839.83	2147.8
c8	0.3	200	55	9.25	12.76	-1489.23	774.33	731.26	171.95	-3427.83	1827.59	7341.79	2466.61
c8	0.3	298	11	61.05	21.62	-1000.33	606.39	114.55	41.02	-2162.94	1897.12	4232.61	2727.66
d1	0.06	2	2	2	1.44	-3933	467.13	807.43	45.03	-1528.12	196.12	3695.64	144.76
d1	0.06	3	3	4.83	5.49	-2783.07	411.83	549.43	250.79	-3638.95	228.66	6097.26	1444.7
d1	0.06	5	3	2.49	3.02	-2706.86	1227.75	562.47	122.95	-3650.17	693.73	5523.21	1304.7
d1	0.3	1	1	2.83	0	-718.96	0	454.52	0	-3904.89	0	4503.86	0
d3	0.18	1	5	64.47	32.18	-6128.58	4444.3	200.21	133.24	-4323.71	2221.09	9754.45	4547.52
d3	0.3	1	1	93.89	0	-636.64	0	159.9	0	-2686.71	0	3775.72	0
d4	0.06	2	16	3.3	5.58	-2103.18	1017.81	741.5	247.65	-4032.95	2612.57	9670.55	4434.45
d4	0.06	8	7	25.04	16.51	-1689.98	537.12	431.76	145.94	-5266.16	2370.48	10195.5	1563.24
d4	0.06	13	5	37.55	15.48	-1160.43	393.36	371.17	90.54	-4216.45	1948.75	5918.33	3301.95
d4	0.06	40	16	7.34	9.49	-1675.77	702.95	563.18	99.94	-5643.49	3243.33	8260.87	3403.7
d4	0.06	43	6	9.16	5.53	-1576.2	565.73	474.72	61.57	-7198.05	8544.27	8445.54	5694.04
d4	0.06	48	4	57.41	15.03	-727.2	214.19	85.93	34.52	-2563.9	1804.49	7402.04	4385.91
d4	0.18	22	52	6.13	10.53	-2139.02	978.3	622.11	112.4	-2392.68	1578.95	4319.76	2116.86
d4	0.18	44	48	4.97	8.09	-2674.14	1346.62	623.86	143.27	-3115.07	1777.41	4637.21	2886.78
d4	0.18	65	41	2.88	4.92	-2862.58	1211.71	683.04	331.56	-2884.3	2151.5	5309.72	3252.77
d4	0.18	83	14	60.1	27.39	-529.68	561.31	249.17	196.39	-2406.06	2312.33	3906.62	4168.12
d4	0.18	169	51	22.59	22.96	-1601.63	882.6	348.22	94.92	-2956.89	1856.24	5474.15	3640.67
d4	0.18	205	42	0.5	2.33	-3681.03	1145.38	880.02	127.99	-1293.66	1008.27	2508.16	2296.42
d4	0.3	16	74	6.6	12.55	-2356.76	1016.97	521.79	269.44	-3601.19	2945.32	7684.8	4218.23
d4	0.3	259	100	20.29	19.3	-2427.35	2416.31	293.61	88.47	-2765.08	2051.13	6640.43	2258.88
d4	0.3	366	174	3.77	6.35	-3242.13	1432.95	556.01	121.85	-1474.79	729.42	5029.98	1416.14
d4	0.3	369	36	40.23	31.76	-1372.27	1097.66	202	98.05	-2966.41	2362.12	5676.33	3941.8
d4	0.3	496	309	2.91	6.45	-3300.7	1356.19	824.87	137.61	-1103.63	578.01	4583.32	1051.02
d4	0.3	594	130	3.53	7.7	-2153.34	2024.92	781.87	171.06	-2675.05	1548.22	7164.07	2822.9
d5	0.06	2	11	4.29	8.55	-2408.92	1107.69	771.91	205.75	-2782.85	1361.16	6336.85	2667.05
d5	0.06	4	5	16.57	9.67	-1122.35	479.4	758.84	23.32	-7851.67	2262.97	12663.5	3063.71
d5	0.06	17	4	0	0	-2762.85	146.6	495.6	77.8	-2974.56	34.49	7153.77	415.08
d5	0.06	22	5	51.33	24.93	-674.72	405.02	172.84	64.83	-3181.56	1937.76	5878.77	3389.87
d5	0.06	23	5	5.36	1.18	-2576.79	445.79	362	61.25	-4847.71	1246.64	8240.95	2546.74
d5	0.18	1	5	4.54	8.99	-3791.53	1290.5	478.42	310.37	-1882.97	612.21	3106.28	562.36
d5	0.3	4	10	32.23	19.89	-1902.13	977.9	275.8	80.91	-2978.49	1275.6	6703.3	1979.59
d5	0.3	6	13	2.51	3.75	-2027.83	589.83	740.76	82.16	-2237.33	1189.56	6426.28	1595.34
d5	0.3	17	2	0	0	-3344.92	243.83	322.71	33.81	-7653.82	749.91	12814.6	2333.4
d5	0.3	24	4	48.03	15.29	-768.22	458.88	132.01	43.32	-2267.62	1200.15	5831.64	906.05
d5	0.3	28	3	0	0	-3496.31	121.3	555.52	95.01	-2398	736.84	8572.82	3799.55
d5	0.3	34	5	28.09	34.4	-2522.9	932.41	427.79	297.08	-1017.83	435.4	4478.24	494.46
d7	0.18	1	1	65.47	0	-225.21	0	303.83	0	-460.35	0	910.28	0
d8	0.06	1	4	45.88	34.08	-1494	983.83	380.92	90.34	-2641.53	2641.1	4922.34	5424.5
d8	0.18	8	3	57.81	10.23	-512.99	437.51	113.74	45.91	-3291.29	3044.33	4921.19	3427.98
d8	0.18	13	26	1.65	3.92	-2547.64	903.64	793.25	161.76	-2989.04	1473.99	5666.83	1741.77
d8	0.18	15	7	32.98	22.13	-1792.89	839.11	434.9	99.29	-4491.18	2641.21	7232.95	3016.67
d8	0.18	47	7	5.75	7.51	-1415.57	507.99	447.06	100	-4608.05	1424.92	6936.54	1986.42
d8	0.18	51	8	6.41	4.57	-1931.99	692.8	483.03	156.02	-5183.29	1464.48	7982.25	2349.88
d8	0.18	65	15	19.29	21.55	-1354.77	670.28	390.45	140.98	-2353.48	1011.49	4673.05	2050.78
d8	0.3	9	2	91.57	10.96	-126.81	83.67	83.53	0.72	-2140.34	1706.3	3009.49	2558.76
d8	0.3	15	3	5.24	7.41	-1622.27	341.25	851.12	213.7	-4166.16	2184.7	8904.08	4655.54
d8	0.3	19	8	27.82	11.85	-801.2	266.31	646.37	134.42	-2871.3	1855.86	5774.81	2411.76
d8	0.3	35	15	4.23	7.75	-2521.86	1428.68	575.58	146.5	-2490.34	885.03	5855.59	1786.43
d8	0.3	39	9	43.6	15.5	-1221	450.41	229.23	51.9	-2426.37	2107.43	6796.71	3707.29
d8	0.3	43	6	38.76	29.76	-1709.53	1624.92	261.93	86.67	-2235.93	709.97	4494.13	2113.47
e4	0.06	1	1	7.56	0	-950.77	0	624.1	0	-1741.9	0	4025.37	0
e4	0.18	1	1	0	0	-2071.31	0	809.52	0	-849.44	0	1416.35	0
e7	0.06	1	1	32.45	0	-2077.76	0	40.98	0	-796.67	0	2794.02	0
f1	0.3	1	1	12.95	0	-2037.44	0	179.92	0	-7387.41	0	16872.2	0
f2	0.06	1	1	37.34	0	-3401.52	0	317.33	0	-1991.66	0	7407.22	0
f2	0.18	1	3	17.89	14.62	-1159.49	360.5	560.47	287.76	-4914.39	3008.09	5701.25	4340.03
f2	0.3	1	5	18.87	9.65	-1449.19	573.55	320.8	85.89	-3119.44	2446.93	6561.09	2560.44
f3	0.18	1	2	11.67	0.47	-3405.48	224.16	-1068.48	329.2	-3390.69	896.29	13775.1	1213.24
f3	0.18	3	4	15.53	6.51	-1029.37	167.88	458.75	53.1	-6701.67	2177.12	9320.11	2472.04
f3	0.18	7	2	7.69	6.91	-1709.94	80.49	629.85	35.12	-10399.8	3460.04	14514.9	2192.03
f3	0.3	1	1	2.89	0	-2831.03	0	551.48	0	-5456.49	0	10070	0
f4	0.3	1	1	23.05	0	-618.06	0	389.15	0	-2085.56	0	3043.58	0
f5	0.3	1	1	41.46	0	-1634.22	0	241.03	0	-1842.15	0	5209.96	0
f5	0.3	2	2	3.34	3.34	-1528.51	460.11	465.65	2.49	-2691.57	1127.78	8090.67	4445.29
f5	0.3	4	3	3.07	2.1	-2633.42	1262.79	641.68	76.76	-1924.88	907.01	3741.31	629.24
f6	0.18	2	3	35.31	3.03	-585.62	155.07	453.16	83.54	-491.49	48.33	530.71	134.78
f6	0.18	3	4	57.19	21.48	-882.38	442.99	291.91	80.02	-824.13	312.94	1477.18	812.15
f6	0.18	8	2	17.3	17.3	-467.39	149.65	342.95	17.57	-2301.42	1.64	2358.75	111.35
f6	0.18	11	3	4.11	2.92	-1617.03	49.06	722.56	19.27	-5103.08	1124.46	8935.23	3051.26
f6	0.3	1	10	20.21	11.5	-1138.02	455.84	334.7	112.31	-1918.05	1500.38	4021.69	1958.07
f6	0.3	10	3	65.68	25.04	-572.24	289.54	134.22	74.36	-2312.53	2275.5	3673.55	3938.18
f6	0.3	15	2	2.15	0.38	-1730.35	27.95	693.11	35.35	-1656.24	15.35	4675.78	389.17
f6	0.3	18	15	5.86	9.75	-1752.31	678.86	724.12	180.3	-3284.35	3120.04	6524.78	3433.91
f6	0.3	29	9	57.41	25.16	-713.86	462.27	191.39	69.15	-2139.04	865.47	4756.41	1661.43
f6	0.3	43	9	8.68	22.6	-1591.26	402.92	411.43	152.79	-2928.86	802.08	6802.9	1271.02
f7	0.18	1	1	0	0	-1382.22	0	198.88	0	-2452.51	0	6610.46	0
f7	0.3	1	4	28.37	37.7	-1276.82	822.39	428.34	210.67	-1931.33	842.88	3363.03	1391.46
g4	0.3	1	2	18.91	4.79	-2008.99	356.76	268.9	97.69	-6250.7	2234.33	9689.58	1373.08
g5	0.3	2	5	60.01	17.02	-787.64	450.51	188.93	61.42	-1758.95	799.57	4510.07	921.7
g5	0.3	3	4	21.77	7.5	-1444.44	225.81	349.34	38.59	-2784.16	259.71	6197.6	345.58
g5	0.3	7	2	14.53	13.73	-1810.55	709.01	489.59	122.66	-4813.21	1885.03	6676.01	1156.73
g6	0.3	1	3	13.02	9.1	-1002.03	75.29	420.48	293.66	-4752.21	3695.53	8944.55	5757.41
g7	0.3	1	1	4.69	0	-3654.61	0	425.78	0	-3105.95	0	8803.55	0
h5	0.06	1	2	18.72	0.03	-3271.17	39.77	768.23	12.22	-2376.55	23.1	4796.8	30.64
h7	0.18	1	1	2.93	0	-3694.2	0	208.88	0	-1299.5	0	2404.06	0

## Sheet: CYX
Chess Square	Parse	Cluster ID	Total Count	Sidechain SASA	stdev SASA	Sum Hydro(-)	stdev Hydro(-)	Sum Hydro(+)	stdev Hydro(+)	Sum Polar(-)	stdev Polar(-)	Sum Polar(+)	stdev Polar(+)
a1	0.06	7	5	0	0	-2179.27	839.71	1644.54	269.61	579.39	43.38	59.2	47.49
a1	0.06	23	7	0	0	-2971.54	877.3	1151.41	101.89	628.11	58.49	100.98	49.99
a1	0.06	25	6	0	0	-2306.55	469.44	1956.55	62.71	517.89	82.6	110.36	47.64
a1	0.06	27	4	0	0	-3409.5	534.8	1398.16	268.53	407.47	90.72	47	22.07
a1	0.06	30	2	0	0	-2524.88	565.98	838.86	218.87	276.83	7.54	49.74	2.06
a1	0.06	37	4	0	0	-1994.76	880.12	1227.84	137.73	436.63	59.23	142.41	41.01
a1	0.06	42	7	0	0	-2649.42	660.74	1270.18	486.92	401.66	76.58	47.7	43.05
a1	0.06	44	4	0	0	-2262.03	878.05	1440.28	474.55	454.93	165.16	48.52	16.63
a1	0.06	45	12	0	0	-2953.76	1161.89	1315.1	265.49	357.97	314.45	90.2	11.04
a1	0.06	53	9	0	0	-3241.21	1315.53	1900.04	417.49	431.56	105.76	35.01	30.63
a1	0.18	1	1	0	0	-1227.62	0	1303.29	0	293.52	0	34.71	0
a1	0.3	1	2	0	0	-3696.69	843.1	530.04	26.92	510.16	141.25	66.91	2.89
a1	0.3	4	4	0	0	-1853.21	189.42	2074.44	148.89	573.98	105	39.69	31.1
a2	0.06	1	1	0	0	-2722.49	0	1731.33	0	462.95	0	44.77	0
a4	0.06	1	1	0	0	-920.18	0	727.95	0	237.13	0	56.38	0
a4	0.18	1	1	0	0	-1564.01	0	662.66	0	196.39	0	31.87	0
a5	0.18	1	1	0	0	-1476.02	0	465.19	0	209.61	0	0	0
a6	0.06	1	1	0	0	-3055.92	0	1939.8	0	511.05	0	92.55	0
a6	0.18	1	2	0	0	-1433.81	185.35	963.47	233.33	127.86	20.78	17.95	17.95
a7	0.18	1	2	0	0	-1617.64	28.6	1827.86	139.37	486.8	29.44	155.69	7.37
a7	0.18	4	4	0	0	-3186.02	471.27	1244.38	393.31	444.61	125.85	40.26	32.56
a7	0.18	8	3	0	0	-1420.94	108.46	1509.04	174.58	226.83	8.19	34.4	10.21
a7	0.18	13	4	0	0	-2115.74	538.08	2016.42	333.38	543.02	135.91	79.14	54.48
a7	0.18	14	6	0	0	-1275.81	52.9	2116.92	128.14	354.37	44.55	25.83	14.25
a8	0.06	2	4	0	0	-1955.78	338.31	1870.76	82.76	630.38	44.39	41.3	6.28
a8	0.06	5	3	0	0	-2080.95	90.59	1357.29	317.75	572.24	25.25	41	6.71
a8	0.06	7	5	0	0	-3445.21	2063.05	969.71	921.69	535.59	102.58	32.84	15.44
a8	0.06	16	1	0	0	-2969.66	0	939.07	0	602.01	0	157.05	0
a8	0.06	17	4	0	0	-3854.99	651.32	1164.62	281.74	627.29	40.97	102.31	53.13
a8	0.18	3	1	0	0	-1199.54	0	852.02	0	410.85	0	85.44	0
a8	0.18	4	4	0	0	-2552.26	798.7	1536.97	373.06	593.01	115.19	78.83	69.23
a8	0.18	5	4	0	0	-1898.88	607.71	1548.39	364.53	494.8	52.32	69.61	49.43
a8	0.18	12	7	0	0	-1472.44	35.13	2145.36	176.44	314.85	79.01	38.28	31.89
a8	0.3	1	2	0	0	-1652.51	465.27	1507.56	-493.31	531.08	1040.6	61.81	0.62
b1	0.06	32	6	0	0	-1502.99	109.83	2049.89	100.39	419.47	34.92	43.59	7.81
b1	0.06	96	10	0	0	-2896.26	1254.42	1287.69	408.09	450.55	58.33	51.75	47.79
b1	0.06	100	23	0	0	-3336	1031.53	1579.53	285.65	498.96	96.27	72.09	32.98
b1	0.06	123	22	0	0	-3699.84	1668.34	1083.42	377.93	583.66	174.18	82.26	42.19
b1	0.06	136	6	0	0	-2400.76	1482.55	1527.08	365.6	392.38	42.63	55.83	26.5
b1	0.06	148	11	0	0	-2970.8	1013.7	537.75	1020.62	492.3	223.77	59.45	34.26
b1	0.06	154	1	0	0	-1441.33	0	2623.49	0	321.87	0	46.61	0
b1	0.06	165	3	0	0	-2433.96	459.28	854.47	218.6	402.33	56.36	59.32	4.79
b1	0.06	171	123	0	0	-1562.27	371.19	1988.08	172.34	535.9	29.87	74.72	10.35
b1	0.06	175	6	0	0	-1411.56	180.86	2344.88	236.76	351.02	64.8	32.96	10.33
b1	0.18	1	2	0	0	-1808.93	659.97	1449.64	167.12	509.85	231.79	42.99	5.14
b1	0.3	13	11	0	0	-2794.28	922.13	1806.68	342.19	545.46	105.76	31.82	27.67
b1	0.3	53	18	0	0	-2522.8	674.37	1866.01	275.38	495.33	98.28	74.92	39.17
b1	0.3	65	26	0	0	-1940.2	618.96	1870.58	490.27	529.67	181.25	53.46	32.02
b1	0.3	73	24	0	0	-2254.72	703.15	1796.69	466.29	429.19	127.22	56.71	41.74
b1	0.3	76	7	0	0	-1942.9	530.7	693.62	229.38	468.7	312.55	61.65	26.16
b1	0.3	80	22	0	0	-3504.15	1666.49	1457.55	442.9	605.02	217.9	86.83	41.56
b1	0.3	103	27	0	0	-2689.42	969.97	1413.54	414.1	617.12	188.25	86.54	48.35
b1	0.3	110	10	0	0	-2518.95	569.74	1637.33	441.33	552.76	156.77	84.25	59.73
b1	0.3	153	15	0	0	-2526.2	1071.18	1643.14	388.89	504.55	180.75	66.27	45.08
b2	0.18	1	1	0	0	-4930.27	0	4010.7	0	249.24	0	119.17	0
b2	0.3	1	4	0	0	-3185.63	216.6	1475.61	185.06	595.62	45.29	100.75	11.66
b3	0.18	1	1	0	0	-5347.47	0	721.15	0	638.43	0	84.23	0
b4	0.18	1	2	0	0	-2465.3	1055.51	906.39	323.83	497.1	36.2	82.31	70.92
b4	0.3	2	6	0	0	-1982.44	186.08	1897.7	274.28	734.24	67.11	52.92	25.32
b4	0.3	4	3	0	0	-2517.18	923.45	1142.73	48.54	425.85	115.31	56.03	39.74
b4	0.3	12	39	0	0	-2112.94	125.21	1727.44	110.88	757.29	54.26	23.28	20.79
b4	0.3	14	1	0	0	-3298.87	0	1327.61	0	605.88	0	99.61	0
b4	0.3	25	3	0	0	-2504.42	396.17	1190.89	506	568.87	72.68	21.3	16.6
b4	0.3	27	71	0	0	-2069.01	99.58	1643.12	77.51	741.95	34.88	16.72	12.24
b5	0.06	1	4	0	0	-2750.22	127.23	1851.66	40.18	374.1	19.01	127.31	8.86
b5	0.06	4	4	0	0	-2254.29	814.7	1401.66	500.59	444.09	71.29	38.62	19.1
b5	0.06	6	9	0	0	-2370.94	781.18	1661.65	278.77	545.69	130.82	64.6	23.6
b5	0.06	14	1	0	0	-1762.67	0	533.06	0	370.43	0	47.68	0
b5	0.06	22	4	0	0	-3500.46	739.58	707.93	74.82	710.54	51.02	125.44	6.07
b5	0.06	28	6	0	0	-3372.93	676.47	1025.83	114.93	481.51	115.41	29.91	13.28
b5	0.18	1	1	0	0	-2128.98	0	723.91	0	405.7	0	80.97	0
b5	0.3	4	8	0	0	-2080.48	674.24	1128.64	178.88	574.49	230.77	32.47	47.18
b5	0.3	6	6	0	0	-2410.28	450.79	653.79	122.32	343.86	53.46	36.82	30.89
b5	0.3	8	4	0	0	-1592.4	443.33	1511.39	354.89	560.51	167.08	82.59	54.41
b5	0.3	16	6	0	0	-2867.9	1212.99	1718.06	318.99	555.33	136.42	48	48.25
b5	0.3	25	2	0	0	-3923.48	889.96	1085.65	286.11	654.53	58.68	64.84	41.92
b5	0.3	30	5	0	0	-2605.56	762.07	1068.85	427.15	495.16	98.62	57.76	26.71
b5	0.3	39	6	0	0	-2050.14	473.58	1704.73	479.83	362.08	55.11	23.9	25.46
b5	0.3	40	8	0	0	-2654.35	540.02	832.48	109.7	443.7	134	86.85	30.24
b5	0.3	47	3	0	0	-1667.85	183.1	2021.49	209.51	591.77	20.33	87	4.6
b6	0.06	1	3	0	0	-2876.32	152.53	1799.01	46.57	337.89	22.22	128.44	7.18
b6	0.06	5	5	0	0	-2643.89	618.29	2030.5	91.08	423.86	55.32	81.97	1.32
b6	0.06	7	8	0	0	-2399.55	781.06	1535.39	319.85	562.85	108.68	29.36	18.15
b6	0.06	11	4	0	0	-3773.18	848.31	748.31	41.94	676.86	54.75	131.49	2.89
b6	0.06	17	4	0	0	-2254.02	628.6	1603.69	571.21	546.46	79.56	69.56	33.16
b6	0.18	1	1	0	0	-1794.17	0	1358.69	0	793.02	0	152.38	0
b6	0.18	2	4	0	0	-2737.5	797.51	1078.48	177.7	516.53	123.21	93.45	14.88
b6	0.18	5	4	0	0	-3176.43	1130.57	1404.1	621.86	421.46	65.76	35.11	12.16
b6	0.18	8	2	0	0	-2495.27	57.66	1278.46	176.14	210.6	45.12	9.63	9.63
b6	0.18	10	4	0	0	-2782.63	119.99	1907.41	39.18	566.78	12.28	119.39	9.29
b6	0.3	2	2	0	0	-1989.46	73.33	1538.77	145.06	553.68	10.41	8.45	0.24
b6	0.3	3	6	0	0	-2500.08	1066.31	1890.26	448.48	510.2	107.54	88.52	44.71
b6	0.3	6	9	0	0	-3154.55	1170.87	1326.1	378.31	524.16	170.77	43.43	28.29
b6	0.3	11	4	0	0	-2324.8	521.3	2062.99	320.05	345.28	70.84	47.69	36.89
b6	0.3	19	4	0	0	-2862.65	925.79	1047.63	154.05	333.55	101.85	42.59	31.89
b7	0.06	1	6	0	0	-2327.32	523.92	1396.82	282.85	544.77	139.9	23.15	27.22
b7	0.18	2	9	0	0	-3129.59	1323.85	1436.17	135.79	382.47	156.15	61.16	50.34
b7	0.18	14	14	0	0	-1681.43	538.57	1726.7	362.33	353.08	168.07	36.94	18.41
b7	0.18	28	10	0	0	-2988.24	885.07	803.14	148.69	483.91	160.49	62.78	35.59
b7	0.18	29	13	0	0	-1859.95	552.08	1470.14	565.71	394.48	141.71	28.96	21.12
b7	0.18	37	11	0	0	-3112.83	1439.77	1448.45	526.9	579.29	167.67	58.4	41.63
b7	0.18	39	8	0	0	-3495.65	410.76	1810.31	274.89	412.62	76.23	18.68	0.72
b7	0.18	43	3	0	0	-1882.65	534.99	1799	166.35	556.16	145.02	79.74	10.8
b7	0.18	45	10	0	0	-2741.24	734.47	1826.88	131.59	575.04	97.83	53.72	38.08
b7	0.18	89	19	0	0	-1599.22	311.17	2246.38	104.12	343.86	50.07	48.82	14.47
b7	0.3	2	8	0	0	-3033.09	1306.17	1143.42	214.61	652.97	106.22	21.55	23.32
b7	0.3	3	8	0	0	-2200.98	290.98	1878.96	309.44	496.21	79.23	18.68	0.72
b7	0.3	6	7	0	0	-2243.99	989.09	1166.73	358.29	407.9	153.01	29.9	35.49
b7	0.3	15	9	0	0	-2392.84	1082.26	1402.06	935.33	530.46	109.25	73.64	34.84
b7	0.3	37	7	0	0	-2456.52	1211.74	1612.57	342.95	370.2	252.39	54.25	65.27
b7	0.3	40	3	0	0	-1292.23	109.08	2211.04	170.82	536.03	77.11	45.63	9.67
b7	0.3	46	11	0	0	-1601.58	749.12	1272.81	348.53	385.18	166.11	72.65	34.92
b7	0.3	62	14	0	0	-2147.22	1468.56	1087.16	356.44	602.27	151.9	73.05	43.46
b8	0.06	4	5	0	0	-4294.56	870.04	918.41	276	496.87	50.49	33.48	18.14
b8	0.06	7	21	0	0	-1646.44	92.63	2269.43	160.39	382.83	91.72	45.37	16
b8	0.06	24	3	0	0	-2035.77	480.23	1179.65	109.63	403.87	21.36	38.42	4.38
b8	0.06	26	14	0	0	-2395.24	829.73	1388.23	334.29	594.38	156.54	87.72	46.97
b8	0.06	51	11	0	0	-1242.56	198.28	2036.35	91.13	368.18	48.86	54.86	20.89
b8	0.06	59	6	0	0	-1985.6	477.21	1369.96	389.59	419.56	193.66	73.6	38.2
b8	0.18	5	14	0	0	-2766.86	1112.85	1172.67	332.58	541.08	258.1	62.25	38.16
b8	0.18	23	75	0	0	-1405.65	227.17	2258.29	284.93	330.72	68.15	39.53	21.78
b8	0.18	48	25	0	0	-1741.52	902.873	1968	310.922	325.978	282.613	26.522	15.228
b8	0.18	65	18	0	0	-1816.42	834.22	1817.7	341.44	507.57	167.99	42.97	21.5
b8	0.18	71	12	0	0	-2592.97	1198.64	1841.27	332.8	612.08	211.4	72.24	38.44
b8	0.18	74	10	0	0	-2348.93	987.82	1186.76	407.74	450.76	149.61	55.06	19.52
b8	0.18	87	14	0	0	-2221.35	740.1	1352.98	247.36	458.66	135.69	44.2	38
b8	0.18	168	21	0	0	-2026.69	460.57	2142.21	650.85	426.66	128.05	50	35.21
b8	0.18	211	22	0	0	-2530.06	1215.6	1609.67	312.99	544.47	183.69	108.51	45.27
b8	0.3	12	26	0	0	-2625.29	1110.21	1893.92	553.21	367.681	362.523	70.1	30.06
b8	0.3	69	97	0	0	-2436.38	907.65	1467.13	324.59	538.63	117.26	58.58	42.65
b8	0.3	70	51	0	0	-2741.49	1294.33	1525.19	450.82	520.47	149.54	47.61	42.64
b8	0.3	73	21	0	0	-6811	-3044	5000	409.32	630	234.75	75.79	40.31
b8	0.3	131	37	0	0	-5038.67	3140.45	1260.89	272.14	497.76	115.33	61.22	33.4
b8	0.3	142	75	0	0	-2369.55	2605.65	1856.78	262.39	642.56	156.62	42.12	36.03
b8	0.3	410	97	0	0	-2443.15	950.11	1445.45	504.63	440.7	131.89	52.79	37.77
b8	0.3	417	45	0	0	-3284.64	1869.79	1069.07	583.51	515.73	291.48	56.56	26.29
c1	0.06	5	14	0	0	-2317.5	1240.99	1457.14	455.23	467.01	88.43	44.7	18.81
c1	0.06	9	7	0	0	-2291.52	891.51	1051.82	395.8	376.37	138.79	59.09	12.92
c1	0.06	15	7	0	0	-1616.7	189.88	2248.24	202.61	268.44	32.88	51.71	9.45
c1	0.06	18	4	0	0	-4052.74	595.45	1174.85	208.89	574.23	106.87	53.01	23.55
c1	0.06	26	7	0	0	-3912.02	1179.92	1190.81	82.2	624.16	227.78	38.24	24.72
c1	0.06	42	11	0	0	-1642.89	199.39	2032.95	165.48	297.52	45.36	54.97	7.23
c1	0.06	52	3	0	0	-1267.12	201.86	1881	343.39	363.27	65.7	43.25	18.45
c1	0.18	1	1	0	0	-1584.77	0	1610.27	0	442.95	0	60.76	0
c1	0.3	1	36	0	0	-3336.32	610.73	1500.92	62.71	591.28	71.54	96.7	7.67
c1	0.3	29	16	0	0	-2963.51	1012.76	990.65	296.19	554.52	183.63	62.94	21.14
c1	0.3	38	18	0	0	-3146.71	1085.37	1583.19	232.01	503.03	93.44	78.22	36.7
c1	0.3	39	14	0	0	-2445.63	958.05	1906.8	266.11	716.61	101.64	104.45	48.99
c1	0.3	43	10	0	0	-2537.37	1092.8	854.8	724.77	285.22	217.68	76.64	50.45
c1	0.3	52	14	0	0	-2806.7	596.83	1282.63	139.7	556.36	144.27	67.77	52.45
c1	0.3	86	9	0	0	-3498.31	1259.79	1603.47	211.6	651.52	194.05	27.83	23.67
c1	0.3	122	19	0	0	-3690.02	1089.2	1251.39	177.56	472.77	502.95	95.21	36.03
c1	0.3	129	19	0	0	-2579.4	1059.9	1493.26	496.11	441.18	149.24	50.15	32.69
c1	0.3	135	23	0	0	-2590.42	930.26	1594.75	485.91	438.17	111.88	45.96	26.4
c2	0.18	1	2	0	0	-4306.16	175.43	1101.71	36.6	490.1	18.82	57.21	2.79
c2	0.3	1	3	0	0	-5371.2	486.34	1720.48	165.33	548.57	47.38	73.98	11.65
c3	0.3	1	3	0	0	-2830.99	1379.85	1251.19	478.23	197.82	354.25	71.1	19.47
c4	0.06	1	4	0	0	-1395.78	32.28	1013.97	68.28	255.31	24.22	33.24	1.31
c4	0.06	3	3	0	0	-3324.32	566.27	1398.26	295.96	543.46	23.46	34.47	7.9
c4	0.06	8	4	0	0	-1324.94	352.63	629.27	86.02	300.64	135.65	21.26	20.31
c4	0.18	9	11	0	0	-2161.98	989.51	1408.59	446.36	380.62	106.66	16.5	14.24
c4	0.18	19	11	0	0	-2135.17	487.4	1513.87	341.19	358.09	100.41	36.8	31.37
c4	0.18	102	18	0	0	-2285.12	1069.46	1780.87	522.33	366.86	136.7	49.16	23.87
c4	0.18	154	118	0	0	-2943.71	681.99	2028.49	245.77	330.13	117.78	26.71	6.55
c4	0.18	156	16	0	0	-2021.44	687.99	1350.64	413.72	291.43	261.48	22.65	25.4
c4	0.18	166	10	0	0	-1873.77	792.31	1656.36	316.82	359.01	116.55	47.63	27.26
c4	0.18	204	8	0	0	-2926.39	2103.3	1179.14	597.25	408.63	270.51	54.26	22.54
c4	0.18	207	16	0	0	-3814.45	1226.83	1196.3	185.29	580.3	194.48	38.37	34.83
c4	0.18	231	20	0	0	-2742.5	1244.76	1333.13	346.17	421.78	177.2	33.12	20.56
c4	0.18	242	17	0	0	-2086.26	320.16	1574.39	110.73	447.67	631.91	18.54	13.26
c4	0.3	57	44	0	0	-2169.98	920.78	1372.77	304.18	492.31	155.24	32.19	26.93
c4	0.3	62	104	0	0	-2944.28	747.65	756.34	125.19	470.7	73.18	56.25	15.14
c4	0.3	200	16	0	0	-2101.81	1127.9	927.52	472.39	371.74	97.57	63.01	54.05
c4	0.3	205	31	0	0	-3052.82	1343.97	1587.54	451.02	574.98	159.06	69.56	46.32
c4	0.3	232	33	0	0	-2789.72	1045.5	1370.24	178.33	563.48	102.45	45.73	28.26
c4	0.3	267	19	0	0	-3284.89	1484.4	1340.98	503.76	481.98	213.2	56.87	29.02
c4	0.3	303	35	0	0	-2582.83	1273.13	1129.52	373.82	459.79	138.79	41.31	34.55
c4	0.3	309	37	0	0	-2873.82	904.09	1927.25	317.93	701.77	172.99	64.56	25.63
c4	0.3	313	28	0	0	-2944.68	960.16	1336.96	424.33	463.97	478.34	47.39	38.15
c4	0.3	370	55	0	0	-1961.02	1102.69	2056.72	587.01	432.29	180.22	37.88	31.9
c5	0.06	7	8	0	0	-3091.68	605.55	1343.45	449.54	495.84	134.76	91.48	25.8
c5	0.06	12	11	0	0	-3324.26	901.74	807.92	154.58	448.92	122.38	37.92	36.35
c5	0.06	13	5	0	0	-2035.45	630.41	988.27	325.89	436.53	60.94	45.25	16.36
c5	0.06	18	6	0	0	-2430.27	860.08	1337.9	187.75	461.04	289.8	78.17	55.58
c5	0.06	19	4	0	0	-2041.9	342.27	1242.39	370.36	413.42	122.29	56.01	21.9
c5	0.06	30	10	0	0	-3086.61	956.9	1310.12	368.31	451.59	76.02	85.26	64.9
c5	0.18	1	4	0	0	-3350.43	704.51	1097.02	91.47	633.67	95.65	34.88	12.58
c5	0.18	3	6	0	0	-1356.95	216.61	1109.13	436.32	282.3	28.84	21.04	8.84
c5	0.18	5	2	0	0	-1655.43	82.56	1513.03	128.27	427.2	21.26	22.06	3.66
c5	0.18	11	2	0	0	-1571.61	63.36	706.46	14.45	453.26	34.68	126.39	4.74
c5	0.3	27	50	0	0	-2613.49	1252.26	1735.49	432.09	493.73	158.88	50.65	39.43
c5	0.3	29	16	0	0	-4276.37	1293.3	832.9	148.54	641.14	168.73	59.13	26.42
c5	0.3	32	24	0	0	-2385.99	1088.84	1862.32	303.87	529.57	159.36	78.75	48.44
c5	0.3	117	18	0	0	-3889.95	3076.7	1159.2	288.3	614.07	147.56	89.69	70.05
c5	0.3	222	102	0	0	-2542.47	1181.29	1212.42	375.09	508.06	187.26	46.28	41.92
c5	0.3	302	116	0	0	-3021.85	1577.08	2257.37	225.92	447.68	110.71	27.07	4.36
c5	0.3	316	25	0	0	-2914.2	1081.43	884.54	351.52	516.01	211.52	91.18	45.54
c5	0.3	332	89	0	0	-3080.95	1173.75	1065.84	246.65	478.93	96.46	51.96	34.38
c5	0.3	335	36	0	0	-3253.87	1317.68	1317.95	500.37	487.29	240.54	74.9	50.02
c5	0.3	400	21	0	0	-2346.15	970.64	1728.09	428.84	509.35	129.36	57.76	33.1
c6	0.06	1	2	0	0	-1436.42	481.1	1282.33	196.23	429.02	18.62	103.7	3.06
c6	0.18	1	4	0	0	-2864.34	2259.92	642.12	852.27	125.14	159.78	68.17	7.37
c6	0.3	7	8	0	0	-2670.69	1042.73	977.42	340.44	479.1	187.5	74.37	52.25
c6	0.3	9	2	0	0	-4391.54	1377.48	1651.62	60.12	456.42	52.9	45.81	5.44
c6	0.3	11	5	0	0	-1967.7	750.69	1016.09	264.17	457.27	70.48	46.21	49.04
c6	0.3	12	4	0	0	-1716.61	384.29	2001.45	242.7	390.8	156.32	37.36	7.02
c7	0.06	1	1	0	0	-2793.71	0	1504.48	0	668.05	0	39.77	0
c7	0.18	6	11	0	0	-1928.15	602.94	2265.75	278.24	536.62	105.45	62.15	9.85
c7	0.18	36	8	0	0	-3058.62	807.42	2025.28	199.98	600.72	117.04	44.27	32.61
c7	0.18	47	9	0	0	-2777.12	600.91	2224.05	525.67	672.21	76.86	55.47	45.98
c7	0.18	63	17	0	0	-2398.83	1085.9	1346.62	421.66	454.26	144.57	42.9	24.96
c7	0.18	64	21	0	0	-2124.85	1066.4	1461.6	513.39	570.96	153.84	72.95	45.12
c7	0.3	3	6	0	0	-2274.08	547.78	2187.82	303.92	644.35	181.6	63.35	40.99
c7	0.3	13	7	0	0	-3650.78	466.27	962.27	98.26	613.83	81.86	37.96	11.51
c7	0.3	33	14	0	0	-3059.43	1400.31	1451.74	485.46	448.8	155.17	43.7	35.28
c7	0.3	44	11	0	0	-2982.49	938.23	1101.42	304.14	569.53	165.98	56.96	28.24
c7	0.3	46	3	0	0	-3444.21	232.03	1757.57	273.21	530.54	22.87	47.26	8.13
c7	0.3	55	12	0	0	-3146.3	1110.39	1323.18	70.94	614.47	107.48	59.45	29.42
c7	0.3	56	9	0	0	-2015.49	337.46	1310.96	300.97	501.69	126.76	36.44	18.9
c8	0.06	2	3	0	0	-2676.35	448.45	1500	163.13	609.22	74.92	115.24	15.52
c8	0.06	10	6	0	0	-2860.76	974.49	1209.5	460.44	463.24	233.67	59.16	32.1
c8	0.06	22	5	0	0	-1621.2	149.59	1534.4	747.87	360.09	123.23	59.29	29.29
c8	0.06	28	12	0	0	-1678.18	158.8	2137.69	127.77	330.52	44.16	59.51	10.85
c8	0.06	41	14	0	0	-1472.04	164.79	2156.83	128.72	304.42	22.7	33.89	15.12
c8	0.06	50	2	0	0	-1515.36	152.57	2004.92	244.92	300.33	74.74	69.1	27.39
c8	0.06	53	6	0	0	-1319.77	195.8	1936.62	237.17	337.83	70.7	43.35	12.24
c8	0.06	56	9	0	0	-1622.21	383.55	1900.28	300	508.37	91.66	72.72	15.42
c8	0.18	17	4	0	0	-3715.29	851.91	916.48	103.89	562.72	77.64	124.42	7.59
c8	0.18	32	16	0	0	-1407.6	230.09	2129.59	220.95	428.93	78.78	29.97	13.73
c8	0.18	60	19	0	0	-6618.2	2114.67	1381.59	249.64	469.47	284.37	82.21	46.73
c8	0.18	62	30	0	0	-2551.41	793.33	1569.14	408.36	511.99	181.63	64.41	43.45
c8	0.18	92	24	0	0	-2677.78	1012.38	1111.45	203.89	737.96	97.7	96.88	44.98
c8	0.18	150	38	0	0	-3230.86	1000.55	2138.33	384.86	635.85	176.13	58.45	23.96
c8	0.18	174	20	0	0	-3435.7	1195.65	1170.71	243.58	556.71	137.61	37.56	24.79
c8	0.18	203	20	0	0	-2929.51	1102.57	1416.72	225.25	716.56	76.97	111.73	43.94
c8	0.18	217	37	0	0	-1817.18	795.857	2023.88	402.566	323.311	225.543	34.35	20.5135
c8	0.18	223	22	0	0	-2595.67	1090.6	1399.46	576.74	497.78	228.95	73.76	37.84
c8	0.3	11	73	0	0	-3628.63	1136.23	705.68	42.54	502.06	70.81	49.75	6.94
c8	0.3	24	70	0	0	-3082.58	1259.16	1325.5	501.98	513.85	213.68	55.11	37.71
c8	0.3	49	25	0	0	-2693.55	1549.31	1043.39	412.37	338.41	575.68	73.93	49.31
c8	0.3	168	81	0	0	-3292.61	1464.69	1515.35	312.64	576	146.76	78.72	47.51
c8	0.3	304	77	0	0	-2871.69	1026.3	1413.97	374.27	507.87	183.8	58.97	35.4
c8	0.3	386	69	0	0	-2930.39	916.4	1433.6	378.33	546.79	157.07	59.5	39.56
c8	0.3	417	73	0	0	-2590.39	983.2	1573.64	401.35	568.44	164.24	62.68	45.9
c8	0.3	465	32	0	0	-2904.16	1469.16	1288.53	584.5	543.5	166.88	66.85	41.82
c8	0.3	515	81	0	0	-3459.06	1351.24	1330.29	249.16	561.03	156.34	39.89	25.53
c8	0.3	565	25	0	0	-2917.9	1048.18	1018.32	411.96	499.19	149.6	50.08	32.7
d1	0.06	1	1	0	0	-1831.75	0	1601.08	0	290.51	0	9.85	0
d1	0.3	1	7	0	0	-2946.61	695.86	1291.87	324.42	539.22	162.11	69.12	30.08
d3	0.3	1	3	0	0	-3261.9	187.62	1269.08	352.23	407.2	99.72	49.86	48.15
d3	0.3	3	2	0	0	-1558.03	410.65	643.03	162.15	636.6	60.46	75.5	4.83
d4	0.06	2	3	0	0	-1721.6	51.07	1366.34	54.82	269.82	8.96	44.8	5.26
d4	0.06	7	1	0	0	-2416.9	0	2241.79	0	764.87	0	93.36	0
d4	0.06	8	4	0	0	-2089.29	415.96	1280.39	545	466.24	152.26	70.15	33.71
d4	0.18	31	14	0	0	-3786.57	632.26	1203.48	135.35	643.19	171.36	31.2	15.08
d4	0.18	32	14	0	0	-4065.78	872.71	1417.61	203.98	470.58	67.24	34.96	11.73
d4	0.18	54	110	0	0	-2141	200.49	1602.31	137.73	616.35	47.19	22.64	22.95
d4	0.18	87	24	0	0	-2097.31	646.44	1502.78	260.78	396.91	138.33	37.61	27.64
d4	0.18	91	11	0	0	-3094.58	1689.25	1164.12	387.78	378.62	185.77	50.17	32.7
d4	0.18	99	9	0	0	-2641.93	539.84	1644.99	345.32	434.6	137.38	39.78	39.07
d4	0.18	136	23	0	0	-3629.19	3547.03	964.63	589.03	441.19	202.3	45.61	33.73
d4	0.18	233	15	0	0	-2575.2	677.85	1413.6	135.73	445.3	127.47	22.83	24.17
d4	0.18	249	23	0	0	-1894.42	766.74	1671.35	328.99	353.13	187.88	19.47	21.43
d4	0.18	253	41	0	0	-2123.35	584.68	1770.29	423.21	300.94	110.48	26.67	21.9
d4	0.3	72	23	0	0	-2968.8	980.73	1874.6	359	706.12	130.28	75.44	32.98
d4	0.3	105	10	0	0	-2761.73	1880.5	647.63	487.99	447.19	288.84	27.17	27.58
d4	0.3	122	90	0	0	-1659.93	182.21	2093.57	178.92	661.73	34.99	76.69	11.92
d4	0.3	169	17	0	0	-3560.88	882.91	2223.26	522.82	663.38	187.81	36.31	25.09
d4	0.3	193	49	0	0	-2428.35	763.93	1094.59	346.65	450.57	131.88	58.18	32.98
d4	0.3	198	77	0	0	-2746.91	1273.4	1360.5	193.37	590.26	157.04	28.15	22.93
d4	0.3	333	69	0	0	-2425.85	980.83	1445.18	466.84	492.06	140.02	33.02	30
d4	0.3	369	28	0	0	-2728.06	913.17	1494.92	349.58	509.47	104.94	59.56	42.78
d4	0.3	372	47	0	0	-2391.76	1047.72	1387.33	430.37	511.38	163.22	50.01	36.13
d4	0.3	406	10	0	0	-2821.18	824.23	1871.69	141.4	688.09	82.14	29.75	27.62
d5	0.06	2	2	0	0	-2198.23	1232.27	263.52	20.23	160.21	53.51	29.89	6.61
d5	0.06	4	7	0	0	-2471.82	312.53	1522.36	63.42	496.59	98.89	2.3	3.64
d5	0.06	9	3	0	0	-1589.71	288.3	1049.92	264.74	286.73	68.53	50.49	5.83
d5	0.06	13	1	0	0	-2397.06	0	1570.43	0	603.91	0	0	0
d5	0.18	1	1	0	0	-1838.53	0	1388.68	0	272.87	0	115.2	0
d5	0.3	5	5	0	0	-1707.43	237.96	957.31	166.02	306.15	30.5	24.91	3.49
d5	0.3	7	3	0	0	-1647.61	96.22	1554.87	35.97	249.63	89.07	46.55	4.47
d5	0.3	12	10	0	0	-3109.67	1174.39	1246.75	244.78	478.73	167.73	45.7	25.02
d5	0.3	15	38	0	0	-1945.44	579.76	1829.86	391.57	659.48	97.36	79.54	41.12
d5	0.3	21	7	0	0	-1951.24	257.35	1209.86	417.93	428.28	177.88	20.62	21.79
d5	0.3	29	29	0	0	-2019.76	491.2	1711.95	88.26	712.13	89.57	27.54	23.13
d5	0.3	84	6	0	0	-2516.26	838.8	1384.52	639.41	389.67	122.77	58.16	48.7
d7	0.18	1	3	0	0	-2214.09	719.3	1365.42	508.2	536.48	134.33	78.79	43.19
d7	0.3	1	1	0	0	-1556.39	0	668.61	0.00 -2	225.22	0	34.86	0
d8	0.06	1	4	0	0	-2732.25	1065.96	1018.25	480.98	516.55	75.42	35.62	14.18
d8	0.18	18	12	0	0	-2172.17	722.83	1818.34	212.03	657.8	78.86	52.78	29.5
d8	0.18	20	5	0	0	-2130.91	298.31	1671.86	348.74	487.33	184.54	61.78	47.65
d8	0.18	25	8	0	0	-4259.98	1519.44	1219.3	496.63	633.07	139.81	83.46	53.1
d8	0.18	28	2	0	0	-1399.59	171.62	2352.49	25.53	795.34	2.57	41.9	0.9
d8	0.18	35	12	0	0	-2597.5	1245.2	1679.55	642	485.87	120.66	62.61	43.74
d8	0.3	3	11	0	0	-3830.78	438.49	1178.53	285.12	488.13	134.1	34.57	41.52
d8	0.3	4	17	0	0	-3802.41	1155.29	1334.32	407.15	580.82	132.93	63.79	54.61
d8	0.3	6	17	0	0	-3772.78	1379.44	1141.73	368.66	622.25	267.92	51.64	37.84
d8	0.3	32	4	0	0	-2610.08	626.85	1967.39	396.51	848.6	88.49	186.48	26.28
d8	0.3	39	3	0	0	-6267.96	1997.39	-354.58	2158.26	500.52	208.41	123.94	9.59
d8	0.3	55	10	0	0	-2831.52	770.32	1403.86	143.77	469.49	87.12	58.49	46.09
d8	0.3	65	5	0	0	-3220.86	1099.43	1278.47	346.96	719.7	189.74	84.75	43.6
d8	0.3	67	3	0	0	-1915.33	423.53	1327.62	442	259.01	25.13	35.75	8.38
f1	0.3	1	2	0	0	-4038.21	67	892.9	20.12	505.17	18.75	57.21	2.79
f2	0.18	1	1	0	0	-3152.86	0	1018.32	0	216.02	0	53.77	0
f2	0.3	1	6	0	0	-3446.05	540.52	1955.28	87.33	516.35	108.2	103.52	47.96
f4	0.18	1	1	0	0	-4032.73	0	1072.22	0	571.38	0	29.61	0
f4	0.3	1	1	0	0	-2632.87	0	1142.74	0	517.74	0	53.24	0
f5	0.3	3	3	0	0	-3553.23	277.96	1802.62	129.66	695.01	22.12	74.14	2.98
f5	0.3	6	3	0	0	-2086.75	582.22	748.85	51.78	519.28	39.97	87.87	0.69
f5	0.3	13	7	0	0	-2658.93	695.76	1352.85	297.87	479.05	202.99	102.81	31.41
f6	0.18	1	2	0	0	-2048.64	119.98	348.96	236.05	117.46	70.54	25.88	25.88
f6	0.18	2	4	0	0	-3265.83	633.25	1594.39	69.8	492.9	28.02	93.89	1.86
f6	0.18	9	3	0	0	-2932.66	1366.29	1257.95	203.33	352.29	106.82	65.78	26.72
f6	0.18	11	3	0	0	-6360.66	2761.5	1127.55	268.14	457.82	46.46	62.52	28.36
f6	0.3	8	11	0	0	-2838.67	931.54	1300.46	307.37	462.29	213.66	43.44	53.98
f6	0.3	25	10	0	0	-2624.35	994.74	1235.87	519.16	464.54	121	57.42	37.83
f6	0.3	29	18	0	0	-2967.89	610.04	1523.14	328.54	667.41	182.38	87.22	74.7
f6	0.3	41	13	0	0	-3364.48	1627.98	758.47	314.92	574.7	146.5	46.82	38.01
f6	0.3	43	2	0	0	-2939.61	675.36	2003.33	68.29	561.61	67.29	194.76	3.68
f6	0.3	55	12	0	0	-3859.25	1469.1	1107.17	224.28	655.3	173.92	87.87	42.21
f6	0.3	61	3	0	0	-3140.42	316.88	917.7	229.46	683.97	95.91	28.51	20.25
f7	0.3	1	1	0	0	-4631.4	0	1227.09	0	546.82	0	43.61	0
f8	0.18	1	1	0	0	-3450.01	0	1310.76	0	472.47	0	7.9	0
f8	0.3	1	1	0	0	-4953.22	0	428.84	0	629.86	0	54.89	0
g4	0.3	1	2	0	0	-2257.65	240.08	1042.57	33.42	430.58	1.98	47.08	5.3
g5	0.18	1	2	0	0	-1971.86	37.58	1253.65	80.75	708.92	24.85	24.7	3.86
g5	0.3	2	1	0	0	-5542.41	0	786.44	0	676.48	0	84.23	0
g5	0.3	6	5	0	0	-2776.64	910.94	1628.42	450.75	447.63	127.89	56.45	23.13
g7	0.3	1	1	0	0	-1818.83	0	1132.05	0	382.36	0	102.44	0
h8	0.3	1	1	0	0	-2476.16	0	1088.15	0	257.75	0	87.86	0

## Sheet: GLN
Chess Square	Parse	Cluster ID	Total Count	Sidechain SASA	stdev SASA	Sum Hydro(-)	stdev Hydro(-)	Sum Hydro(+)	stdev Hydro(+)	Sum Polar(-)	stdev Polar(-)	Sum Polar(+)	stdev Polar(+)
a1	.60.60	3	5	35.91	37.45	-7448.17	2720.63	1218.98	478.98	-14563.6	6748.27	22446.8	10329.6
a1	.60.60	4	2	29.75	0.79	-6831	1568.01	1583.32	21.49	-14279.5	5678.94	16068	8513.49
a1	.60.60	7	1	59.94	0	-3903.14	0	383.13	0	-3498.62	0	5119.52	0
a1	.60.180	12	12	106.54	21.15	-2905.39	1764.62	531.52	332.2	-3888.77	5321.18	5667.37	8030.01
a1	.60.180	28	13	64.67	2.6	-6425.69	1073.03	1068.31	61.7	-8542.15	4712.11	11175.6	6551.37
a1	.60.180	36	13	57.61	20.78	-6426.02	1480.45	1753.62	392.38	-4085.51	2960.24	5857.12	4342.46
a1	.60.180	46	15	4.08	4.77	-10200.6	3615.66	1975.87	305.61	-15983.9	6164.86	24249.4	7250.85
a1	.60.180	74	26	52.34	24.53	-9159.95	2427.57	1655.26	313.78	-12581.8	6835.22	19028.2	10301.4
a1	.60.180	107	30	70.77	17.17	-5412.05	1758.83	928.77	167.56	-8412.09	5625.64	12297.6	8234.97
a1	.60.180	117	31	22.41	16.98	-8725.18	2314.86	1535.64	399.32	-13219.4	7227.89	19657.7	9443.42
a1	.60.180	129	20	72.74	28.53	-5890.56	1661.94	597.86	142.52	-8558.99	4807.08	12981.9	6730.17
a1	.60.180	162	21	47.57	18.51	-8508.19	3274.94	1303.59	427.3	-10672.2	8095.56	15084	11264.4
a1	.60.300	1	2	39.94	38.5	-9141.87	792.71	1291.28	262.11	-11345.8	5766.87	14897.5	7201.67
a1	.60.300	4	2	36.85	2.06	-6834.75	10.56	610.05	25.15	-18522.7	646.52	24295.8	2878.62
a1	.60.300	8	4	44.26	32.09	-12579.1	2369.76	1536.24	645.44	-20566.4	4319.71	29945.2	5252.55
a1	.180.60	1	3	75.29	29.15	-3867.58	2002.65	1253.39	709.17	-7862.48	7286.12	11449.1	9858.48
a1	.180.180	4	2	136.29	6.44	-1248.68	152.64	290.38	177.53	-334.28	130.73	417.51	17.81
a1	.180.180	5	2	26.83	4.77	-10559.8	597.53	1497.39	13.4	-7854.25	4025.12	12864.9	8798.62
a1	.180.180	10	7	91.95	11.27	-3116.3	106.2	534.38	4.57	-1470.22	447.84	1577.5	1226.78
a1	.180.180	14	4	19.53	7.33	-10044.2	1253.98	1356.42	225.19	-12241.4	1224.58	13871.2	3170.51
a1	.180.180	17	3	23.02	9.55	-6545.98	489.13	1184.93	443.02	-12297.4	5268.4	18502	3883.34
a1	.180.300	1	2	86.72	40.5	-4381.58	2233.51	980.3	788.16	-7089.24	2585.25	11341.6	1488.14
a1	.300.180	1	5	40.34	31.24	-8261.1	1418.83	1460.47	494.52	-12699.2	5232.75	20489.5	9750.28
a1	.300.180	2	1	110.21	0	-4535.2	0	216.36	0	-4919.01	0	8034.93	0
a1	.300.180	6	3	94.56	33.98	-2605.54	870.54	437.01	35.08	-2675	2039.35	3716.91	2507.25
a1	.300.300	1	6	69.35	9.39	-5620.49	1480.42	1062.33	436.15	-8616.2	4047.42	9331.96	3370.7
a2	.60.180	1	2	36.33	0	-6925.18	205.92	1034.38	0.32	-10386.7	1010.89	19987.1	1894.9
a2	.300.180	1	1	113.9	0	-3418.53	0	377.64	0	-1733.66	0	2713.28	0
a2	.300.300	1	1	127.04	0	-2650.3	0	208.25	0	-2354.4	0	5204.3	0
a3	.180.60	1	1	27.21	0	-9101.77	0	2319.71	0	-5915.92	0	6506.67	0
a3	.180.180	1	3	96.91	10.67	-5370.27	2418.27	447.37	500.69	-2882.65	2662.04	4252.48	3602.9
a3	.300.180	1	2	78.72	12.2	-4800.92	1620.57	499.74	197.7	-3216.49	1454.42	5889.62	3925.12
a4	.180.180	1	3	122.02	12	-2066.78	427.35	373.23	178.96	-1088.26	369.12	1934.67	1211.82
a4	.300.180	1	1	101.92	0	-9649.95	0	436.59	0	-10800.9	0	17288.4	0
a4	.300.300	1	1	100.98	0	-3267.08	0	279.72	0	-2259.52	0	4445.5	0
a5	.60.180	1	3	87.23	42.77	-4233.39	3708.46	1053.44	618.35	-2699.27	3156.65	4300.19	5101.22
a5	.180.180	1	4	72.28	51.16	-3932.83	2749.72	728.32	604.03	-2080	1751.39	3764.79	3122.36
a5	.300.300	1	1	53.37	0	-5883.78	0	1155.92	0	-3504.41	0	3496.24	0
a6	.60.180	1	1	93.13	0	-3798.99	0	1091.33	0	-915.06	0	989.8	0
a6	.180.60	1	1	101.58	0	-4909.01	0	861.1	0	-1145.97	0	1636.29	0
a6	.300.180	1	1	44.79	0	-4937.84	0	714.93	0	-3917.61	0	10637.9	0
a6	.300.300	1	1	46.75	0	-4521.44	0	1526.68	0	-12384	0	20356.2	0
a7	.60.60	1	2	65.7	15.98	-2467.01	706.07	583.26	148.07	-3998.63	946.71	4433.02	1766.65
a7	.180.60	2	2	123.19	6.07	-6368.13	4303.78	175.05	11.31	-8387.97	5647.31	12195.5	7982.27
a7	.180.60	3	6	29.22	29.02	-8299.58	1968.47	1776.47	757.05	-15422	7843.53	23956.2	12934.7
a7	.180.60	4	1	113.57	0	-1558.66	0	602.19	0	-1282.88	0	1825.85	0
a7	.180.180	2	3	86.47	9.94	-5161.57	2287.84	361.06	151.15	-11574.6	8357.74	17821	11696
a7	.180.180	7	3	52.79	23.71	-4508.12	1511.29	1228.69	419.93	-3604.82	884.5	5656.78	2416.83
a7	.180.180	8	2	56.98	13.83	-10549.1	125.69	450.57	48.53	-14936.5	1653.99	16766.2	2535.56
a7	.180.180	11	8	22.39	0.85	-7004.04	1191.21	1369.73	136.89	-8608.8	1448.39	13477.8	2481.58
a7	.180.300	1	3	46.84	29.9	-5173.99	1954.56	1656.67	759.64	-6958.88	5654.63	13465.9	12869.3
a7	.300.180	1	2	52.74	15.64	-8991.88	922.21	1338.22	39.35	-2530.63	1356.08	4608.63	3614.74
a7	.300.300	1	2	82.58	10.19	-5518.13	2334.88	779.55	257.29	-5543.42	2061.1	8267.08	3653.08
a8	.60.60	1	1	90.76	0	-5304.15	0	899.25	0	-2915.39	0	2802.61	0
a8	.60.180	2	10	83.89	6.16	-3886.09	1136.23	882.35	245.03	-1780.95	1171.59	3032.17	2006.84
a8	.60.180	4	8	39.37	13.52	-7008.18	1546.47	1410.73	198.66	-4747.56	2870.72	9631.49	5973.35
a8	.60.180	18	12	55.1	19.53	-7057.67	2665.06	1117.77	298.67	-10415.9	7481.4	14834.5	10168.5
a8	.60.180	40	3	91.44	29.84	-5438.78	2022.47	583.3	311.45	-1158.61	218.28	1177.11	106.87
a8	.60.180	43	5	90.96	30.24	-6176.34	2308.15	602.89	146.36	-11765.2	5329.72	16878	6411.04
a8	.60.180	48	12	61.9	31.34	-5969.73	2452.45	830.07	293.77	-10343.8	7375.57	14320.9	9642.86
a8	.60.180	57	7	21.68	13.82	-5796.19	524.32	1706.3	326.4	-7618.54	3496.95	11379	4713.82
a8	.60.180	65	9	70.59	22.32	-6408.82	2246.14	844.32	309.16	-9848.54	5045.71	14927.7	7601.54
a8	.60.300	1	4	44.69	25.02	-6454.36	1757.55	1088.98	524.92	-7720.53	5934.05	11053.5	8514.57
a8	.180.60	4	2	95.12	24.64	-3042.92	1444.61	513.91	187.8	-5595.43	4471.97	5394.59	3879.28
a8	.180.60	11	4	71.98	9.15	-4793.43	1188.72	1414.64	359.53	-5780.05	1562.37	9047.33	2657.75
a8	.180.60	19	4	71.28	10.94	-8963.51	1865.99	382.05	7.5	-13176.6	7226.4	16858	9690.4
a8	.180.60	21	7	47.33	24.16	-9861.61	4305.74	1081.73	272.8	-18722.4	9014.43	26152.2	12983.7
a8	.180.60	23	6	35.48	30.53	-5159.05	1701.33	1629.48	587.85	-9749.25	3967.74	14814.7	5437.86
a8	.180.180	1	15	26.54	27.72	-9073.74	4047.1	1578.91	424.61	-10371.6	8535.16	13898.4	9524.71
a8	.180.180	17	13	51.42	20.44	-6880.77	2419.59	987.52	328.01	-7582.77	4866.61	12035.5	6719.08
a8	.180.180	38	19	39.26	18	-9849.82	2828.63	1735.91	508.73	-10660.5	5104.33	16184.7	7250.87
a8	.180.180	43	6	133.55	11.09	-2091.89	808.53	169	74.16	-814.77	284.35	999.7	347.83
a8	.180.180	54	12	41.49	17.75	-7929.04	2050.2	1492.29	325.05	-10368.8	8575.67	15279.8	11021.8
a8	.180.180	79	14	41.25	15.99	-8783.53	1936.71	1235.94	216.83	-14015.3	6714.46	18966.2	8560.05
a8	.180.180	83	11	67.2	19.48	-6408.03	2177.26	668.85	265.58	-10304.9	6809.41	13988.8	8771.5
a8	.180.180	91	14	15.58	12.63	-10536.7	2252.13	1996.04	353.48	-18041.1	7158.25	26538.4	8126.19
a8	.180.180	92	20	29.09	22.69	-7260.52	2062.45	1350.56	333.14	-8349.59	4933.51	12652.4	5093.8
a8	.180.180	126	16	56.25	12.26	-5900.41	1327.44	1170.34	265.34	-5006.2	2884.98	7879.01	5251.23
a8	.180.180	142	11	71.66	17.48	-3078.29	1211.62	852.63	163.3	-1887.8	1138.18	2339.75	1295.28
a8	.180.180	157	21	91.96	19.44	-2742.8	757.55	622.48	163.46	-1659.28	753.08	2390.15	894.72
a8	.180.300	3	7	0.25	0.22	-8559.62	380	1375.92	23.83	-13519.4	4404.91	21155.6	5796.13
a8	.180.300	6	4	19.41	19.8	-5595.81	1092.74	1660.27	194.85	-8933.94	3714.74	15407.9	2061.94
a8	.180.300	10	1	60.94	0	-6348.5	0	421.39	0	-10649.8	0	14099.2	0
a8	.300.180	1	2	91.9	5.82	-44410.6	41324.5	889.56	42.99	-7367.17	399.96	8004.61	379.13
a8	.300.180	2	2	30.14	1.38	-10716.7	2175.21	1697.66	223.47	-8617.39	2400.46	8675.46	6265.8
a8	.300.180	4	5	51.33	14.14	-5623.7	1107.86	1068.34	124.79	-3245.62	2403.02	5451.73	2788.95
a8	.300.180	9	3	39.61	19.49	-5294.43	618.62	1382.2	177.83	-3694.24	925.69	7432.9	2250.57
a8	.300.300	1	2	54.12	0.19	-7654.39	1950.2	1397.39	0.47	-6416.92	4101	8442.38	5255
b1	.60.60	2	3	54.49	14	-6387.78	3510.47	1393.14	266.17	-8835.72	7707.73	14434.1	11408.7
b1	.60.60	9	1	100.96	0	-4261.36	0	297.04	0	-18632.3	0	24962.4	0
b1	.60.60	12	5	21.08	6.79	-9495.54	1952.92	1099.93	314.29	-12961.4	5151.55	22342.6	7304.47
b1	.60.60	13	4	73.93	18.55	-6237.99	2398.7	555.41	219.31	-12386.3	7438.17	17449.9	8823.91
b1	.60.180	20	42	17.58	19.29	-8325.2	2178.65	1574.28	315.52	-13194.5	6841.74	17988.5	9881.57
b1	.60.180	28	25	50.68	22.78	-7342.09	2250.85	1021.49	311.87	-14731	9344.56	22430.5	12065.9
b1	.60.180	37	18	63.02	22.37	-7005.93	2889.56	1320.07	483.1	-7590.73	5269.42	11431	7266.12
b1	.60.180	71	16	105.83	23.44	-3282.99	1546.35	458.14	161.47	-3354.42	2923.44	4451.86	4144.49
b1	.60.180	81	19	24.24	18.96	-8427.16	2585.63	1417.72	358.9	-11595.4	4148.16	18578.2	7852.1
b1	.60.180	111	14	26.87	21.59	-8513.63	1996.06	1347.94	297.78	-17270.6	8100.29	25220.1	11429.2
b1	.60.180	117	27	65.8	14.72	-5886.97	1953.34	1081.42	323.31	-7567.32	4077.92	10392.3	6182.63
b1	.60.180	124	27	45.86	21.87	-8283.86	2412.17	1513.22	313.29	-8733.19	5695.06	13485.1	8120.07
b1	.60.180	134	14	72.04	21.03	-6759.46	2082.7	713.89	218.1	-12519.4	6150.47	18012.8	8550.48
b1	.60.180	168	13	81.14	12.15	-3964.02	1561.75	728.65	187.28	-2850.3	2005.15	5061.5	3315.75
b1	.60.180	178	14	74.38	20.98	-3966.45	1387.33	983.69	367.39	-2782.55	1699.61	3864.26	2264.18
b1	.60.180	210	17	90.64	26.89	-6541.98	2283.77	714.56	212.25	-8871.49	2927.49	12222.5	4662.43
b1	.60.300	3	5	105.54	25.5	-4101.19	1618.95	538.58	147.56	-7278.63	3603.16	10290.5	5611.83
b1	.60.300	4	3	43.22	22.87	-7367.12	2381.66	998.73	109.93	-9817.14	5606.12	14717.8	9134.58
b1	.60.300	8	6	46.48	38.48	-6553.73	2055.22	1377.29	442.63	-7766.88	4763.21	11311.5	6914.85
b1	.60.300	11	2	55.79	0.27	-5140.65	79.78	599.76	104.22	-4529.62	175.83	5288.55	1267.22
b1	.60.300	14	2	0	0	-6596.45	282.09	1620.48	84.99	-16598	5514.82	22982.3	6502.21
b1	.180.60	1	2	67.33	23.7	-4877.97	838	1274.22	285.27	-3329.85	657.97	6889.65	987.08
b1	.180.60	2	3	124.53	11.24	-3176.39	1431.95	257.13	12.66	-4138.25	3215.74	4333.41	3309.76
b1	.180.60	3	6	40.82	21.39	-7645.13	2303.83	1394.29	350.83	-13884	13346.6	18711	17041.3
b1	.180.60	8	3	86.74	12.52	-4867	1080.46	854.38	30.89	-4449.88	2635.95	6935.85	3115.12
b1	.180.60	13	4	100.24	20.14	-3967.28	1888.44	611.09	120.43	-6683.87	2979.39	11336.2	4499.91
b1	.180.180	3	2	141.42	1.47	-1064.07	100.37	180.9	16.94	-212.26	50.91	314.53	53.29
b1	.180.180	4	5	69.33	19.18	-4497.48	1671.62	786.13	257.07	-2791.65	651.87	4641.47	1079.01
b1	.180.180	8	4	80.69	2.21	-3010.12	354.4	930.83	131.92	-1103.97	170.56	1912.17	518.26
b1	.180.180	16	3	80.55	11.38	-5172.72	1358.51	1115.49	201.92	-7392.08	3653.49	10853.4	5696.5
b1	.180.180	18	4	58.22	25.16	-5762.54	219.74	1230.39	280.26	-6373.28	3509.04	8423.02	4683.35
b1	.180.180	30	12	23.31	22.44	-8803.87	2278.03	1373.7	318.89	-12991	6124.15	19760.6	8467.01
b1	.180.180	31	4	34.04	5.42	-7082.03	2715.9	1539.15	288.75	-4423.81	3592.71	6538.39	4875.44
b1	.180.180	38	5	68.7	38.28	-3607.43	423.26	426.9	139.14	-2952.87	1307.74	5514.58	3419.75
b1	.180.300	1	3	55.61	38.39	-4249.32	1567.16	857.72	306.92	-6680.41	1331.4	9883.88	2045.63
b1	.300.60	1	4	107.25	19.55	-2068.11	672.94	313.24	69.64	-3738.1	1463.52	5165.1	2622.09
b1	.300.60	16	14	35.97	30.06	-6622.54	3346.21	1563.72	212.47	-9431.2	4281.51	12503.8	5627.36
b1	.300.60	24	8	70.08	25.75	-5220.57	1556.66	613.11	189.59	-5964.38	1285.59	7369.4	2533.22
b1	.300.60	32	7	67.58	12.03	-5784.96	1622.53	941	221.63	-8123	2511.43	13772.5	4141.56
b1	.300.60	33	2	117.5	0.4	-3877.21	1000.74	134.02	0.56	-9478.36	724.56	11958.4	2239.02
b1	.300.180	104	77	12.46	18.11	-10566.5	2694.33	2110.07	397.14	-9191.83	5124.14	16936.2	7177.81
b1	.300.180	123	38	29.06	26.9	-8323.95	2207.07	1382.47	432.45	-13898.2	6206.65	21014.3	8604.68
b1	.300.180	149	29	82.19	25.88	-6509.8	2100.51	420.12	122.76	-9433.27	6337.34	13222.8	9260.18
b1	.300.180	192	16	113.88	20.15	-2033.05	525.42	313.75	99.18	-1145.56	554.53	1688.23	983.65
b1	.300.180	211	21	70.02	23.18	-5958.13	1896.98	1141.39	350.51	-8996.23	4082.86	13866.2	7119.36
b1	.300.180	233	38	48.53	27.69	-6973.34	1959.88	1081.27	321.71	-12094	6361.78	17589	9350.85
b1	.300.180	238	42	41.86	26.15	-8759.97	2540.78	1490.66	388.23	-15589.5	5706.03	23100.3	8337.32
b1	.300.180	294	33	73.29	16.72	-7190.28	2649.34	598.22	154.63	-11964.7	7946.51	17966	10196.3
b1	.300.180	307	3	129.61	21.15	-1459	516.58	194.36	50.87	-484.39	240.73	796.93	341.45
b1	.300.180	343	35	65.71	23.49	-5577.83	1785.36	969.87	280.98	-5644.58	4043.18	9192.95	5641.03
b1	.300.180	363	39	59.05	24.85	-5875.56	2227.49	1262.93	387.66	-4419.1	3584.07	7385.09	5299.44
b1	.300.180	382	33	88.07	23.65	-3183.6	1027.12	610.77	177.22	-2215.14	1549.97	3300.32	3083.12
b1	.300.300	28	13	34.25	20.33	-6797.73	1324.46	1410.81	264.43	-17793.5	6894.65	25174.3	8493.38
b1	.300.300	40	6	66.91	13.79	-9145.88	2756.56	678.11	44.21	-19550.7	8838.56	27994.3	11597.4
b1	.300.300	56	20	55.34	36.62	-7848.41	1990.6	976.02	293.5	-13978.4	5634.75	20530.6	7470.16
b1	.300.300	75	13	88.65	42.66	-8113.11	3913.08	373.08	108.64	-17665.2	10365.5	25010.1	13158.3
b1	.300.300	89	15	47.52	32.38	-8027.99	2605.69	1054.26	398.18	-12183.6	3347.11	17036.3	5830.75
b1	.300.300	90	19	103.56	21.32	-3587.84	1453.57	415.84	133.16	-5202.04	4018.84	7760.63	6007.37
b1	.300.300	96	11	50.3	26.56	-7698.4	2638.94	1260.08	315.9	-13632	5665.93	19831.9	8163.22
b1	.300.300	106	9	42.14	24.34	-5886.33	2558.03	1799.96	584.21	-4632.21	2604.53	7648.34	6127.01
b1	.300.300	132	18	20.67	19.74	-8995.52	3310.3	1948.67	408.55	-15283.7	9834.08	22419.9	11683.1
b1	.300.300	151	16	77.3	23.85	-5457.98	1447.36	1024.73	195.7	-8874.22	4647.41	12536.7	7276.27
b1	.300.300	162	14	77.81	17.65	-4140.12	1390.02	999.49	196.38	-4473.83	3286.44	6604.36	4604.92
b1	.300.300	164	12	65.48	16.74	-5256.62	2279.2	946.68	279.49	-6293.45	2446.02	10053.9	6192.35
b2	.60.180	1	1	13.73	0	-8493.59	0	2209.57	0	-9158.1	0	9807.97	0
b2	.60.300	1	1	20.81	0	-23803.8	0	2613.22	0	-4280.88	0	14430.6	0
b2	.180.60	1	2	45.76	0.03	-8084.81	191.33	2771.29	1.65	-4853.13	1786.63	10270.7	2266.83
b2	.180.180	1	1	98.7	0	-3945.99	0	568.57	0	-4267.91	0	10704.2	0
b2	.300.60	1	2	78.88	4.52	-4471.65	707.24	301.57	36.21	-8978.25	3604.67	11599.4	4231.38
b2	.300.180	2	1	107.92	0	-5149.1	0	798.03	0	-1842.03	0	4069.1	0
b2	.300.180	4	4	26.16	15.34	-10478.5	2847.9	1490.26	382.79	-16664.3	8546.25	22433.5	12334.9
b2	.300.180	7	4	28.63	2.03	-7570.03	1239.16	865.86	78.7	-11906.4	2369.97	19268.9	3803.54
b2	.300.300	1	4	42.99	33.67	-7314.86	1476.27	1224.11	172.75	-7178.61	749.57	10111.8	1350.97
b3	.60.180	1	2	83.27	5.49	-8135.96	1898.49	691.52	87.34	-6232.15	1150.39	9655.78	617.85
b3	.180.60	1	4	74.61	19.83	-6890.88	4508.46	1197.84	676.46	-7016.33	5284.14	10480.8	6939.19
b3	.180.180	1	3	70.31	28.6	-9583.76	5367.99	879.57	347.3	-23835.7	15567.7	31674.8	20719.1
b3	.180.300	1	1	1.85	0	-10180.3	0	2135.17	0	-14802.8	0	26606	0
b3	.300.60	1	1	1.9	0	-11059.7	0	2364.92	0	-4529.74	0	11242.9	0
b3	.300.180	1	2	24.59	6.63	-10986.2	1103.19	1436.07	199.61	-28411.4	2877.38	42398.3	2966.67
b3	.300.180	3	4	70.65	15.45	-5664.16	2125.26	1003.42	141.11	-1674.7	351.17	3083.09	2552.89
b3	.300.180	8	3	81.08	6.59	-3579.43	335.23	761.99	242.76	-4380.97	2595.18	5529.05	900.9
b3	.300.180	12	3	80.64	6.47	-6567.39	3532.75	787.59	89.43	-5599.39	3946.19	8507.55	5435.54
b3	.300.300	1	1	69.05	0	-9393.79	0	2639.96	0	-12991.1	0	17877.8	0
b3	.300.300	2	4	96.54	25.3	-4124.19	941.87	674.34	299.24	-2262.04	889.32	3496.73	2388.8
b4	.60.180	1	4	68.24	16.06	-3224.56	369.67	637.14	206.26	-4840.6	1844	7360.07	3242.34
b4	.60.300	1	1	119.5	0	-1523.89	0	257.42	0	-4314.82	0	3424.54	0
b4	.180.60	1	2	44.4	11.88	-4478.76	334.52	1523.79	62.56	-4826.71	281.95	6686.34	2480.13
b4	.180.60	2	2	81.1	11.92	-2822.58	186.51	638.22	54.21	-5452.43	118.25	7226.16	2435.09
b4	.180.60	8	4	27.05	18.73	-8112.59	5055.03	1697.09	845.22	-10788.1	5983.95	16096.9	9117.28
b4	.180.180	2	2	92.79	8.11	-10382	1455.22	1123.3	247.22	-16054.9	3200.87	21806.4	4454.31
b4	.180.180	4	8	117.86	14.92	-2699.98	1555.99	440.51	164.28	-2651.59	3120.63	4395.04	4611.45
b4	.180.180	8	3	16.78	1.75	-7382.82	984.24	1582.57	104.93	-17964.6	3599.53	22483.9	4768.31
b4	.180.300	1	3	91.4	28.74	-5730.05	757.38	645.7	462.87	-9608.96	9173.83	11927.7	12744.2
b4	.300.60	1	9	61.36	30.35	-6919.09	3421.76	1087.73	649.6	-12430.4	7305.35	17528.5	9961.54
b4	.300.180	24	11	64.79	23.92	-7303.02	2730.26	996.97	270.03	-12867.6	7200.88	18137.2	9746.95
b4	.300.180	25	9	75.25	17.7	-7081.79	1625.27	749.3	239.34	-12608.5	5418.6	17891.1	8218.27
b4	.300.180	26	5	72.51	23.72	-5211.71	1932.75	926.05	152.48	-4181.12	3075.42	8328.2	4608.18
b4	.300.180	27	3	91.44	13.96	-5744.73	2013.1	852.18	238.68	-7608.1	3682.65	11562.4	4816.08
b4	.300.180	28	14	79.57	6.16	-5319.49	2249.45	749.82	73.28	-8962.39	4775.08	13628.2	6945.74
b4	.300.180	36	9	115.34	7.92	-985.25	185.93	384.08	11.81	-545.45	77.41	1344.37	301.96
b4	.300.180	50	4	17.48	3.5	-9329.39	3838.87	1773.4	291	-17808.3	5838.21	24632.9	7529.29
b4	.300.180	52	12	106.46	23.23	-3660.85	1428.16	544.64	221.88	-2158.95	1251.18	3345.17	1529.05
b4	.300.180	57	4	19.65	5.28	-10679.5	1762.4	1542.25	171.33	-20781.9	3078.38	28592	1274.67
b4	.300.180	60	5	48.91	27.57	-6505.87	1444.48	821.54	325.23	-12495.6	6194.17	17385.1	9188.38
b4	.300.180	63	3	134.11	1.96	-1436.44	149.98	137.29	38.86	-939.98	270.93	1341.32	842.15
b4	.300.180	79	8	76.93	12.58	-5824.25	2105.47	736.68	160.76	-8998.98	4654.17	12635.9	6606.77
b4	.300.300	1	10	69.62	18.73	-5462.99	2075.21	1196.31	447.26	-9306.68	7205.11	14125.7	11353.3
b4	.300.300	3	4	55.02	10.58	-5800.05	782.29	1405.75	342.2	-5770.52	2057.27	9386.9	3905.29
b4	.300.300	5	4	111.62	8.6	-2250.87	215.88	401.61	53.49	-4353.42	3806.74	4496.07	1746.5
b4	.300.300	8	2	115.61	4.08	-1726.04	218.89	171.45	44.16	-2390.52	156.54	2776.96	414.62
b4	.300.300	18	5	47.35	35.64	-7712.9	3382.18	1825.89	593.99	-4012.92	3317.9	7793.92	7316.41
b4	.300.300	19	7	96.6	15.54	-6083.69	2471.3	617.51	156.24	-11411.7	5214.45	14071.8	5648.06
b4	.300.300	31	7	52.69	27.71	-8004.49	1259.28	1772.98	385.73	-17432.5	7961.75	23512.7	10779.3
b5	.60.60	1	3	62.59	31.85	-6233	2080.99	534.39	179.51	-9073.09	6521.57	12260.7	8494.36
b5	.60.60	4	3	88.68	13.01	-3571.18	553.84	576.87	91	-3883.65	1625.51	4582.64	2770.94
b5	.60.180	6	4	69.51	1.69	-6470.96	927.96	1179.91	69.76	-12124.6	3145.28	16555.7	4442.81
b5	.60.180	12	5	34.97	16.31	-10070.4	1461.07	1186.99	490.33	-16965.5	3487.68	26180.2	4263.38
b5	.60.180	15	6	55.84	16.66	-5966.97	2194.73	1352.72	246.82	-5276.98	2202.59	9256.59	3319.98
b5	.60.180	17	5	69.11	41.03	-8330.02	2770.34	718.28	201.84	-12553	5389.31	17304.7	7825.6
b5	.60.180	19	5	108.99	31.16	-3243.13	1335.2	379.8	162.33	-4736.92	3790.75	6899.55	5389.83
b5	.60.180	22	3	76.78	21.89	-8379.64	3872.36	1249.07	127.78	-10760.7	7357.66	14545.1	11574.9
b5	.60.180	32	4	98.35	24.81	-3663.4	1230.69	668.61	145.15	-3080.47	2323.89	5875.08	6290.98
b5	.60.180	34	4	81.21	49.16	-4374.07	818.59	349.33	49.98	-3538.26	937.24	6167.83	2386.01
b5	.60.180	39	3	128.82	2.45	-2774.35	295.83	145.24	32	-2341.01	627.92	3491.21	806.33
b5	.60.300	1	4	64.15	27.17	-7962.85	3717.84	1073.19	341.83	-13021.8	10103.5	18968.8	13860.6
b5	.60.300	2	2	96.82	0.06	-989	56.81	267.42	22.51	-1193.61	60.1	1918.71	448.4
b5	.180.60	6	2	135.12	4.81	-1610.57	642.95	141.44	13.48	-4622.19	1793.44	5457.33	2607.49
b5	.180.60	8	6	58.08	25.48	-7982.9	2308.91	975.18	295.47	-9552.48	5524.1	15779	7079.47
b5	.180.60	10	3	68.06	41.62	-3346.05	1888.86	942.11	586.31	-5002.22	2533.19	7308.14	3378.62
b5	.180.60	11	2	90.51	7.12	-1990.85	69.05	704.42	117.54	-2168.38	443.78	2220.99	185.85
b5	.180.60	16	4	116.69	7.38	-1702.7	473.47	334.83	71.03	-977.26	75.5	437.24	102.96
b5	.180.180	2	2	49.1	34.71	-6827.8	63.21	824.78	241.33	-13425	2484.23	18343.8	3549.16
b5	.180.180	7	3	131.54	11.67	-1688.07	617.13	255.26	17.85	-770.97	202.9	1129.93	972.8
b5	.180.180	10	4	26.17	24.48	-5853.5	640.04	890	134.54	-2934.84	420.5	5053.81	1463.76
b5	.180.180	12	3	142.63	4.37	-1293.24	622.12	95.11	24.42	-570.63	375.83	698.45	449.35
b5	.180.300	1	2	80.14	13.07	-3328.79	1468.02	754.52	161.18	-6356.75	5108.91	6955.36	2732.44
b5	.300.60	1	1	21.46	0	-4392.62	0	971.1	0	-8562.92	0	14984.5	0
b5	.300.60	3	3	106.22	3.89	-6909.25	817.87	493.95	22.37	-12289.5	3087.58	14870	4131.82
b5	.300.60	5	2	84.34	20.05	-5639.08	2054.65	401.76	130.78	-18063.3	7556.31	23675.3	10489.5
b5	.300.60	6	4	67.26	23.9	-5665.81	3903.58	1107.86	484.43	-7923.76	7962.53	11684	11318.6
b5	.300.180	9	15	45	28.3	-8477.61	2329.44	1012.07	329.29	-13350.1	4882.4	20781.5	8086.29
b5	.300.180	37	16	41.36	17.45	-8525.5	3047.75	1302.72	297.39	-9310.38	5789.92	11619.6	8238.39
b5	.300.180	39	4	139.63	7.9	-1455.43	570.41	164.03	36.04	-633.89	504.68	821.88	634.12
b5	.300.180	70	23	22.18	22.14	-9524.8	2093.62	1818.58	583.26	-14058.8	5897.26	22019.3	7783.85
b5	.300.180	80	10	53.32	26.16	-7414.67	2111.7	1515.63	305.88	-10177	4640.99	14665.4	6571.79
b5	.300.180	86	17	46.06	29.51	-7227.6	2269.31	1028.64	407.71	-12696.4	6858.85	18152.2	9434.97
b5	.300.180	115	26	87.44	14.07	-3893.22	1314.82	712.23	214.65	-4541.36	3359.22	6685.57	5117.2
b5	.300.180	123	8	39.22	35.68	-7247.46	2539.06	1428.6	489.5	-10770.4	5955.49	14279.9	7199.06
b5	.300.180	133	15	44.01	27.94	-7218.78	1819.31	1256.01	494.19	-9551.12	6369.61	13891.2	8114.68
b5	.300.180	156	18	44.79	21.05	-8299.55	2661.64	1411.52	325.26	-12467.2	5516.56	18337.6	7413.17
b5	.300.180	173	20	69.45	20.94	-5080.09	1621.84	850.21	205.62	-6297.9	4159.44	9861.32	6261.97
b5	.300.180	182	18	116.08	18.67	-3022.43	1300.43	419.04	209.42	-3350.41	3083.25	4838.79	4224.01
b5	.300.300	9	6	63.68	22.22	-9967.77	2206	876.02	314.35	-16323.3	7120.74	21112.5	10689.9
b5	.300.300	11	13	45.32	20.47	-6829.57	2256.17	1412.59	268.61	-12827.2	7407.34	18494	11719.9
b5	.300.300	32	3	101.27	5.16	-5770.33	844.74	560.14	15.08	-2040.91	1203.34	3824.94	1542.52
b5	.300.300	42	6	94.48	21.35	-8105.59	2134.74	305.46	64.58	-19201.1	7570.6	27915.6	9284.2
b5	.300.300	44	11	72.69	34.31	-5221.49	1282.03	745.08	222.73	-10406.3	4109.98	15195.6	5281.58
b5	.300.300	65	12	82.27	25.02	-4199.78	1331.79	942.82	317.19	-4007.15	2526.33	5819.68	3527.35
b5	.300.300	68	10	102.98	26.51	-2769.83	1348.03	369.63	101.8	-4316.99	2657.29	7987.79	3919.2
b5	.300.300	69	7	99.6	19.34	-3844.4	1728.03	575.67	122.3	-2714.42	1432.05	4076.92	2253.68
b5	.300.300	71	6	111.45	13.45	-2381.78	1203.42	729.32	138.45	-1463.8	732.43	2337.92	1172.81
b5	.300.300	75	3	63.5	20.33	-10748.5	4929.6	514.74	33.04	-17739.3	8998.89	27562.7	9980.8
b5	.300.300	82	7	22	13.31	-6223.92	2011.17	1804.67	527.1	-8529.71	4472.25	16332.6	6145.54
b6	.60.60	1	1	11.95	0	-12300.1	0	1689.09	0	-24883.3	0	37893.1	0
b6	.60.180	7	2	107.46	19.24	-3993.69	1094.4	201.42	63.44	-5456.88	1551.34	7615.43	2231.37
b6	.60.180	25	15	73.92	23.65	-5374.47	3936.24	925.2	324.66	-4085.38	4944.86	8371.48	6789.76
b6	.60.180	26	8	40.13	37.54	-6513.82	2043.65	1544.82	554.7	-6118.61	2698.79	11843.1	7117.77
b6	.60.180	28	8	125.71	15.36	-1808.77	732.94	314.08	124.55	-1272.48	778.9	1852.43	1582.66
b6	.60.180	28	8	125.71	15.36	-1808.77	732.94	314.08	124.55	-1272.48	778.9	1852.43	1582.66
b6	.60.300	1	4	47.96	29	-4998.23	1320.57	1065.77	499.22	-10148.1	2881.89	15167.8	5308.66
b6	.180.60	4	1	135.84	0	-1784.35	0	261.29	0	-2048.52	0	1604.68	0
b6	.180.60	5	2	11.38	3.81	-6379.17	432.69	2102.84	63.28	-6800.88	2310.75	10642.5	2151.69
b6	.180.60	7	7	41.41	15.31	-5020.81	1315.65	1624.39	241.24	-3828.97	1220.04	4099.41	983.47
b6	.180.180	3	5	147	2.56	-1513.25	818.87	66.04	8.95	-2218.81	2636.31	2838.22	4051.66
b6	.180.180	6	2	116.91	23.52	-5618.85	380.45	201.29	37.75	-11680.7	1313.69	17256.1	1198.59
b6	.180.180	15	10	31.39	25.23	-10510.5	3540.49	1685.83	333.55	-16886.6	5355.77	25929	9429.14
b6	.180.180	19	5	97.63	15.14	-4299.57	1823.85	758.91	421.72	-3511.35	3808.18	4806.34	5102.59
b6	.180.180	22	1	142.64	0	-1977.2	0	133.49	0	-678	0	843.24	0
b6	.180.300	1	5	118.03	18.16	-1944.43	1099.13	215.93	105.46	-2773.35	2907.63	3753.96	4509.48
b6	.300.60	4	3	51.34	32.49	-7552.23	3389.16	1441.47	565.61	-12203.6	5474.12	16199	5796.63
b6	.300.60	7	4	78.92	13.33	-4816.09	1738.52	875.26	319.75	-4664.17	2178.32	5005.89	2003.78
b6	.300.60	10	3	68.37	1.11	-3119.03	896.59	798.89	60.97	-6712.88	2195.72	8022.27	3928.2
b6	.300.60	13	5	56.52	15.2	-9318.19	4141.72	554.08	131.56	-19614.9	8564.56	24709.7	10434.2
b6	.300.180	2	16	87.31	27.7	-5471.63	1549.91	793.57	229.15	-8451.55	3670.35	12097.2	5433.05
b6	.300.180	4	2	131.57	6.79	-1639.15	379.67	117.74	29.47	-787.83	224.31	1551.55	862.42
b6	.300.180	7	18	33.77	26.75	-8423.4	2432.17	1266.1	395	-9447.58	3157.16	14867.3	6414.77
b6	.300.180	11	13	59.58	22.08	-5454.59	1643.02	1053.95	327.44	-7497.69	4538	10276.8	6424.61
b6	.300.180	21	14	32.85	17.3	-9560.62	3329.35	1845.15	406.21	-14142.4	7691.31	20301.7	10104.5
b6	.300.180	25	12	57.47	23.32	-6689.31	2211.37	867.61	204.02	-10630.4	4683.82	14488.6	6538.4
b6	.300.180	29	8	110.12	17.42	-2684.41	1325.88	325.67	87.54	-3957.24	3576.3	5690.63	4860.22
b6	.300.180	58	8	70.89	35.62	-8905.68	2017.94	509.37	209.27	-15291.6	4968.62	21569.8	5802.5
b6	.300.180	74	15	87.71	15.6	-3461.77	1292.86	883.68	344.76	-1473.78	1109.49	2444.09	2147.28
b6	.300.180	83	14	56.96	21.69	-7609.75	2468.12	857.97	199.96	-12591.1	8079.22	17373	11908.9
b6	.300.180	90	7	32.2	18.92	-8385.09	2136.19	1184.2	138.79	-18198.5	12747.2	26338.2	16359.4
b6	.300.180	93	10	52.7	29.78	-8579.13	2050.11	1100.82	367.13	-12214	4055.85	18603.5	7848.22
b6	.300.300	4	2	120.4	1.27	-2372.12	579.36	144.71	34.4	-4716.51	917.64	8467.65	1161.11
b6	.300.300	6	6	104.69	12.92	-4420.42	1415.31	484.95	146.86	-4410.45	2180.31	6646.19	2771.48
b6	.300.300	14	7	27.44	12.46	-8267.58	1890.11	1840.3	251.99	-14940.1	6701.3	21108	9157.34
b6	.300.300	21	3	39.37	1.89	-4984.16	1250.17	1271.32	60.52	-11444	3775.66	18847.8	4559.77
b6	.300.300	22	5	23.1	18.93	-7701.62	1706.24	1925.63	274.97	-17356.6	6058.8	26370.3	6605.17
b6	.300.300	29	3	54.2	4.64	-7154.36	1680.31	1807.62	459.4	-5618.82	3688.29	10511.3	3881.11
b6	.300.300	30	7	47.19	17.92	-8815.04	2460.38	981.19	194.13	-17455	6022.35	27170.2	10729.9
b6	.300.300	35	10	56.97	30.67	-7014.88	1685.7	802.58	184.26	-13213.4	5591.71	17329.3	6949.03
b6	.300.300	39	5	68.31	18.45	-6571.26	1918.27	621.85	195.02	-10783.8	3193.87	14449.1	3554.41
b6	.300.300	44	4	133.14	10.6	-1393.96	850.65	325.06	36.59	-2120.64	909.95	1822.58	1430.16
b7	.60.60	1	2	91.33	8.53	-2824.5	1192.01	441.61	227.85	-6202.44	2016.07	8223.51	2176.08
b7	.60.180	1	4	76.91	16.04	-3916.62	1376.66	882.54	390.87	-3737.86	2847.95	5063.96	3810.5
b7	.60.300	1	5	98.81	20.27	-2490.74	841.3	302.48	120.98	-5204.09	2469.81	5078.83	2285.29
b7	.180.60	5	5	23.76	18.13	-8378.91	2654.4	1621.4	550.93	-12990.3	8453.94	16956.2	12381.6
b7	.180.60	12	17	7.87	9.37	-8094.18	2597.76	2631.75	604.74	-11864	5771.71	18227	9413.01
b7	.180.60	17	8	81.66	19.04	-5168.2	3632.01	493.02	145.84	-8635.21	6178.35	10992.5	8232.74
b7	.180.60	22	5	116.03	16.87	-2136.96	590.69	630.28	181.18	-2257.39	658.07	3235.25	1315.01
b7	.180.60	29	10	61.36	17.89	-4589.71	1813.72	1090.48	324.63	-4823.79	2270.56	11059.2	3815.76
b7	.180.60	32	4	118.1	17.37	-5091.75	1892.3	239.75	42.31	-9924.94	4109.96	13479.6	6282.5
b7	.180.60	47	7	38.4	22.96	-8712.53	3548.66	1087.75	341.51	-16558.8	7384.96	21999.9	10310.3
b7	.180.180	25	8	114.33	14.41	-1566.44	624.88	528.45	95.89	-964.41	991.09	1966.11	1531.82
b7	.180.180	27	27	23.43	16.56	-6390.81	1978.48	1586.81	292.03	-6416.33	3431.52	10506.9	4640.49
b7	.180.180	33	9	97.56	27.29	-5989.38	2199.68	349.23	106.69	-10482.7	2971.59	15965.6	5173.07
b7	.180.180	37	8	7.49	1.43	-10025.4	309.13	1694.41	66.08	-15090.1	5264.7	20109.6	6623.07
b7	.180.180	59	16	57.86	28.83	-7233.08	2218.25	1189.15	300.18	-10708.4	5725.4	15604.5	7896.86
b7	.180.180	61	19	22.39	13.33	-9690.15	2354.06	1569.6	564.05	-18946.5	4866.89	27911.8	6020.51
b7	.180.180	72	5	81	4.82	-6978.38	1253.41	1278.9	327.78	-1658.59	889.27	2284.48	1529.98
b7	.180.180	75	12	32.25	24.56	-6660.41	2553.36	1080.9	430.12	-17886.6	5454.62	27077.5	7673.89
b7	.180.180	80	14	67.76	20.55	-3657.72	1352.54	1025.24	367.54	-2226.06	1555.19	4262.48	2528.6
b7	.180.180	82	10	49.5	16.94	-4948.53	2030.52	910.84	198.06	-6500.98	4755.58	9942.01	6923.27
b7	.180.180	120	12	25.45	26.25	-6779.88	2678.54	1596.05	377.08	-8407.91	5561.24	14628	7839.83
b7	.180.300	2	2	124.97	19	-1471.68	106.11	266.26	9.44	-1621.71	303.11	3472.88	1446.69
b7	.180.300	4	3	47.09	5.23	-9088.29	893.93	1356.63	209.37	-11143.8	4231.79	13875.1	2118.24
b7	.180.300	10	3	4.35	6.16	-7341.75	520.85	1798.9	510.19	-9635.57	2483.79	19133	3786.78
b7	.180.300	13	8	54.15	14.7	-4422.85	1465.2	1042.09	365.94	-5349.86	2121.51	8764.19	2566.37
b7	.300.60	2	2	95.28	0.03	-4768.91	428.64	705.89	508.68	-13105	2371.01	16933.2	1936.64
b7	.300.60	4	2	87.61	14.21	-2200.05	194.72	487.7	50.65	-5424.31	157.54	5412.19	182.57
b7	.300.60	6	3	46.11	6.62	-7098.66	1092.77	1075.8	421.04	-6923.16	1482.96	8084.09	839.43
b7	.300.180	25	11	115.5	9.93	-3059.2	884.89	471.77	91.07	-3427.74	3066.71	4686.93	4563.68
b7	.300.180	42	22	26.47	28.78	-8914.04	2768.19	1663.9	456.19	-13790.7	6300.41	20648.2	8923.33
b7	.300.180	64	6	109.06	31.24	-3555.32	1143.73	227.96	68.72	-3583.04	2632.78	5139.87	2754.19
b7	.300.180	68	20	62.59	19.96	-4944.59	1128.37	1085.7	182.56	-4132.37	2065.19	6443.95	4099.31
b7	.300.180	73	13	104.62	12.35	-2751.67	1078.63	410.73	61.92	-2724.6	2236.77	3999.2	3409.98
b7	.300.180	91	17	41.09	21.4	-7239.88	2188.55	986.9	284.43	-12962.4	5550.45	17525.1	6757.78
b7	.300.180	102	10	21.17	34.46	-9180.64	1703.09	1287.87	377.06	-14834.8	5794.13	21784.8	9240.7
b7	.300.180	125	13	53.04	19.15	-8781.53	2434.21	1133.63	369.44	-15091.9	6748.28	20769.2	9004
b7	.300.180	135	19	22.77	16.62	-8892.27	2057.07	1615.84	337.85	-9999.81	6938.46	15001.6	10568.4
b7	.300.180	144	16	64.13	22.36	-5493.09	2303.23	1001.95	300.16	-4628.52	3344.43	7074.81	4804.7
b7	.300.300	2	7	31.5	3.59	-9124.65	1131.97	2939.43	215.26	-14441.5	8762.81	20119	12232.3
b7	.300.300	3	4	82.9	13.62	-5610.93	717.48	539.37	88.63	-8716.19	3557.38	11880.2	4660.05
b7	.300.300	6	2	98.23	33.36	-3683.48	760.54	216.79	106.75	-10044.3	687.56	12028.4	1749.67
b7	.300.300	17	8	28.54	21	-8827.83	2676.84	1591.36	391.76	-14160.5	5323.24	21627.4	8408.13
b7	.300.300	20	6	73.27	20.85	-4599.28	1424.26	1114.57	374.31	-4264.1	2082.5	5610.57	2457.59
b7	.300.300	32	10	67.98	13.91	-9069.61	3883.1	1048.23	453.94	-20429.1	8674.17	27167.6	9353.24
b7	.300.300	35	9	83.4	35.68	-5994.85	3399.39	973.82	363.13	-10259.4	12706.6	14839.7	17640.3
b7	.300.300	38	6	39.57	28.17	-8224.45	2495.51	1349.61	296.81	-17273	9624.47	22287.5	11327.7
b7	.300.300	42	4	90.56	53.02	-3934.4	657.46	349.98	47.87	-6944.89	2832.06	9380.02	3534.12
b7	.300.300	58	6	105.11	16.63	-2421.31	576.14	389.82	72.93	-2562.05	1346.69	3538.34	2062.79
b8	.60.60	3	1	12.01	0	-7308.47	0	1876.58	0	-27947	0	39567.9	0
b8	.60.60	4	2	27.16	1.21	-7044.95	484.61	1230.56	166.05	-6747.83	1640.22	15092.1	2778.66
b8	.60.60	7	4	84.5	8.95	-4783	1417.09	705.72	147.91	-8079.18	3510.25	9618.65	5722.53
b8	.60.60	16	9	0.03	0.08	-7788.46	882.71	2425.03	260.77	-9051.91	4501.39	13961.2	1585.16
b8	.60.180	20	32	26.14	24.02	-7860.66	4065.19	1856.97	505.58	-8554.51	5510.03	12453.9	7538.5
b8	.60.180	21	34	39.62	33.91	-7743.83	2368.75	1319.2	374.79	-12288	7484.45	19156.1	9379.1
b8	.60.180	33	30	70.35	28.06	-4969.46	1728.13	862.52	377.6	-4785.23	5485.85	7257.35	7525.01
b8	.60.180	36	2	120.31	22.58	-1285.35	482.26	126.3	45.48	-1455.16	1088.47	2118.77	1373.53
b8	.60.180	90	24	32.3	8.19	-6918.84	1186.02	1437.84	124.95	-6867.05	3785.73	11721.4	5677.59
b8	.60.180	162	37	73.39	26.16	-4902.3	2100.34	737.13	230.27	-6707.74	4661.99	9889.58	6814.15
b8	.60.180	181	28	52.66	20.04	-7085.8	2594.57	1408.05	301.62	-7459.48	7260.37	11230.7	9768.7
b8	.60.180	183	33	102.02	14.53	-2996.78	1940.5	544.3	160.59	-3360.25	4631.6	5062.86	6743.3
b8	.60.180	203	39	22.03	17.15	-7016.03	2223.06	1580.72	390.66	-11027.3	6871.72	17752.7	9232.63
b8	.60.300	2	10	21.25	29.86	-9324.79	5203.77	1629.47	473.94	-19158.8	11661.7	25253.4	12874.4
b8	.60.300	10	1	115.65	0	-2188.75	0	82.83	0	-7321.93	0	8413.41	0
b8	.60.300	19	3	48.02	38.42	-5124.87	493.26	1106.83	385.2	-7155.6	1363.79	11261.3	3321.5
b8	.60.300	21	6	79.24	5.99	-2252.22	302.52	647.87	54.1	-6635.35	1481.4	4556.89	760.86
b8	.60.300	22	5	77.78	5.11	-2918.82	1099.53	819.09	178.64	-6753.53	6040.41	10471.5	6344.84
b8	.60.300	28	3	69.37	19.77	-3012.83	562.26	747.33	314.76	-4247.25	1069.38	5687.68	475.9
b8	.180.60	5	26	20.76	22.48	-8552.71	2364.89	2166.84	406.24	-13089.6	5199.7	18903.1	7562.69
b8	.180.60	23	6	108.33	31.83	-2987	1830.74	230.46	87.33	-5097.63	3238.23	8533.94	4829.17
b8	.180.60	74	21	19.71	16.24	-8042.99	2183.87	1606.58	340.12	-17795.1	8003.17	25695.3	10899.9
b8	.180.60	75	19	108.73	8.66	-2839.05	2433.48	733.23	145.57	-2064.74	1449.84	2670.17	2675.27
b8	.180.60	104	13	45.42	24.68	-6865.42	2545.04	914.85	215.57	-10468.9	5405.54	14925.2	7433.37
b8	.180.60	109	20	53.64	26.24	-6217.87	2534.3	1080.65	347.31	-7254.13	4940.82	11825.5	6659.26
b8	.180.60	132	27	45.52	20.18	-6310.25	2279.81	1433.72	466.88	-13927.1	5357	19701.4	7871.49
b8	.180.60	136	18	81.72	17.77	-2691.3	674.48	714.87	169.76	-3069.13	2058.62	5235.95	3120.89
b8	.180.60	141	25	63.45	27.85	-5683.75	2479.03	787.1	248.79	-13040.4	7083.6	18242.9	10668.7
b8	.180.60	158	11	45.4	26.09	-6414.55	3202.81	1688.54	479.99	-6906.77	5682.79	11072.7	9184.48
b8	.180.60	165	26	89.28	15.45	-5220.88	1777.42	333.44	88.9	-10300.7	6014.84	14625.5	9165.29
b8	.180.60	201	10	62.55	16.63	-5109.45	2213.6	1075.7	275.66	-9545.62	8376.22	12886.6	8854.01
b8	.180.180	83	67	67.97	19.26	-4431.08	1738.2	1053.34	380.25	-2627.7	1710.8	4424.4	2973.8
b8	.180.180	96	166	26.95	17.83	-7926.58	2602.94	1486.68	352.43	-14450.8	7028.33	22511.4	9353.47
b8	.180.180	248	86	36.58	26.69	-8586.16	2215.87	1427.32	320.68	-14646.9	6155.07	22440.8	8253.81
b8	.180.180	435	109	16.5	13.34	-8432.56	2916.05	1969.9	410.166	-12890.6	19142.3	18417.8	9155.39
b8	.180.180	450	101	15.95	17.36	-8802.55	2772.85	2088.9	380.042	-10487.5	15769.2	13695.4	7390.47
b8	.180.180	766	103	51.23	27.77	-6007.72	1981.19	1204.41	390.29	-6736.13	4429.58	10846.3	6020.34
b8	.180.180	910	8	132.64	17.97	-2903.41	1470.27	182.92	56.05	-3730.28	3399	4786.26	4425.95
b8	.180.180	940	98	29.19	24.83	-7789.39	2533.16	1351.48	298.68	-13128.6	6783.37	20717.2	9656.15
b8	.180.180	957	53	94.79	23.89	-3473.35	1792.66	543.23	177.51	-2888.13	2874.43	5145.09	5252.54
b8	.180.180	1026	87	68.63	25.56	-6827	2645.61	704.54	301.93	-10418.9	6412.99	15178.4	8546.71
b8	.180.180	1031	93	51.45	28.59	-8026.61	2650.03	1272.5	392.77	-12512.6	7331.3	18502	9721.54
b8	.180.180	1041	73	59.86	29.39	-5173.19	2287.27	1274.02	477.78	-3235.38	2931.9	5112.04	4719.94
b8	.180.300	1	2	136.68	5.71	-1673.48	752.46	127.62	4.22	-1943.5	1418.87	1729.01	1049.01
b8	.180.300	6	14	91.59	17.48	-3734.09	1808.82	458.2	122.26	-5759.08	2967.27	7597.2	3576.64
b8	.180.300	19	8	45.29	26.35	-6452.2	3119.4	936.23	260.12	-9051.74	4792.5	13961.3	6476.68
b8	.180.300	35	4	37.17	23.18	-6740.21	2019.68	1232.14	162.71	-9441.91	3900.85	14545.6	4908.06
b8	.180.300	38	7	28.07	19.57	-6310.22	1750.13	1518.26	700.4	-10525.3	4509.33	14890	5745.24
b8	.180.300	40	8	10.03	15.43	-8116.57	2387.24	2047.31	567.91	-12863.4	2621.38	22139.7	6459.03
b8	.180.300	41	7	0.84	1.34	-5263.51	843.44	1729.91	258.06	-9753.42	4353.4	19887.9	4726.28
b8	.300.60	5	2	136.07	13.4	-2015.82	1301.89	102.85	19.34	-4725.74	4225.89	7141.08	6481.5
b8	.300.60	7	13	47.93	22.47	-7173.22	1890.38	1022.83	333.33	-17041.2	6389.54	24005.6	9499.28
b8	.300.60	19	14	68.37	13.59	-4191.49	2180.86	851.33	215.78	-8019.16	3762.68	10335.2	5378.07
b8	.300.60	30	13	69.74	31.23	-5696.83	1356.17	335.79	59.96	-12249.3	3554.27	16668.7	5275.41
b8	.300.60	41	6	119.27	14.83	-3896.5	2108.24	452.43	142.97	-2878.21	2414.17	4784.77	2709.06
b8	.300.60	44	2	14.41	14.31	-7716.67	3168.59	2452.03	479.43	-11923	5545.46	16852	6259.19
b8	.300.60	45	5	109.38	9.51	-1705.5	491.48	652.51	158.3	-2107.56	968.14	2843.14	969.19
b8	.300.60	55	14	56.95	33.72	-5366.86	2880.71	881.92	295.02	-7442.25	6475.09	10715.9	8063.23
b8	.300.60	69	13	5.66	14.27	-7617.11	1776.13	1878.07	347.96	-18330.5	11919.8	23809.3	11076.6
b8	.300.180	34	112	22.8	21.88	-8834.48	4941.51	1986.38	415.04	-11194.8	6165.55	18636.7	8588.49
b8	.300.180	259	95	32.57	26.21	-9639.89	3470.3	1734.45	505.57	-12265.8	6726.18	18243.9	8669.33
b8	.300.180	316	102	63.36	21.09	-5111.71	1553.28	1097.94	395.44	-4741	3154.55	7780.3	4778.04
b8	.300.180	512	95	32.82	21.55	-8513.96	2639.96	1431.45	416.06	-12995.9	7630.09	20690.1	10734.5
b8	.300.180	536	63	35.36	21.21	-7794.68	2473.03	1455.6	359.91	-8718.1	6688.62	13708.2	8760.99
b8	.300.180	620	89	60.91	22.07	-7802.23	2563.7	927.78	237.29	-12662.8	7542.37	19087.3	10119.9
b8	.300.180	647	45	84.45	19.18	-3313.55	1136.41	904.63	357.18	-1887.76	1503.38	3239.41	2668.84
b8	.300.180	682	192	24.47	21.86	-8763.12	2412.05	1482.89	330.38	-16899.5	6883.95	24746	8975.21
b8	.300.180	877	96	74.32	19.62	-4367.24	1891.31	848.01	242.57	-4131.84	2912.29	6218.69	4231.18
b8	.300.180	915	80	102.08	28.31	-4359.26	3682.31	417.946	136.525	-4527.78	5687.02	6044.26	6879.25
b8	.300.180	919	31	124.6	17.08	-3315.15	2429.66	224.8	189.89	-4800.52	6160.14	6370.03	7955.63
b8	.300.180	1060	70	72.29	28.1	-7965.57	3140.13	578.89	133.26	-15557.5	7119.1	21205.5	9090.53
b8	.300.300	3	29	55.03	25.08	-8947.1	2321.22	841.07	209.2	-17950.7	7317.01	24941.6	9656.72
b8	.300.300	17	8	120.77	12.29	-5535.6	2766.79	170.7	80.19	-13831.4	7082.64	18306	9765.48
b8	.300.300	45	31	53.02	19.56	-4842.29	2032.4	1621.82	477.69	-5489.79	2562.16	8150.87	4283.99
b8	.300.300	53	36	96.01	19.31	-11315.1	29133	398.49	126.74	-11772.9	5607.37	16812.4	7368.42
b8	.300.300	96	18	92.94	19.69	-4173.25	1407.56	894.34	307.07	-3530.42	1843.19	4252.93	2276.79
b8	.300.300	110	35	60.78	30.72	-5818.89	2434.49	1086.99	310.35	-12396.6	7375.04	18065.2	9587.44
b8	.300.300	116	32	35.84	23.54	-7870.7	3614.97	2018.64	651.5	-11630.6	7039.38	16142.1	10178.4
b8	.300.300	166	21	112.39	15.36	-2123.73	740.65	568.64	128.84	-2917.44	3032.35	3967.41	4160.74
b8	.300.300	187	62	32.67	25.2	-8197.71	2089.66	1798.21	409.12	-16937.1	6924.53	23535.7	9115.92
b8	.300.300	199	14	80	39.96	-7431.49	2293.92	812.78	334.51	-15349.6	7816.34	22094.5	10127.2
b8	.300.300	242	26	55.75	31.39	-6438.72	2882.44	1022.11	475.95	-7906.68	5276.38	11865.9	7491.08
b8	.300.300	290	24	88.05	20.75	-2778.9	1028.82	648.29	174.72	-3408.77	2080.99	5149.28	3386.52
c1	.60.180	1	3	101.19	10.61	-5158.08	3480.32	311.46	10.76	-14414.3	9572.4	20772.2	13094.2
c1	.60.180	4	6	14.95	12.48	-9840.17	1280.97	1210.97	278.59	-20732.7	5628.1	28903.6	8870.98
c1	.60.180	12	4	107.75	19.77	-5582.92	1914.53	636.26	68.59	-5545.61	2608.25	7570.41	3305.3
c1	.60.180	14	13	6.11	1.21	-10650.6	1798.72	1228.52	75.7	-17938.7	4563.91	25119.8	6121.01
c1	.60.180	22	8	78.76	23.97	-7386.95	1083.86	622.36	166.02	-10848.6	3110.19	16389.5	4404.64
c1	.60.180	26	3	144.22	6.39	-1161.96	55.48	192.1	17.87	-603.61	82.57	668.6	171.13
c1	.60.180	44	4	62.79	1.65	-4589	1188.02	1031.71	196.67	-2873.23	619.11	4376	779.66
c1	.60.180	53	5	7.59	6.54	-9574.91	3577.28	1714.65	463.85	-11000.3	5689.37	17153	10467.9
c1	.60.180	56	6	73.26	27.9	-3749.22	995.1	635.76	334.65	-4260.16	2361.9	6359.06	3244.04
c1	.60.180	58	6	14.03	13.56	-8361.63	2465.11	1575.58	152.57	-9753.7	2290.53	15037.1	2355.75
c1	.60.300	1	2	87.18	21.83	-2857.9	518.98	813.57	171.96	-1692.83	215.08	4597.75	2096.33
c1	.60.300	3	5	30.28	29.88	-6603.35	147.8	1433.94	356.25	-13070.3	4822.02	16624.1	4745.74
c1	.60.300	8	2	59.18	0.34	-8062.86	1483.15	1832.16	337.12	-10785.2	6991.08	13169.5	11141.5
c1	.60.300	11	8	8.76	9.24	-7935.56	2290.36	2079.44	350.73	-12966.4	3647.89	18450.7	5395.79
c1	.180.60	1	2	128.11	11.67	-2740.38	1551.79	520.4	189.29	-839.42	204.75	2658.05	1134.36
c1	.180.60	3	3	37.5	24.47	-8162.22	1981.69	1160.65	179.39	-10057.6	1122.58	14380.4	457.64
c1	.180.60	6	3	87.12	18.77	-5143.03	1107.16	365.97	105.74	-2060.1	388.84	5288.37	2336.82
c1	.180.180	4	2	144.23	6.88	-843.85	129.14	113.46	2.25	-310.2	139.76	627.98	371.05
c1	.180.180	7	7	116.43	14.63	-3381.94	1409.48	455.85	143.41	-2380.83	2018.39	2975.08	2536.29
c1	.180.180	8	3	17.11	9.47	-11514.4	4378.21	2516.04	241.37	-5204.58	2914.37	7256.2	1638.04
c1	.180.180	13	4	40.89	35.09	-9510.14	3252.6	321.23	1443.07	-12773.5	2038.34	16823.1	2596.55
c1	.180.180	14	4	41.26	35.23	-4723.96	2080.8	1017.27	266.82	-4762.26	2102.01	7171.1	3282.22
c1	.180.300	1	5	59.87	49.44	-8438.24	3653.4	1393.55	941.03	-7838.37	2964.44	11578.4	4573.19
c1	.300.60	4	12	74.74	26.64	-3324.08	1636.47	987.5	226.53	-2477.83	1172.94	2595.67	1487.6
c1	.300.60	7	2	33.57	0.3	-12017.1	1939.61	1291.21	30.9	-13654.4	4244.09	16943.9	7506.79
c1	.300.60	15	3	46.62	21.38	-8799.25	1514.05	726	243.52	-13329.9	2314.09	17811.1	5501.13
c1	.300.60	18	3	125.9	10.73	-1176.93	195.84	190.48	54.58	-1334.9	402.07	2415.02	1105.8
c1	.300.60	23	4	24.59	21.88	-9843.82	1607.03	1320.74	520.35	-15342.6	3523.75	18996.7	4644.16
c1	.300.180	16	45	59.1	24.01	-6690.9	2437.13	1053.86	288.46	-7581.25	4516.13	11454.7	6416.3
c1	.300.180	29	30	80.68	32.87	-5046.57	1646.6	466.97	111.59	-8074.33	4469.7	11516.5	6004.95
c1	.300.180	119	37	54	35.89	-7752.43	2289.6	1116.52	374.92	-11883.4	6904.1	17568.2	9404.01
c1	.300.180	144	26	46.62	26.6	-6422.83	2037.11	1322.26	319.83	-7854.26	4538.05	11619.5	6258.35
c1	.300.180	149	42	72.09	14.68	-8317.76	2111.68	555.22	121.8	-14122.1	5003.3	22183.1	6979.8
c1	.300.180	195	24	37.83	24.35	-8475.59	2157.89	856.99	199.93	-15062.1	7102.46	23067.4	9064.04
c1	.300.180	245	21	90.62	24.38	-4753.78	2237.03	626.66	218.37	-5093.67	4169.65	7246.05	5582.68
c1	.300.180	246	10	127.31	25.66	-5569.5	3461.64	336.31	343.98	-5776.45	6924.81	7760.03	9042.43
c1	.300.180	270	26	41.23	24.27	-7480.21	2359.84	1365.92	298.01	-8853.84	4492.99	13136.4	5947.77
c1	.300.180	313	20	86	17.14	-4330.22	2170.63	715.75	239.48	-2570.95	1273.35	5020.9	3253.09
c1	.300.180	315	18	39.7	30.06	-7902.06	3495.84	1690.91	550.54	-5745.65	3884.21	8611.41	5642.88
c1	.300.180	339	41	14.61	16.65	-8102.21	2364.36	1340.22	271.64	-17695.6	8783.12	24644.3	12519.1
c1	.300.300	54	9	37.63	21.8	-7483.67	2647.37	1812.55	367.9	-9111.21	6429.36	13498.4	9191.21
c1	.300.300	73	14	96.43	16.61	-3628.52	1082.62	469.62	149.91	-3606.08	1799.78	6101.67	2901.65
c1	.300.300	86	20	48.31	28.09	-5964.01	2074.68	1300.19	328.21	-8427.2	5424.92	14020.5	8147.39
c1	.300.300	96	18	119.75	17.89	-2690.49	1446.6	224.86	60.26	-4021.59	2856.47	5735.72	4329.58
c1	.300.300	128	16	75.35	21.5	-4802.18	2303.26	1042.22	209.93	-6126.19	5412.78	7731.1	7023.86
c1	.300.300	142	30	15.02	11.59	-8938.11	2117.79	1886.39	426.35	-19527.4	7775.5	28310	9421.78
c1	.300.300	161	15	96.75	33.04	-6963.09	1527.58	478.97	162.89	-12397.6	5109.9	18827	6577.83
c1	.300.300	168	15	90.16	23.38	-4160.94	2409.96	600.37	293.42	-4229.63	3863.48	6105.6	4683.81
c1	.300.300	207	28	37.22	28.3	-8856.83	2816.73	1124.53	238.22	-15570	8016.45	24076.6	10444.7
c1	.300.300	215	21	89.16	32.14	-5600.84	2653.08	771.6	168.66	-11422	5440.68	16234.4	8234.69
c1	.300.300	224	21	50.74	23.56	-5216.54	1695.13	1199.75	281.84	-4553.54	3311.81	7274.88	4114.9
c1	.300.300	227	20	87.06	24.25	-8334.51	2081.88	504.61	172.45	-13025.5	5189.52	19499.4	7607.33
c2	.180.60	1	2	42.97	21.12	-5878.12	242.41	2366.59	450.25	-11719.5	4459.25	15847.7	8007.46
c2	.180.180	1	1	93.94	0	-6257.66	0	843.71	0	-1060.3	0	2359.63	0
c2	.180.300	1	1	32.81	0	-6616.61	0	1213.1	0	-5121.4	0	9293.37	0
c2	.300.60	1	3	41.46	9.8	-25794.1	23491.8	1665.9	755.03	-11343.5	5423.21	15993.7	7365.32
c2	.300.180	3	39	26.05	7.66	-9048.22	1154.93	1651.17	156.3	-15007.7	6164.62	22678.2	8435
c2	.300.180	27	3	28.73	40.63	-12361.2	3690.49	1873.33	454.89	-6612.32	2214.51	12387.4	1506.99
c2	.300.180	34	3	88.27	7.91	-6683.34	4171.12	993.84	80.46	-7349.82	9441.88	10224.6	12826.7
c2	.300.180	39	2	46.78	2.85	-4814.7	442.12	1035.63	83.24	-4989.72	80.73	5142.88	846.34
c2	.300.300	1	1	133.64	0	-8921.41	0	268.47	0	-13468.8	0	17021.5	0
c3	.60.180	1	1	93.45	0	-4497.51	0	412.87	0	-1858.77	0	2284.98	0
c3	.180.180	1	3	53.2	25.79	-7421.39	1061.3	1375.32	264.59	-12656.4	4423.65	17818.9	6716.76
c3	.180.180	4	3	93.62	37.29	-3008.45	1210.55	525.94	201.49	-2502	1221.21	4011.39	1738.76
c3	.300.60	1	2	94.33	21.99	-5844.05	1695.75	271.48	52.51	-11091.8	4470.8	13849.7	4021.6
c3	.300.60	3	2	90.18	9.76	-2911.56	23.43	473.66	100.08	-2516.89	224.76	4156.46	398.81
c3	.300.60	6	4	59.52	16.99	-7042.54	1052.27	984.97	391.72	-13227.7	3296.74	13326.8	7543.79
c3	.300.180	1	2	75.02	0.31	-5370.09	1813.36	523.32	57.26	-10642.1	3801.1	17978	2616.11
c3	.300.180	2	2	41.44	0.06	-7418.13	88.02	2052.02	28.45	-22411.1	2174.64	31290.7	2398.61
c3	.300.180	7	4	136.64	10.6	-2384.61	609.67	278.8	73.02	-3802.14	2550.82	6586.41	3956.67
c3	.300.300	3	1	24.19	0	-10089.7	0	1913.28	0	-21464.1	0	35369.8	0
c3	.300.300	5	3	69.38	25.88	-1507.59	98.97	413.31	14.82	-1049.34	683.69	1848.77	564.72
c3	.300.300	6	5	56.59	31.71	-6534.6	2464.8	1122.23	304.33	-3146.21	828.07	5280.01	1255.14
c3	.300.300	14	5	81.6	51.29	-4165.17	1507.97	704.59	298.45	-3031.48	1122.55	5883.92	3050.2
c4	.60.60	4	5	22.27	8.64	-6589.86	1330.78	2174.59	341.77	-9062.78	5141.67	18148.6	9938.98
c4	.60.60	9	5	31.57	33.52	-9995.17	1144.91	1168.65	407.64	-20305.9	7064.47	27927.7	9958.54
c4	.60.60	12	3	103.51	7.67	-3099.74	1802.68	372.75	40.08	-4715.94	2894.4	5641.02	3088.92
c4	.60.60	19	6	20.35	18.89	-7997.38	4173.46	1756.2	235.12	-8746.26	2311.25	11757.5	5100.82
c4	.60.60	21	10	89.93	19.73	-4462.22	935.48	755.58	234.64	-2985.71	1750.61	4237.68	2060.17
c4	.60.60	26	1	72.59	0	-24681.3	0	954.63	0	-9583.5	0	19244.7	0
c4	.60.180	1	8	65.93	33.31	-7154.84	3198.15	972.52	301.93	-8569.36	5880.9	13336.1	9820.79
c4	.60.180	21	8	77.82	31.12	-3666.22	1103.96	724.12	168.28	-5259.42	2187.23	8103.91	3896.12
c4	.60.180	26	10	115.03	17.89	-4692.36	2731.31	497.34	77.23	-4155.17	3080.87	6296.26	5058.34
c4	.60.180	29	9	53.15	16.57	-6938.5	2543.49	1278.32	463.88	-8837.7	5881.38	10877.8	7562.45
c4	.60.180	56	8	127.77	13.02	-3224.89	3554.66	510.62	270.12	-3976.63	8305.38	6587.11	12769.4
c4	.60.180	75	12	11.1	17.68	-8309.4	2257.19	1846.63	569.6	-13759.4	5777.07	19661.7	6399.41
c4	.60.180	95	16	65.79	12.68	-5413.58	1170.1	982.83	300.99	-7689.57	5432.19	11789.6	7589.03
c4	.60.180	96	15	51.89	23.15	-8128.6	1365	1464.42	303.7	-7226.16	4987.56	10252	6684.84
c4	.60.180	98	15	88.33	14.7	-4697	1751.09	703.93	159.6	-3409.79	2508.19	5465	3540.7
c4	.60.180	108	10	71.66	18.45	-3963.5	1595.45	853.51	223.83	-4176.34	3229.43	4879.1	2981.84
c4	.60.180	113	7	98.19	14.08	-7160.46	2918.12	505.48	191.4	-10615.5	6304.5	14148.2	8558.42
c4	.60.300	3	2	47.53	16.3	-3807.74	632.22	965.99	345.92	-10189.5	3859.28	13991.5	2749.73
c4	.60.300	8	5	99.45	8.04	-5292.2	1407.85	626.77	222.28	-3484.3	1272.23	4394.34	1582.82
c4	.60.300	14	9	94.63	23.31	-3252.49	859.31	453.62	81.44	-4076.94	2890.61	6886.89	3016.26
c4	.60.300	19	4	63.7	23.9	-8175.96	2707.74	1641.36	908.9	-15909.5	8786.83	20768.1	11583.3
c4	.60.300	20	2	68.45	0.01	-8909.41	50.7	797.52	2.52	-6590.98	16.01	5465.14	19.8
c4	.180.60	44	66	88.59	14.25	-8442.29	2684.05	514.8	97.58	-13900.1	5662.72	23130.6	8451.8
c4	.180.60	196	36	103.5	21.7	-6117.09	2414.86	375.82	86.34	-9551.7	5848.24	13122.9	8367.59
c4	.180.60	262	89	94.35	16.63	-3227.43	1375.14	537.27	144.93	-2615.65	1823.93	4084.59	2587.41
c4	.180.60	308	49	45.69	26.89	-8035.3	2889.28	1213.07	359.5	-10416.1	7486.46	15515.3	9623.76
c4	.180.60	311	52	41.6	23.49	-5693.28	2137.16	1646.13	512.41	-5010.89	3870.59	6852.32	4745.28
c4	.180.60	332	53	42.75	27.44	-9264.18	2638.3	1374.5	386.03	-16475.8	6419.24	25149.1	8636.27
c4	.180.60	419	62	94.27	17.64	-4494.64	1446.63	491.48	116.65	-4156.34	2326.53	10373.7	4178.57
c4	.180.60	439	57	66.29	27.34	-4922.87	1859.55	1113.18	404.08	-5448.11	3201.2	8050.99	4390.47
c4	.180.60	485	61	63.17	24.54	-9829.33	3715.82	876.5	210.86	-13829	7659.66	21995.8	11033.7
c4	.180.60	496	94	21.46	19.72	-7814.03	2358.06	1941.38	473.83	-13306.9	11075.6	18553.4	8484.54
c4	.180.60	526	71	71.34	19	-6314.35	1616.06	757.98	125.94	-7724.58	4823.46	14059.6	5348.67
c4	.180.60	721	40	114.92	16.49	-2234.9	961.51	279.08	94.44	-2239.6	2400.18	3128.59	2912.93
c4	.180.180	21	96	53.77	26.41	-5845.89	1954.01	1129.45	372.14	-8781.27	5437.28	12702.1	7384.46
c4	.180.180	67	106	25.08	23.57	-8068.98	2408.23	1870.31	480.35	-13844	8804.93	19522.5	11059.8
c4	.180.180	132	18	113.76	51.79	-1008.42	329.27	289.09	107.92	-367.16	288.04	611.85	478.25
c4	.180.180	259	63	114.37	16.26	-1965.48	688.22	370.8	110.64	-1065.65	680.62	2019.97	1545.56
c4	.180.180	262	96	92.36	21.36	-3400.1	1065.22	564.63	140.57	-3094.32	2255.28	4677.53	3323.15
c4	.180.180	277	83	49.92	27.41	-6968.44	2232.12	1104.59	389.23	-11256	6528.57	16335	9383.49
c4	.180.180	399	58	77.57	17.19	-4204.78	1872.36	869.9	297.2	-3745.59	3327.33	6184.24	4647.48
c4	.180.180	435	79	54.67	35.14	-21227.1	35223.1	639.011	142.089	-20366.5	18302.7	-7127.63	43664.7
c4	.180.180	446	46	109.38	25.48	-6933.81	6029.68	338.945	84.8935	-11195.8	16486.1	8686.85	12849.1
c4	.180.180	786	60	64.82	21.11	-6010.16	14036.1	1163.72	406.989	-3771.86	6596.97	3963.45	6078.16
c4	.180.180	810	120	42.92	24.82	-49543	124380	1289.39	411.712	-38687.5	71201.5	-4244.32	59943.3
c4	.180.180	854	59	102.72	25.29	-6290.24	2091.28	520.26	148.7	-8559.58	4875.47	11927.6	6391.73
c4	.180.300	4	13	84.64	27.38	-4202.75	1758.17	649.44	127.65	-3043.38	2036.93	4199.26	2980.43
c4	.180.300	7	10	40.77	32.62	-6248.66	1064.12	1347.03	321.26	-7072.13	4089.34	11176.1	5320.37
c4	.180.300	16	10	85.94	20.09	-7813.93	1331.81	489.26	133.31	-17827.8	6624.76	25563.5	9302.93
c4	.180.300	26	10	100.78	13.24	-5001	1675.67	440.86	101.83	-6794.74	2954.05	9309.08	2660.96
c4	.180.300	38	8	18.13	13.6	-8370.72	1611.16	2210.45	521.52	-15118.4	8530.88	21019.7	9250.5
c4	.180.300	42	12	93.96	17.08	-5019.13	2838.23	459.91	75.44	-5571.57	4768.03	9108.13	7462.45
c4	.180.300	62	8	119.68	14.99	-2701.38	1683.84	258.63	68.29	-2407.34	1611.47	3258.06	2638.14
c4	.180.300	82	8	18.61	16	-11029.8	1664.96	1450.19	270.58	-13610.1	2841.79	21103.6	4893.2
c4	.180.300	83	14	80.74	8.9	-6568.46	2344.23	498.17	145.9	-12876.8	7149.42	18987.7	10032
c4	.180.300	87	12	112.73	9.03	-2625.15	657.25	338.28	70.59	-1662.91	1305.68	1879.06	1846.81
c4	.180.300	91	7	58.64	35.59	-6053.06	1620.3	1062.87	359.82	-6626.02	5826.13	9627.84	8467.85
c4	.180.300	95	14	45.66	13.66	-4065.64	2173.14	1294.56	293.5	-2887.63	1509.21	2788.75	933.09
c4	.300.60	20	22	90.93	23.29	-5215.7	2336.97	697.34	190.95	-8867.31	5527.89	10452.4	6934.48
c4	.300.60	26	8	57.99	13.15	-8670.83	3396.42	1070.69	383.05	-12675.3	8701.29	16616.8	8846.28
c4	.300.60	56	19	16.99	13.37	-6108.93	1574.36	2543.12	509.17	-11271	4907.54	14634.9	7306.4
c4	.300.60	114	4	106.82	17.88	-2621.91	761.27	227.41	67.62	-4790.25	4580.56	6114.11	6407.97
c4	.300.60	122	14	115.39	14.68	-2942.18	1244.1	367.07	91.57	-4971.82	5385.02	6873.04	6446.24
c4	.300.60	131	17	65.79	9.51	-4473	1641.64	914.95	165.93	-7954.75	4434.96	10656.3	4836.73
c4	.300.60	172	24	15.54	19.18	-8033.58	2855.54	1901.9	415.33	-9963.07	5123.56	14947.9	7493.48
c4	.300.60	176	13	98.01	18.61	-3725.8	963.5	839.57	252.61	-2142.07	1388.38	3120.94	2249.82
c4	.300.60	186	21	65.63	21.8	-7967.7	2173.34	803.74	191.87	-14595.2	5977.56	18826.2	7685.5
c4	.300.60	204	29	40.29	24.28	-5666.58	2030.23	1730.89	469.45	-8698.75	4351.1	10715	5359.09
c4	.300.60	217	14	116.49	33.5	-4164.93	1682.39	453.29	104.7	-7209.48	6501.18	9760.08	8857.05
c4	.300.60	221	41	85.34	24.12	-8339.49	6301.61	432.69	120.14	-7725.53	4233.76	10605.6	6567.51
c4	.300.180	39	269	15.04	16.87	-9730.29	2261.24	2097.73	477.19	-12864.9	6179.61	19258.5	8248.46
c4	.300.180	240	95	40.06	29.45	-6918.15	2663.96	1701.79	570.83	-6523.3	5320.13	9867.89	7167.6
c4	.300.180	399	211	82.71	30.41	-7044.97	2492.89	587.35	172.33	-13515	18298.1	17567.6	9312.64
c4	.300.180	533	177	74.09	21.32	-5742.05	2005.87	868.37	206.9	-6497.19	5129.22	9306.99	6905.56
c4	.300.180	598	92	111.74	22.98	-3293.49	2006.02	428.01	171.35	-3336.83	3283.18	4714.11	4835.27
c4	.300.180	604	182	71.67	22.38	-5240.24	1897.12	915.19	241.34	-6474.33	4701.19	9970.1	6542.57
c4	.300.180	817	26	133.2	11.25	-1506.77	1087.79	274.09	114.76	-858.41	1079.94	1192.44	1471.45
c4	.300.180	991	196	55.79	19.61	-7682.25	2409.21	1396.72	343.92	-10559.9	6338.1	14910.4	9248.01
c4	.300.180	1098	220	32.64	22.42	-7740.54	2315.31	1389.19	418.78	-15996.5	25610.6	20678.9	9567.01
c4	.300.180	1384	256	45.97	26.54	-8722.51	2872.8	1302.06	278.69	-13795	6837.65	19933.4	8977.29
c4	.300.180	1446	190	62.07	20.97	-6578.24	2084.68	1386.62	378.03	-5215.81	3649.86	7672.83	4600.27
c4	.300.180	1861	232	93.76	19.09	-3616.3	1225.91	566.64	152.12	-2839.37	1888.79	4291.49	2701.52
c4	.300.300	35	70	39.16	22.37	-6539.05	1891.03	1496.38	325.89	-8923.26	4484.97	13980.1	5919.76
c4	.300.300	51	92	86.62	22.95	-5796.14	2138.34	631.17	145.03	-8427.48	5306.31	12633.4	6454.5
c4	.300.300	224	157	100.58	24.09	-3920.35	1469.32	526.45	154.24	-3149.12	2293.7	5094.97	3640.47
c4	.300.300	318	74	40.92	25.06	-6130.34	2143.44	1661.42	409.21	-4810.27	2953.52	6741.37	4184.38
c4	.300.300	331	77	80.36	26.23	-8025.28	4252.1	643.119	189.569	-14570.8	17349.7	17203	13196.4
c4	.300.300	376	88	67.25	19.78	-4368.37	1531.81	926.85	220.68	-4744.86	3578.18	7851.25	5273.65
c4	.300.300	453	104	18.81	16.55	-8387.89	2346.17	1835.37	381.55	-16676.1	6438.64	25268.3	8305.51
c4	.300.300	485	84	18.29	19.07	-9663.39	2136.45	2236.12	517.28	-11997.1	6448.47	17076	7817.49
c4	.300.300	493	104	56.52	21.57	-31794.7	48709.1	977.292	400.409	-9598.39	6088.2	12035.5	5758.35
c4	.300.300	604	73	101.52	23.97	-3514.45	2109.98	503.2	259.37	-2750.8	1961.15	4594.16	3458.58
c4	.300.300	708	15	127.7	15.96	-1342.79	592.86	229.08	100.53	-1861.43	2537.08	2473.19	3942.11
c4	.300.300	955	76	53.59	27.22	-9193.3	2925.85	928.05	221.74	-17652.6	6553.06	25720.9	9138.59
c5	.60.60	2	3	18.37	14.19	-8613.17	1272.92	2540.86	349.82	-4576.7	1274.67	6663.07	3352.95
c5	.60.60	6	4	87.24	7.34	-8087.48	3739.47	454.35	84.5	-9246.86	4876.7	15404.4	6765.42
c5	.60.60	8	7	45.99	29.74	-7563.52	2527.17	1196.75	428.43	-16120	7263.87	23295.8	11255.7
c5	.60.60	9	2	104.27	24.56	-3114.5	618.86	527.51	240.58	-9408.26	3538.99	13085.5	5023.76
c5	.60.60	10	2	63.17	0.17	-3926.66	1276.39	794.7	2.15	-6362.75	1436.31	9162.7	2092.19
c5	.60.60	24	7	122.55	8.18	-2560.08	987.99	317.04	117.06	-2620.72	1538.72	3336.01	1743.36
c5	.60.180	3	39	36.15	26.94	-8408.84	2051.94	1314.13	301.38	-11023.6	5459.31	14903.6	7267.79
c5	.60.180	7	16	107.63	19.68	-1955.03	771.71	498.35	233.08	-1479.26	1470.82	2481.57	2373.29
c5	.60.180	21	27	72.24	20.49	-4692.83	1435.37	1038.32	258.02	-5396.21	3477.77	8681.36	4018.96
c5	.60.180	54	21	42.82	23.11	-7646.7	2332.21	1423.63	407.42	-7432.17	4123.3	11457.8	5883.46
c5	.60.180	78	16	89.08	20.98	-5130.11	1806.72	563.65	145.34	-8334.84	5379.77	11587.2	5752.09
c5	.60.180	107	27	16.03	17.03	-8208.69	2296.46	1840.92	477.79	-10996	5627.06	15607.6	7830.74
c5	.60.180	116	14	107.59	15.79	-4563.84	1921.07	380.39	97.05	-5776.26	4413.58	7681.29	6178.42
c5	.60.180	145	22	59.97	37.36	-5830.21	2697.63	926.59	285.28	-14487.2	9694.46	22504.4	13711.9
c5	.60.180	149	8	105.78	23.08	-8167.93	3183.89	259.78	88.46	-14722.3	7453.96	19385.6	9877.18
c5	.60.180	156	24	64.03	27.3	-7737.3	3465.5	848.2	260.89	-15831.8	8337.46	21668.5	10276.5
c5	.60.180	161	6	143.26	4.78	-824.32	189.48	263.52	67.36	-138.58	54.89	224.76	162.79
c5	.60.180	202	33	81.88	21.39	-4064.25	1544.7	721.24	206.83	-3021.45	1764.79	4329.35	2398.5
c5	.60.300	12	11	75.91	27.58	-3580.09	2778.67	485.61	137.17	-9086.41	4736.96	9809.15	6250.08
c5	.60.300	14	13	56.27	24.43	-9798.69	5398.07	831.49	211.89	-14339.4	6626.57	16609.3	8876.05
c5	.60.300	47	12	19.83	19.45	-6898.2	2167.85	1646.59	325.27	-11302.1	3301.82	13848.2	4008.69
c5	.60.300	78	9	79.37	35.25	-3340.57	1227.91	442.19	266.65	-7634.3	2939.11	6719.14	1524.57
c5	.60.300	87	17	77.44	14.48	-5442.35	1219.77	1337.87	209.75	-6904.51	3524.38	6515.92	4775.28
c5	.60.300	99	24	19.87	21.28	-8782.26	2400.48	2017.7	589.56	-14112.8	4960.63	19206.3	6589.03
c5	.60.300	105	22	35.36	25.15	-6612.39	2487.73	1165.41	266.86	-13090.8	4951	17097.4	6671.14
c5	.60.300	113	32	84.56	20.3	-4830.6	2023.08	515.46	130.77	-7716.67	3714.79	9641.53	4834.46
c5	.60.300	145	16	84.12	22.18	-4284.57	1613.16	833.28	175.56	-4254.09	2297.42	4365.48	3037.75
c5	.180.60	10	6	48.29	34.8	-6664.16	2020.57	1183.51	458.72	-12379.1	4310.43	17962.3	5540.14
c5	.180.60	16	4	58.13	41.75	-7986.77	2188.96	1731.35	552.19	-15550.1	8747.14	22458.8	11475
c5	.180.60	23	14	71.27	3.37	-3908.48	1097.17	1484.42	138.3	-4985.98	4132.7	7698.72	5592.53
c5	.180.60	28	7	41.58	19.93	-9447.72	3460.69	1197.82	355.38	-10997	6238.24	16240.4	8364.33
c5	.180.60	50	7	56.36	15.06	-4335.97	1354.68	1321.97	343.74	-4321.53	2609.5	5402.31	3213.61
c5	.180.60	52	24	84.12	28.36	-4969.1	1844.61	556.12	222.25	-5965.56	2982.88	7839.15	4392.38
c5	.180.60	53	13	119.56	17.37	-1582.43	583.16	345.87	88.05	-1088.45	649.76	1916.4	1503.22
c5	.180.60	62	7	105.54	15.21	-1960.07	613.43	642.22	84.36	-1770.76	1394.36	3434.25	3163
c5	.180.60	73	8	124.32	15	-1894.74	727.65	186.34	50.6	-4948.74	3849.84	6913.38	4881.81
c5	.180.60	78	8	45.3	22.15	-3441.23	1441.47	1464.43	307.01	-2364.92	1471.21	4182.39	957.88
c5	.180.180	4	15	67.26	18.37	-5512.69	1720.66	941.72	215.14	-8014.58	5292.39	11704	7888.22
c5	.180.180	16	6	93.02	16.07	-3841.24	1122.68	1086.66	310.9	-2845.32	994.66	3974.31	1344.9
c5	.180.180	30	5	143.27	7.33	-783.85	183.1	197.08	53.68	-274.61	207.84	344.16	295.55
c5	.180.180	36	16	64.99	16.5	-3472.55	1162.85	977.07	220.02	-3155.42	2056.72	4875.06	3171.54
c5	.180.180	41	12	87.39	28.87	-8543.27	1988.55	541.57	150	-15623.5	5307.23	20898.2	7531.97
c5	.180.180	53	10	103.18	38.18	-3878.18	1301.01	283.38	91.53	-5906.06	2909.18	7939.96	3791.5
c5	.180.180	59	15	45.29	29.32	-8204.93	2222.18	1415.56	566.44	-15477.2	8069.28	21283.1	11497.2
c5	.180.180	62	21	86.51	20.44	-3293.33	1463.88	659.41	191.65	-3924.43	2980.26	5893.18	4144.95
c5	.180.180	89	12	55.08	18.91	-8857.61	2153.63	1325.37	279.34	-17730.3	8055.13	25351.6	11216.4
c5	.180.180	92	9	121.89	10.4	-1325.7	425	301.66	61.42	-898.8	668.24	1270.02	736.45
c5	.180.180	104	13	30.42	21.9	-8098.65	2428.07	1695.4	451.38	-9150.16	6265.39	13239	9781.42
c5	.180.180	108	11	102.29	22.32	-2147.42	1031.16	504.79	108.81	-1003.22	496.99	1185.33	628.94
c5	.180.300	3	2	31.38	30.97	-6243.13	3202.43	1594.17	302.28	-3860.82	2003.57	6298.58	2619.14
c5	.180.300	4	4	90.06	35	-4226.29	1999.31	485.66	180.14	-10507.5	5637.4	16121.6	8365.57
c5	.180.300	7	1	132.69	0	-953	0	120.26	0	-260.58	0	502.8	0
c5	.300.60	45	14	67.9	26.54	-6884.08	3537.95	633.37	252.21	-14368.4	5920.86	18341.6	7212.47
c5	.300.60	49	6	110.29	26.73	-2715.61	1290.58	194.71	76.46	-4661.37	2775.21	7136.45	5151.3
c5	.300.60	65	36	22.97	15.98	-8783.82	1982.41	1949.26	384.07	-12935.4	6036.82	17388.1	8871.08
c5	.300.60	97	17	32.58	23.1	-6104.08	2065.32	1472.69	367.59	-9263.35	5883.03	12237.5	7265.16
c5	.300.60	103	14	75.37	13.9	-4598.76	1815.66	987.17	265.12	-4675.56	3203.29	6056.27	3843.41
c5	.300.60	107	15	98.64	28.76	-5999.34	2971.35	460.08	94.38	-9586.33	6035.58	12279.2	7602.03
c5	.300.60	108	13	125.08	16.12	-2463.59	1207.61	294.42	60.69	-4913.45	4978.14	5778.53	7161.41
c5	.300.60	137	18	99.42	14.72	-4861.1	1872.85	553.83	106.78	-7805.66	4957.25	9272.66	7230.44
c5	.300.60	158	18	88.82	19.3	-4181.66	1696.27	445	107.38	-9085.94	6451.16	10778	8409.46
c5	.300.60	171	17	64.07	26.88	-4871.62	2050.04	1199.19	635.05	-7142.32	4434.98	9636.07	5846.65
c5	.300.60	173	11	101.51	7.97	-3939.61	1406.15	309.75	41.68	-6839.7	5404.72	9277.68	7904.85
c5	.300.60	178	13	93.29	29.66	-6042.7	1645.3	761.68	171.52	-6300.65	2529.05	8114.61	4210.86
c5	.300.180	288	129	21.63	21.11	-8793.88	2424.48	1782.54	452.48	-14031.1	7501.66	20635.5	10452.3
c5	.300.180	666	159	77.52	21.14	-5695.03	2060.65	648.56	163.41	-9463.44	6194.37	13034	7790.28
c5	.300.180	856	137	98.21	22.04	-6239.34	1873.49	571.29	169.74	-9742.68	4812.49	13979.7	6315.42
c5	.300.180	943	61	114.49	26.9	-2613.9	1683.96	311.46	132.96	-3202.11	3907.81	4871.73	5543.78
c5	.300.180	1029	147	39.17	28.71	-9168.34	2473.96	1101.65	362.62	-18819.7	6341.62	26986.9	8757.33
c5	.300.180	1106	49	63.28	26.15	-5124.33	1902.96	1119.12	402.35	-5807.44	4616.29	8962.82	6726.68
c5	.300.180	1193	158	37.37	25.82	-8842.09	2567.76	1475.64	378.02	-12375.5	6725.54	18711.3	9726.91
c5	.300.180	1200	19	137.2	12.97	-1562.01	1893.97	185.25	90.63	-1448.06	3432.12	1928.34	4371.09
c5	.300.180	1210	158	73.62	17.13	-4463.06	1379.16	929.69	302.61	-3603.81	2634.21	6312.28	4198.65
c5	.300.180	1250	110	58.14	22.96	-6659.36	2216.1	1141.48	348.99	-8035.21	5010.68	11670.6	6481.33
c5	.300.180	1262	152	99.08	20.29	-3323	1121.41	484.24	144.71	-3428.7	2493.25	4906.02	3655.21
c5	.300.180	1342	215	61.34	18.9	-5295.14	2169.29	929.88	267.19	-8287.89	5750.53	12827.6	8139.7
c5	.300.300	55	150	43.09	22.3	-6696.78	1951.37	1542.42	307.59	-14263.3	7473.33	20751.8	8229.12
c5	.300.300	176	54	81.77	25.22	-7840.81	2569.93	575.62	213.04	-14894.3	7507.12	21821.6	9943.21
c5	.300.300	217	21	132.84	15.65	-1168.74	501.83	317.26	99.17	-922.25	557.19	1104.29	837.23
c5	.300.300	240	25	80.21	29.76	-4600.9	1570.64	838.25	321.41	-2967.82	2340.12	4333.91	3728.23
c5	.300.300	294	78	52.54	27.08	-7961.09	2771.22	1005.71	269.43	-14490.9	6983.81	20312.5	8757.46
c5	.300.300	307	58	112.53	23.94	-4155.19	1968.72	271.82	89.79	-6302.33	4767.13	9128.56	6492.44
c5	.300.300	417	94	104.98	19.82	-4432.78	3703.07	490.73	128.17	-3764.64	2761.88	5397.23	3996.72
c5	.300.300	530	79	22.53	18.45	-8657.44	2624.1	1972.65	456.64	-12783.3	5699.4	18379.9	8141.36
c5	.300.300	566	75	86.15	24.22	-5109.85	1965.5	645.88	123.42	-7616.88	3913.88	11297.9	5094.78
c5	.300.300	650	48	76.19	16.67	-3545.27	1272.7	1028.06	322.16	-2913.54	2146.95	4155.69	3216.67
c5	.300.300	656	86	58.57	22.93	-4377.83	1370.02	1453.05	333.07	-4488.99	2467.74	6804.62	3718.4
c5	.300.300	698	18	114.45	25.03	-3478.04	1864.81	181.41	52.59	-6225.99	6597.72	8917.53	7348.73
c6	.60.60	1	5	103.06	0.28	-1738.75	22.48	245.14	4.74	-955.72	29.25	2286.85	37.49
c6	.60.180	6	2	78.65	23.2	-4598.3	1314.42	885.12	35.56	-9551.03	4265.29	13930.7	6920.71
c6	.60.180	11	4	81.32	7.88	-6714.65	1776.5	760.11	106.78	-10050.7	6243.2	13627.3	7674.72
c6	.60.180	13	3	140.53	6.99	-672.52	94.49	136.04	22.18	-228.61	118.34	811.21	348.6
c6	.60.180	15	7	67.02	13.6	-4682.35	1041	847.41	232.52	-4139.66	1725.52	8178.87	3686.81
c6	.60.180	17	4	102.12	59.13	-2513.02	663.5	512.8	98.08	-3161.56	1860	4059.8	1493.17
c6	.60.300	1	3	109.85	28.06	-2186.85	1235.9	469.65	229.46	-2133.31	2057.88	2004.39	1956.56
c6	.180.60	2	4	93	17.28	-2155.02	990.9	584.97	187.05	-2889.31	910.07	4932.75	3591.06
c6	.180.60	4	2	91.82	6.13	-2018.6	351.14	1127.1	586.58	-1924.93	702.73	4500.12	2871.06
c6	.180.60	5	9	133.61	2.09	-800.71	58.78	94.43	32.71	-1157.41	164.05	1737.77	296.38
c6	.180.180	1	2	145.49	7.04	-839.29	117.13	103.3	6.03	-193.4	84.77	381.6	249.5
c6	.180.180	7	4	110.52	14.67	-1321.1	428.6	373.01	113.1	-891.74	527.64	1395.44	478.21
c6	.180.180	8	4	21.06	11.3	-6931.34	1709.42	1996.7	608.71	-5719.86	2960.39	7668.81	3333.52
c6	.180.300	1	3	107.09	24.93	-3322.66	2564.87	418.21	287.8	-3353.64	2710.88	4311.67	2666.4
c6	.300.60	1	2	37.2	11.63	-8376.02	1170.89	1459.65	741.73	-40901.1	38791.3	17937.1	11671.1
[truncated: 580 more rows]

## Sheet: GLU.pH4.2240
Chess Square	Parse	Cluster ID	Total Count	Sidechain SASA	stdev SASA	Sum Hydro(-)	stdev Hydro(-)	Sum Hydro(+)	stdev Hydro(+)	Sum Polar(-)	stdev Polar(-)	Sum Polar(+)	stdev Polar(+)
[truncated: 1,508 more rows]

[truncated: 13 more sheets: GLY, HIS.pH5.1743, ILE, LEU, LYS, MET, PHE, PRO, SER, THR, TRP, TYR, VAL]
