# Supplementary material for: Three-Dimensional Interaction Homology: Deconstructing Residue–Residue and Residue–Lipid Interactions in Membrane Proteins
Source: Molecules. 2024 Jun 14;29(12):2838. doi: 10.3390/molecules29122838 (PMC11207109; doi:10.3390/molecules29122838)
Supplement: Supplementary file 1 [file molecules-29-02838-s001.zip › TableS2_Membrane_SolubleDomain_Cluster_Data.xlsx]

## Sheet: ALAmS
Chess Square	Parse	Cluster ID	Total Count	Sidechain SASA	stdev SASA	Sum Hydro(-)	stdev Hydro(-)	Sum Hydro(+)	stdev Hydro(+)	Sum Polar(-)	stdev Polar(-)	Sum Polar(+)	stdev Polar(+)
a1	NULL	24	42	5.44	10.24	-6818.38	1199.23	4004.06	1342.29	0	0	0	0
a1	NULL	34	23	7.46	8.34	-7125.85	2032.7	3507.33	1130.9	0	0	0	0
a1	NULL	44	24	62.35	31.22	-5351.9	1890.67	1248.52	538.7	0	0	0	0
a1	NULL	98	28	10.53	10.59	-7867.26	1896.78	2237.25	686.45	0	0	0	0
a2	NULL	2	3	55.33	10.17	-6500.71	834.61	1042.21	271.37	0	0	0	0
a2	NULL	6	3	5.8	3.2	-8283.33	1364.51	2526	891.27	0	0	0	0
a3	NULL	2	2	83.8	13.4	-7162.76	2614.42	674.99	146.41	0	0	0	0
a3	NULL	4	3	39.03	38.32	-9133.12	2819.32	4285.14	2498.3	0	0	0	0
a4	NULL	1	2	10.7	8.9	-6179.42	249.68	1899.78	840.25	0	0	0	0
a4	NULL	2	4	70.95	19.64	-4312	934.56	1263.88	329.86	0	0	0	0
a4	NULL	4	2	66.5	15.1	-9920.05	5586.14	5181.93	441	0	0	0	0
a5	NULL	1	2	26.3	11.1	-8164.12	1430.05	1343.71	337.22	0	0	0	0
a5	NULL	6	4	26.08	19.27	-6626.35	2584.88	1904.04	355.17	0	0	0	0
a5	NULL	7	2	10.8	10.8	-6531.96	1021.09	3445.74	317.45	0	0	0	0
a5	NULL	9	3	73.03	5.17	-3407.17	417.75	684.17	278.88	0	0	0	0
a6	NULL	2	2	73.55	26.45	-4800.43	2130.36	371.22	50.22	0	0	0	0
a6	NULL	3	3	78.27	13.4	-4541.49	880.06	774.17	289.27	0	0	0	0
a6	NULL	4	3	3.83	0.17	-6781.07	583.59	4178.48	321.39	0	0	0	0
a6	NULL	11	4	19.5	24.97	-6770.3	1171.04	2243.12	143.98	0	0	0	0
a7	NULL	7	7	79	19.69	-4839.66	1675.6	520.61	70.46	0	0	0	0
a7	NULL	12	17	20.24	22.41	-6181.75	2070.49	3229.56	1271.36	0	0	0	0
a7	NULL	20	5	28.74	19.76	-6228.46	1776.56	1832.41	682.32	0	0	0	0
a7	NULL	21	4	56.95	15.55	-6753.98	2117.04	996.77	176.79	0	0	0	0
a8	NULL	57	36	29.02	21.68	-6249.4	1332.63	2206.64	593.15	0	0	0	0
a8	NULL	137	24	65.21	15.8	-5251.22	2021.29	830.92	230.72	0	0	0	0
a8	NULL	180	18	29.54	23.51	-6481.7	1624.38	1749.52	528.2	0	0	0	0
a8	NULL	206	130	2.18	5.09	-6594.55	1858.63	4457.07	1316.47	0	0	0	0
b1	NULL	173	74	13.73	16.55	-7665.96	2314.97	2565.89	805.11	0	0	0	0
b1	NULL	177	78	28.08	20.56	-6834.14	1994.86	2218.56	839.54	0	0	0	0
b1	NULL	211	141	2.36	5.39	-6977.66	1543.07	4260.62	1172.02	0	0	0	0
b1	NULL	226	55	56.02	32.47	-6669.99	2769.27	1076.54	374.32	0	0	0	0
b2	NULL	3	6	49.74	25.33	-6067.57	1505	2093.47	865.35	0	0	0	0
b2	NULL	5	5	12.26	10.1	-12407.6	2638.3	1722.1	220.53	0	0	0	0
b2	NULL	10	3	72.53	20.71	-4561.59	523.9	632.74	113.57	0	0	0	0
b2	NULL	19	6	2.1	1.93	-9099.72	2221.49	2739.86	764.67	0	0	0	0
b3	NULL	1	4	16.05	7.22	-6020.49	907.8	1994.55	411.16	0	0	0	0
b3	NULL	4	2	40.45	35.85	-9093.53	397.21	2509.42	262.6	0	0	0	0
b3	NULL	6	3	5.6	6.17	-11348.5	2579.85	2431.02	304.11	0	0	0	0
b3	NULL	7	5	59.02	20.91	-4680.47	1963.07	1719.27	414.83	0	0	0	0
b4	NULL	6	18	70.95	25.71	-5015.19	1906.1	665.71	222.23	0	0	0	0
b4	NULL	16	16	15.98	10.73	-7115.62	1986.82	2285.05	686.42	0	0	0	0
b4	NULL	18	47	8.46	17.42	-7040.11	2530.84	4266.8	1122.8	0	0	0	0
b4	NULL	77	23	34.92	30.53	-8389.87	2311.69	1681.53	581.83	0	0	0	0
b5	NULL	1	24	47.23	25.55	-5950.99	2408.88	1374.85	563.27	0	0	0	0
b5	NULL	68	13	51.06	27.57	-5897.52	2437.9	1624.9	857.11	0	0	0	0
b5	NULL	84	11	93.72	44.79	-3050.77	1352.97	493.04	146.74	0	0	0	0
b5	NULL	86	71	7.63	15.41	-6439.73	2109.45	3747.19	1090.52	0	0	0	0
b6	NULL	2	22	3.58	10.87	-6280.53	2026.8	5299.73	1125.18	0	0	0	0
b6	NULL	18	43	4.67	10.54	-7114.79	1914.42	3206.05	811.5	0	0	0	0
b6	NULL	96	29	29.19	22.58	-6269.37	2705.99	1752.31	434.66	0	0	0	0
b6	NULL	102	30	74.68	18.35	-4007.74	1508.78	893.97	289.26	0	0	0	0
b7	NULL	80	33	82.42	34.58	-3694.92	1448.43	745.32	256.78	0	0	0	0
b7	NULL	113	42	32.48	23.97	-5927.8	2243.14	1845.68	777.69	0	0	0	0
b7	NULL	198	84	10.36	16.59	-6709.79	2300.74	3048.49	875.95	0	0	0	0
b7	NULL	230	83	2.46	5.69	-5466.1	1832.73	4783.6	1368.66	0	0	0	0
b8	NULL	43	653	1.63	5	-5974.29	1588.93	4766.54	1327.61	0	0	0	0
b8	NULL	215	107	59.32	33.05	-4924.35	1966.98	1012.85	371.75	0	0	0	0
b8	NULL	346	206	17.16	18.59	-7020.12	2359.23	2383.52	758.84	0	0	0	0
b8	NULL	728	191	19.9	19.62	-6253.9	2168.11	2563.25	956.04	0	0	0	0
c1	NULL	1	103	5.23	10.74	-8189.3	2437.29	3612.08	1185.93	0	0	0	0
c1	NULL	41	76	38.17	22.48	-7600.53	3284.33	1584.28	471.5	0	0	0	0
c1	NULL	62	46	74.62	22.03	-4016.91	1450.95	883.32	385.18	0	0	0	0
c1	NULL	174	39	20.44	20	-7018.9	3049.77	2536.15	796.81	0	0	0	0
c2	NULL	3	14	1.86	4.01	-9980.1	3780.35	3288.08	1492.24	0	0	0	0
c2	NULL	9	3	55.7	78.77	-5599.51	522.84	1462.97	64.8	0	0	0	0
c2	NULL	15	4	62.85	20.47	-5146.11	1597.13	1236.1	417.23	0	0	0	0
c2	NULL	16	5	30.84	17.23	-5044.75	888.65	1484.05	422.73	0	0	0	0
c3	NULL	1	17	10.18	18.32	-7494.6	2299.72	3133.22	888.72	0	0	0	0
c3	NULL	18	7	89.84	10.81	-4344.29	1582.31	628.18	207.32	0	0	0	0
c3	NULL	21	7	58.96	28.94	-5610.48	2227.53	1618.6	386.35	0	0	0	0
c3	NULL	22	7	46.29	21.33	-7585.49	3565.1	1878.96	904.61	0	0	0	0
c4	NULL	371	243	80.61	24.82	-4546.83	1841.83	773.97	352.66	0	0	0	0
c4	NULL	912	332	20.07	25.78	-7655.77	2730.18	3067.29	1176.89	0	0	0	0
c4	NULL	1162	938	6.08	11.6	-7162.51	1861.45	3790.83	1214.65	0	0	0	0
c4	NULL	1702	460	51.01	26.18	-6322.78	1880.68	1358.32	489.64	0	0	0	0
c5	NULL	128	276	46.74	25.04	-5875.67	1949.15	1350.91	494.67	0	0	0	0
c5	NULL	771	171	78.85	26.02	-3953.1	1688.37	728.36	289.9	0	0	0	0
c5	NULL	905	555	7.28	12.71	-6498.97	1813.07	3888.39	1255.4	0	0	0	0
c5	NULL	996	223	22.01	25.17	-6156.76	2365.27	2687.16	999.95	0	0	0	0
c6	NULL	92	21	85.67	31.42	-3049.36	1331.66	507.1	169.81	0	0	0	0
c6	NULL	108	47	35.9	21.37	-5346.86	1873.35	1828.24	792.44	0	0	0	0
c6	NULL	117	38	32.25	27.87	-5299.24	2443.37	2062.39	767.7	0	0	0	0
c6	NULL	185	91	4.46	11.12	-6961.03	2499.57	3647.32	974.68	0	0	0	0
c7	NULL	186	74	54.2	28.95	-4836.04	2181.14	1454.68	586.39	0	0	0	0
c7	NULL	217	22	94.28	15.21	-2308.68	938.35	378.03	133.3	0	0	0	0
c7	NULL	249	101	18.98	22.46	-6260.9	2373.9	2490.7	790.86	0	0	0	0
c7	NULL	292	171	2.93	8.71	-6574.7	2520.59	4360.06	1317.12	0	0	0	0
c8	NULL	225	235	42.95	25.65	-5740.9	2340.24	1500.33	447.64	0	0	0	0
c8	NULL	328	349	13.5	15.49	-7139.81	2867.48	2605.61	733.67	0	0	0	0
c8	NULL	484	115	82.72	27	-3420.11	1632.96	-600.51	13778	0	0	0	0
c8	NULL	1175	559	2.57	8.08	-6736.04	2022.48	4426.07	1220.26	0	0	0	0
d1	NULL	3	14	58.77	13.97	-4278.28	2193.84	1736.03	345.72	0	0	0	0
d1	NULL	8	10	27.3	24.72	-6814.42	2035.64	2764.01	909.05	0	0	0	0
d1	NULL	42	32	6.73	10.81	-7878.33	1766.96	2896.49	1064.94	0	0	0	0
d1	NULL	52	9	58.52	18.11	-4890.11	1314.07	964.06	391.48	0	0	0	0
d2	NULL	1	2	72.75	3.45	-7219.66	3099.71	1000.25	49.71	0	0	0	0
d3	NULL	8	20	49.21	21.24	-7936.38	2446.39	1367.79	586	0	0	0	0
d3	NULL	9	10	54.09	28.7	-6198.05	3364.41	1105.17	356.57	0	0	0	0
d3	NULL	15	11	18.86	29.11	-8616.5	1582.2	3546.55	871.93	0	0	0	0
d3	NULL	39	9	5.1	7.53	-7710.73	1838.9	3199.73	1306.48	0	0	0	0
d4	NULL	2883	1499	53.22	25.13	-6366.6	1721.39	1331.52	504.28	0	0	0	0
d4	NULL	2976	3878	5.88	11.11	-7278.55	1722.23	3897.84	1256.23	0	0	0	0
d4	NULL	2996	888	22.89	25.9	-7038.38	2829.27	2995.99	1277.31	0	0	0	0
d4	NULL	5959	685	81.33	30.59	-4351.07	1915.1	820.44	364.66	0	0	0	0
d5	NULL	10	116	10.14	17.13	-6585.83	1910.08	3682.01	1308.93	0	0	0	0
d5	NULL	54	52	54.7	22.69	-5636.83	1456.2	1190.92	383.02	0	0	0	0
d5	NULL	140	40	87.5	24.59	-3012.17	1342.51	717.22	363.25	0	0	0	0
d5	NULL	240	68	28.77	26.81	-6887.65	2346.08	2111.81	839.53	0	0	0	0
d6	NULL	1	2	69.8	6.5	-3067.46	33.17	2762.01	674.39	0	0	0	0
d7	NULL	41	14	94.64	9.02	-2344.59	808.68	554.67	292.57	0	0	0	0
d7	NULL	51	9	66.48	12.87	-4658.7	1731.45	864.73	281.42	0	0	0	0
d7	NULL	53	20	51.12	20.15	-4452.58	1935.88	1580.94	513.7	0	0	0	0
d7	NULL	59	31	12.73	15.93	-8025.27	2633.39	2903.42	1270.51	0	0	0	0
d8	NULL	223	184	32.83	25.44	-6170.32	2306.9	1918.03	659.79	0	0	0	0
d8	NULL	369	161	32.49	21.83	-6008.99	2092.77	1941.99	870.49	0	0	0	0
d8	NULL	676	389	4.3	8.88	-7440.57	2131.66	3547.09	1268.52	0	0	0	0
d8	NULL	690	129	87.63	23.81	-3156.68	1764.61	756.28	301.42	0	0	0	0
e3	NULL	1	2	21.75	15.55	-9776.24	1984.48	2231.12	103.49	0	0	0	0
e3	NULL	2	5	68.76	15.93	-6483.36	2318.08	1142.52	322.11	0	0	0	0
e3	NULL	3	2	7	7	-10049	95.62	2756.34	1089.96	0	0	0	0
e3	NULL	10	1	42.1	0	-8758.18	0	7454.19	0	0	0	0	0
e4	NULL	1	4	68.75	8.89	-5269.65	1574.92	1010.56	127.45	0	0	0	0
e7	NULL	1	5	50.4	31.75	-5816.99	1569.44	2121.66	1706.43	0	0	0	0
e8	NULL	1	3	35.7	45.52	-7348.91	4378.38	2073.16	1418.29	0	0	0	0
f1	NULL	1	3	2.5	0.16	-9898.07	143.02	2047.51	14.54	0	0	0	0
f2	NULL	6	4	57.38	22.79	-6912.53	1189.35	1052.36	293.2	0	0	0	0
f2	NULL	8	4	59.07	7.74	-5393.45	1656.72	1322.98	122.83	0	0	0	0
f2	NULL	11	9	71.64	20.92	-5979.08	1167.91	827.15	242.96	0	0	0	0
f3	NULL	2	8	13.6	8.26	-10687.5	1138.3	2033.98	423.77	0	0	0	0
f3	NULL	5	7	85.99	11.88	-4871.88	770.66	800.12	353.43	0	0	0	0
f3	NULL	6	2	51.2	51.2	-8330.12	1080.84	769.39	81.65	0	0	0	0
f3	NULL	20	4	24.4	24.58	-9111	4699.62	4510.16	1018.78	0	0	0	0
f4	NULL	2	5	33.26	33.93	-5532.27	1322.69	3567.38	1863.5	0	0	0	0
f4	NULL	6	3	45.47	18.51	-5332.86	722.79	1245.58	628.33	0	0	0	0
f4	NULL	9	5	99.04	1.92	-3845.35	770.95	620.33	190.92	0	0	0	0
f4	NULL	14	3	82.47	24.58	-3749.72	544.1	527.31	159.66	0	0	0	0
f5	NULL	12	7	90.97	4.96	-3897.37	463.76	377.33	66.22	0	0	0	0
f5	NULL	14	4	73.7	44.52	-5005.82	1328.9	1886.09	940.44	0	0	0	0
f5	NULL	27	9	5.68	6.81	-6185.46	1201.83	4129.85	1531.56	0	0	0	0
f5	NULL	29	9	7.37	13.29	-7515.85	2673.88	2626.89	827.44	0	0	0	0
f6	NULL	70	44	31.64	19.35	-5478.84	1517.78	1804.23	514.89	0	0	0	0
f6	NULL	78	42	83.87	15.28	-4452.07	1270.43	591.86	211.04	0	0	0	0
f6	NULL	109	46	7.46	18.7	-7032.93	2260.78	3881.78	964.03	0	0	0	0
f6	NULL	143	24	35.46	23.08	-6240.72	1834.93	1876.32	697.98	0	0	0	0
f7	NULL	18	12	67.62	30.43	-5259.01	2977.6	779.46	193.16	0	0	0	0
f7	NULL	25	12	6.02	10.17	-8962.39	3348.87	3190.55	1152.24	0	0	0	0
f7	NULL	26	13	43.35	20.71	-6405.46	1109.01	1237.13	394.02	0	0	0	0
f7	NULL	39	4	94.97	5.78	-3930.29	316.34	354.17	66.88	0	0	0	0
f8	NULL	2	1	67	0	-4458.67	0	1620.19	0	0	0	0	0
f8	NULL	5	4	8.62	12.57	-8364.05	958.74	2856.22	1275.63	0	0	0	0
g1	NULL	2	2	77.05	10.65	-5955.15	1520.52	605.95	101.02	0	0	0	0
g1	NULL	5	3	8.23	9.73	-8331.34	2362.07	5362.99	776.15	0	0	0	0
g2	NULL	1	2	43.2	15	-5824.28	731.21	2788.19	1253.46	0	0	0	0
g3	NULL	1	4	61.45	28.21	-6547.72	888.18	1553.11	580	0	0	0	0
g4	NULL	5	2	92.45	7.55	-4075.9	765.6	742.17	217.93	0	0	0	0
g4	NULL	6	11	4.65	7.77	-6916.61	551.95	2985.75	920.61	0	0	0	0
g4	NULL	10	2	52.2	8	-4897.09	755.97	926.93	4.67	0	0	0	0
g4	NULL	12	5	91.24	9.21	-4665.29	799.48	557.28	56.7	0	0	0	0
g5	NULL	10	4	46.42	31.23	-4871.89	1517.43	1690.38	235.39	0	0	0	0
g5	NULL	13	4	37.6	23.26	-6346.6	1180.97	1804.68	454.58	0	0	0	0
g5	NULL	19	11	3.42	8.1	-5943.88	1459.03	3698.82	1089.05	0	0	0	0
g5	NULL	24	5	85.86	11.48	-4472.07	958.5	478.88	84.65	0	0	0	0
g6	NULL	3	12	13.2	27.61	-6506.3	2297.34	3138.99	1319.72	0	0	0	0
g6	NULL	6	4	65.43	22.46	-5406.49	517.28	1559.88	686.21	0	0	0	0
g6	NULL	16	3	75.65	58.77	-4452.2	1353.22	736.78	150.91	0	0	0	0
g6	NULL	18	3	86.4	11.37	-3897.48	904.63	281.51	19.13	0	0	0	0
g7	NULL	1	4	38.75	38.16	-7633.4	2825.3	1478.23	600.5	0	0	0	0
g8	NULL	2	4	2.38	3.46	-9906.01	103.55	3746.51	542.64	0	0	0	0
g8	NULL	6	3	45.5	22.53	-5002.37	538.4	1590.6	393.24	0	0	0	0
h1	NULL	1	3	7.97	6.01	-10878.7	3023.72	2605.93	972.8	0	0	0	0
h5	NULL	1	2	62.3	16.6	-5746.23	200.94	991.59	522.1	0	0	0	0
h7	NULL	1	1	1.7	0	-5587.74	0	3308.44	0	0	0	0	0
h8	NULL	1	3	5.23	1.84	-7399.07	337.23	3181.02	1409.59	0	0	0	0

## Sheet: ARGmS
Chess Square	Parse	Cluster ID	Total Count	Sidechain SASA	stdev SASA	Sum Hydro(-)	stdev Hydro(-)	Sum Hydro(+)	stdev Hydro(+)	Sum Polar(-)	stdev Polar(-)	Sum Polar(+)	stdev Polar(+)
a1	.060.180	5	2	23.8	3.8	-5493.25	152.87	782.36	86.67	-2792.62	413.72	33565.2	379.21
a1	.060.180	15	14	17.58	7.98	-3538.53	680.59	829.02	347.53	-2446.92	975.02	22436.9	8171.73
a1	.060.180	23	4	22.78	5.28	-9719.54	1435.26	1047.42	162.82	-1926.24	1004.74	27921.6	2947.71
a1	.060.180	32	5	70.78	9.87	-2148.52	757.64	342.78	123.84	-571.44	216.61	7732.34	5225.71
a1	.060.180	39	10	23.36	17.74	-4606.87	2590.1	1487.19	383.6	-2220.49	1664.29	11854.1	6044.84
a1	.060.180	42	2	44.35	0.65	-5503.71	347.92	234.94	1.45	-801.56	58.85	16415.9	866.8
a1	.060.180	48	11	56.32	15.8	-4494.36	1803.82	728	170.16	-879.63	1022.03	13194.7	8248.01
a1	.060.180	57	16	28.09	17.89	-3334.9	1276.16	1018.37	310.83	-2517.05	1279.64	11711.3	5519.36
a1	.060.300	1	3	25.87	15.76	-4179.02	895.36	1444.69	39.46	-1316.7	747.78	27123.1	9009.59
a1	.180.180	2	4	68.4	68.41	-1875.42	342.87	594.83	21.47	-1577.78	434.76	5661.43	913.96
a1	.180.180	4	2	61.95	3.15	-1167.86	187.5	157.79	22.52	-3884.42	1465.58	2807.07	1219.6
a1	.180.180	5	3	50.23	15.65	-3068.84	1951.92	889.68	243.86	-2757.46	1030.49	8404.81	10685.6
a1	.180.180	12	4	66.87	39.63	-1286.84	316.5	443.66	117.93	-1664.59	2020.6	4194.07	3041.71
a1	.300.060	1	2	70.1	0.4	-1233.93	20.72	329.45	5.26	-251.9	4.94	2543.79	269.22
a1	.300.180	2	2	42.3	24.7	-2487.49	442.49	850.34	251.38	-1442.5	763.88	7253.86	4378.37
a1	.300.180	4	3	30.6	33.02	-6871.09	2966.66	1900.1	464.9	-1797.66	225.38	15061.6	5187.16
a1	.300.180	6	4	9.1	0.49	-7719.98	533.03	1410.21	68.97	-1949.3	279.92	19423.5	2622.47
a1	.300.300	1	2	35.95	1.25	-4647.57	182.24	510.43	66.02	-1142.21	64.11	9923.97	2120.47
a2	.300.300	1	1	84.5	0	-9115.92	0	670.74	0	-702.57	0	30429.5	0
a3	.180.060	1	1	28.8	0	-2978.21	0	328.51	0	-2970.12	0	10021	0
a3	.300.180	1	1	47	0	-2061.58	0	367.95	0	-4379.8	0	12678.6	0
a4	.060.180	1	1	3.6	0	-6762.56	0	1491.88	0	-2010.76	0	21049.6	0
a4	.180.060	1	4	19.03	17.24	-3765.72	1216.51	798.3	398.4	-3970.79	1209.87	18281.4	10997.7
a4	.180.180	1	4	27.05	28.83	-8304.23	2837.37	1867.3	886.33	-2495.5	2120.7	12630.9	7027.89
a4	.300.180	1	1	65.5	0	-632.4	0	745.79	0	-1448.17	0	1279.75	0
a4	.300.300	1	1	96.2	0	-2699.66	0	459.72	0	-76	0	3758.42	0
a5	.060.180	1	3	41.77	13.12	-5922.73	2758.76	864.76	398.71	-2014.24	1185.11	9658.13	4235.07
a5	.180.060	1	3	32.43	16.61	-4026.11	1402.82	1233.79	66.61	-1408.37	1023.03	9761.23	7324.23
a5	.180.180	1	3	41.07	21	-4254.85	273.16	827.54	456.95	-2910.79	3379.59	14100.4	11677
a5	.180.300	1	1	9.7	0	-7076.31	0	2084.2	0	-6972.82	0	25836.1	0
a6	.060.180	1	1	23.3	0	-3686.14	0	1208.45	0	-1606.22	0	20019.5	0
a6	.300.180	1	3	28.2	1.19	-2998.72	136.4	1243	44.49	-1011.06	75.4	7523.64	825.52
a7	.060.180	1	1	5.1	0	-5045.42	0	1268.03	0	-2346.4	0	14736	0
a7	.180.060	1	6	59.33	9.88	-3025.74	430.63	792.39	125.55	-528.16	259.48	3044.43	3794.97
a7	.180.180	1	2	43.7	26.2	-4810.71	2942.45	558.2	295.83	-3503.38	2272.29	12729.6	11070
a7	.300.180	1	1	68.2	0	-2422.52	0	749.74	0	-967.5	0	1296.52	0
a8	.060.180	3	2	5.55	5.25	-7126.41	35.57	2006.24	611.18	-2648.24	92.76	13793.8	3063.2
a8	.060.180	4	10	48.04	19.59	-4047.52	1644.94	678.45	233.43	-1570.27	1051.97	13012.2	6097.5
a8	.060.180	12	4	54.32	11.56	-1920.62	208.21	709.78	330.55	-804.66	843.33	5720.44	4050.5
a8	.060.180	20	5	11.98	9.34	-5967.72	2490.54	1273.84	280.56	-1647.09	1090.82	17136.7	8944.97
a8	.060.180	27	8	43.39	18.68	-3782.08	1045.55	546.6	197.92	-1656.93	950.94	14081.6	6963.12
a8	.060.180	31	3	48.9	1.18	-735.74	31.19	1316.69	50.75	-964.75	65.42	1292.6	224.01
a8	.060.300	1	3	12.37	2.57	-3569.02	615.54	1808.57	134.6	-937.08	90.77	14826.5	1832.01
a8	.180.060	2	5	1.55	1.91	-4204.65	908.94	973.81	401.02	-5607.81	1250.06	25665	9863.4
a8	.180.060	6	2	88.3	88.3	-4815.37	2030.87	758.15	204.2	-1145.78	638.4	16618.4	7283.69
a8	.180.180	1	6	66.28	12.36	-1479.44	443.94	346.28	124.01	-2146.22	2061.15	4983.81	4236.76
a8	.180.180	3	3	24.43	5.91	-8791.63	5664.46	1459.13	411.78	-3798.78	2979.85	18814.2	6627.87
a8	.180.180	4	6	35.18	19.53	-8121.84	1974.02	1610.56	461.27	-1377.45	557.93	14222.8	7959.17
a8	.180.180	21	5	5.76	2.53	-7150.81	830.73	1407.2	332.17	-1270.62	432.96	14933	1159.76
a8	.180.180	25	2	16.1	9.1	-4786.59	847.84	942.09	24.41	-4860.13	1133.6	13313.5	9924.83
a8	.180.180	29	3	44.97	9.96	-2611.82	456.27	1371.96	324.17	-663.36	221.98	3955.4	2339.5
a8	.180.180	34	7	24.93	17.08	-4382.41	1018.79	463.64	87.85	-2126.04	1054.39	14901	3422.95
a8	.180.180	35	5	21.06	5.96	-5769.98	1963.97	1307.74	214.47	-2697.51	1159.86	11002	1140.85
a8	.180.300	1	3	26.37	8.33	-4850.22	1983.91	676.88	85.77	-4002.42	1048.21	13638.5	5372.77
a8	.300.180	1	4	43.08	18.71	-4072.52	1631.51	1143.09	194.88	-2105.64	1298.84	9685.99	2221.2
a8	.300.180	5	2	68.9	1.6	-1307.81	187.12	555.45	200.29	-262.33	6.21	8083.73	5827.21
b1	.060.060	3	2	7.5	0.8	-9283.11	735.11	1404.26	49.23	-1511.17	168.99	20413	3120.07
b1	.060.060	6	4	37.17	24.31	-2920.62	921.74	1124.86	645.48	-1819.85	950.61	15920	7887.24
b1	.060.180	9	9	43.77	14.48	-5098.79	641.76	1391.9	133.75	-894.8	731.81	13272.6	13453.4
b1	.060.180	33	25	19.86	13.82	-4605.64	1878.08	1276.56	291.82	-2519.51	778.93	15849.4	8305.08
b1	.060.180	42	7	49.6	16.47	-2067.18	780.32	580.28	135.16	-1734.95	840.16	8687.62	2669.62
b1	.060.180	60	9	55.21	26.09	-3371.15	1861.59	394.06	70.32	-2437.32	1667.64	14243.4	5558.51
b1	.060.180	65	5	51.36	7.19	-3799.51	1242.71	823.8	167.36	-503.72	115.76	3048.93	521.16
b1	.060.180	71	5	19.42	2.72	-6033.96	770.99	744.52	163.45	-2085.56	354.16	12691	4247.57
b1	.060.180	72	19	20.64	19.19	-6255.68	2057.37	1668.66	476.98	-2285.39	1654.95	18610.6	7401.9
b1	.060.180	81	3	69.63	2.43	-2871.49	317.94	349.86	28.33	-198.64	26.77	2701.76	443.97
b1	.060.180	83	15	29.85	18.96	-3348.04	1139.16	786.47	297.62	-1768.67	888.75	15895.6	6187.78
b1	.060.180	84	10	11.66	6.24	-4177.19	1901.25	1075.15	253.19	-4069.89	1089.18	12151.6	8153.43
b1	.060.180	90	14	15.27	4.37	-5410.75	990.22	1649.93	218.47	-1972.58	660.67	18071.2	9098.61
b1	.060.300	1	2	28.75	0.45	-3797.48	158.35	747.03	32.48	-1174.88	1.58	8584.36	396.06
b1	.060.300	6	3	57.9	28.17	-8134.75	2535.39	1179.54	360.75	-733.05	738.05	14303.5	4206.07
b1	.060.300	7	4	60	15.35	-4281.19	1982.79	511.27	130.01	-1365.55	1131.18	13829.6	8542.12
b1	.180.060	1	2	44.4	13.8	-3595.97	2397.04	604.85	344.79	-2469.45	368.36	5729.18	3833.92
b1	.180.180	1	2	47.1	7.8	-2972.29	87.2	696.85	69.55	-1075.58	575.32	15066.6	1701.59
b1	.180.180	6	3	94.7	0.41	-1121.65	36.11	533.21	15.51	-125.88	24.39	123.92	12.97
b1	.180.180	10	3	29.4	24.09	-5211.82	596.41	1206.32	344.84	-2544.8	1755.91	19559.8	5223.51
b1	.180.180	12	5	28.2	14.11	-5219.42	1542.99	679.58	62.09	-3853.5	1437.49	12906.7	5387.19
b1	.180.180	13	3	23.17	17.42	-3706.52	47.22	1285.54	352.23	-2197.1	482.76	13749.5	4056.33
b1	.300.060	1	2	5.35	2.65	-4182.63	758.59	1359.49	78.45	-4416.64	484.01	25268.7	2239.37
b1	.300.060	2	3	32.57	16.66	-3068.08	551.62	1139.96	245.1	-2972.19	1522.13	6493.85	3951.26
b1	.300.180	12	19	6.01	9.44	-10445.4	10211.8	1169.03	222.88	-3460.12	1292.21	16689.5	4986.06
b1	.300.180	27	11	78.06	11.45	-1266.98	646.18	456.97	186.79	-316.08	211.84	2462.81	2871.7
b1	.300.180	29	14	45.23	18.2	-3025.4	1576.45	666.95	190.69	-1703.42	746.4	10428.4	8461.95
b1	.300.180	38	14	29.78	13.42	-6263.3	2096.67	1575.79	332.47	-1531.64	1085.23	15274.5	10872.4
b1	.300.180	42	2	14.85	0.95	-6247.82	120.33	827.33	124.67	-1242.74	124.17	14209.4	1517.98
b1	.300.180	54	6	76.85	15.36	-1136.75	213.3	208.48	39.66	-621.83	698.62	2328.1	3444.55
b1	.300.180	76	12	18.92	12.31	-5058.09	1297.21	1132.46	283.77	-3959.01	1306	26227.1	7641.91
b1	.300.180	82	14	43.68	22.63	-3974.9	1449.97	948.88	301.58	-1580.87	1067.16	10583.6	6281.4
b1	.300.300	15	12	30.8	11.21	-3819.53	1457.87	1863.21	463.18	-1459.36	1164.11	11553.5	5458.7
b1	.300.300	18	12	54.29	9.37	-3257.95	1073.35	824.81	187.48	-1498.49	1023.33	6242.21	2286.91
b1	.300.300	31	1	92.1	0	-746.17	0	759.87	0	-85.76	0	685.29	0
b1	.300.300	33	15	31.91	30.45	-4699.71	1984.62	1229.66	335.46	-2461.8	708.71	13997.6	6905.68
b1	.300.300	42	7	46.63	18.97	-3061.7	1355.18	536.24	110.71	-1424.36	1023.56	9914.32	6058.22
b1	.300.300	51	4	15.7	12.66	-6930.85	1725.14	1709.93	623.23	-3588.37	1109.03	31210.2	8351.71
b2	.300.180	1	4	18.77	17.75	-5842.89	2428.58	1036.61	123.93	-1437.29	882.51	16132.6	6258.78
b2	.300.300	1	3	64.77	10.43	-2583.35	747.5	672.41	148.32	-2510.02	1458.51	6425.31	6591.54
b3	.060.300	1	2	54.45	1.15	-2485.29	1182.43	626.42	99.82	-2019.45	921.82	4791.51	3353.53
b3	.180.060	1	1	11.5	0	-6835.2	0	1168.63	0	-2320.77	0	21844.6	0
b3	.180.180	1	1	84.9	0	-1584.88	0	620.04	0	-340.18	0	468.43	0
b3	.300.180	1	3	40.7	15.05	-4680.02	1179.88	815.58	65.19	-1935.26	1491.82	10640.2	6865.14
b3	.300.300	1	1	27.2	0	-4869.05	0	482.96	0	-3444.7	0	26108.6	0
b4	.060.060	1	3	55.53	11.48	-3980.73	1940.23	2147.85	889.64	-1502.15	666.47	3691.48	4151.07
b4	.060.180	1	3	3.83	0.26	-6768.54	124.92	1494.03	9.63	-1953.71	59.49	20229.3	1168.5
b4	.060.180	7	7	41.2	48.67	-5794.83	872.77	864.3	234.25	-1691.25	464.27	19992.2	10327.3
b4	.060.180	14	3	33.03	10.85	-2210.06	991.14	1107.64	155.39	-2032.41	1270.07	7071.97	3704.91
b4	.060.180	14	3	33.03	10.85	-2210.06	991.14	1107.64	155.39	-2032.41	1270.07	7071.97	3704.91
b4	.180.060	3	3	13.53	0.59	-7960.11	1807.35	1499.96	247.47	-2951.62	102.42	11123	719.19
b4	.180.060	6	1	9.7	0	-8688.82	0	2742.27	0	-5333.91	0	5291.69	0
b4	.180.060	7	3	34.13	3.87	-3386.48	1304.04	547.91	206.74	-3925.05	2229.1	15741	6837.99
b4	.180.060	8	5	27.35	27.02	-2894.25	2054.22	1658.54	312.45	-1611.44	856.65	6476.38	2392.05
b4	.180.180	4	5	64.94	7.95	-2530.15	1087.75	319.83	57.75	-580.29	569.02	2677.96	2365.51
b4	.180.180	5	4	45.15	15.69	-5236.13	2754.63	625.09	137.76	-944.25	352.95	13820.5	9409.21
b4	.180.180	6	5	0	0	-5459.24	239.81	2037.3	88.96	-1242.03	109.89	30035.8	3996.4
b4	.180.180	12	4	15.98	1.31	-19850.7	2739.67	451.36	197.56	-6794.08	18.14	6518.99	637.95
b4	.180.180	22	5	39.8	10.01	-3802.29	1263.86	1457.67	196.76	-1448.74	896.99	11440.9	4526.54
b4	.180.180	23	4	23.68	17.56	-5626.77	1692.06	1487.4	200.38	-2283.08	2033.77	12142.1	5187.49
b4	.180.300	1	1	61.7	0	-2043	0	332.89	0	-5259.62	0	1660.65	0
b4	.300.060	1	4	28.93	15.39	-3757.2	350.82	1094.69	649.25	-2186.06	871.15	10750.1	4109.33
b4	.300.180	10	5	26.7	24.22	-5324.94	2002.67	914.97	156.17	-1768.66	1911.4	14517.9	7857.4
b4	.300.180	16	6	7.26	7.98	-6607.16	1779.42	2113.08	343.75	-2333.57	571.57	15595.7	6630.69
b4	.300.180	20	6	65.13	11.26	-1800.19	705.88	405.44	104.98	-1383.62	626.3	2396.45	1335.47
b4	.300.180	32	10	52.26	9.39	-2022.63	1113.94	991.71	319.23	-1156.87	617.44	4542.8	4942.96
b4	.300.180	36	2	94.6	1.4	-647.78	18.66	66.11	5.16	-127.33	24.61	1049.36	235.04
b4	.300.180	39	4	24.47	1.19	-2011.59	212.21	567.27	57.65	-2872.34	314.18	6710.79	476.46
b4	.300.180	42	13	11.05	7.09	-5856.76	1496.3	1817.13	468.73	-2941.36	1044.62	25985	9659.4
b4	.300.180	52	6	45.22	17.02	-3496.87	1993.65	625.23	141.99	-1100.03	692.3	14218.7	7361.64
b4	.300.300	3	5	11.94	3.07	-7525.89	911.14	1845.77	125	-1362.01	268.47	12566.6	1674.37
b4	.300.300	7	3	54.13	3.82	-4988.35	1543.57	748.41	172.07	-962.51	536.06	7907.17	8247.75
b4	.300.300	13	2	76.45	10.15	-1417.96	440.1	493.66	14.66	-89.65	66.96	529.89	276.49
b4	.300.300	15	12	5.47	5.92	-6126.79	941.7	1678.26	247.21	-2840.59	435.39	20948.5	4373.72
b4	.300.300	25	4	47.8	9.88	-3712.49	1523.86	1220.68	245.05	-1574.13	844.81	5074.85	3252.63
b5	.060.180	2	6	5.95	9.25	-6531.32	1967.41	1707.79	302.75	-3008.08	982.23	29020.3	8938.33
b5	.060.180	10	5	26.15	27.19	-5066.2	2727.97	1219.43	443.2	-4003.96	1912.3	17410.7	7587.51
b5	.060.180	13	3	22.87	19.73	-5109.63	1893.32	1282.78	295.63	-1672.95	1093.83	9907.86	3084.77
b5	.060.180	15	1	78.9	0	-1521.76	0	314.32	0	-1137.15	0	2508.68	0
b5	.060.300	1	4	31.62	20.05	-6130.28	3672.56	1772.8	385.67	-2392.17	1671.46	13888.8	1840.81
b5	.060.300	4	2	10.45	6.15	-3938.73	705.14	935.08	391.83	-4909.76	445.55	17457.2	2192.27
b5	.180.060	1	1	63.2	0	-2663.34	0	173.39	0	-3129.21	0	2525.49	0
b5	.180.180	4	3	39.4	6.67	-5088.52	1774.46	1985.99	219.28	-828.49	294.86	17405.6	5094.2
b5	.180.180	7	2	4.3	4.2	-8570.78	2842.96	1983.74	146.48	-1350.63	266.25	24988.4	10498.9
b5	.180.180	8	3	13.5	9.76	-4940.47	2585.32	1203.19	162.47	-5947.19	1154.74	14203.2	5641.67
b5	.180.180	10	3	19.17	0.6	-7593.33	289.1	1552.97	109.32	-1025.57	74.15	14220.2	1363
b5	.180.180	13	4	66.8	40.93	-2493.52	1792.98	289.33	55.23	-1043.21	676.12	6711.27	5500.89
b5	.300.060	1	3	39.73	28.87	-3260.87	2736.53	635.3	562.44	-3123.83	1452.38	5966.56	4661.92
b5	.300.180	6	4	63.08	4.15	-2411.17	921.76	753.93	230.71	-950.45	229.7	3189.4	1310.3
b5	.300.180	20	3	79.5	56.96	-1323.01	745.25	169.29	26.96	-163.35	109.15	4378.19	4948.87
b5	.300.180	35	9	61.54	18.09	-2202.02	765.42	402.37	114.17	-603.93	640.82	4343.62	2303.09
b5	.300.180	66	12	47.05	27.59	-3976.93	1697.14	764.33	261.84	-2158.67	1209.78	8398.73	5815.77
b5	.300.180	67	8	28.79	20.25	-9931	9051.52	1463.8	1002.13	-1820.66	1316.76	19112.2	11701.9
b5	.300.180	68	30	22.01	14.63	-4808.89	1707.55	1315.88	282.8	-3142.1	1173.92	15812.8	7057.74
b5	.300.180	72	4	62.8	16.58	-1938.62	989.76	1331.6	584.45	-189.75	85.17	2007.71	1130.44
b5	.300.180	75	9	16.84	12.87	-5464.5	2210.95	888.6	307.08	-2158.04	1370.24	20801	10268.1
b5	.300.300	7	2	55.25	18.65	-3495.85	869.24	757.31	305.13	-1970.24	47.61	10711	4663.58
b5	.300.300	13	12	33.43	16.99	-4156.3	1795.46	1370.27	350.68	-1275.51	324.58	12533.2	7645.63
b5	.300.300	14	3	8.67	7.55	-6777.68	549.66	2146.63	500.56	-2249.36	1015.74	17568	4912.08
b5	.300.300	15	2	90.25	0.05	-748.98	54.6	494.35	122.71	-51.76	13.52	2142.69	1839.85
b5	.300.300	20	1	88.3	0	-2943.16	0	1234.91	0	-22.7	0	628.5	0
b5	.300.300	25	7	45.76	13.47	-2605.33	1485.53	764.49	206.78	-1671.64	1278.93	5223.31	2154.16
b5	.300.300	26	6	11.65	11.35	-4914.95	1881.78	1505.5	557.84	-2825.02	762.26	19474.1	3652.73
b6	.060.060	1	3	24.37	17.14	-3615.22	849.13	1040.25	135.26	-2705.8	1300.77	10331.7	5436.02
b6	.060.180	9	1	56.4	0	-673.58	0	117.64	0	-2514.36	0	3314.61	0
b6	.060.180	12	9	16.77	20.99	-3775.14	926.55	1196.38	405.85	-3157.34	816.19	15178	9039.5
b6	.060.180	16	4	43.53	34.42	-7314.93	2224.02	978.3	439.1	-2322.24	1736.76	25087	6616.62
b6	.060.180	17	6	46.52	14.98	-3020.29	893.83	1022.91	282.74	-900.03	521.09	6463.97	3177.25
b6	.060.300	1	2	13.4	13.4	-5980.5	1440.59	1647.96	600.88	-4117.22	2329.72	26334.5	1556.68
b6	.060.300	3	4	14.68	17.34	-3948.27	1183.23	1199.84	333.4	-3723.33	1414.12	14618.6	4161.66
b6	.180.060	1	4	18.88	6.74	-3242.7	361.54	1298.13	226.93	-4006.5	532	10194	1993.07
b6	.180.060	5	3	76.33	14.06	-945.3	88.65	119.76	34.08	-588.94	66.84	7240.66	4806.79
b6	.180.180	1	2	73.9	0.9	-5667.15	545.04	368.28	73.48	-663.98	84.36	14849.6	3253.76
b6	.180.180	3	5	30.9	15.64	-2094.08	1278.34	813.77	214.45	-2215.79	708.03	12434.9	10314.6
b6	.180.180	7	3	50.7	23.91	-8082.11	4235.96	1603.36	223.28	-617.72	375.21	13382.5	4988.17
b6	.180.180	9	1	99.3	0	-9493.57	0	3269.21	0	-155.63	0	16093.4	0
b6	.180.300	1	3	71.23	16.22	-4735.25	3846.59	1216.29	753.5	-433.17	223.94	11071.8	12708.8
b6	.300.180	8	8	42.04	17.95	-3937.52	1374.72	1023.33	207.78	-1272.55	1252.52	13290.4	8064.36
b6	.300.180	9	14	14.42	6.58	-5300.03	1760.08	1325.91	387.81	-3792.84	1369.29	18892.3	7112.64
b6	.300.180	13	6	62.03	2.04	-2648.38	1409.9	491.83	286.54	-552.64	278.92	2867.23	1228.1
b6	.300.180	22	15	17.95	15.44	-5074.25	2210.34	1296.4	415.9	-2464.15	1213.75	15747.6	6626.21
b6	.300.180	27	15	37.53	27.4	-4782.77	2408.37	731.21	358.95	-1934.92	1335.91	21145.7	10737.1
b6	.300.180	47	12	71.67	12.48	-2090.13	749.12	389.24	110.39	-1030.35	910.59	3189.95	2369.56
b6	.300.180	67	1	78.7	0	-2087.21	0	165.58	0	-113.81	0	1288.75	0
b6	.300.300	2	2	52.55	15.35	-5867.12	2036.8	1908.19	623.23	-579.95	102.27	15493.7	9107.54
b6	.300.300	5	3	10.2	7.26	-7343.42	3121.21	1274.27	353.88	-2424.26	1205.83	19148.1	4484.37
b6	.300.300	7	2	23.45	0.75	-3706	808.75	742.77	278.5	-3341.9	1987.36	19308.6	8676.5
b6	.300.300	9	1	0	0	-1903.17	0	278.54	0	-452.09	0	16041.8	0
b6	.300.300	13	7	35.86	15.43	-3501.94	1582.62	1232.42	300.09	-862.44	351.23	7244.85	5030.54
b7	.060.060	1	1	88.5	0	-3830.11	0	860.99	0	-295.29	0	13202.1	0
b7	.060.180	1	1	64.8	0	-933.66	0	251.28	0	-2970.27	0	567.49	0
b7	.060.180	5	4	22.67	17.39	-4533.58	1421.13	1134.21	429.94	-1947.92	482.23	7979.74	3041.24
b7	.060.180	8	2	7.45	2.35	-4028.52	383.95	1282.63	73.06	-4958.22	1058.85	9189.11	222.59
b7	.060.180	10	4	35.47	9.8	-3429.07	697.12	1612.27	281.56	-1274.14	505.13	9244.98	5258.52
b7	.180.060	1	2	52.15	14.75	-2330.09	1007.55	1048.9	212.65	-1385.7	654.88	9885.56	4447.97
b7	.180.060	8	3	74.2	21.64	-1159.99	815.18	305.27	58.7	-1310.84	1819.05	7146.11	9105.76
b7	.180.060	9	3	27.83	9.09	-2789.68	816.18	1336.4	98.4	-4270.3	1142.91	15605.6	6827.68
b7	.180.060	11	9	70.18	5.31	-2721.2	901.26	808.78	215.88	-199.92	148.85	2463.98	1898.53
b7	.180.060	12	2	17.4	0.3	-5365.49	349.24	2420.04	336.19	-1425.2	85.6	15167	187.24
b7	.180.180	5	10	14.49	16.94	-10049.5	5712.29	1854.63	1608.89	-2675.87	1258.22	19537.9	4046.41
b7	.180.180	6	6	66.34	30.58	-1582.24	922.55	258.92	34.62	-949.22	437.12	5560.11	4074.38
b7	.180.180	16	5	29.62	19.16	-6525.52	1950.1	1100.04	379.81	-1057.91	379.78	14287.9	8762.21
b7	.180.180	22	13	36.4	19.81	-2068.58	1745.64	780.38	277.76	-1520.57	344.71	8734.95	6213.67
b7	.180.180	33	2	80.05	0.15	-407.73	45.52	823.49	96.22	-548.67	84.74	438.16	87.44
b7	.180.180	52	10	21.51	15.21	-5454.34	1620.24	1694.63	681.12	-3088.97	2150.87	16829	7850.1
b7	.180.180	54	8	56.86	13.77	-3614.64	869.32	561.34	131.95	-541.61	397.74	5893.07	6961.13
b7	.180.180	61	6	34.23	5.3	-2949.86	830.22	1586.46	95.94	-1517.76	786.25	10613.3	4033.51
b7	.180.180	63	9	48.63	22.01	-3641.58	1594.5	1415.37	349.25	-785.17	746.11	3949.18	2807.2
b7	.180.300	1	4	26.45	31.34	-2906.33	1178.08	1115.81	284.7	-4032.76	2500.3	8833.24	4155.37
b7	.300.060	1	4	22.05	16.17	-3117.97	1519.98	1175	501.7	-3922.1	1341.5	3773.5	1336.92
b7	.300.180	9	9	36.74	14.49	-3278.03	1170.64	1253.63	187.75	-1297.69	556.13	8819.25	7233.4
b7	.300.180	14	14	24.34	23.3	-8593.72	3068.84	1657.87	430.87	-2402.26	1079.37	21563.3	10047.5
b7	.300.180	20	7	2.8	3.21	-6311.31	1232.07	2244.62	222.77	-3623.2	1005.6	22709.4	5651.24
b7	.300.180	23	6	27.18	25.66	-5227.86	1779.71	1027.72	237.71	-1113.98	512.36	16128.9	8441.14
b7	.300.180	30	5	60.62	11.36	-2725.06	2184.44	1230.94	210.54	-207.35	143.28	4381.2	2063.12
b7	.300.180	31	13	22.28	12.9	-4432.72	1503.63	1380.24	256.23	-1955.14	1245.42	12800.3	7541.46
b7	.300.180	33	9	38.63	18.4	-4696.73	1728.22	766.3	221.32	-1663.77	975.85	17878.7	3883.51
b7	.300.180	48	9	88.28	10.05	-895.93	442.43	333.56	179.45	-236.03	266.36	1531.03	3296.3
b7	.300.180	54	11	43.61	35.19	-5556.49	3489.75	1234.91	390.11	-1647.7	1062.18	13345.8	7179.73
b7	.300.180	55	4	21.55	4.42	-7490.83	147.05	1939.66	408.92	-2696.18	430.99	29432.1	5197.35
b7	.300.180	73	1	50.3	0	-5659.64	0	277.92	0	-326.08	0	16090.9	0
b7	.300.300	5	7	51.14	39.22	-6031.79	2813.29	1451.49	418.22	-650.97	463.24	14060.2	6429.41
b7	.300.300	14	6	38.35	19.48	-3261.61	1101.7	1086.04	200.93	-2042.22	1569.65	10102.1	8588.05
b7	.300.300	24	7	26.39	15.85	-4984.27	1450.25	1386.12	800.88	-3159.81	1867.69	18065.1	5802.71
b7	.300.300	28	4	62.57	6.04	-2080.81	484.8	153.21	39.73	-1699.59	215.55	5109.29	2188.57
b7	.300.300	34	11	42.5	46.74	-5175.94	1221.88	1737.08	504.88	-1404	841.96	13743.9	3729.45
b8	.060.060	1	5	30.02	11.11	-2620.02	866.49	1429.38	357.84	-1056.32	392.2	11084.7	4259.55
b8	.060.180	6	14	30.79	14.12	-4589.15	1464.79	1099.06	190.93	-1357.53	787.51	15416.4	11108.8
b8	.060.180	16	19	23.03	14.57	-3840.18	1271.08	1505.69	437.33	-1972.14	764.91	14485.6	8118.8
b8	.060.180	40	7	4.79	0.7	-4954.22	448.53	1486.9	73.78	-5059.05	465.97	13262.8	1386.48
b8	.060.180	50	11	62.3	3.78	-3681.5	905.73	954.63	161.29	-193.48	57.97	1046.5	291.6
b8	.060.180	68	14	14.5	11.37	-5176.4	1818.37	1739.65	328.26	-2470.19	1478.7	20480	7331.23
b8	.060.180	88	8	10.26	4.76	-7384.62	2448.81	2229.97	532.07	-3512.96	1780.99	18631.1	4531.28
b8	.060.180	98	8	35.96	5.77	-4055.11	1112.22	804.17	444.59	-2217.39	610.94	8479.06	3192.03
b8	.060.180	111	2	71.55	0.35	-2187.61	66.38	240.73	38.88	-191.9	19.71	1713.61	229.71
b8	.060.180	117	4	37	2.01	-2405.35	186.32	945.83	41.87	-1403.23	185.53	5173.73	764.43
b8	.060.180	122	18	51.89	32.76	-2370.73	990.01	381.35	96.37	-1336.61	1132.79	9400.02	7558.98
b8	.060.180	128	20	29.6	20.91	-3928.99	1007.02	1255.72	301.97	-1968.4	1279.95	13085.9	6065.23
b8	.060.180	137	18	35.12	18.45	-4054.32	1436.05	944.22	290.43	-3792.28	8482.35	8911.71	6000.58
b8	.060.180	150	15	40.09	12.41	-4270.94	1485.34	992.68	241.67	-1548.78	785.65	9809.5	6580.38
b8	.060.300	1	6	0	0	-6195.9	435.51	2050.48	167.02	-2061.62	136.69	21025.1	1294.44
b8	.060.300	7	2	34.65	10.55	-3281.23	606.69	871.07	254.4	-1762.96	670.83	8242.51	2865.95
b8	.180.060	7	2	68.25	2.85	-3745.42	626.96	67.37	15.58	-938.2	46.67	5177.69	1078.23
b8	.180.060	10	5	24.3	12.07	-5948.85	590.98	2253.72	759.13	-1457.82	990.47	7588.22	4920.28
b8	.180.060	17	7	51.11	19.03	-2510.23	1053.77	592.91	89.97	-1338.28	706.2	4537.45	2450.04
b8	.180.060	18	4	22.42	38.84	-9599	2131.06	2164.81	93.14	-4228.96	1491.95	41843.2	5757.36
b8	.180.060	19	8	68.94	21.48	-3563	2602.31	482.43	196.2	-1329.54	939.64	10823.3	7662.3
b8	.180.060	25	4	24.85	1.38	-9832.14	331.54	1958.95	168.22	-2892.93	151.13	24407	777.85
b8	.180.060	44	16	24.41	19.15	-4516.75	2018.86	1397.56	324.54	-2045.37	1195.73	12478.9	8112.97
b8	.180.180	22	31	19.12	16.16	-5267.2	2301.65	1784.19	449.06	-2287.88	1029.79	20507.5	8754.27
b8	.180.180	41	29	38.69	19.24	-3396.5	997.05	1119.56	286.97	-1357.12	936.65	5989.76	5199.3
b8	.180.180	55	10	12.52	9.88	-7791.85	1837.96	1659.17	617.89	-2069.18	954.93	16322.7	10406.3
b8	.180.180	59	28	52.04	25.83	-3074.67	1515.72	479.27	151.16	-1644.33	1406.36	8777.78	9163.17
b8	.180.180	131	30	24.11	17.34	-4336.11	1521.47	1343.17	395.24	-3342.35	4177.25	15953	9995.97
b8	.180.180	192	15	17.07	10.36	-5270.37	1458.27	2095.63	412.37	-2052.21	622.91	15827.1	7678.06
b8	.180.180	202	37	34.2	21.63	-3823.03	1596.01	795.17	188.67	-2275.02	1633.5	11488.7	6535.18
b8	.180.180	203	16	33.31	13.59	-5543.38	2013.15	1355.19	410.84	-1601.19	1349.2	9919.39	5822.56
b8	.180.180	209	19	24.88	12.52	-3815.62	944.37	1310.53	238.07	-1505.54	748.34	15848.5	6886.96
b8	.180.180	221	30	42.19	13.05	-3847.26	1312.94	945.15	280.98	-1566.78	1055.5	9358.65	6312.76
b8	.180.180	234	10	8.38	7.15	-5965.24	2481.53	1697.28	406.49	-2677.22	898.99	18939.9	5387.8
b8	.180.180	260	13	75.49	34.38	-1734.98	1132.34	227.97	107.57	-578.28	760.9	1764.1	2264.41
b8	.180.180	280	26	11.2	9.6	-6318.82	1935.4	2089.96	517.35	-2649.75	1515.94	21492	10394.6
b8	.180.300	6	5	10.26	13.94	-3907.24	1077.71	1570.79	360.25	-3257.83	472.95	14294.3	6168.12
b8	.180.300	7	3	0	0	-6794.67	473.74	1189.31	104.01	-1009.78	17.77	13821.2	349.13
b8	.180.300	10	1	78.9	0	-803.58	0	202.48	0	-2659.85	0	663.32	0
b8	.180.300	14	3	53.57	13.14	-2765.55	442.42	922.73	214.19	-725.64	344.04	7236.87	2932.12
b8	.180.300	19	10	13.78	13.96	-6812.7	2434.47	1644.83	695.59	-2022.02	968.64	10203.3	4216.19
b8	.300.060	7	5	21.28	13.56	-4946.18	2828.98	1687.1	314.08	-2410.94	1746.05	18718.5	7370.6
b8	.300.060	10	4	38.43	8.02	-2408.33	1203.51	682.42	126.66	-1595.47	495	5308.93	2153.31
b8	.300.060	11	3	43.07	1.39	-4137	1367.48	1047.05	92.5	-1236.13	184.65	4615.88	3129.11
b8	.300.060	16	5	15.96	7.66	-5745.61	1347.63	1530.9	263.1	-2099.13	905.47	21153.7	7255.87
b8	.300.180	8	73	19.58	15.86	-5573.21	1914.97	1537.33	323.54	-2533.69	1492.87	18145.9	9108.15
b8	.300.180	36	31	28.19	17.39	-3770.03	1494.7	868.54	172.14	-1847.37	1255.05	14967.7	8136.05
b8	.300.180	57	30	56.36	15.94	-2219.16	1081.4	616.51	154.39	-1361.53	2126.2	5741.8	5239.64
b8	.300.180	70	34	60.52	29.39	-2265.51	1397.57	486.83	154.95	-1474.72	1080.69	5286.3	4050.96
b8	.300.180	121	29	16.6	13.89	-5340.24	2416.63	1360.88	248.08	-2122.39	903.76	15157.8	6741.19
b8	.300.180	139	67	16.64	17.25	-5914.98	1839.28	1648.16	330.27	-2613.94	1096.39	16316.8	6510.29
b8	.300.180	152	11	66.82	13.26	-2361.32	2204.99	272.92	100.88	-1341.27	1245.42	4589.53	3816.9
b8	.300.180	213	45	34.93	15.78	-4350.81	1631.7	980.91	207.86	-2522.75	1662.68	11655.7	8939.61
b8	.300.180	267	1	93.1	0	-750.58	0	81.2	0	-303.97	0	326.18	0
b8	.300.180	275	40	35.88	18.08	-3656.07	1755.49	822.67	212.71	-2864.88	1759.02	12886.5	7624.96
b8	.300.180	353	29	23.35	18	-8062.74	2680.14	2159.17	518.68	-1654.38	1133.38	16850.5	9462.46
b8	.300.300	21	23	29.87	11.64	-5037.84	1529.49	1027.51	221.84	-1910.45	1194.19	11014.5	8976.59
b8	.300.300	29	9	11.93	8.54	-6710.4	987.3	1389.78	309.18	-2503.77	299.86	28686.6	3230.4
b8	.300.300	50	23	53.08	15.58	-2600.27	958.54	902.45	388.53	-976.17	1117.09	8105.56	6221.74
b8	.300.300	76	19	13.23	10.25	-6397.08	1648.69	2052.11	466.33	-2663.56	815.23	18422.1	7605.67
b8	.300.300	100	22	40.07	23.03	-3750.86	1076.69	936.88	194.52	-1021.76	652.89	9602.05	5664.07
b8	.300.300	101	9	59.22	18.66	-2390.3	986.75	425.22	90.69	-1262.55	1191.99	7885.31	4145.49
b8	.300.300	108	37	19.8	16.51	-4627.36	1683.02	1551.78	345.59	-2630.68	1574.69	16720.2	9019.23
b8	.300.300	110	22	18.99	19.45	-4677.9	1834.49	1337.1	368.88	-3046.31	1675.48	16757.2	8970.95
b8	.300.300	117	6	30.43	12.86	-3890.39	966.31	376.57	60.23	-2671.06	839.67	17343.1	4759.95
b8	.300.300	128	1	60.4	0	-2227.78	0	65.2	0	-598.17	0	6056.35	0
b8	.300.300	129	9	63.89	6.66	-2104.43	478.08	135.25	22.54	-530.24	363.87	6634.5	5299.6
c1	.060.180	6	5	22.18	21.68	-4503.16	638.16	1311.85	292.93	-1744	857.9	15003.3	6263.21
c1	.060.180	8	7	32.03	16.59	-4470.62	976.84	688.56	183.04	-1979.32	1623.46	13123.1	7371.12
c1	.060.180	12	4	49.22	0.54	-3842.11	383.34	603.34	5.91	-1489.65	132.19	9867	386.94
c1	.060.180	16	2	11.75	0.05	-6524.62	42.88	1232.19	19.47	-3282.71	461.94	38044.2	928.69
c1	.060.180	18	3	35.6	20.99	-5282.24	3151.07	935.5	286.06	-1106.23	476.13	16184.1	9282.87
c1	.180.060	2	1	94.5	0	-923.3	0	270.21	0	-456.53	0	242.52	0
c1	.180.060	3	4	35.8	23.82	-2620.55	991.15	1154.96	328.91	-1021.17	637.81	9896.58	9627.06
c1	.180.060	8	6	30.08	11.87	-4260.56	806.53	1398.12	125.17	-2627.78	2048.08	6519.81	5672.47
c1	.180.180	1	3	48.83	3.59	-2981.34	1461.18	963.36	227.53	-1527.9	1177.55	11075.5	6469.73
c1	.180.300	1	2	42.95	29.75	-5275.88	1782.82	735.09	403.79	-2263.45	10.34	16031.2	3026.78
c1	.300.060	4	2	5.75	4.85	-3511.43	1370.53	810.26	144.51	-2709.47	956.64	16643.5	2706.95
c1	.300.060	7	4	87.75	12.77	-1799.79	1466.18	492.72	216.59	-165.14	120.66	1722.54	1179.63
c1	.300.060	8	5	27.12	16.85	-4052.78	876.49	1609.04	504.56	-2388.34	1611.17	15016	7868.77
c1	.300.180	16	17	50.18	12.72	-4384.3	2313.51	662.7	150.63	-981.61	523.99	7335.25	3267.79
c1	.300.180	19	17	32.51	20.57	-4923.52	1399.38	1239.59	246.58	-1357.84	661.18	15394.7	7066.29
c1	.300.180	34	12	82.64	6.61	-2696.17	1016.54	422.46	100.02	-106.13	44.9	540.38	220.5
c1	.300.180	68	2	72.95	6.95	-2109.87	418.89	127.45	22.51	-428.57	91.78	4500.92	1358.49
c1	.300.180	69	7	37.41	34.85	-3273.09	694.3	708.22	186.14	-1641.19	879.11	10813.5	861.42
c1	.300.180	72	12	17.12	16.04	-6670.86	2339.18	356.15	2463.97	-2813.32	787.19	18179.8	7225.61
c1	.300.180	74	22	22.7	17.63	-5507.99	1594.16	1211.62	281.33	-2994.88	1314.5	15784.5	6425.39
c1	.300.180	79	6	22.92	36.62	-7655.48	1498.03	2296.93	470.28	-2705.88	1652.99	19465.6	10563.2
c1	.300.300	8	8	36.29	24.36	-4532.62	1016.53	1121.39	305.08	-1197.43	695.06	12342	7400.16
c1	.300.300	14	3	12.97	8.44	-7737.72	2240.64	1622.91	58.3	-4943.37	4430.22	14311.1	4445.95
c1	.300.300	17	6	46.88	26.35	-4928.98	2969.29	983.41	250.67	-1669.83	1981.65	12059.6	9341.14
c1	.300.300	18	1	100	0	-552.11	0	251.32	0	-61.05	0	49.8	0
c1	.300.300	20	4	70.33	5.29	-2077.7	944.93	342.2	62.75	-1780.43	844.08	12616.9	7647.54
c2	.060.180	1	1	14.2	0	-3663.08	0	689.89	0	-5296.46	0	11429.4	0
c2	.300.180	1	2	58.5	0	-2165.03	509.39	343.63	132.75	-2864.12	996.75	12156.9	8285.59
c2	.300.300	1	2	75.85	2.85	-1166.84	40.39	458.1	8.93	-732.06	114.4	8695.51	21.97
c3	.060.180	1	1	76.8	0	-4261.4	0	1215.16	0	-697.4	0	5851.29	0
c3	.060.300	1	1	54.2	0	-2688.66	0	815.46	0	-2827.13	0	16069	0
c3	.180.060	1	2	33.45	27.45	-6684.07	2796.14	994.34	186.79	-1767.56	1363.31	23946.7	2030.1
c3	.180.180	1	4	25.62	30.8	-4449.47	1253.84	1404.05	181.03	-3727.93	1845.19	22130.1	10827.6
c3	.180.180	2	2	46.25	9.75	-2399.79	312.71	438.24	95.13	-3890.75	674.48	3950.43	1345.11
c3	.180.180	4	3	34.6	16.45	-4406.03	1862.58	642.43	158.85	-1774.87	506.89	14317.9	8624.73
c3	.180.180	9	4	45.95	3.72	-7468.94	930.75	1294.28	232.27	-1450.79	634.55	20027.9	1214.96
c3	.180.180	16	5	34.5	13.07	-3799.64	1863.16	973.19	259.42	-1924.11	427.93	8488.11	2428.85
c3	.180.300	1	1	43.2	0	-5920.78	0	770.7	0	-1770.58	0	10921.9	0
c3	.300.060	1	3	75.73	12.29	-1753.32	1346.68	757.4	139	-641.64	427.55	4430.09	3575.65
c3	.300.180	1	2	61.6	7.5	-2274.79	507.62	424.69	210.33	-382.14	122.91	4269.06	173.71
c3	.300.180	2	4	65.07	2.74	-1402.8	627.29	266.99	76.96	-910.16	614.77	3318.7	310.26
c3	.300.180	6	2	25.55	20.05	-9048.39	2457.19	2554.72	698.01	-1869.56	204.57	14956.8	658.4
c3	.300.180	11	4	99.88	0.22	-507.7	60.83	322.84	16.04	-14.47	4.13	77.4	11.07
c3	.300.180	15	5	16.67	18.08	-5275.64	833.42	1214.34	294.9	-3126.21	863.64	27179.7	5297.36
c3	.300.300	2	4	29.3	12.8	-4379.4	1519.37	1292.96	195.87	-1743.81	1064.3	11673.5	4262.24
c3	.300.300	4	2	85.75	1.85	-963.59	145.97	533.3	13.21	-93.45	0.97	233.23	57.56
c4	.060.060	1	2	61.9	24.9	-5922.42	2652.91	507.92	172.33	-1047.15	347.49	23643.6	2931.69
c4	.060.060	2	4	49.05	12.23	-3669.92	860.26	644.2	122.81	-1558.68	988.54	5457.6	5113.03
c4	.060.060	3	4	6.62	4.77	-4151.39	240.79	1703.29	127.25	-1442.39	524.23	9416.14	4212.52
c4	.060.180	9	16	20.25	21.21	-6567.23	2858.05	2007.57	397.09	-2118.35	1485.28	13564.3	8262.66
c4	.060.180	20	9	25.21	18.61	-5305.95	1559.68	1707.66	270.06	-1820.6	1066.68	17167.9	8107.71
c4	.060.180	21	9	75.58	15.92	-2247.82	654.98	497.19	165.64	-473.58	616.46	3168.11	5399.38
c4	.060.180	26	7	50.95	45.62	-2311.8	935.19	575.76	155.21	-1620.2	897.98	8412.66	5681.22
c4	.060.180	43	8	0.58	0.23	-4632.94	698.44	1468.89	134.97	-1609.51	157	18026.6	756.71
c4	.060.180	55	3	65.17	2.26	-1252.55	337.94	579.49	72.42	-2321.18	190.79	294.82	54.37
c4	.060.180	60	8	36.69	17.73	-4364.27	1970.96	683.05	183.18	-1921.14	979.21	12964	7429.67
c4	.060.180	74	14	41.16	18.7	-3223.47	1083.7	1077.12	358.32	-994.22	713.39	9055.26	6670.92
c4	.060.180	81	18	41.3	27.48	-4421.47	1712.33	945.34	234.54	-2077.66	1567.39	12449.6	7036.47
c4	.060.300	1	2	13.85	0.05	-5124.6	19.27	1215.08	132.84	-3484.08	4.54	19833.1	1113.95
c4	.180.060	31	20	54.51	13.55	-2128.67	875.62	499.69	132.36	-1831.43	1095.92	5293.7	5975.44
c4	.180.060	35	12	18.25	9.95	-6298.51	1610.55	1634.75	202.64	-2972.97	1974.69	20727.5	8392.59
c4	.180.060	37	10	34.68	25.74	-5690.75	1367.57	1066.39	317.79	-1479.38	729.9	14975.9	9097.74
c4	.180.060	52	6	35.98	7.01	-2528.55	363	717.5	146.14	-2502.91	836.36	12182.7	2492.69
c4	.180.060	56	7	77.67	13.68	-2191.68	1324.6	409.44	213.98	-176.44	79.73	3860.01	6726.2
c4	.180.060	57	23	39.95	19.42	-3852.29	1903.11	912.2	250.27	-1519.73	906.36	9179.57	4589.56
c4	.180.060	64	7	53.23	30.27	-7508.96	3309.74	1345.54	132.09	-1234.29	1386.1	19313.2	7305.67
c4	.180.060	87	3	30.53	2.18	-5785.23	489.09	1187.23	38.34	-1673.37	49.08	13189.6	2489.83
c4	.180.060	108	5	67.8	18.61	-1237.27	634.99	191.49	71.98	-2027.09	936.33	6073.61	4418.97
c4	.180.060	118	11	44.56	29.4	-4586.98	1441.21	1208.25	371.38	-1534.8	1213.1	12800.1	5706.5
c4	.180.060	119	16	20.06	21.82	-4472.44	2085.05	1752.43	269.14	-2259.52	1089.94	14209.6	5870.47
c4	.180.060	130	13	44.33	39.33	-8175.81	3009.52	2373.88	494.39	-1329.13	980.36	15984.8	8946.17
c4	.180.180	33	49	19.77	16.57	-4707.8	1351.25	1389.27	374.83	-2373.1	1087.78	16902.6	8830.11
c4	.180.180	136	5	56.46	1.89	-8511.65	3181.49	863.85	80.78	-400.75	106.59	13205.6	7311.9
c4	.180.180	158	10	34.53	36.69	-9532.99	1346.92	2567.95	458.54	-2389.4	1541.93	21999.1	10683.3
c4	.180.180	170	41	44.82	19.05	-2861.73	1144.36	886.67	224.53	-1284.41	645.98	9198.1	7512.4
c4	.180.180	188	25	65.5	31.87	-2158.29	1279.51	511.41	160.31	-941.44	1164.57	3264.29	3242.11
c4	.180.180	196	51	28.46	25.66	-7119.28	2664.25	1675.39	428.65	-2183.46	1242.88	21260.7	7799.31
c4	.180.180	204	25	51.72	19.55	-2284.68	847.17	1406.63	360.83	-1016.55	514.59	1856.04	2869.24
c4	.180.180	241	46	54.83	17.22	-2825.48	1368.09	299.31	57.9	-1651.61	1260.93	10977.7	10054.7
c4	.180.180	246	11	77.83	14.69	-1449.44	704.6	166.3	57.46	-704.45	569.91	5759.3	5335.89
c4	.180.180	342	21	44.56	12.63	-5608.92	1113.34	706	132.02	-1743.12	783.48	20419.8	7149.76
c4	.180.180	427	50	35.33	19.79	-4886.82	1896.33	1553.03	314.97	-1308.19	837	11168.6	7318.21
c4	.180.180	454	41	46.46	17.54	-3396.65	1288.74	479.38	94.71	-1677.07	1209.97	13153.6	10118.5
c4	.180.180	464	50	31.74	18.65	-3544.24	1349.65	897.96	272.43	-2445.14	2446.23	8920.17	4749.16
c4	.180.180	471	46	30.26	22.07	-5579.73	2073.7	952.81	241.54	-2243.57	1895.14	16815.5	7489.82
c4	.180.300	14	2	75.3	4.4	-1602.51	123.16	370.1	108.9	-186.35	64.28	4871.88	2022.66
c4	.180.300	15	9	47.42	20.59	-3206.44	1091.96	765.44	308.5	-1332.65	994.94	9213.04	5007.76
c4	.180.300	21	14	21.1	17.22	-5020.95	2149.16	1314.21	396.54	-2528.65	753.26	13414.5	7464.42
c4	.180.300	27	6	36.9	12.09	-3382.51	1770.5	1292.63	399.56	-2652.99	840.12	13364.9	9214.51
c4	.180.300	31	3	54.17	35.35	-10029	4247.64	1395.78	341.86	-2213.42	1263.18	18719.3	5631.86
c4	.300.060	8	4	23.55	4.76	-3602.99	94.51	1140.62	167.89	-1876.59	587.84	24446	2199.54
c4	.300.060	19	1	100	0	-362.76	0	69.51	0	-81.27	0	148.81	0
c4	.300.060	22	5	33.16	27.74	-4224.56	380.11	1575.31	614.85	-2831.23	2254.16	17428.1	2476.28
c4	.300.060	24	14	25.47	27.37	-4111.42	1633.42	1505.99	396.92	-2140.74	1325.69	8915.88	4884.33
c4	.300.060	26	5	57.36	18.64	-4597.29	2513.09	510.03	90.66	-1010.83	632.75	11719.8	4839.96
c4	.300.060	32	10	41.29	12.23	-3579.64	1499.96	942.93	204.87	-1923.12	535.04	8597.37	4663.05
c4	.300.180	12	51	18.33	24	-7307.18	2810.48	1779.12	560.64	-3818.98	2066.38	22535.9	9363.52
c4	.300.180	48	45	74.87	14.24	-1944.53	982.4	369.23	112.35	-424.02	463.5	5274.26	5972.94
c4	.300.180	77	61	52.19	16.79	-2928.11	1194.41	654.89	119.59	-1410.73	1165.62	8062.51	5597.78
c4	.300.180	89	59	17.85	16.34	-5124.9	1546.7	1612.46	311.36	-1949.1	894.63	15068.2	6824.05
c4	.300.180	186	64	22.29	17.45	-5108.84	2212.22	1367.17	362.36	-2486.86	1325.5	18216	8758.07
c4	.300.180	208	23	63.14	12.28	-2795.25	1935.12	751.78	173.75	-623.65	812.62	4469.48	5595.3
c4	.300.180	239	51	48.81	24.53	-3469.47	2982.21	473.62	96.11	-1876.95	1601.84	10812	8470.94
c4	.300.180	289	82	33.5	21.62	-5267.77	1918.51	975.16	239.97	-1874.3	1248.49	15784.2	8418.31
c4	.300.180	411	24	81.45	17.72	-1259.57	818.46	223.86	85.41	-546.52	808.52	4464.97	6614.76
c4	.300.180	436	64	31.89	19.81	-4225	1379.14	1144.91	293.6	-1570.75	1067.25	9713.64	5661.21
c4	.300.180	449	65	15.67	20.78	-6464.73	2169.94	1955.8	401.72	-2899.06	1696.14	20407.6	9793.74
c4	.300.180	484	45	23.12	13.8694	-5632.42	2106.8	1462.63	363.71	-2370.09	2099.86	19030.1	9724.5
c4	.300.180	494	40	44.23	13.23	-3597.32	1415.13	986.7	316.43	-1211.77	1031.78	10124.9	5965.47
c4	.300.300	19	10	28.63	11.19	-5712.3	1854.76	742.16	126.22	-1923.06	1048.83	15036	7465.37
c4	.300.300	29	23	25.5	23.32	-6301.58	2272	1757.2	547.19	-2317.46	1169.98	17389	7992.88
c4	.300.300	36	29	45.04	23.87	-3081.24	1515.02	877.92	319.21	-1469.5	904.37	7782.83	5380.72
c4	.300.300	45	17	43.81	19.56	-2759.53	1405.09	1185.68	281.69	-1370.57	1176.97	9053.34	5264.87
c4	.300.300	72	11	76.5	15.76	-1729.25	1230.77	299.62	147.85	-559.05	645.68	3757.47	4617.19
c4	.300.300	102	26	63.58	13.77	-2551.34	1798.04	497.64	132.93	-790.34	719.26	6061.27	5548.24
c4	.300.300	106	3	100	0	-621.93	278.96	134.09	25.92	-70.01	41.75	187.13	97.22
c4	.300.300	119	17	14.24	17.12	-5715.85	1727.62	1649.98	217.38	-2355.41	1364.77	14168	7804.96
c4	.300.300	126	9	14.7	8.39	-5305.86	1382.55	1269.84	200.69	-2499.93	1413.1	18966.3	6502.31
c4	.300.300	132	10	34.05	32.25	-6331.46	2452.69	1714.7	264.15	-2646.37	1515.67	17329.4	6869.88
c4	.300.300	171	24	22.04	13.75	-4424.94	1548.67	1671.96	308.12	-2007.42	1009.22	13767.2	6538.47
c5	.060.060	2	4	65.75	0.99	-3506.32	292.18	1185.46	61.91	-1102.78	162.69	3589.61	125.98
c5	.060.060	6	1	37	0	-1133.09	0	752.93	0	-2068.81	0	6241.04	0
c5	.060.060	9	4	40.95	8.99	-3857.13	915.78	776.41	217.13	-1850.57	355.66	11968.2	7531.73
c5	.060.180	27	6	81.88	57.97	-1985.01	948.68	384.58	151.7	-602.03	380.14	9199.89	10876.4
c5	.060.180	56	3	72.3	11.11	-10623.5	4312.19	2401.38	592.04	-510.54	85.97	19162.7	3328.07
c5	.060.180	60	21	42.04	16.8	-3796.35	1420.33	944.28	202.68	-1995.61	1142.49	13015.8	7468.26
c5	.060.180	71	22	11.54	9.63	-4535.3	954.74	1539.61	283.4	-3295.09	1625.6	18317.9	7087.27
c5	.060.180	76	15	31.12	17.07	-3819.93	1502.17	1227.9	286.49	-1241.73	742.34	10164	6928.24
c5	.060.180	82	14	38.87	25.94	-4410.83	1862.83	920.06	253.05	-1608.16	955.04	14127.5	7025.4
c5	.060.180	95	15	45.45	14.29	-3219.3	1486.63	425.03	87.46	-2063.91	880.65	15477.5	7812.37
c5	.060.180	98	15	64.93	13.03	-2650.85	1208.08	543.55	102.97	-883.6	536.72	6691.68	4849.31
c5	.060.180	106	13	55.93	27.64	-3491.75	1214.1	676.97	112.08	-674.11	399.42	10632.9	9358.35
c5	.060.180	114	12	40.37	27.62	-5754.21	3260.08	1577.98	502.89	-1355.84	972.2	13874.7	10092.9
c5	.060.180	124	10	9.34	4.89	-3071.5	361.2	1872.42	145.77	-1152.9	198.64	10326.6	997.17
c5	.060.300	1	2	73.25	1.65	-3943.54	2567.19	330.24	4.82	-658.25	151.03	15570	13837.5
c5	.060.300	2	2	64	0.9	-4618.79	41.51	616.55	4.58	-422.75	43.24	4715.79	422.4
c5	.060.300	6	3	42.4	21.18	-3615.23	666.08	1110.67	452.56	-1885.22	1213.22	16369	10124.5
c5	.180.060	6	5	74.8	9.41	-3322.88	1115.19	397.71	91.79	-956.57	128.59	7918.23	5179.28
c5	.180.060	9	9	78.54	4.51	-818.65	367.33	324.12	91.79	-746.73	101.25	1650.54	3405.17
c5	.180.060	16	6	58.95	12.7	-1796.24	792.61	1080.71	484.38	-834.92	563.99	2407.56	1858.61
c5	.180.060	26	5	39.82	21.76	-4973.08	1125.96	2074.66	509.1	-909.94	689.87	11159.3	6949.15
c5	.180.060	31	12	35.21	13.9	-3304.79	1209.56	868.75	292.87	-2469.67	874.69	7951.73	2894.66
c5	.180.060	39	12	18.04	15.03	-4462.03	1890.78	1414.91	242.93	-2087.14	1096.09	16433.8	8543.1
c5	.180.180	5	5	61.36	30.91	-9900.04	3687.66	2671.94	667.52	-1227.88	910.2	19766.6	6442.91
c5	.180.180	8	11	62.19	5.62	-1202.49	852.8	733.89	101.63	-1546.63	877.03	604.45	587.87
c5	.180.180	27	17	27.69	19.92	-4982.54	2032.28	1336.96	308.36	-1755.42	1370.75	11804.3	7496.58
c5	.180.180	29	16	69.38	39.41	-1742.93	1129.92	277.91	90.95	-1147.75	1152.9	7099.8	9408.97
c5	.180.180	43	10	37.23	22.07	-5921.95	2259.83	1224.68	489.17	-1839.5	1170.29	19904.7	9420.47
c5	.180.180	65	20	39.73	17.31	-3653.7	1790.23	585.44	132.55	-1664.54	1325.23	10791.6	5934.29
c5	.180.180	66	16	37.42	16.38	-3327.01	1810.24	1216.37	399.82	-2510.95	1845.51	8100.2	4416.79
c5	.180.180	69	5	63.12	2.8	-1697.53	91.91	316.81	76.58	-523.58	220.54	7217.3	917.61
c5	.180.180	97	4	39.92	1.1	-3400.22	224.31	449.85	62.16	-1570.12	138.68	4481.06	535.8
c5	.180.180	104	12	34.2	16.3	-3625.87	1927.59	936.1	182.7	-1895.67	1102.17	9736.43	6348.66
c5	.180.180	110	3	48.2	35.15	-3012.72	1771.94	151.12	54.38	-1694.38	1133.57	11561.1	9322.15
c5	.180.300	2	2	22	5.2	-5198.75	309.81	1136.93	338.01	-2757.06	1408.69	22646.2	7433.09
c5	.180.300	3	3	48.83	8	-2993.58	1539.11	414.8	49.63	-2194.44	1814.42	7531.76	6074.98
c5	.180.300	6	2	5.05	5.05	-7337.73	3460.48	1578.24	620.22	-2130.58	595.77	4962.83	1633.16
c5	.300.060	7	5	26.68	13.71	-3236.86	1018.87	1010.11	188.28	-2754.76	1458.41	9117.06	3608.99
c5	.300.060	9	8	9.51	15.4	-5081.95	991.77	1802.57	353.1	-3034.11	1820.43	13539.6	7117.22
c5	.300.060	27	6	54.1	18.89	-3037.7	1825.41	324.7	211.26	-1604.35	858.24	10177	5094.05
c5	.300.060	29	10	44.42	20.99	-2926.94	713.21	856.89	325.76	-1920.82	1696.93	10815.1	3630.18
c5	.300.180	102	21	58.7	17.89	-3659.16	1776.38	1105.52	477.03	-714.13	742.05	5693.12	5049.52
c5	.300.180	136	40	46.2	17.49	-3284.01	1511.72	929.16	225.79	-1241.36	844.88	7915.33	7004.49
c5	.300.180	146	68	26.14	19.63	-5110.47	1479.63	1257.79	280.45	-2485.8	1539.66	16770.7	9558.49
c5	.300.180	179	45	58.58	16.59	-2377.46	1332.83	363.96	99.19	-1268.66	1031.68	8311.19	7570.73
c5	.300.180	262	24	88.85	12.12	-936.32	603.14	225.15	93.41	-366.34	560.72	1967.02	5981.15
c5	.300.180	299	53	28.29	32.22	-7380.71	3103.72	1955.44	440.56	-2317.1	1464.87	20320.6	10182.2
c5	.300.180	334	97	46.47	20.77	-4783.1	5656.38	703.25	178.8	-1481.29	1285.18	9256.75	6277
c5	.300.180	384	95	22.26	20.21	-6044.02	4003.25	1378.77	383.56	-2057.71	1411.73	15139.5	7988.07
c5	.300.180	416	24	75.7	16.96	-1813.22	1072.55	339.13	96.52	-662.67	698.75	3001.58	2704.29
c5	.300.300	20	4	6.5	5.11	-6349.25	1003	2123.09	363.7	-1390.8	240.59	23083.5	3208.81
c5	.300.300	31	11	47.57	17.25	-4050.79	1681.35	920.03	323.82	-1283.79	681.69	10725.9	7671.31
c5	.300.300	75	34	24.17	13.07	-4141.59	1787.52	1261.97	367.47	-1669.13	1181.22	16420.6	8240.01
c5	.300.300	80	24	14.08	9.53	-5952.34	1688.07	1448.21	289.58	-2476	1268.2	18238.1	6038.09
c5	.300.300	105	8	46.64	5.82	-2974.91	475.77	370.19	89.44	-1803.83	1078.9	13079.1	5717.51
c5	.300.300	125	10	81	9.62	-1309.49	724.81	184.92	32.87	-1201.12	1303.02	2174.76	2510.96
c5	.300.300	131	31	25.81	15.36	-3486.09	1207.5	1443.89	328.97	-2307.54	1238.44	15708.6	7307.45
c5	.300.300	135	8	49.38	19.98	-2883.77	2142.29	443.79	38.6	-1359.04	1556.32	6666.75	8220.85
c5	.300.300	165	15	9.27	9.44	-6363.71	2087.35	2204.95	440.93	-2258.82	732.33	20785.5	8769.49
c5	.300.300	168	23	41.37	23.49	-2641.01	964.41	710.32	197.09	-1681.88	1035.29	10189.2	9515.22
c6	.060.060	1	2	61.55	0.55	-5525.8	89.38	599.85	43.98	-267.97	3.49	4031.67	88.54
c6	.060.180	4	3	55.33	13.51	-3156.87	479.89	449.22	7.11	-618.78	94.28	14921.3	2915.65
c6	.060.180	6	4	61.4	46.36	-2229.24	687.29	472.6	73.61	-1428.44	1845.91	10745	9872.05
c6	.060.180	7	2	33.15	23.65	-5450.35	1363.08	1335.58	366.3	-2023.73	1276.95	16532.8	11640
c6	.060.300	1	1	66.4	0	-3875.4	0	1286.96	0	-342.8	0	8751.99	0
c6	.180.060	1	4	59.9	18.14	-2730.3	1671.1	364.04	171.82	-930.64	942.38	4957.54	3941.45
c6	.180.180	7	3	39.23	25.18	-4454.22	1169.28	728.82	301.12	-2413.04	1213.71	17121.3	4525.94
c6	.180.180	9	8	58.45	6.31	-1279.58	566.67	600.15	216.09	-1812.07	539.65	2789.22	3825.61
c6	.300.060	1	1	49	0	-2852.41	0	1279.66	0	-457.8	0	1536.08	0
c6	.300.180	1	5	27.18	37.77	-4866.62	1017.22	1997.91	197.33	-1275.74	629.18	15675.1	4770.77
c6	.300.180	7	4	28.62	12.58	-4229.22	2083.08	551.56	30.27	-2017.11	838.52	23425.6	3671.15
c6	.300.180	22	10	10.84	7.82	-5920.66	1293.12	1575.66	363.56	-3095.41	1223.95	19089.6	6605.86
c6	.300.180	23	8	13.71	8.22	-5700.27	1947.17	1163.48	181.53	-3080.47	2017.67	22738.3	8588.93
c6	.300.180	29	9	42.17	20.02	-3813.83	1870.89	829.56	202.96	-1770.45	1007.57	9887.03	7623.7
c6	.300.180	30	8	58.91	18.06	-3127.57	2265.36	334.74	57.11	-1473.93	1352.35	10346.8	8791.83
c6	.300.180	48	9	14.11	11.46	-6613.38	1064.86	1510.49	230.34	-2369.47	896.04	9684.4	4591.45
c6	.300.180	53	5	80.08	11.28	-1698.18	913.19	142.2	27.67	-462.08	714.91	1264.9	620.61
c6	.300.180	61	3	47.87	11.78	-4724.69	2429.94	1339.68	295.17	-1238.6	863.49	15597.2	8741.29
c6	.300.300	2	2	65.6	6.7	-1504.71	829.64	892.91	174.77	-1378.03	1109.22	3069.97	2528.91
c6	.300.300	4	2	11.65	1.45	-6104.67	470	1340.26	31.05	-1717.87	236.91	14158.4	437.44
c6	.300.300	9	4	8.23	14.13	-6039.12	817.75	1909.81	663.42	-3083.92	375.55	16871.8	2764.1
c6	.300.300	11	3	38.5	19.75	-3873.35	756.59	482.5	61.74	-1087.02	585.33	22873.3	9578
c7	.060.060	1	1	92.6	0	-10330.4	0	618.2	0	-1812.32	0	20874.2	0
c7	.060.180	1	3	35.5	21.97	-4431.01	3172.73	625.72	206.33	-1571.06	823.83	17618.3	4439.2
c7	.060.180	5	1	100	0	-338.96	0	86.08	0	0	0	48.02	0
c7	.060.180	7	4	51.42	16.34	-3014.75	911.97	916.86	114.61	-764.72	97.56	12338.2	6698.2
c7	.060.180	10	5	9.7	15	-5490.81	452.97	1959.48	179.26	-1887.69	523.95	18877.7	1968.25
c7	.180.060	5	3	13.63	4.95	-8860.94	1017.33	1014.5	375.97	-3755.54	642.65	22086.5	6353.75
c7	.180.060	9	2	35.1	2.9	-3478.48	562.27	1027.06	21.57	-2335.92	358.35	12648	3710.37
c7	.180.060	15	6	30.13	21	-4405.39	1334.29	1053.38	198.54	-2294.6	1789.48	14814.9	8509.82
c7	.180.060	17	6	24.95	13.62	-4923.78	1322.37	1600.63	407.87	-2939.87	607.44	21197.3	12113.2
c7	.180.060	18	2	30.6	2.7	-8405.5	581.99	2029.09	157.11	-1455.43	79.04	23894.1	108.89
c7	.180.180	13	12	20.47	14.6	-4656.55	1048.37	1917.26	508.24	-2116.02	992.51	16810	4689.64
c7	.180.180	43	21	16.21	9.07	-5131.72	1627.82	1256.58	279.18	-2871.23	1544.02	19369.6	7043.71
c7	.180.180	51	5	34.6	2.64	-5595.35	1438	1496.89	179.98	-2346.04	904.26	17055.9	2948.38
c7	.180.180	63	17	9.22	10.76	-6198.74	2838.31	1432.38	501.41	-3857.13	2107.22	25448.6	11535.2
c7	.180.180	75	3	76.4	9.8	-2054.46	1444.65	185.4	119.34	-715.48	527.78	777.62	300
c7	.180.180	78	4	31.2	13.61	-7083.62	1725.69	2359	843.29	-465.44	82.85	9041.35	2420.51
c7	.180.180	79	17	50.26	19.84	-3366.56	1179.49	661.21	208.53	-1307.47	882.18	12132.7	6204.83
c7	.180.180	81	7	57.19	13.19	-2436.32	1374.56	577.62	222.36	-482.06	293.11	2741.81	2468.62
c7	.180.300	4	5	25.22	23.53	-4089.65	1643.89	1165.51	861.94	-3996.43	2371.45	14216.8	11333.1
c7	.180.300	5	1	75.5	0	-1765.33	0	118.87	0	-868.54	0	8341.06	0
c7	.300.060	2	3	54.77	1.81	-1510.65	132.09	373.68	43.44	-1893.71	190.75	2361.71	307
c7	.300.060	4	1	57.5	0	-1428.93	0	434.27	0	-1605.44	0	3593.12	0
c7	.300.060	8	5	10.08	15.12	-5697.92	1896.73	1348.45	615.86	-3347.64	1372.7	24875.3	14390.2
c7	.300.180	23	4	5.97	4.7	-5876.69	425.4	2077.7	90.61	-2223.21	967.59	13467.1	3299.41
c7	.300.180	27	11	23.65	33.23	-6883.69	3863.64	2219.24	666.05	-2260.19	1319.54	19566.7	9009.75
c7	.300.180	31	11	43.97	24.14	-2765.08	1388.79	559.68	129.73	-1790.67	1498.84	6615.68	4478.26
c7	.300.180	42	11	46.96	10.29	-4144.2	1894.63	909.21	212.83	-1462.12	1010.46	11326.4	7170.29
c7	.300.180	63	4	50.68	8.48	-3565.52	874.87	559.23	79.9	-3867.53	1913.5	21642.9	9767.29
c7	.300.180	73	16	20.17	19.59	-5872.44	1863.36	1343.18	291.39	-3403	980.28	22009.1	6969.85
c7	.300.180	85	20	28.97	14.13	-4379.39	1780.03	1107.14	342.95	-2683.19	1499.47	14133.2	9528.74
c7	.300.180	90	3	84.8	3.47	-1062.03	401.22	173.07	34.08	-159.33	44	1065.11	625.52
c7	.300.180	92	15	40.15	25.25	-5015.96	2685.95	1653.86	479.8	-1802.81	1423.8	13263.4	10609.6
c7	.300.180	104	11	47.67	22.35	-3297.05	3003.7	484.14	176.16	-3331.69	1412.39	14239.1	11520.7
c7	.300.300	9	2	54.45	6.35	-8358.7	1453.61	1027.35	247.4	-2579.19	2079.42	17464.3	10641.8
c7	.300.300	15	7	14.55	17.46	-5201.92	1436.23	1072.52	142.37	-2707.18	531.71	20548.4	5078.94
c7	.300.300	17	1	78.1	0	-2288.36	0	234.75	0	-210.61	0	2133.91	0
c7	.300.300	20	15	22.45	16.34	-6323.53	1700.8	1645.18	480.94	-1892.21	1034.37	20542.7	10313.2
c7	.300.300	24	4	0.73	0.45	-9496.19	1028.24	2273.62	311.59	-1304.37	117.08	13694.2	572.72
c7	.300.300	27	3	27.2	1.06	-3814.29	166.75	823.58	76.5	-2112.13	140.2	21738.9	504.65
c7	.300.300	32	6	20.25	4.36	-3867.29	1036.63	1320.66	113.39	-823.16	141.47	19259.9	4224.71
c7	.300.300	37	4	26.4	16.28	-5675.81	2688.61	838.51	101.25	-891.13	154.14	17205.6	4391.46
c8	.060.060	2	6	22.58	24.89	-3515.38	1509.09	1294.77	151.25	-1870.5	1059.87	8541.54	1060.85
c8	.060.060	9	3	68.33	21	-3127.45	1318.99	516.4	71.94	-343.5	169.53	5378.23	3774.61
c8	.060.180	4	3	87.93	9.26	-609.11	365.58	238.47	52.57	-175.52	152.62	1120.12	734.96
c8	.060.180	18	14	10.29	10.08	-7182.35	2218	2030.34	390.34	-2724.19	1041.92	27620.8	8592.5
c8	.060.180	32	4	52.85	2.94	-5595.81	500.4	934.32	88.28	-1508.48	290.7	12038.4	1624.28
c8	.060.180	41	11	65.28	16.68	-3394.36	2289.94	331.28	103.61	-919.71	1107.03	10017	7316.79
c8	.060.180	43	8	27.97	12.72	-6519.18	644.93	1434.51	439.8	-1419.31	233.52	12832.4	8552.12
c8	.060.180	53	9	9.36	6.65	-3911.94	1186.08	881.77	259.58	-4539.85	1766.13	19307.9	8393.94
c8	.060.180	63	20	33.6	18.94	-4186.62	1719.13	1101.4	465.23	-1493.87	1128.99	16294	10362.3
c8	.060.180	64	3	34.03	16.91	-6107.92	459.57	1564.38	466.3	-896.7	201.23	17412	3873.75
c8	.060.180	74	12	50.03	21.73	-2371.97	835.67	802.52	260.27	-1513.85	1011.91	9613.18	6500.5
c8	.060.300	1	4	38.63	5.54	-3248.42	2446.23	779.92	559.74	-2813.56	1064.18	8626.89	6242.48
c8	.180.060	4	4	12.38	2.43	-8331.42	1751.58	1434.29	146.03	-2979.1	563.87	28848.4	6278.05
c8	.180.060	19	6	0	0	-3712.74	128.71	521.99	81.62	-1867.69	172.56	11560.4	921.87
c8	.180.060	22	2	0	0	-2923.44	339.11	925	33.09	-574.35	70.18	8467.29	1599.22
c8	.180.060	40	12	71.28	44.23	-1935.52	1222.01	348.86	113.72	-2366.12	1406.5	4967.84	3400.39
c8	.180.060	49	15	15.33	15.04	-4723.57	1631.91	1233.72	271.32	-3163.15	1580.21	19068.9	7635.76
c8	.180.060	55	24	26.98	19.77	-4386.91	1894.95	1054.46	320.73	-1880.69	910.19	13305.1	4377.8
c8	.180.180	23	17	16.96	13.46	-5443.04	1402.07	1911.2	453.76	-2662.78	2013	14737.7	8338.07
c8	.180.180	48	17	41.11	14.9	-3415.33	1218.14	849.72	151.66	-1658.29	861.44	10736.1	5841.84
c8	.180.180	69	6	16	8.36	-7819.7	911.62	2583.05	487.93	-2394.56	2031.01	15828.4	4825.94
c8	.180.180	118	17	8.83	14.67	-7916.02	2128.58	2382.5	473.21	-4147.97	1086.49	18631.2	8601.08
c8	.180.180	137	23	38.55	17.14	-4598.52	1889.82	1084.72	347.49	-1600.03	1177	10677.8	7880.73
c8	.180.180	147	44	27.54	18.4	-4108.68	1089.34	921.57	261.18	-2062.41	920.25	17726.7	10492.4
c8	.180.180	153	36	46.52	23.6	-3058.78	1474.16	584.81	140.44	-1525.89	919.28	11560.2	7666.93
c8	.180.180	161	15	33.59	22.95	-4371.43	1403.41	964.61	1406.69	-2013.57	908.9	12802.8	11080.6
c8	.180.180	162	30	15.83	15.06	-5870.37	1742.33	1437.01	273.86	-2824.3	1534.87	18249	6000.19
c8	.180.180	170	18	12.91	12.61	-4349.79	1326.65	1757.89	379.63	-2684.32	1628.05	14992	8810.69
c8	.180.180	173	6	82.08	39.62	-1044.36	719.29	163.42	60.48	-1467.41	1619.79	3224.81	3430.91
c8	.180.180	183	15	56.81	20.66	-2501.3	1054.28	295.77	53.78	-1705.78	1376.18	9210.82	8784.39
c8	.180.180	200	30	11.04	8.41	-5375.28	1492.04	1438.92	256	-2909.76	1452.48	21353.5	6743.87
c8	.180.180	281	16	22.04	17.95	-5498.11	1354.08	941.64	249.37	-2836.51	938.95	19000.7	8224.55
c8	.180.180	287	8	67.59	15.61	-2197.82	1184.4	746.43	413.2	-241.28	229.63	1454.45	828.03
c8	.180.300	1	2	38.45	14.25	-4088.5	1192.65	400.43	50.77	-2342.81	562.01	6751.59	1604.07
c8	.180.300	5	3	15.9	2.05	-4269.23	1384.01	1273.52	331.12	-3663.12	996.69	13396.1	1216.64
c8	.180.300	6	2	22.7	22.7	-5881.69	215.54	696.2	19.42	-1478.3	562.5	18915.6	6172.37
c8	.300.060	3	15	19.41	17.17	-4616.8	1668.35	1318	207.22	-2228.73	993.21	14108.6	8013.57
c8	.300.060	17	4	60.22	11.16	-3474.62	939.38	464.71	215.45	-953.52	721.16	6639.42	2734.23
c8	.300.060	19	5	84.34	12.8	-934.35	362.73	394.19	193.25	-136.23	103.82	1670.82	1198.27
c8	.300.060	20	4	43.5	16.67	-2213.78	531.32	555.11	307.86	-995.63	131.7	5439.93	3175.28
c8	.300.060	29	5	27.4	21.83	-6489.03	1302.28	1793.75	496.49	-1699.28	1395.74	21275.4	2147.9
c8	.300.180	20	5	86.76	11.35	-1051.25	646.59	142.35	29.52	-496.24	659.38	1558.58	1466.84
c8	.300.180	148	73	22.69	20.03	-4125.98	1549.16	1293.97	340.58	-2031.36	1185.32	15045.5	7883.19
c8	.300.180	183	24	28.93	24.26	-6493.94	2923.65	1036.89	188.27	-3386.47	1657.15	20365.4	9672.35
c8	.300.180	196	63	38.18	17.19	-3448	1068.39	896.07	203.93	-1948.79	1522.08	10036.5	5872.6
c8	.300.180	228	25	18.87	16.33	-6568.53	1957	1362.29	350.2	-2382.33	1136.21	21689.1	7511.98
c8	.300.180	256	44	53.51	12.19	-3088.63	1389.75	720.7	159.78	-1104.68	1183.08	7627.38	6260.52
c8	.300.180	278	61	15.08	14.14	-5862.33	2086.08	1730.11	364.26	-2659.06	1276.08	16512.9	8997.13
c8	.300.180	298	28	9.34	14.34	-8603.43	2327.32	2367.44	291.23	-2559.21	1251.88	22594.5	9736.21
c8	.300.180	329	53	15.83	13.47	-6000.15	1783.89	1495.46	426.66	-3134.79	1600.5	20881.1	9704.88
c8	.300.180	356	10	82.73	10.75	-700.39	437.59	446.16	102.62	-549.81	555.32	2325.17	3026.51
c8	.300.180	380	21	79.45	13.06	-1502.77	930.57	310.9	248.33	-681.03	945.74	3302.9	4352.56
c8	.300.180	403	52	51.17	22.9	-2792.52	1236.11	473.69	114.64	-2111.07	1051.7	11299	7765.92
c8	.300.300	16	16	40.73	21.38	-4716.86	2407.52	1475.35	518.43	-1549.35	979.28	11332.8	7869.81
c8	.300.300	24	21	14.41	16.31	-5124.16	1427.75	1462.01	273.26	-2799.28	1340.52	19585.5	8958.96
c8	.300.300	27	22	20.67	18.78	-5332.11	1823.08	1412.13	484.98	-2209.8	1450.31	15450.3	9038.12
c8	.300.300	40	8	64.68	8.01	-1135.14	544.8	262.78	48.44	-1753.58	949.06	7274.69	3687.13
c8	.300.300	50	8	14.21	14.08	-5883.27	2010.95	1577.64	327.74	-3076.25	1437.06	28496.5	12392.1
c8	.300.300	51	15	42.93	25.54	-3732.42	1159.13	902.2	257.98	-1298.17	677.5	8797.07	3870.21
c8	.300.300	62	13	52.68	23.85	-2773.87	1187.29	512.16	140.28	-1452.93	1345.4	11094	5294.6
c8	.300.300	82	15	37.92	19.77	-3348.38	1616.35	900.97	223.66	-1039.25	579.03	12014	5756.01
d1	.060.180	1	4	13.9	2.79	-5375.83	462.43	1129.7	769.43	-3845.79	857.22	20850.8	8232.05
d1	.180.060	1	1	14.9	0	-4467.9	0	1653.03	0	-5456.33	0	15151.5	0
d1	.300.060	1	2	44.6	39.9	-5197.91	3918.21	873.05	697.43	-1969.37	941.62	8739.44	3923.81
d1	.300.180	1	2	24.7	4.7	-7681.9	691.31	1416.92	115.4	-2197.61	470.79	17486.2	4978.16
d1	.300.180	4	8	17.24	16.19	-5544.74	1616.91	1134.15	295.61	-1923.84	1000.67	21094.3	10215.8
d1	.300.180	5	2	15.1	4.7	-5053.58	61.51	607.72	10.77	-4886.48	11.06	15266	90.29
d1	.300.180	8	2	21.65	6.25	-4209.52	2351.51	1330.21	94.72	-1625.1	501.4	7835.11	4817.4
d1	.300.180	9	4	71.62	9.16	-2806.41	1166.87	663.98	299.92	-496.57	196.5	4196.68	2883.17
d1	.300.300	4	4	37.72	8.36	-5194.04	2219.49	1065.5	183.67	-1855.51	820.34	14869.2	9775.79
d1	.300.300	7	3	78.77	15.27	-1594.6	918.44	1008.51	336.23	-190.14	115.51	1429.96	1265.43
d1	.300.300	8	3	25.8	0.8	-4668.19	317.87	1422.44	33.75	-2305.28	77.84	19255.8	3857.15
d1	.300.300	11	8	31.06	1.8	-6409.15	353.49	1379.95	59.56	-1714.33	143.25	16367.7	2743
d2	.300.180	1	1	4.8	0	-5470.39	0	831.41	0	-6225.16	0	19720.6	0
d3	.180.060	1	1	89.5	0	-2710.16	0	238.17	0	-446.28	0	600.34	0
d3	.180.180	2	4	35.25	21.74	-4428.81	1531.84	1020.47	79.42	-3033.96	2052.26	14131.1	7101.53
d3	.180.180	3	5	47.04	1.54	-2880.32	157.25	830.83	98.55	-3076.6	207.35	6676.14	180.19
d3	.180.180	9	1	100	0	-696.53	0	215.41	0	-38.5	0	1258.35	0
d3	.300.180	1	1	17.5	0	-3324.1	0	764.4	0	-3490.52	0	11414.5	0
d3	.300.300	1	1	26.5	0	-3530.98	0	782.22	0	-2058	0	12302.5	0
d4	.060.060	1	4	56.3	2.62	-3736.86	532	1030.08	355.67	-1378.18	408.49	3911.71	1418.86
d4	.060.180	6	10	14.15	3.12	-5995.03	804.38	1565.15	157.52	-2258.05	678.33	19761.7	4366.73
d4	.060.180	26	15	55.37	18.91	-3698.79	1862.21	696.76	172.42	-1223.01	1219.26	10784	7694.1
d4	.060.180	33	5	59.86	16.74	-1841.21	615.28	309.27	90.58	-561.58	128.56	10384.8	5729.06
d4	.060.180	38	14	49.03	20.33	-2877.6	836.95	639.27	175.79	-1825.94	977.43	7298.44	3715.6
d4	.060.180	41	18	31.39	16.8	-4044.65	1497.36	1193.49	279.58	-2175.28	1465.73	14811.6	9919.96
d4	.060.180	60	1	100	0	-293.73	0	114.83	0	-52.37	0	29.64	0
d4	.060.180	66	24	22.65	22.28	-5246.75	1438.91	1542.68	451	-2499.73	1886.62	13898.3	7409.82
d4	.060.180	77	22	19.81	9.58	-4690.05	1647.1	1245.72	293.54	-2558.86	1498.81	18794.9	6042.41
d4	.060.180	80	9	27.52	30.21	-8276.07	2066.53	2334.91	544.83	-2250.66	1266.73	16394.6	7777.54
d4	.060.180	95	10	64.11	40.99	-3821.22	2276.21	533.9	152.87	-1086.82	791.79	14709.9	10452.7
d4	.060.180	115	4	25.02	1.38	-3113.71	510.1	1094.55	69.56	-855.99	120.49	6679.55	465.59
d4	.060.300	2	1	90.6	0	-775.56	0	194.83	0	-47.49	0	396.64	0
d4	.060.300	7	6	17.28	5.82	-5875.17	1630.45	1366.85	287.15	-2863.02	681.15	17591	3316.66
d4	.180.060	69	14	59.88	15.1	-1497.47	830.13	518.48	211.07	-1850.31	1056.03	3161.99	2043.58
d4	.180.060	141	65	22.48	18.55	-4612.44	2126.74	1381.68	301.41	-2675.78	1432.48	15974.1	7394.4
d4	.180.060	146	24	54.38	14.36	-2875.21	1462.13	394.79	75.48	-1459.3	897.11	5023.82	4796.87
d4	.180.060	151	21	33.7	13.54	-5085.61	1560.91	1022.06	192.32	-1920.47	963.02	14984.5	7496.73
d4	.180.060	187	13	74.35	9.67	-1876.1	765.96	484.47	259.53	-956.37	1483.72	1090.49	1373.33
d4	.180.060	197	34	46.91	18.79	-4547.28	1594.21	921.39	163.59	-1128.2	627.65	15501.2	8383.75
d4	.180.060	217	15	56.85	19.16	-3732.87	1653.96	465.5	100.59	-1569.8	1181.63	13523.1	5656.11
d4	.180.060	240	41	17.44	16.71	-5542.48	1819.97	1636.97	364.28	-2353.29	1424.96	16116.1	6974.49
d4	.180.060	241	50	31.25	21.82	-3680.82	1435.13	754.62	202.9	-2219.24	1282.22	9822.02	6551.29
d4	.180.060	263	42	12.94	10.35	-4382.33	1431.6	1840.15	391.31	-3420.57	1909.2	18160.9	7956.6
d4	.180.060	281	30	24.6	19.76	-5949.38	1488.06	1269.84	377.62	-1995.66	1292.91	19804.5	6808.25
d4	.180.060	331	17	24.01	23.7	-7623.84	2784.26	2038.35	528.58	-2351.31	1259.07	16439.5	10618.2
d4	.180.060	355	12	51.43	23.46	-8077.65	2547.88	1183.22	404.45	-1687.08	1932.71	20544.4	7548.83
d4	.180.180	89	107	23.41	17.53	-5126.77	1588.48	1474.5	390.1	-2058.07	1451.57	14410.2	7141.92
d4	.180.180	161	137	31.78	16.98	-3741.37	1380.3	1246.11	321.59	-1588.14	1005.29	11282.8	6924.75
d4	.180.180	321	16	78.85	22.98	-525.06	177.6	267.99	133.59	-2241.23	2648.73	794.5	731.83
d4	.180.180	323	47	29.6	29.44	-8143.62	3073.89	2172.78	431.79	-2360.32	1747.8	18019.2	8483.56
d4	.180.180	450	97	24.11	24.68	-6737.09	2788.9	1895.89	488.16	-2405.83	1451.68	16985.4	10014.9
d4	.180.180	555	78	39.71	25.95	-4805.94	2308.18	1342.32	337.81	-1542.43	1239.35	12333.9	10759.4
d4	.180.180	570	66	36.39	20.71	-5674.54	1551.18	759.25	167.38	-1877.24	1076.26	19631.6	8603.87
d4	.180.180	590	102	34.94	16.63	-3680.55	1206.1	946.04	233.46	-1712	1006	10796.4	7229.41
d4	.180.180	622	46	74.83	22.07	-1821.99	1394.63	293.58	110.13	-739.72	865.04	4011.7	6021.81
d4	.180.180	636	104	54.7	19.78	-2770.48	1498.02	549.26	125.24	-1007.99	754.48	7242.06	5911.98
d4	.180.180	749	118	15.17	13.02	-5400.29	1651.13	1613.87	353.85	-2457.07	1127.6	18373.8	8609.43
d4	.180.180	957	92	17.36	14.9	-5357.32	2597.98	1416.84	299.43	-2136.24	1087.85	17560.2	8254.1
d4	.180.180	1003	66	64.59	17.35	-1981.75	906.25	333.57	87	-1047.33	841.98	5450.52	5357.94
d4	.180.180	1015	39	62.46	23.36	-2609.08	1943.33	583.63	180.24	-748.11	995.66	6619.13	7053.65
d4	.180.180	1020	62	49.1	18.27	-3567.09	1573.02	620.12	151.96	-1543.96	1247.38	11765.9	9467.04
d4	.180.180	1151	75	52.74	22.98	-3831.64	1456.21	397.33	89.24	-1627.37	886.39	17337.2	8035.08
d4	.180.180	1328	97	44.05	20.15	-3179.44	1821.01	718.84	170.94	-1540.82	1139.29	10301.5	7939.19
d4	.180.180	1397	106	31.09	19.68	-4268.9	1562.94	984.21	224.78	-1585.67	953.01	13129.2	7621.46
d4	.180.300	17	23	17.13	18.05	-5566.4	1346.41	1892.6	336.23	-2760.46	1382.05	17480.2	8300.91
d4	.180.300	58	2	48.45	6.85	-8238.05	1309.23	1093.8	193.52	-141.83	5.98	987.55	79.27
d4	.180.300	82	25	29.23	19.63	-4742.16	2219.72	1193.13	435.58	-2181.24	1332.93	15224.5	6961.68
d4	.180.300	99	4	39.43	4.27	-3580.73	313.32	1189.67	307.5	-944.6	506.85	12986	6482.88
d4	.180.300	112	32	22.5	15.81	-3810.59	1374.51	1415.08	341.6	-2274.02	1079.92	11804.9	8335.18
d4	.180.300	121	42	53.99	17.38	-3200.33	1563.24	626.62	181.64	-1447.71	1075.57	11020.6	7735.99
d4	.300.060	23	10	27.6	36.24	-5361.21	1780.28	1102.15	172.99	-1510.57	997.66	10318.7	3046.61
d4	.300.060	27	9	39.92	17.11	-4089.08	909.25	882.29	263.72	-1577.35	1040.57	12444.9	6204.97
d4	.300.060	29	11	8.71	13.41	-7898.5	1689.62	2389.6	760.7	-1907.02	707.65	14659.5	3867.91
d4	.300.060	35	8	79.85	10.6	-3528.35	3183.36	420.16	100.27	-540.85	357.44	7527.42	9072.33
d4	.300.060	40	4	55.97	3.7	-2781.56	366.61	770.56	153.38	-507.9	105.11	6224.43	771.39
d4	.300.060	45	10	30.5	28.38	-5942.5	1731.74	1507.85	243.6	-2577.88	1296	16220.1	4635.14
d4	.300.060	47	7	23.42	25.3	-4737.56	1288.12	1185.29	225.02	-3187.91	2068.14	16375.2	8498
d4	.300.180	13	48	85.07	24.41	-998.81	694.71	313.39	146.09	-324.57	546.6	2623.9	5346.59
d4	.300.180	26	123	52.84	24.78	-3095.21	1101.63	718.01	156.92	-1152.78	919.15	9328.3	6004.88
d4	.300.180	140	115	41.59	17.86	-3439.01	1431.18	882.08	252.83	-1627.28	1083.79	9903.07	6265.24
d4	.300.180	141	137	24.65	19.53	-5822.19	2212.56	1653.55	400.75	-1852.19	1128.11	14792.8	8045.36
d4	.300.180	464	126	30.92	22.18	-5321.66	2367.89	1074.82	287.23	-2259.27	1350.06	14457.3	9042.83
d4	.300.180	486	59	65.6	21	-2348.5	1411.28	327.21	67.92	-1073.13	954.07	7635.85	6574.7
d4	.300.180	565	66	37.02	19.55	-5285.32	1471.67	1100.41	302.1	-1352.38	978.32	14242.6	7169.7
d4	.300.180	777	39	73.05	16.86	-1873.82	1403.67	776.82	400.34	-286.6	283.85	1662.32	2507.65
d4	.300.180	786	47	72.4	20.82	-1939.94	455.66	575.06	133.74	-204.3	197.41	2222.22	1123.08
d4	.300.180	864	150	20.63	19.8	-6171.57	1971.79	1708.81	408.68	-2240.35	1339.84	18121.9	9243.38
d4	.300.180	872	99	43.19	22.15	-3856.78	1514.46	597.41	120.73	-1648.86	1312.36	13575.6	8368.77
d4	.300.180	1032	125	34.24	16.43	-3922.13	1422.61	1195.83	338.19	-1634.5	1038.49	11755.1	8445.78
d4	.300.180	1081	131	29.94	30.65	-7933.55	7558.86	1969.21	798.64	-2104.69	1432.86	18855.8	9188.53
d4	.300.180	1083	10	94.8	6.46	-760.06	553.36	180.97	151.08	-135.16	152.3	1897.38	3265.64
d4	.300.180	1131	11	88.54	12.15	-1095.58	870.09	439.93	207.72	-34.25	31.52	571.23	674.19
d4	.300.180	1166	100	28.53	19.99	-4338.79	1668.31	1415.59	352.25	-1638.46	1099.67	10921.4	6547
d4	.300.180	1378	74	61.83	22.71	-2577.56	1107.95	448.81	84.88	-914.39	711.32	5470.46	4386.49
d4	.300.180	1481	103	13.98	13.88	-5213.26	1584.89	1693.94	350.75	-2716.35	1481.55	19626.1	8743.15
d4	.300.300	62	6	48.9	109.34	-1962.81	347.63	1336.9	139.91	-640.2	278.1	7565.59	3067.35
d4	.300.300	80	42	18.06	18.02	-6180.84	2240	1736.91	381.49	-2623.93	3091.67	18054.9	6177.53
d4	.300.300	117	33	36.13	17.51	-4346.1	1888.09	799.56	154.95	-2494.43	1155.39	15251.9	7643.91
d4	.300.300	155	3	91.73	7.79	-2873.67	3075.64	167.66	26.97	-174.11	180.52	1845.15	2211.83
d4	.300.300	199	10	77.43	14.08	-1924.07	2132.62	312.05	67.31	-731.4	1091.43	2701.51	4686.5
d4	.300.300	200	21	64.76	10.78	-2857.74	1730.42	522.42	146.41	-397.74	494.76	4463.74	3607.17
d4	.300.300	215	42	22.51	20.84	-5622.21	1509.67	1608.91	279.64	-2139.04	1399.05	15152.5	8002.36
d4	.300.300	218	45	53.9	19.91	-2376.54	1054.31	689.51	170.34	-1513.27	1209.25	6951.63	5802.04
d4	.300.300	254	22	21.91	27.35	-10047.8	2880.66	2485.08	571.7	-2918.33	1509.66	26583.3	9011.66
d4	.300.300	265	52	28.28	17.17	-4310.25	1746	1175.28	295.59	-1877.93	1284.93	11748.8	8477.92
d4	.300.300	309	27	32.16	18.56	-4565.96	1579.1	1154.85	243.71	-1975.23	1653.57	13266.4	7527.16
d4	.300.300	315	14	60.69	23.01	-4250.21	1777.88	565.12	229.38	-1165.99	1052.3	10811.1	7218.71
d5	.060.060	1	1	59.2	0	-2571.45	0	1252.63	0	-1509.99	0	9131.45	0
d5	.060.180	3	4	10.12	5.57	-3451.61	808.93	1467.88	287.14	-3837.85	2282.58	12576.6	5275.43
d5	.060.180	9	3	42.6	17.26	-3590.72	1627.56	517.68	112.74	-1907.17	278.56	10470.9	5000.8
d5	.060.180	14	7	38.67	24.44	-4384.09	1119.68	1123.04	243.73	-1105.11	657.01	14613.9	2879.49
d5	.060.180	19	5	85.62	5.05	-1502.88	560.71	371.15	140	-137.75	63.63	816.84	502.14
d5	.060.180	28	7	4.26	1.88	-7408.79	1542.37	1996.31	425.58	-3107.16	743.24	22615.8	7118.74
d5	.060.180	32	3	68.03	8.78	-1681.73	506.46	1116.65	296.75	-960.14	812.42	4229.43	1307.66
d5	.060.180	34	6	10.1	6.97	-4540.49	1361.48	1344.39	364.2	-2735.24	773.19	16244.4	5005.69
d5	.060.180	38	3	40.47	1.69	-3012.6	322.3	509.59	32.83	-1813.27	260.44	21162.4	4690.82
d5	.060.300	1	1	55	0	-1742.67	0	201.93	0	-3213.19	0	9017.02	0
d5	.180.060	1	4	18.95	19.61	-5716.81	1924.79	1488.31	258.77	-2142.75	1105.77	19058.7	10136.2
d5	.180.060	7	2	53.45	1.55	-2662.45	455.36	329.52	31.24	-1069.56	40.81	4941.54	645.24
d5	.180.060	9	3	60.47	11.29	-1770.1	546.81	251.71	41.79	-2059.31	38.65	7130.56	7435.91
d5	.180.180	6	5	82.48	3.01	-2529.34	170.59	452.26	18.92	-247.15	213.63	692.27	55.31
d5	.180.180	11	5	54.4	19.8	-1670.05	940.85	794.12	199.72	-1775.3	1070.04	8331.94	4149.79
d5	.180.180	18	3	83.17	11.59	-1005.07	454.77	172.86	52.75	-369.86	428.32	1720.14	1952.85
d5	.180.180	20	10	20.69	27.52	-6550.5	1406.07	1711.64	920.52	-2736.91	1458.07	16112.5	7696.89
d5	.180.180	24	5	49.42	19.35	-3314.12	1823.6	484.39	132.6	-515.85	410.51	4898.89	3039.57
d5	.300.060	1	3	62.1	8.57	-3693.97	732.03	1315.4	201.33	-295.54	258.01	1923.05	1180.21
d5	.300.180	2	9	17.23	10.34	-5198.3	1403.71	1713.08	211.61	-1540.57	420.03	15562.5	6379.67
d5	.300.180	6	6	21.6	19.93	-8340.01	6139.99	1457.27	337.66	-2936.28	1311.49	20484.5	6871.23
d5	.300.180	22	8	66.44	1.37	-2200.5	282.06	992.89	114.53	-34.29	10.11	497.79	44.74
d5	.300.180	32	14	48.33	28.24	-4419.9	1864.51	809.05	190.8	-1812.87	1148.02	13899.8	7695.63
d5	.300.180	38	5	38.32	24.87	-5560.7	1594.43	1408.01	268.21	-2135.73	1326.59	21273	8180.59
d5	.300.180	47	4	10.7	17.44	-7996.56	1939.52	1716.02	254.97	-3019.45	732.4	27488.6	4352.38
d5	.300.180	56	4	90.32	2.36	-725.79	129.53	221.93	21.62	-116.43	35.57	1617.65	628.53
d5	.300.180	58	6	89.57	12.3	-959.2	672.3	219.07	51.17	-267.55	264.26	4688.69	5314.52
d5	.300.180	60	9	48.05	30.42	-3639.28	945.45	642.45	178.06	-1694.24	1319.52	12422.2	5891.89
d5	.300.180	65	8	60.81	10.16	-2509.77	1339.45	479.98	74.45	-1041.57	551.82	6988.25	7933.31
d5	.300.300	5	2	92.85	7.15	-912.15	29.7	224.03	86.27	-20.47	1.44	231.21	50.89
d5	.300.300	6	2	56.5	4.9	-3524.66	855.33	414.55	108.14	-1457.59	1078.01	16640.2	310.26
d5	.300.300	8	3	60.13	28.96	-5621.58	272.97	643.1	186.39	-1040.69	557.81	26269.4	7631.06
d5	.300.300	10	6	38.17	17.59	-5089.78	3064.07	1224.25	413.17	-2454.14	1338.2	15516.9	8230.89
d5	.300.300	14	4	17.7	10.02	-8643.83	3238.8	1786.86	321.54	-4304.64	276.41	14960.8	7639.97
d6	.060.060	1	2	53.85	1.95	-8557.52	4696.36	2240.31	529.06	-2564.35	383.79	17978.6	11661.1
d6	.300.180	1	3	20.2	11.29	-4500.69	873.53	1170.37	636.25	-1628.36	119.29	16445.2	7714.74
d7	.060.060	1	2	68.25	15.45	-7994.44	599.45	1010.3	348.76	-871.45	426.42	17235.7	155.89
d7	.060.180	1	2	46.95	35.45	-3382.44	240.19	663.99	174.53	-1321.93	833.67	17933.2	3228.69
d7	.180.060	1	3	55.7	22	-1915.15	1071.73	580.99	107.27	-1185.21	610.1	7157.35	6827.14
d7	.180.180	1	1	91.7	0	-604.33	0	451.99	0	-37.09	0	113.92	0
d7	.180.180	4	4	7.95	12.39	-3983.22	342.22	1032.49	10.11	-4804.05	1888.2	26672.8	7366.98
d7	.180.180	9	2	21.8	5.3	-7443.18	35.68	1461.99	193.8	-645.23	59.8	16510.5	1981.91
d7	.180.180	13	6	8.03	3.89	-4249.07	1644.23	1306.34	333.8	-3821	1021.71	20134.2	7324.42
d7	.180.180	16	3	19.33	4.3	-6379.59	1504.7	1047.29	239.26	-2787.08	1033.62	20465.8	8531.36
d7	.300.180	1	3	8.55	7.28	-7366.69	3360.48	1401.01	460.22	-2719.2	968.97	19202.3	1948.79
d7	.300.180	3	4	28.7	49.71	-7340.87	1842	1597.97	425.1	-1648.3	31.67	20066.8	3269.41
d7	.300.180	11	3	27.27	1.76	-1804.89	70.55	1017.14	182.46	-1268.28	225.88	7801.35	1316.94
d7	.300.180	13	3	72.43	16.33	-1292.19	269.29	384.51	219.36	-275.96	59.99	2446.12	2959.11
d8	.060.060	1	5	77.64	0.77	-1808.61	92.38	584.89	39.98	-112.39	25.04	1727.9	237.1
d8	.060.180	15	8	38.94	39.62	-6653.53	3256.69	1077.24	374.49	-950.15	375.09	17460.4	8314.95
d8	.060.180	18	6	44.22	26.38	-6055.06	2266.5	861.72	265.67	-1628.96	1356.57	17773	12454.8
d8	.060.180	33	11	48.97	22.5	-2748.08	1742.92	682.1	159.44	-1119.31	1094.31	9649.93	7249.41
d8	.060.180	34	11	11.72	8.19	-4481.45	1797.93	1137.31	348.54	-3692.09	1049.62	23486.8	8362.72
d8	.060.180	37	7	14.17	5.24	-6232.71	1726.7	1435.87	214.5	-1819.07	901.63	13931.8	6791.22
d8	.060.180	46	3	79.73	2.24	-3679.05	2323.23	268.1	37.4	-330.47	182.16	10737.4	13199.7
d8	.060.180	48	6	43.73	18.09	-7360.7	3344.76	2020.63	330.34	-972.84	295.31	16821.4	12538
d8	.060.300	1	3	27.07	35.76	-3771.42	2741.22	1161.35	717.15	-2290.55	1569.2	10490.8	6982.39
d8	.180.060	3	12	25.51	15.92	-4403.95	1383.06	1038.04	434.44	-3182.5	1692.6	19855.1	11343.3
d8	.180.060	5	4	29.42	12.99	-4445.73	2388.68	1258.96	439.55	-2435.63	1028.95	16796.2	6240.85
d8	.180.060	6	4	57.42	1.78	-2084.73	455.3	529.73	74.38	-600.17	44.41	3391.06	199.29
d8	.180.060	8	1	44.9	0	-4112.44	0	415.88	0	-3276.32	0	17037.2	0
d8	.180.060	21	3	66.1	15.09	-1387.5	750.51	191.65	24.16	-2898.1	1200.11	6589.35	669.64
d8	.180.180	3	3	8.2	4.43	-5617.1	527.76	1448.53	130.84	-3968.86	406.66	28345	4964.44
d8	.180.180	7	15	26.42	23.47	-4738.83	1047.46	1134.22	207.47	-2543.96	1473.5	14294.4	5317.23
d8	.180.180	24	25	45.3	20.14	-3474.56	1583.24	577.6	146.04	-2185.9	1082.97	11216.2	6289.73
d8	.180.180	26	10	74.27	15.75	-1773.26	1304.94	209.86	99.69	-788.89	1023.27	5210.73	6810.27
d8	.180.180	30	7	31.84	2.51	-5528.2	1926.05	1222.69	206.54	-1864.03	502.39	14600.8	5476.75
d8	.180.180	64	10	11.93	12.07	-5658.79	2508.04	1940.08	349.06	-2404.37	1310.14	19184.2	6929.87
d8	.180.180	75	9	55.14	13.79	-2745.86	1166.12	660.26	231.15	-1099.09	735.18	13668.7	8215.43
d8	.180.180	90	4	47.12	0.54	-2712.18	172.45	465.41	18.25	-758.48	72.69	7121.56	646.6
d8	.180.180	97	16	18.06	15.28	-4766.14	1962.2	1547.21	310.37	-3055.51	1655.78	17591	7831.62
d8	.180.180	119	4	33.62	6.99	-4140.64	1042.41	1713.46	377.57	-2082.63	178.7	13984.8	3272.26
d8	.180.180	120	4	29.37	2.3	-1473.03	173.24	1625.25	87.27	-1331.08	75.3	3374	527.39
d8	.180.180	126	20	17.06	15.6	-4681.38	1565.29	1451.35	351.72	-2554.71	1316.81	19068.3	7638.94
d8	.180.300	1	2	66.65	24.35	-2220.22	1743.66	555.08	414.21	-1069.86	47.92	6146.21	3313.21
d8	.300.060	3	3	0	0	-6801.14	598.39	1116.43	30.41	-617.54	19.88	25381.6	503.57
d8	.300.060	6	1	42.5	0	-6921.27	0	1729.87	0	-136.66	0	1168.77	0
d8	.300.060	8	6	17.68	10.41	-5453.59	2389.04	1293.09	258.27	-2094.3	927.68	13809.2	4662.31
d8	.300.180	4	2	78.3	8.5	-1193.43	853.28	161.28	10.03	-2009.28	1107.68	1026.65	498.39
d8	.300.180	13	23	13.4	13.26	-6300.7	1847.29	1887.04	453.42	-2727.66	1539.52	17699.4	11104.5
d8	.300.180	20	16	27.27	18.96	-7032.68	1479.1	1377.81	162.84	-2544.5	1096.21	23794.6	8376.18
d8	.300.180	50	8	59.12	1.2	-5049.13	706.21	1107.48	190.18	-488.13	48.29	5599.79	1556.35
d8	.300.180	79	11	52.13	12.56	-3273.71	928.64	657.24	108.87	-1636.68	905.78	9196.43	4489.01
d8	.300.180	84	31	25.49	19.83	-4940.29	1801.62	1223.49	302.25	-2012.01	1417.37	17641.7	7712.6
d8	.300.180	88	25	43.7	20.81	-3294.89	1363.24	616.84	189.6	-3076.63	2019.38	13958.2	8545.01
d8	.300.180	137	8	66.74	16.96	-1975.59	1344.18	611.61	208.59	-619.75	611.34	3087.56	3387.13
d8	.300.180	138	10	45.89	18.37	-2447.94	830.25	1094.5	269.96	-843.04	760.52	6295.94	6940.39
d8	.300.180	139	9	72.42	13.01	-1138.1	915.08	234.82	85.78	-1668	1415.85	3913.85	4236.2
d8	.300.180	150	4	57.95	1.75	-3010.73	235.13	792.84	66.37	-559.54	148.27	5661.58	2730.84
d8	.300.180	164	20	28.1	16.8	-3620.93	1725.67	895.88	257.6	-2417.76	1245.36	13514.1	6378.13
d8	.300.180	174	15	21.48	15.97	-6082.82	2182.57	1256.03	271.49	-2901.19	1154.42	22807.4	9999.52
d8	.300.300	1	52	23.49	21.56	-5254.9	1904.15	1282.82	502.32	-2953.13	1584.89	15374.4	7277.45
e2	.060.180	1	1	60.5	0	-7143.2	0	1595.86	0	-1957.58	0	5189.6	0
e3	.180.300	1	1	56	0	-3436.7	0	1544.26	0	-508.5	0	291.6	0
e3	.300.300	1	1	44.8	0	-3111.84	0	1361.67	0	-2029.04	0	10059	0
e4	.060.180	1	1	44.2	0	-2801.3	0	1122.49	0	-250.72	0	2962.6	0
e4	.180.180	1	3	57.03	6.39	-3009.29	1603.51	507.77	217.4	-3196.5	2184.1	10201	3416.95
e7	.180.060	1	4	25.5	22.05	-5443.13	275.29	982.17	195.21	-2031.46	959.76	17202.8	15724.7
e7	.180.180	1	2	37.75	33.95	-3177.52	1764.28	972.58	365.77	-2226.03	2168.41	7615.52	6907.07
e7	.300.180	1	2	60.4	36	-1923.57	1558.31	434	291.74	-616.26	318.96	6009.26	5597.91
e7	.300.300	1	1	66.2	0	-2177.01	0	422.51	0	-464.77	0	4458.9	0
e8	.300.180	1	1	84.8	0	-507.02	0	1060.93	0	-16.47	0	9.83	0
f1	.060.300	1	1	23.4	0	-8921.55	0	1139.34	0	-933.07	0	16172.6	0
f1	.180.300	1	1	54.9	0	-5601.57	0	2799.58	0	-1318.28	0	5331.04	0
f1	.300.180	1	3	9.77	9.44	-2527	340.81	828.22	84.49	-3238.77	1110.97	15107.2	4942.77
f2	.180.180	1	1	80.2	0	-2345.32	0	119.67	0	-1603.18	0	1315.02	0
f2	.300.060	1	4	62.75	1.88	-3876.73	1034.41	594.26	47.66	-1382.1	621.22	11826.2	4574.95
f2	.300.180	1	4	66.88	32.42	-1763.26	840.5	634.15	231.02	-610.85	413.42	9823.04	11263.4
f2	.300.300	1	1	81.9	0	-1393.23	0	768.5	0	-135.58	0	208	0
f3	.180.060	1	1	54.1	0	-1338.2	0	622.9	0	-1053.37	0	1752.2	0
f3	.300.060	1	1	58.3	0	-2334.35	0	356.65	0	-638.02	0	8274.04	0
f3	.300.180	1	5	82.84	8.49	-1275.91	124.16	477.36	134.54	-93.83	21.38	326.62	102.4
f3	.300.180	5	2	29	0.9	-6049.18	2734.07	815.39	380.89	-3026.7	615.98	6550.63	4315.92
f3	.300.300	1	2	63.8	3.6	-2446	392.39	875.23	81.14	-2418.86	1387.96	10577.8	8944.12
f4	.060.180	1	1	53.6	0	-2023.2	0	475.89	0	-593.46	0	10099.7	0
f4	.180.060	1	1	74.9	0	-2872.42	0	693.77	0	-198.69	0	586	0
f5	.060.060	1	2	9.9	3.5	-2904.8	437.73	904.16	146.46	-3370.94	172.28	20583	479.14
f5	.060.180	1	2	71.6	8.5	-1828.53	329.18	364.33	67.84	-1136.3	729.57	6946.4	4593.79
f5	.180.060	1	1	5.5	0	-6946.37	0	986.53	0	-1660.77	0	13636.7	0
f5	.300.060	1	2	1.15	0.85	-11755.3	385.07	1961.92	64.3	-3508.35	462.47	19188.5	1013.76
f5	.300.180	1	2	12.1	4.2	-3039.66	994	1291.28	528.72	-2538.83	1482.14	21473.5	1859.98
f5	.300.180	2	3	32.87	31.05	-6538.43	2068.31	1999.43	776.97	-3019.85	1907.98	23056.9	7222.79
f5	.300.180	4	4	61.47	26.32	-2056.14	698.92	238.39	66.56	-2100.5	1712.96	8132.6	5263.8
f5	.300.300	1	1	70.4	0	-2770.54	0	263.75	0	-451.94	0	5376.81	0
f6	.060.060	1	1	45.6	0	-4823.32	0	2113.73	0	-365.02	0	5614.78	0
f6	.060.180	1	2	60.45	6.75	-1153.32	130.14	289.47	65.68	-1812.07	1216.23	2803.73	155.26
f6	.060.180	2	11	3.05	0.33	-8546.23	659.79	1129.52	591.47	-7566.19	163.24	34318.3	1889.51
f6	.060.180	13	2	46.8	25.2	-6892.95	657.7	1138.47	233.51	-2426.25	1244.65	13780	3045.88
f6	.060.180	15	4	31	19.64	-2580.42	1108.28	1012.8	148.68	-715.11	298.6	4129.18	1719.76
f6	.180.060	1	4	28.57	20.27	-3814.52	1614.48	925.38	495.07	-2293.9	552.01	17257.9	6340.52
f6	.180.180	1	5	72.36	13.85	-2366.78	1683.03	262.71	57.62	-738.33	534.3	8378.62	6157.93
f6	.180.180	6	1	90.8	0	-922.44	0	62.54	0	-86.05	0	1531.92	0
f6	.180.180	7	2	95.05	1.75	-853.48	11.61	142.32	33.54	-47.94	5.8	1616.68	1050.2
f6	.180.180	13	5	31.24	33.45	-5618.07	2359.25	1362.69	535.79	-674.15	310.18	14886.7	8048.11
f6	.300.060	1	5	10.8	13.24	-5706.66	2079.53	1055.41	83.18	-3220.58	1477.14	18009.1	5680.68
f6	.300.060	6	4	67.25	11.29	-2205.76	919.56	747.28	187.84	-229.41	111.42	3401.87	1057.21
f6	.300.060	8	6	2.28	0.77	-11947.7	422.27	1948.48	96.87	-3461.41	219.03	19119.5	956.54
f6	.300.060	16	3	17.2	0.65	-3575.77	278.9	1533.73	182.08	-4187.83	660.82	8800.07	999.03
f6	.300.180	17	19	2.97	2.02	-6340.93	1548.85	2096.27	465.77	-4464.2	837.78	29793.2	9757.13
f6	.300.180	28	11	77.11	19.98	-1331.24	794.8	139.95	108.03	-651.08	735.2	5542.53	5870.36
f6	.300.180	32	5	58.7	12.37	-3032.54	1184.51	875.81	257.75	-596.06	424.95	4371.74	1818.18
f6	.300.180	33	7	32.77	37.84	-7071.27	1045.64	1778.2	676.78	-1363.12	637.94	19093.2	5530.34
f6	.300.180	46	23	36.41	22.13	-2978.65	1130.77	980.52	315.91	-2966.91	2907.5	10383	7500.07
f6	.300.180	49	13	57.81	16.25	-2580.67	1104.58	369.17	149.61	-1001.93	777.24	8430.91	5554.48
f6	.300.180	62	3	92.83	2.63	-835.35	7.89	139.69	47.95	-71.89	95.21	544.6	142.44
f6	.300.180	65	4	8.33	1.43	-6487.92	599.96	1454.13	252.01	-3158.08	330.83	20069.1	1994.21
f6	.300.180	73	13	37.8	24.52	-4045.42	1589.64	1059.27	377.95	-1269.92	818.02	15258.4	7937
f6	.300.180	79	4	7.93	2.39	-4674.21	1131.78	1167.62	100.75	-4443.53	216.12	33924	1088.34
f6	.300.300	1	10	26.25	20.41	-5345.43	1945.08	1086.69	234.49	-1859.42	985.72	23005	3489.29
f6	.300.300	5	3	36.87	1.6	-2233.5	37.2	1097.2	41.04	-898.23	142.25	3462.51	331.27
f6	.300.300	21	3	92.77	6.2	-952.39	368.41	260.41	32.26	-107.59	22.1	1810.62	1148.38
f6	.300.300	30	9	54.51	16.3	-3326.43	1064.89	768.38	296.41	-721.89	385.98	6703.66	3500.24
f6	.300.300	32	6	26.08	17.41	-4425.57	1138.88	1398.25	442.66	-1773.55	308.61	17436	6324
f6	.300.300	35	6	36.6	9.54	-3696.68	1651.93	520.97	237.91	-1659.21	848.31	16131.3	8805.44
f7	.060.180	1	3	74.53	2.52	-2456.87	743.23	582.38	64.73	-784.17	207.16	9893.2	940.84
f7	.180.060	6	4	38.38	1.3	-1711.97	215.14	624.78	37.67	-4402.78	108	6870.06	1133.16
f7	.180.060	7	2	33.8	31.7	-5137.03	2393.92	1197.39	187.28	-1024.84	475.74	15955.4	11596.2
f7	.180.060	9	3	68.27	11.22	-1882.07	200.9	433.28	226.74	-1086.05	618.77	7758.57	6151.1
f7	.180.060	10	2	47.95	1.05	-5102.23	88.04	847.71	39.41	-981.07	196.17	1473.22	162.92
f7	.180.180	1	3	54.47	24.47	-2611.95	1045.98	669.18	303.12	-1587.86	1141.03	5240.78	4308.34
f7	.180.180	5	3	54.13	0.76	-2236.56	1137.72	439.33	32.52	-2630.06	164.96	2030.05	208.18
f7	.300.180	3	2	34.6	30.5	-3987.18	224.64	1372.29	393.62	-4168.56	4063.45	10193.4	6057.26
f7	.300.180	7	5	63.62	11.6	-2858.65	2104.81	665.99	89.13	-1027.14	604.84	6225.32	4032.73
f7	.300.180	10	2	30.55	11.85	-2635.42	1067.29	1287.81	77.26	-3163.18	2084.29	5256.54	3151.74
f7	.300.180	13	6	49.13	21.83	-2243.17	889	459.94	177.53	-1734.75	1143.01	7707.53	7519.46
f7	.300.180	16	2	4	0.4	-8343.31	297.17	1237.59	76.46	-1214.25	57.62	10093.8	1005.64
f7	.300.300	1	2	74.65	1.35	-1216.37	350.28	379.04	138.07	-315.46	215.26	424.01	229.7
f7	.300.300	2	1	2.8	0	-13915.5	0	1708.71	0	-986.61	0	8205.71	0
f7	.300.300	6	4	25.48	1.18	-6599.24	444.97	1530.23	76.5	-1049.18	77.13	11783.2	2191.88
f7	.300.300	9	3	30.57	10.53	-3541.5	830.57	813.52	424.62	-1923.94	668.24	16916	2903.03
f8	.180.180	1	1	25.3	0	-4272.98	0	1169.13	0	-1861.48	0	5070.73	0
g1	.060.180	1	1	17.9	0	-8820.66	0	1251.6	0	-1021.03	0	21793.4	0
g1	.300.180	1	2	1.55	0.25	-10292.6	7.69	1635.13	66.91	-2516.18	106.56	10963	35.35
g2	.300.180	1	2	39.15	29.85	-6643.14	3412.81	883.44	159.49	-674.22	484.52	14362.6	3063.49
g4	.180.180	1	3	64.87	9.94	-3538.01	1404.27	515.12	148.66	-1072.36	216.25	7447.09	4069.53
g4	.180.300	1	1	51.1	0	-1822.62	0	456.69	0	-728.61	0	5038.61	0
g4	.300.180	3	2	60.8	1.6	-1224.59	170.77	518.08	86.08	-2833.61	135.12	3952.88	375.35
g4	.300.180	5	4	36.52	33.29	-3933.2	2260.44	1051.04	878.17	-1114.52	797.78	5062.77	4865.64
g5	.180.180	1	1	53.4	0	-8097.91	0	443.22	0	-1123.62	0	17938.7	0
g5	.180.300	1	1	57.9	0	-3789.83	0	642.73	0	-1294.81	0	30317.1	0
g5	.300.180	1	2	61.65	14.55	-2162.98	967.07	237.74	38.34	-590.04	271.46	6550.95	1276.68
g5	.300.180	4	4	43.1	3.29	-1663.37	91.11	621.25	328.15	-1547.37	466.22	9377.95	9135.62
g5	.300.180	9	7	33.66	22.86	-4119.79	1591.55	909.99	258.81	-1652.34	682.18	13938.6	4916.08
g5	.300.180	12	1	1	0	-6773.54	0	1897.87	0	-3834.27	0	18153.7	0
g5	.300.180	14	3	86.97	7.6	-940.65	104.95	292.93	123.29	-49.61	6.58	323.88	155.43
g5	.300.300	1	1	0	0	-1574.95	0	328.48	0	-418.31	0	6282.63	0
g6	.180.060	1	1	69	0	-1744.28	0	92.16	0	-2119.14	0	15907	0
g6	.180.180	1	2	99.85	0.15	-6133.29	1077.89	782.28	56.09	-232.7	165.26	11696.9	4937.44
g6	.300.060	1	6	34.78	22.63	-3172.43	3624.2	643.62	560.82	-2334.95	1115.71	6415.32	5838.22
g6	.300.180	2	3	52.43	9.64	-2054.03	301.12	751.29	171.48	-1207.26	455.33	6547.1	3922.35
g6	.300.180	3	2	92.5	92.5	-1061.67	159.11	96.07	20.95	-339.05	327.32	4090.5	3047.62
g6	.300.180	9	3	68	2.05	-1164.5	146.04	62.61	4.06	-1835.59	224	13339.6	1262.87
g6	.300.180	13	4	56	1.67	-2222.7	462.81	662.41	43.87	-847.27	140.21	2335.22	372.67
g6	.300.180	17	4	52.25	16.33	-4110.56	120.56	586.79	24.1	-852.46	458.79	4168.28	649.33
g6	.300.180	20	7	26.46	3.65	-3215.06	492.49	535.13	93.2	-1808.9	146.39	10546.5	1382.27
g6	.300.300	1	4	29.27	25.77	-5585.5	2003.73	740.51	274.45	-1346.09	545.1	8688.38	780.12
g7	.180.060	1	1	62.3	0	-2547.88	0	159.67	0	-2847.63	0	10481.1	0
g7	.180.180	1	4	50.55	34.19	-2896.6	2339.59	900.56	542.15	-2055.67	1425.59	14234.6	9807.43
g7	.300.180	1	1	88	0	-1046.91	0	201.66	0	-27.89	0	1503.1	0
g7	.300.300	1	4	72.45	12.44	-3629.42	2787.35	967.69	816.3	-808.55	493.4	6422.16	6896.1
g8	.060.180	1	1	96.8	0	-1234.69	0	266.93	0	-73.18	0	471.43	0
h3	.060.180	1	1	86.8	0	-1242.61	0	585.02	0	-88	0	198.8	0
h4	.300.180	1	2	1.2	0	-6649.45	234.82	1168.43	66.28	-2090.1	102.48	7342.26	214.6
h6	.300.180	1	1	30.3	0	-2953.06	0	1320.99	0	-791.22	0	10091.8	0
h8	.300.300	1	1	75.1	0	-4120.97	0	174.78	0	-1000.68	0	14159.9	0

## Sheet: ASNmS
Chess Square	Parse	Cluster ID	Total Count	Sidechain SASA	stdev SASA	Sum Hydro(-)	stdev Hydro(-)	Sum Hydro(+)	stdev Hydro(+)	Sum Polar(-)	stdev Polar(-)	Sum Polar(+)	stdev Polar(+)
a1	0.06	3	1	90.1	0	-3168.95	0	402.59	0	-1906.88	0	1991.59	0
a1	0.06	7	7	28.24	14.75	-5171.79	1906.96	497.51	102.61	-5065.24	1738.78	9543.08	3962.37
a1	0.06	17	2	47.35	5.35	-5058.3	670.46	1144.69	45.11	-1786.12	409.38	1580.42	217.89
a1	0.06	18	5	12.97	18.05	-6125.62	2078.9	877.61	205.3	-4820.09	2147.4	6546.84	1638.22
a1	0.06	23	5	22.32	5.12	-3238.32	358.32	609.68	87.75	-4851.16	648.82	8968.76	1418.42
a1	0.06	28	3	26.7	20.67	-8723.36	2376.47	1721.83	221.23	-4310.95	1537.16	8010.02	2545.78
a1	0.06	45	11	40.89	18.92	-4302.76	1068.66	593.65	127.35	-5235.5	3093.03	8252.8	3253.12
a1	0.06	48	9	10.14	8.48	-4436.43	441.69	831.62	143.44	-6930.9	1765.86	9849.93	3259.45
a1	0.06	49	10	20.11	4.76	-6981.23	987.59	847.36	98.8	-5390.15	596.95	10236.2	2123.56
a1	0.18	5	2	63.4	63.4	-2378.22	647.3	482.17	46.52	-3309.28	439.9	3570.16	765.34
a1	0.18	14	2	33.5	0.2	-4085.38	991.25	566.08	101.27	-2788.71	24.35	9227.3	344.44
a1	0.18	15	6	4.42	5.17	-6750.89	1557.89	1395.25	262.76	-5925.07	3942.81	8699.16	2459.55
a1	0.18	19	10	37.18	3.89	-4870.36	494.72	928.26	86.91	-3442.1	725.62	6560.89	534.9
a1	0.3	1	3	42	37.05	-3822.3	2499.41	607.35	68.95	-7216.77	3978.26	9834.97	8652.64
a1	0.3	2	3	48.97	2.84	-3690.6	467.22	941.83	317.63	-4965.95	2598.66	7426.49	3229.2
a2	0.06	1	1	20	0	-5359.62	0	473.69	0	-12555.5	0	18701	0
a2	0.18	1	1	29.8	0	-6749.4	0	709.45	0	-2542.59	0	9130.61	0
a2	0.3	1	1	78.3	0	-3707.03	0	527.17	0	-5179.31	0	5927.73	0
a4	0.18	1	1	15.3	0	-7528.63	0	943.8	0	-7682.41	0	12585.1	0
a4	0.3	1	1	74.6	0	-1225.39	0	352.85	0	-2632.74	0	3166.08	0
a5	0.06	1	4	55.27	34.85	-4090.34	1913.05	638.61	346.58	-4435.44	2956.4	5251.54	2418.06
a5	0.18	1	6	53.32	20.19	-2698.56	1095.22	516.95	300.59	-3366.11	2541.41	3112.69	3806.27
a5	0.3	1	4	75.9	11.67	-2224.21	725.68	318.5	166.37	-3658.24	1085.97	3257.81	871.94
a6	0.06	1	4	60.12	25.85	-2821.67	913.4	473.38	151.17	-4733.21	3101.67	4259.14	3114.92
a6	0.18	1	2	28.3	28.3	-5552.79	401.59	1079.94	156.97	-2744.15	1176.47	6056.87	1514.36
a6	0.18	4	3	15.6	16.55	-3697.29	995.59	774.23	53.31	-4295.67	919.27	6830.71	3294.55
a6	0.3	1	2	42.6	16.7	-2851.02	704.35	370.43	258.14	-3840.1	1727.12	4956.78	527.4
a7	0.06	1	2	0.1	0	-6060.15	181.75	1031.22	57.79	-4049.11	229.64	8012.83	74.67
a7	0.18	4	4	39.35	14.8	-3814.15	712.96	712.04	301.15	-4236.03	1409.19	8763.46	2777.57
a7	0.18	9	2	29.85	17.65	-5686.13	1664.24	1102.23	175.7	-9947.75	3960.96	17054.8	438.58
a7	0.18	12	1	37.6	0	-4729.09	0	528.32	0	-3800.11	0	9927.05	0
a7	0.18	14	5	13.2	17.73	-7949.74	2262.71	1059.84	288.03	-4607.97	996.35	9239.12	2887.06
a7	0.18	16	3	33.07	6.06	-3704.19	802.96	531.34	93.53	-6481.04	834.8	8915.16	1434.77
a7	0.18	19	5	71.62	36.07	-1376.13	155.37	214.86	31.98	-1738	965	3836.12	1381.2
a7	0.18	20	5	25.42	15.46	-5031.63	1414.4	881.31	50.48	-5306.28	1503.85	8843.3	1282.67
a7	0.3	1	5	9.43	11.01	-4722.53	1062.24	827.91	257.55	-6354.67	3627.22	7453.41	2867.49
a8	0.06	11	3	31.8	23.41	-3321.32	956.88	494.78	112.94	-4911.7	2903.04	5744.45	2266.96
a8	0.06	15	3	16.73	10.86	-3616.26	511.49	566.44	69.2	-6701.05	2565.03	12301.1	3795.85
a8	0.06	21	13	36.13	14.55	-5119.58	1531.2	693.04	264.8	-5316.54	1970.95	7677.35	3488.97
a8	0.06	22	2	43.8	43.7	-6294.18	46.93	1103.59	4.78	-2749.17	900.08	4826.46	2760.88
a8	0.06	25	5	34.73	33.27	-5731.72	3638.28	1043.72	281.15	-6345.76	2618.2	7389.5	4133.39
a8	0.06	27	6	31.07	1.63	-4424.1	661.23	599.65	87.96	-7467.34	557.58	7386.03	2548.06
a8	0.18	2	3	32.5	5.97	-2860.92	562.03	559.32	87.21	-2642.16	417.27	7039.41	1018.75
a8	0.18	3	2	32.3	11.8	-3503.59	1083.15	825.05	68.27	-2971.15	51.83	4322.65	197.73
a8	0.18	5	4	2.97	4.75	-5974.52	289.42	843.14	49.07	-10869.4	1151.34	13462.6	2744.33
a8	0.18	8	3	1.47	1.72	-8505.92	2179.18	582.5	65.44	-10549.3	538.27	14619.2	927.67
a8	0.18	10	3	0.83	0.75	-8214.19	1863.22	1191.71	45.95	-3915.05	1728.58	7020.83	1774.58
a8	0.18	16	3	34.87	6.66	-4609.58	834.15	679.13	99.56	-5083.29	2133.99	6412.99	1079.93
a8	0.18	19	4	45.75	0.86	-2462.43	110.7	549.95	16.46	-3034.23	460.4	5130.93	1010.13
a8	0.3	1	4	18.07	25.18	-5399.86	2574.05	809.16	334.49	-6617.59	3015.66	7227.86	1709.54
b1	0.06	21	24	47.66	10.34	-4612.08	1057.9	597.93	140.06	-4981.85	2206.3	7808.43	2167.17
b1	0.06	26	18	13.78	13.85	-5726.31	1342.61	851.97	201.05	-6268.33	1111.09	9382.15	4378.78
b1	0.06	66	24	20.87	11.49	-4495.72	1257.52	559.17	86.85	-8364.65	2535.53	10979	3727.48
b1	0.06	70	20	20.03	13.38	-6600.14	2161.57	1030.04	259.65	-6747.7	2048.68	11951.4	7010.76
b1	0.06	80	6	50.6	17.03	-3044.57	1603.12	361.56	125.81	-4185.58	1595.08	5894.06	3885.8
b1	0.06	84	15	50.24	13.95	-3535.88	866.7	448.63	107.71	-3748.84	1995.92	7482.83	1612.47
b1	0.06	104	11	47.51	12.2	-3296.85	860.02	429.21	97.21	-4980.35	2005.1	9849.01	2991.87
b1	0.06	115	16	19.06	20.33	-6618.36	2938.98	1066.4	378.47	-6840.08	2993.29	9495.94	4333.46
b1	0.18	2	16	7.34	17.18	-6791.38	2367.83	1232.4	256.73	-6455.82	2133.47	13239.2	4449.7
b1	0.18	5	4	37	21.13	-3652.36	1036.78	644.2	139.07	-3696.59	1348.32	7007.29	2967.03
b1	0.18	20	14	36.35	15.89	-3270.01	666.08	605.87	121.4	-2875.54	1556.21	6572.3	3239.06
b1	0.18	23	3	24.17	5.14	-3856.98	247.22	467.57	91.6	-6272.21	2526.21	9838.13	761.09
b1	0.18	36	1	39.2	0	-5372.38	0	1186.7	0	-1547.7	0	800.9	0
b1	0.3	1	18	33.49	16.34	-4190.2	612.51	651.9	119.25	-5222.49	2029.78	7561.6	3223.68
b1	0.3	20	24	17.38	16.29	-6514.57	1646.1	1041.67	327.21	-6914.19	2563.15	8517.6	4044.46
b1	0.3	24	9	62.48	17.3	-2315.89	624.74	318.86	75.4	-3184.3	1237.53	4430.46	1797.11
b1	0.3	32	4	68.68	8.69	-2052.36	483.15	419.31	69.21	-4036.29	1114.4	5873.11	2427.93
b1	0.3	47	4	27.62	0.97	-5365.42	149.23	828.17	43.79	-3593.72	263.02	3801.49	534.19
b2	0.06	1	4	34.75	15.44	-5607.7	1074.23	862.51	399.59	-9833.5	5804.01	13233.8	3740.02
b2	0.18	1	2	72.9	22.3	-1755.05	208.46	482.88	347.48	-1646.76	516.71	2813	554.95
b2	0.3	1	3	8	11.24	-8080.46	900.71	973.94	24.45	-8149.58	919.7	18820.5	4501.54
b2	0.3	3	2	61.35	31.85	-1698.38	727.02	226.26	82.95	-2385.7	946.9	2879.91	922.61
b2	0.3	6	3	42.13	2.92	-7262.79	509.02	898.67	18.27	-4467.4	1206.65	5771.81	2445.52
b3	0.06	1	2	48.7	3.5	-3601.43	854.56	409	168.72	-5068.25	224.61	7985.18	2116.29
b3	0.18	1	3	70.4	27.79	-2954.51	2353.68	534.46	387.86	-1761.13	1173.77	2255.25	1500.6
b3	0.3	1	3	11.77	13.32	-5506.08	1227.97	1712.67	255.44	-5982.43	1457.77	7686.02	1928.57
b3	0.3	6	5	56.98	17.23	-2356.21	1076.17	360.92	173.01	-3666.65	1020.67	4214.35	1728.32
b3	0.3	8	2	44.8	39.1	-5732.59	570.2	971.05	146.09	-8460.71	617.7	8847.17	1478.47
b3	0.3	11	4	33.88	7.05	-6533.24	1024.63	768.28	131.06	-2680.38	767.98	4416.88	1444.33
b4	0.06	1	5	24.1	13.59	-3751.83	495.16	587.39	49.73	-6172.78	714.75	6022.64	1730.55
b4	0.18	2	1	21.9	0	-2943.14	0	601.68	0	-3572.4	0	4648.75	0
b4	0.18	7	3	53.67	37.93	-12161.5	3327.61	1361.72	267.38	-10521.1	4139.37	13503.6	3600.55
b4	0.18	9	3	55.17	19.54	-4072.95	532	449.66	140.15	-5580.22	1833.95	7500.32	875.6
b4	0.18	11	3	31.57	5.96	-4748.74	1031.01	992.22	230.56	-3134.65	552.63	4144.74	1641.59
b4	0.18	12	3	77.67	8.33	-2129.39	561.21	312.34	64.83	-1641.41	528.83	1481.71	471.81
b4	0.3	9	9	59.63	12.3	-2859.79	972.5	304.54	70.96	-4396.52	1351.22	9061.86	3748.92
b4	0.3	22	8	62.06	14.39	-3427.09	1409.97	441.42	88.19	-4067.61	735.78	5758.24	2892.96
b4	0.3	25	5	31.4	20.92	-4799.28	1046.25	1147.34	302.65	-6026.49	3868.77	6133.35	2674.47
b4	0.3	29	11	19.63	16.47	-5025.13	1562.01	1052.52	257.2	-5350.38	2035.4	6482.96	4129.84
b4	0.3	32	5	15.5	10.14	-4197.2	1069.46	854.74	288.83	-6306.72	1011.37	7042.54	2353.95
b4	0.3	37	4	74.62	32.66	-2139.79	1098.42	235.35	69.83	-3071.47	3431	3812.42	3222.1
b5	0.06	2	7	26.63	4.63	-4929.22	1190.46	691.92	94.85	-7080.3	1393.08	7965.43	3029.93
b5	0.06	13	5	46.64	17.41	-3608.23	715.43	655.56	179.67	-4789.88	1035.76	7588.65	1084.58
b5	0.06	19	10	32.68	14.98	-6017.91	1417.03	656.44	199.98	-6975.88	3685.95	8711.83	3306.93
b5	0.06	21	13	17.5	29.69	-5387.95	1211.18	1142.16	282.73	-6473.48	1287.84	11506.5	3684.49
b5	0.06	23	11	70.41	10.35	-2921.72	1553.09	643.47	148.56	-1659.27	452.09	1411.3	395.63
b5	0.06	30	2	24.75	0.55	-3884	295.74	531.49	54.24	-3261.78	463.62	6720.58	701.03
b5	0.06	48	9	48.93	20.91	-2695.76	1210.34	404.91	133.19	-6936.6	3449.99	7108.02	3306.64
b5	0.06	58	9	26.81	25.55	-5108.15	2000.81	1058.94	512.02	-6288.76	1815.11	9079.09	2752.81
b5	0.06	68	4	82.43	16.88	-1460.02	806.95	180.23	36.09	-1813.3	1152.5	1691.23	665.87
b5	0.18	1	9	29.72	10.89	-3138.92	640.67	688.36	93	-3114.11	938.65	4801.54	776.23
b5	0.18	6	6	4.57	3.19	-6798.59	1144.85	1118.38	190.79	-5475.79	638.45	9552.95	1592.09
b5	0.18	10	7	18.47	21.83	-7506.49	2623.94	1638.53	618.02	-6580.6	2087.54	8797.92	4671.57
b5	0.18	12	3	93.03	9.85	-973.42	194.01	212.02	38.66	-925.53	166.14	985.37	805.04
b5	0.18	19	3	63.43	7.63	-1739.79	743.84	366.01	57.48	-1250.97	217.63	1493.08	411.77
b5	0.18	29	7	42.9	19.31	-3941.3	2196.5	640.1	93.02	-2413.88	658.4	3809.55	1370.19
b5	0.3	54	6	70.07	9.09	-1578.68	150.47	147.92	35.49	-3239.48	882.13	4321.75	1801.33
b5	0.3	60	19	78.44	12.17	-1656.09	706.46	273.71	83.13	-1916.84	841.77	2912.82	2260.37
b5	0.3	66	19	21.2	14.83	-4237.17	1273.02	1081.7	239.75	-5096.89	2242.09	7777.54	4904.2
b5	0.3	81	16	37.83	20.41	-3772.7	1992.57	584.33	145.14	-4146.88	1687.09	6148.64	2025.93
b5	0.3	92	14	47.41	20.6	-3097.22	634.14	425.39	115.38	-4319.99	1122.41	8040.27	3904.78
b5	0.3	97	22	14.2	21.31	-7330.84	3068.51	1280.48	341.62	-6476.52	2126	9261.73	4773.97
b5	0.3	101	9	33.43	20.39	-3792.7	1454.94	1057	78.66	-4359.81	1737.25	5937.88	1984.66
b5	0.3	143	27	54.49	26.84	-3529.21	1258.71	516.31	133.15	-3650.54	1690.12	5641.79	3233.44
b5	0.3	145	13	36.23	29.43	-3381.27	1763.32	828.6	202.15	-4276.08	1926.7	6725.24	4553.09
b6	0.06	8	12	32.07	17.25	-3692.8	1617.19	895.78	197.14	-4623.26	3310.75	5705.37	3354.77
b6	0.06	13	11	54.08	24.82	-2807.92	1714.48	287.95	62.82	-4096.1	2632.96	6291.85	3714.07
b6	0.06	18	9	34.53	19.42	-2684.58	883.71	676.94	105.9	-3751.28	2073.9	4389.44	2147.68
b6	0.06	25	12	60.72	26.71	-3152.23	1251.44	450.17	129.76	-4392.6	2810.17	4124.29	2598.87
b6	0.06	33	11	25.28	15.87	-6495.39	1468.51	783.19	265.34	-5628.08	1773.63	9018.98	2485.84
b6	0.06	54	6	76.23	17.8	-1741.35	452.39	184.59	74.34	-5387.69	2287.72	5158.6	4649.41
b6	0.18	2	22	5.37	6.05	-7559.24	1415.06	1319.2	235.84	-7174.51	2255.75	12306.2	4032.87
b6	0.18	31	14	36.95	20.83	-3499.44	1372.76	605.8	251.83	-4465.95	2676.58	6141.78	3586.28
b6	0.18	34	6	41.05	17.53	-4367.82	732.56	845.07	181.62	-3221.72	2005.08	4962.5	2792.84
b6	0.18	44	17	72.41	17.38	-1520.68	587.55	230.29	60.82	-1796.26	1210.5	3250.19	1312.63
b6	0.18	45	3	47.67	23.47	-8169.96	1332.7	997.36	311.81	-1493.85	421.68	2516.49	1026.06
b6	0.18	67	7	4.23	0.37	-5245.96	113.5	984.07	45.74	-5158.29	413.39	5014.55	615.84
b6	0.3	4	25	12.38	11.01	-6003.76	1515.13	1192.31	284.35	-5785.58	2411.84	10733.2	4372.1
b6	0.3	54	13	35.26	23.23	-4302.28	1111.44	514.42	121.31	-6508.66	2715.31	14547.6	8378.25
b6	0.3	57	21	40.18	9.65	-2971.01	750.7	792.35	173.08	-3699.68	828.94	5861.84	3134.44
b6	0.3	62	10	24.8	10.04	-6027.07	1847.31	1160.52	304.96	-5485.84	1710.76	7764.61	2641.94
b6	0.3	65	12	29	11.63	-3553.48	989.43	1093.58	169.49	-3558.56	1215.95	6066.61	2396.18
b6	0.3	79	3	75.3	15.07	-1641.59	680.29	78.99	27.19	-2956.69	1095.03	3995.62	854.42
b6	0.3	93	19	15.44	19.69	-4584.86	1025.42	662.92	133.9	-10017.3	5444.22	10835	4054.82
b6	0.3	95	18	50.01	13.09	-2570.78	776.19	693.27	218.75	-2723.6	1232.78	3633.16	1177.38
b6	0.3	115	8	46.19	18.95	-4803.52	2877.69	573.39	300.51	-6756.45	2983.98	8376.48	2608.71
b6	0.3	116	5	92.44	9.26	-827.8	293.47	200.08	47.73	-843.49	378.79	2084.22	737.43
b6	0.3	132	14	82.13	9.66	-1598.85	485.9	263.15	127.5	-1707.8	707.38	3197.39	2404.42
b7	0.06	1	3	79.6	12.1	-1283.6	368.16	272.24	108.18	-1717.55	886.3	1761.25	1414.29
b7	0.06	4	3	98.07	1.19	-666.84	50.64	308.03	17.73	-538.69	71.32	513.44	105.23
b7	0.06	13	1	18.1	0	-4982.04	0	486.24	0	-8809.82	0	4247.87	0
b7	0.06	22	3	65.17	7.37	-2247.5	340	181.77	36.33	-3997.9	633.47	4750.87	2046.28
b7	0.06	23	13	8.86	7.25	-6717	1614.03	1091.18	238.19	-5958.46	1888.7	7808.13	1096.23
b7	0.06	29	3	59.77	22.43	-2438.73	737.8	420.79	101.01	-3897.68	2538.83	4235.41	2384.47
b7	0.06	30	4	44.2	9.56	-2854.33	270.59	462.1	145.15	-6589.17	2662.1	5448.83	3778.55
b7	0.18	3	8	3.52	7.7	-8136.36	1227.77	1738.67	378.53	-5378.52	1811.01	11253.9	2998.57
b7	0.18	4	9	55.99	30.52	-3476.77	921.29	490.29	161.27	-2822.97	1369.9	5159.03	2872.2
b7	0.18	52	29	12.86	9.46	-4892.01	1395.02	899.55	209.11	-5660.45	1399.67	8291.91	2156.83
b7	0.18	74	36	32.92	12.9	-5319.79	1342.01	802.26	128.66	-3671.82	1187.8	6593.62	1930.37
b7	0.18	90	13	29.55	18.54	-4000.88	1350.83	603.56	191.29	-5060.79	1831.36	6544.04	2065.07
b7	0.18	91	18	11.1	9.68	-7428.3	1401.78	1070.1	177.01	-6255.11	1771.99	14141.2	5570.33
b7	0.18	94	10	81.44	19.13	-1504.26	680.58	198.17	36.96	-1592.46	892.7	3386.66	2028.47
b7	0.18	156	27	12.33	15.61	-7528.67	1242.48	1352.82	207.64	-5516.55	2689.11	9396.96	2243.11
b7	0.18	171	19	44.63	11.72	-2672.44	731.83	528.41	87.73	-3877.24	1668.94	5554.07	2090.46
b7	0.18	189	16	10.63	12.72	-5678.89	1354.54	1015.98	211.98	-5800.08	3369.24	10734.6	3731.98
b7	0.18	199	24	70.32	17.34	-1949.54	793.67	421.72	170.95	-1898.14	1289.29	2457.15	1847.2
b7	0.18	200	19	22.84	17.15	-5327.63	1190.83	1094.41	230.18	-4813.76	1800.96	7812.49	2740.52
b7	0.3	3	15	14.12	19.2	-6704	1752.64	1261.26	275.1	-6372.07	2430.03	9424.28	3126.69
b7	0.3	26	12	30.14	18.87	-4450.3	1416.81	688.27	183.13	-6835.36	2256.75	10807.1	3819.6
b7	0.3	45	23	47.04	17.7	-2414.25	682.12	367.35	81.08	-4853.95	2354.38	6704.23	4186.91
b7	0.3	51	5	84.4	6.76	-1227.14	617.77	121.79	32.05	-2064.23	1106.3	2364.3	1058.75
b7	0.3	58	8	29.31	21.76	-7409.22	1698.23	987.93	250.65	-7598.75	2416.36	8485.91	1958.1
b7	0.3	62	16	70.55	18.18	-1741.54	672.1	431.24	95.18	-2193.1	1090.98	3063.48	1953.96
b7	0.3	77	11	23.38	21.47	-4325.84	1367.52	744.28	301.72	-3766.25	1481.03	5751.71	2650.54
b7	0.3	80	19	86.66	11.29	-963.85	327.88	238.29	54.4	-1922.06	1625.14	2854.58	1996.17
b7	0.3	85	16	54.56	35.17	-3281.51	1171.75	358.81	71.12	-4190.04	1865.6	6117.49	2552.15
b7	0.3	88	14	22.28	15.05	-4387.94	1008.85	1159.36	222.1	-3651.18	1299.02	5452.25	3113.05
b7	0.3	112	3	19.67	0.76	-3393.94	446.51	1260.3	108.45	-3537.35	291.73	3705.57	461.38
b7	0.3	122	2	57.7	27.1	-10567.7	1651.43	1692.27	14.09	-11313.5	4516.44	12623.4	970.88
b8	0.06	1	7	85.13	6.86	-1104.34	174.02	257.73	47.7	-1189.12	364.49	2299.9	1089.88
b8	0.06	6	9	38.76	14.42	-3310.38	795.2	421.46	81.07	-4814.37	1642.02	6578.06	2300.19
b8	0.06	11	6	28.4	19.63	-3489.26	837.38	627.6	179.08	-5757.8	2662.37	8699.2	4545.64
b8	0.06	19	12	5.15	8.45	-7522.99	2367.69	1410.74	346.09	-6741.98	2184.46	9566.45	3604.23
b8	0.06	26	8	56.23	7.1	-3029.47	1826.35	678.43	124.13	-2561.34	415.5	4306.24	2266.08
b8	0.06	52	7	59.6	15.23	-2435.04	591	626.09	141.87	-2419.79	931.94	2101.07	928.6
b8	0.06	61	9	35.88	23.88	-4145.42	1355.87	550.39	120.51	-3885.89	1648.57	4830.21	2147
b8	0.06	69	6	45.4	19.79	-4476.02	934.11	480.32	161.52	-4484.69	1683.12	6974.84	4144.06
b8	0.06	75	11	6.25	8.41	-5555.36	1378.11	855.48	102.06	-5228.53	1670.2	8233.65	2561.92
b8	0.06	81	7	3.6	4.54	-6683.8	1072.48	1119.34	253.2	-7134.87	2525.7	11090.4	2792.8
b8	0.06	83	4	46.25	3.29	-4743.55	532.77	742.62	231.24	-3420.01	228.23	3642.71	1189.09
b8	0.06	91	8	58.17	7.47	-3078.04	1060.28	429.32	138.11	-3677.35	603.01	2524.78	342.81
b8	0.18	9	7	48.74	40.55	-3926.54	1355.91	664.2	180.8	-4158.66	1194.61	5351.17	2579.19
b8	0.18	57	23	33.79	17.36	-3885.75	1449.94	707.11	121.44	-6455.6	3979.54	9576.98	5236.45
b8	0.18	67	51	8.74	10.06	-5538.65	1558.38	1002.24	175.23	-6843.54	2537.97	11213.7	3613.29
b8	0.18	80	26	46.89	11.3	-3586.6	982.96	550.3	181.66	-4175.33	2787.41	6247.61	3806.01
b8	0.18	100	12	49.77	34.26	-5247.72	4017.49	870.35	314.34	-3229.14	2313.18	4473.76	2554.59
b8	0.18	125	21	23.4	19.48	-3544.06	616.47	737.71	105.67	-7112.05	2295	8893.9	3512.04
b8	0.18	128	28	28.4	14.8	-5540.35	1845.8	1000.37	238.72	-3964.98	2337.32	7940.63	3028.36
b8	0.18	141	13	34.85	18.23	-3275.58	902.72	522.96	133.38	-6388.52	3085.13	8474.39	3490.17
b8	0.18	175	6	23.42	13.99	-4969.16	1626.65	1474.6	332.31	-4497.61	2763.97	4910.18	2119.17
b8	0.18	176	23	67.66	15.78	-2004.09	766.57	265.43	84.05	-2675.85	993.88	4060.9	2115.84
b8	0.18	186	25	3.1	6.65	-6706.89	1365.36	1451.35	269.25	-6211.72	1630.44	12301.8	4212
b8	0.18	194	17	16.98	18.82	-8372.1	2713.03	1488.68	292.62	-5919.81	2789.34	13604.3	4290.48
b8	0.3	17	14	70.34	14.99	-1946.05	571.26	240.01	83.17	-3575.9	1930.29	5821	2849.58
b8	0.3	23	48	48.17	15.72	-2782.04	937.11	427.8	82.83	-4480.71	1390.51	5724.22	2519.18
b8	0.3	25	8	46.44	20.87	-2869.45	1188.24	639.6	85.54	-4066.96	2464.47	6778.46	2845.06
b8	0.3	35	26	8.93	16.61	-7114.4	2386.17	1410.33	321.16	-7334.33	2687	11331.1	5219.83
b8	0.3	105	27	57.27	20.13	-2183.33	873.88	344.1	62.61	-3149.27	1838.88	4060.32	2442.56
b8	0.3	115	27	55.91	27.62	-3157.38	988.46	351.58	60.46	-5518.85	2566.5	7376.88	3776.56
b8	0.3	156	36	23.97	18.81	-4254.14	1086.35	614.36	114.6	-6288.03	2405.28	7692.59	2857.89
b8	0.3	204	41	5.4	5.62	-5407.3	1756.06	1181.98	200.83	-7120.09	1524.49	9215.19	2615.16
b8	0.3	248	29	32.32	12.38	-3594	1129.87	910.11	175.56	-3741.57	1760.92	5654.24	2049.79
b8	0.3	260	23	23.13	15.41	-6233.33	1528.48	928.19	169.7	-5701.3	2427.27	8085.82	3947.06
c1	0.06	36	16	45.64	12.66	-4622.66	1194.38	632.06	156.22	-5436.2	2336.64	8984.22	4207.82
c1	0.06	49	19	30.13	10.55	-5074.08	1398.71	824.91	248.09	-6716.26	1599.55	9059.43	2421.96
c1	0.06	50	23	9.23	16.99	-5329.1	2438.27	993.23	355.26	-6422.34	1580.85	11427.1	2934.28
c1	0.06	54	10	0.43	0.56	-7766.98	1064.56	1015.45	213.94	-7026.13	1257.42	12397.2	2698.51
c1	0.06	56	19	6.8	10.06	-7240.19	1241.31	1088.4	193.63	-7443.72	1198.89	16412.9	4034.93
c1	0.06	69	4	26.72	6	-6206.41	689.22	565.39	93.88	-5371.25	644.97	6243.23	1588.95
c1	0.06	79	8	38.76	31.47	-8465.07	1409.36	1364.6	420.42	-7453.24	2752.79	11352.7	3509.86
c1	0.06	83	7	28.61	21.25	-4300.67	1169.01	526.68	103.97	-5650.04	1703.58	7332.87	2820.84
c1	0.06	92	6	60.63	6.03	-3431.41	1338.64	350.2	53	-3634.37	1762.49	8494.54	2123.99
c1	0.06	93	5	7.8	11.9	-7367.17	1748.05	1030.99	121.72	-3943.57	584.73	8731.28	1972.66
c1	0.06	112	9	41.14	30.14	-3720.44	1073.05	569.2	186.11	-7174.71	4466.68	9049.16	4989.79
c1	0.18	4	6	43.92	30.64	-4205.3	1608.12	754.68	151.11	-5856.77	4286.26	8934.07	4435.74
c1	0.18	6	8	9.15	11.42	-6314.33	2020.32	968.94	275.25	-8212.58	3931.1	11279.4	2762.48
c1	0.18	7	3	34.77	24.84	-4021.36	1708.18	719.16	178.86	-7058.2	3433.33	8113.54	2786.45
c1	0.18	9	7	62.9	22.52	-2266.82	324.91	415.2	167.4	-2362.36	956.98	4658.29	1292.84
c1	0.18	19	9	11.97	11.93	-5741.91	934.33	1113	125.74	-6919.4	3522.41	8465.36	1624.75
c1	0.3	1	8	74.46	14.78	-2819.48	477.3	370.32	59.6	-3215.13	1048.81	4641.77	2081.5
c1	0.3	4	11	12.77	13.6	-7709.21	3623.87	1041.97	233.44	-6463.91	1966.5	9460.23	3287.84
c1	0.3	16	6	54.18	12.29	-2432.47	309.28	575.87	53.18	-3440.15	1784.53	4711.61	1445.17
c1	0.3	19	4	49.35	43.61	-8870.94	3070.13	1481.81	310.95	-6920.2	2169.92	13114.8	5975.49
c1	0.3	20	13	78.97	12.47	-1508.7	311.44	272.14	102.14	-1741.91	513.73	1983.26	1245.49
c1	0.3	25	17	28.29	19.33	-3337.81	922.19	729.4	183.1	-5259.24	2043.91	6094.08	3408.44
c1	0.3	39	10	53.96	15.92	-2685.93	499.88	627.8	157.57	-3695.37	2123.39	3882.72	1875.29
c1	0.3	52	7	47.24	22.62	-3697.97	1024.63	508.1	87.3	-5208.19	3393.7	6930.82	4782.16
c1	0.3	55	7	59.63	7.53	-2774.41	739.54	389.77	77.88	-4322.65	1848.74	4966.09	2200.63
c1	0.3	61	14	13.95	12.58	-6349.82	1806.14	993.36	176.76	-5469.13	2250.54	7224.68	3681.23
c2	0.06	1	4	29.88	30.97	-4638.61	733.05	921.48	207.14	-7018.85	794	8649.3	3559.26
c2	0.18	1	2	36.5	1.3	-3835.35	406.39	506.81	28.19	-3142.96	256.65	7325.58	258.02
c2	0.3	3	2	89.6	10.4	-1409.82	71.24	237.53	98.58	-1399.52	335.28	1547.82	632.62
c2	0.3	6	3	76.77	13.68	-1670.36	173.63	455.67	149.57	-1270.73	520.95	1636.47	363.14
c2	0.3	8	3	30.17	24.57	-3691.23	568.82	754.36	139.98	-6657.46	1942.24	7123.4	4520.23
c3	0.06	1	4	41.6	28.86	-5736.39	990.54	680.62	313.97	-6117.85	2899.84	5680.63	1736.68
c3	0.18	4	4	92.6	4.33	-1274.09	233.91	354.16	74.03	-874.56	238.09	730.69	233.83
c3	0.18	7	3	35.37	29.03	-3400.23	1770.05	682.73	364.62	-4482.5	2229.3	7568.07	3008.68
c3	0.18	8	1	94.3	0	-1395.5	0	108.49	0	-924.54	0	1445.56	0
c3	0.3	5	3	5.6	6.95	-6653.28	81.06	1378.11	354.32	-7231.68	1873.78	10894.8	4396.15
c3	0.3	6	1	100	0	-641.37	0	143.74	0	-369.39	0	1672.51	0
c3	0.3	7	2	63.2	8.9	-3768.68	1132.03	681.87	51.73	-2503.39	529.9	5356.54	1434.56
c3	0.3	10	5	81.52	13.79	-1947.51	475.2	440.18	103.25	-2418.2	691.46	1384.04	730.41
c3	0.3	13	7	46.31	18.04	-3224.58	1190.26	711.28	218.45	-4120.94	2275.39	4254.27	2534.46
c3	0.3	17	8	57.4	44.73	-3756.32	1776.23	437.66	186.64	-2833.32	771.17	3005.54	1541.39
c3	0.3	21	4	11.3	2.17	-6082	1547.86	974.22	104.94	-4353.82	533.05	5338.94	445.68
c4	0.06	3	6	31.83	15.89	-3706.25	758.96	476.99	59.99	-7691.37	3582.69	8963.93	3948.27
c4	0.06	8	13	8.42	7.65	-5980.26	579.97	721.92	59.32	-6567.63	1114.57	8924.81	1837.05
c4	0.06	22	15	72.53	16.23	-2998.79	597.49	329.93	60.2	-4113	2994.08	5132.78	3277.13
c4	0.06	28	3	32.63	3.59	-2801.61	361.21	523.84	76.94	-4282.78	468.38	6364.09	1439.67
c4	0.06	34	5	24.68	20.47	-8421.26	1657.58	1530.66	351.02	-3464.78	1478	5035.86	3621.94
c4	0.06	39	8	17.38	14.04	-6034.27	1644.55	1104.22	351.37	-4278.22	2144.31	7725.71	2081.3
c4	0.06	47	10	70.72	17.12	-2028.97	834	189.28	46.73	-4269.34	1592.84	4944.73	1527
c4	0.18	12	17	10.18	11.23	-6586.23	1775.35	1378.28	192.35	-4317.21	1533.27	6604.64	3052.48
c4	0.18	13	19	17.37	14.08	-5077.11	1172.12	979.99	173.51	-6021.94	3245.74	6998.73	2954.88
c4	0.18	67	28	66.43	34	-2536.16	705.74	389.06	83.05	-2182.18	951.65	3093.79	2131.07
c4	0.18	91	11	48.43	18.55	-4806.22	1438.64	888.7	243.78	-2638.28	1579.19	3386.83	2989.33
c4	0.18	108	14	22.49	27.45	-6372.92	1798.02	918.82	182.37	-4090.46	1851.52	5584.23	3037.65
c4	0.18	117	12	29.61	22.53	-7536.79	2658.84	1352.52	271.37	-5663.73	2505.7	10685	5989.29
c4	0.18	126	13	87.67	9.97	-1092.26	329.02	217.64	64.2	-1110.58	784.01	1758.78	1198.36
c4	0.18	130	33	31.79	17.95	-3744.85	1131.9	559.99	118.48	-5302.99	2414.01	7144.55	3460.49
c4	0.18	146	35	17.5	12.39	-4806.23	1626.8	831.98	237.04	-4292.07	1755.81	7576.77	3974.19
c4	0.18	147	26	57.28	23.87	-2798.55	1149.97	424.19	115.47	-2843.67	1575.08	5061.07	3078.64
c4	0.3	21	83	18.01	20.37	-5787.17	1927.66	949.87	226.32	-5802.53	2354.89	8805.91	4406.39
c4	0.3	83	53	53.76	17.31	-3015.15	891.86	459.79	94.67	-3244.43	1282.41	5219.49	2718.16
c4	0.3	111	32	51.42	20.34	-3801.25	1828.49	528.29	119.99	-3855.16	1849.62	5485.92	2744.22
c4	0.3	201	104	23.44	15.08	-4561.29	1446.38	927.34	184.33	-5110.94	2344.9	8185.29	4116.55
c4	0.3	241	60	63.09	14.47	-2806.42	925.27	412.3	75.6	-2788.31	918.9	3389.24	1999.97
c4	0.3	295	115	11.39	13.97	-6079.32	1809.05	1189.81	270.99	-6153.8	2170.57	9872.47	4560.22
c4	0.3	312	18	84.96	13.68	-1488.7	723.31	158.99	52.68	-1945.54	1890.05	2391.86	2778.97
c4	0.3	400	46	49.47	21.89	-3273.31	757.49	610.85	122.21	-3251.9	1660.02	4842.91	3219.76
c4	0.3	448	28	80.53	17.34	-2070.16	863.23	330.4	92.08	-1887.06	1267.77	2541.1	2094.09
c4	0.3	513	78	36.19	19.25	-4451.98	1514.42	550.93	133.5	-4755.42	1586.73	7618.15	3651.74
c4	0.3	636	41	65.16	16.84	-2478.84	645.61	294.46	67.22	-3360.73	1325.08	4752.58	2421.54
c4	0.3	658	35	33.69	27.95	-6756.87	2276.18	1407.65	502.59	-4123.9	2219.81	6470.02	3618.69
c5	0.06	1	20	71.32	27.95	-2346.19	940.27	260.06	48.2	-3057.47	1682.99	3978.83	2531.89
c5	0.06	2	26	36.75	12.05	-3736.37	866.19	394.15	63.79	-9963.74	4591.89	12271.6	4578.46
c5	0.06	32	5	51.24	32.2	-7302.66	1642.06	1740.19	470.46	-7013.38	2697.96	9356.55	3228.57
c5	0.06	39	20	58.22	18.64	-3077	1181.2	393.9	94.34	-4201.79	1802.55	4228.57	2410.61
c5	0.06	40	30	22.51	18.32	-6658.8	1716.5	970.18	269.77	-4532.41	1468.08	6907.48	3024.21
c5	0.06	45	38	8.9	10.04	-5830.71	2008.98	1110	285.22	-7888.21	3750.57	11676.5	3503.21
c5	0.06	97	8	85.15	15.79	-1423.25	815.16	150.12	31.26	-1997.97	1077.2	2645.65	2005.06
c5	0.06	105	17	39.74	17.52	-3091.62	874.39	726.29	237.44	-3559.2	1831.06	4867.46	2685.92
c5	0.06	107	14	28.98	19.54	-4230.73	917.77	701.3	138.93	-4505.69	1453.05	6960.89	2049.42
c5	0.06	145	16	62.59	22.07	-4239.64	2491.93	604.61	169.43	-2333.89	1478.41	2570.61	976.02
c5	0.06	210	20	22.67	20.57	-5437.13	1550.66	864.96	200.74	-5993.67	1765.27	8518.59	4443.1
c5	0.06	230	24	11.69	10.74	-5385.82	1603.22	974.92	176.93	-7584.88	2655.16	10275.4	2745.46
c5	0.18	2	17	20.36	18.22	-3514.94	700.47	667.16	142.68	-5909.88	1200.8	8687.91	1831.91
c5	0.18	33	9	59.29	17.81	-1913.35	430.59	416.24	80.06	-2334.9	1301.26	4641.95	2264.86
c5	0.18	38	2	99.5	0.5	-988.41	35.77	135.65	12.19	-866.48	369.45	803.55	89.15
c5	0.18	42	6	92.92	7.08	-1095.74	407.48	159.79	20.88	-1040.89	445.16	584.86	228.71
c5	0.18	48	9	25.89	17.65	-5184.25	1939.04	1106.61	330.62	-4804.31	1730.49	7125.15	3972.29
c5	0.18	76	12	43.11	23.17	-3285.32	847.82	594.26	66.82	-3182.73	1461.24	4916.83	1937.89
c5	0.18	81	20	68.51	25.7	-2119.93	515.25	354.37	55.15	-1995.99	1267.18	2512.14	1906.72
c5	0.18	84	10	15.39	16.39	-6257.18	1945.81	777	241.63	-3943.37	1275.85	6972.9	3009.53
c5	0.18	115	12	26.13	30.92	-7686.75	2018.67	1332.8	186.53	-6650	2837.5	9817.61	5177.62
c5	0.18	120	24	15.55	22.36	-7320.54	2406.91	1182.34	268.47	-4180.14	1419.49	7291.37	3157.91
c5	0.3	70	91	32.52	17.73	-4187.08	1456.42	529.5	121.04	-4785.86	2061.18	6993.74	3296.46
c5	0.3	107	107	62.01	19.03	-2923.35	885.25	382.29	85.49	-3294.98	1348.8	4324.91	2892.18
c5	0.3	236	71	13.07	15.1	-6198.81	1681.32	1361.2	273.86	-5060.56	2103.91	8152.68	2986.72
c5	0.3	305	29	61.5	23.51	-2915.11	1218.77	445.4	109.48	-2855.47	1419.84	4208.06	2212.45
c5	0.3	387	111	17.43	18.05	-4725	1393.48	972.83	196.43	-5136.74	2021.21	8301.9	3900.62
c5	0.3	440	11	93.52	9.34	-917.38	429.93	123.21	21.9	-1174.65	801.75	1059.13	607.73
c5	0.3	484	71	48.32	23.74	-2941.42	903.05	626.61	163.37	-3532.27	1716.47	4963.15	2951.36
c5	0.3	509	55	80.32	13.27	-1788.41	790.14	350.22	94.18	-1371.58	791.01	1880.52	1222.53
c5	0.3	570	42	37.42	20.93	-4694.67	1708.67	713.62	176.56	-4147.32	1965.47	6134.57	3453.82
c5	0.3	600	60	26.85	23.04	-4703.66	1382.57	829.19	213.91	-5347.25	1873.29	8258.78	3975.52
c5	0.3	633	33	29.64	35.63	-9189.62	2546.63	1345.49	303.78	-5132.85	2201.43	7266.85	3743.14
c5	0.3	704	56	70.39	21.97	-1792.34	824.63	236.27	53.56	-2539.48	1423.2	3931.63	2783.13
c6	0.06	24	6	86.43	6.37	-1412.45	396.73	162.88	49.66	-3349.83	2470.4	1357.02	821.16
c6	0.06	37	4	41.7	22.53	-3615.83	806.17	1011.36	75.23	-1237.29	58.64	1340.04	107.55
c6	0.06	40	15	28.25	11.43	-5236.61	1564.67	678.47	276.74	-5944.77	1652.03	8051.8	2778.88
c6	0.06	49	16	8.88	11.85	-7002.66	1417.53	1218.79	307.65	-5473.75	683.2	9389.23	2739.45
c6	0.06	50	14	30.36	16.64	-3635.17	1157.14	639.65	120.57	-3973.39	1983.69	5689.49	3144.76
c6	0.06	62	4	46.03	8.27	-3155.22	793.68	425.36	77.52	-3776.72	939.49	8449.06	4274.37
c6	0.06	78	4	5.38	2.91	-8567.96	475.93	1467.95	160.23	-4748.25	409.37	6982.79	807.14
c6	0.06	85	8	94.58	55.22	-764.37	303.98	158.62	74.42	-905.65	561.52	965.88	644.74
c6	0.06	87	10	59.77	24.52	-2187.66	649.42	314.35	116.33	-4789.97	2361.34	5164.91	2969.27
c6	0.06	90	11	19.65	17.51	-4038.95	1632.26	930.63	184.09	-6416.28	3436.61	10370.7	6415.06
c6	0.18	6	4	17.52	13.43	-6324.56	945.16	1220.6	200.96	-4622.77	606.58	10081.9	4752.36
c6	0.18	30	14	22.54	24.42	-4616.09	1181.83	666.02	169.26	-6049.99	1965.46	9693.73	2665.56
c6	0.18	32	3	87.1	18.24	-864.29	457.15	151.68	61.06	-1195.2	706.49	1068.03	689.35
c6	0.18	34	2	0	0	-7431.6	147.92	1090.08	22.89	-5504.12	5.08	14620.6	1901.13
c6	0.18	42	9	76.37	8.47	-1754.13	675.3	297.94	139.89	-1581.53	475.71	2181.82	861.66
c6	0.18	48	9	47.48	4.24	-2385.71	573.92	381.26	75.77	-2678.95	752.92	6773.55	2719.48
c6	0.18	53	19	10.39	12.08	-6668.03	2108.62	1001.91	269.4	-4614.19	1213.37	7521.32	3036.53
c6	0.18	55	4	19.62	3.79	-2964.94	265.29	671.05	66.43	-6053.66	534.08	6010.39	969.2
c6	0.18	59	4	98.25	3.03	-640.45	183.93	126.68	14.6	-666.01	67.33	797.24	450.26
c6	0.3	2	12	45.44	10.78	-4131.65	865.29	433.45	108.8	-3426.37	1031.24	6630.12	2832.15
c6	0.3	18	12	7.93	4.91	-5917.74	2237.55	1016.16	281.35	-7420.27	2433.52	10887.8	3861.13
c6	0.3	25	20	78.32	23.67	-1552.15	659.22	216.16	43.74	-2418.49	1425.29	3272.31	2597
c6	0.3	43	10	5.41	8.03	-6415.26	1359.15	1400.26	195.54	-8141.74	3085.51	13308.5	4599.03
c6	0.3	85	14	61.52	13.98	-2617.61	767.72	454.85	100.94	-2309.66	624.73	3799.42	2829.69
c6	0.3	90	28	81.78	14	-1761.16	648.56	290.83	98.56	-1763.79	980.65	2264.63	1501
c6	0.3	91	13	30.55	23.63	-5897.55	2082.05	673.6	208.33	-6462.92	2432.57	10450.5	4350.34
c6	0.3	96	19	52.19	21.76	-2761.01	1222.93	882.61	214.2	-2187.03	1155.49	3509.83	3038.91
c6	0.3	121	5	81.14	12.75	-1025.63	636	122.68	8.88	-1996.2	1727.93	4915.6	3812.25
c6	0.3	124	12	23.09	17.13	-4525.34	1137.22	961.02	170.56	-3494.09	2051.87	6756.75	3524.44
c6	0.3	153	8	33.66	20.2	-5806.99	1964.24	1237.75	200.71	-4907.5	2509.74	5534.16	3130.15
c7	0.06	3	4	23.45	19.43	-5859.9	2309.79	1029.01	256.89	-5476.86	2760.35	8337.61	4419.05
c7	0.06	12	6	42.37	37.1	-5364.87	1945.19	978.28	258.64	-6729.48	1859.03	6722.45	3969.09
c7	0.06	21	10	29.61	17.05	-3206.48	804.98	595.55	140.11	-6938.37	2802.69	8130.4	5308.85
c7	0.06	25	4	48.6	37.39	-8370.07	1734.96	1283.74	283.24	-3926.29	1710.15	7387.45	3287.49
c7	0.06	30	4	94.32	9.83	-1131.88	162.4	142.49	27.18	-719.91	56.1	594.96	499.03
c7	0.06	32	4	58.98	30.46	-2117.94	910.61	321.05	114.39	-4386.18	2031.22	5377.62	3450
c7	0.18	68	51	6.48	11.12	-7013.4	1841.05	1336.55	304.14	-5176.87	2226.17	10404	4550.27
c7	0.18	110	47	39.95	26.06	-3453.02	1165.36	475.48	118.58	-3928.89	1929.58	6367.59	4060.26
c7	0.18	117	19	33.8	28.42	-4716.35	1771.08	1002.65	270.58	-3714.73	1156.42	6947.49	3959.9
c7	0.18	178	42	45.43	14.25	-4172.7	1284.88	619.15	134.56	-3842.76	2441.84	8130.94	3952.27
c7	0.18	186	11	93.21	5.14	-757.17	309.07	123.4	23.93	-1194.25	649.16	1689.6	1907.21
c7	0.18	190	13	67.82	22.03	-1612.89	721.84	236.41	69.39	-2336.11	1255.54	4083.12	2799.96
c7	0.18	245	32	33.14	23.17	-5230.61	2724.22	937.24	264.74	-3521.68	1531.65	7123.88	3915.14
c7	0.18	268	16	39.64	12.88	-5144.9	1871.51	614.62	108.48	-4105.36	1965.4	7985.1	3234.43
c7	0.18	305	57	21.57	19.35	-4807.88	1652.07	949.47	252.19	-5006.33	2455.47	8757.78	3962.73
c7	0.18	323	53	24.42	20.38	-5363.34	1200.07	1057.94	235.12	-5658.46	2436.07	9529.84	3427.09
c7	0.3	3	9	86.54	32.53	-1123.64	409.97	172.76	44.53	-1490.52	894.46	2542.09	954
c7	0.3	4	12	17.54	18.09	-6052.43	2470.76	1544.6	101.54	-4741.97	1767.28	6623.26	3893.28
c7	0.3	40	11	32.96	19.88	-4409.38	769.88	613.6	102.91	-4377.69	1536.95	5621.83	3321.58
c7	0.3	42	16	39.1	14.12	-5457.68	1022.76	803.08	194.1	-3066.27	1654.85	4240.14	2934.19
c7	0.3	73	8	67.01	10.28	-2351.99	828.44	278.81	39.34	-2417.55	798	3114.54	1261.54
c7	0.3	89	17	9.36	10.49	-5597.45	1665.1	1059.81	236.14	-6411.03	2247.18	9450.22	3294.04
c7	0.3	98	16	34.37	17.03	-4903.23	2245.61	745.69	157.85	-5164.6	2390.16	7157.53	2875.45
c7	0.3	124	26	39.41	15.17	-3128.95	1155.84	434.53	106.99	-5635.95	2721.91	7881.31	3955.85
c7	0.3	157	26	54.38	16.46	-2484.54	936.97	510.39	142.3	-2828.52	976.55	3852.88	1790.47
c7	0.3	158	13	87.07	8.85	-1321.39	376.39	338.58	78.61	-1452.03	963.58	1255.57	789.7
c7	0.3	166	13	88.58	9.99	-983.99	416.35	135.06	25.2	-1770.74	1001.11	2888.08	2029.93
c8	0.06	5	17	9.57	9.96	-6182.79	2924.8	923.75	308.43	-6880.1	1988.58	9401.47	3831.02
c8	0.06	18	8	36.59	5.26	-4435.52	384.59	569.46	122.59	-2076.72	106.3	2137.59	172.38
c8	0.06	26	16	51.32	18.72	-3785.58	1371.83	449.5	163.01	-6564.7	3956.33	8662.46	3563.03
c8	0.06	35	2	96.2	3.8	-1000.86	370.3	228.64	5.75	-840.09	98.19	430.32	211.82
c8	0.06	41	10	16.78	20.24	-5480.24	1602.55	1024.57	213.57	-6793.96	2829.03	9201.73	3401.96
c8	0.06	49	8	24.45	20.04	-3139.28	1217.81	686.02	125	-5944.49	4259.37	4053.25	2131.45
c8	0.06	60	7	59.66	5.27	-2749.5	1048.52	393.43	128.18	-5226.22	2495.72	3199.29	883.98
c8	0.06	66	5	64.5	32.56	-2296.1	502.51	296.87	21.15	-4290.98	2106.61	3967.35	1925.64
c8	0.18	40	50	34.84	15.78	-3640.26	1002.89	549.84	159.99	-7195.84	3526.45	10561.3	4125.72
c8	0.18	80	21	69.74	14.51	-2022.07	625.57	267.14	87.02	-4172.9	2104.41	6993.6	3612.74
c8	0.18	145	44	38.77	19.03	-4401.52	1244.94	666.77	147.85	-5504.59	2513.86	8275.6	2640.05
c8	0.18	172	77	5.78	9.18	-5532.48	1630.28	959.14	239.23	-6806.26	1822.52	12490.3	3016.19
c8	0.18	173	47	13.57	18.35	-6569.82	2503.69	1350.09	343.31	-5409.68	1971.48	9944.92	4102.98
c8	0.18	190	13	33.43	16.95	-4760.52	1687.67	657.62	138.6	-4245.99	1924.99	9226.37	3982.29
c8	0.18	215	22	32.7	19.2	-4794.85	1501.72	873.01	260.66	-3239.37	1592.48	6486.98	2268.54
c8	0.18	218	34	46.34	18.34	-3114.92	1364.03	409.05	95.68	-4409.4	2507.9	7483.59	4326.32
c8	0.18	247	36	18.67	14.66	-6804.09	1995.25	1310.87	287.19	-4756.11	2097.02	9293.58	3915.3
c8	0.18	355	13	19.77	37.15	-5640.1	828	807.61	113.9	-4956.08	1390.23	6518.21	3108.31
c8	0.18	364	28	4.39	9.35	-5546.27	1198.98	1240.15	219.97	-6679.27	1848.32	12673.7	4231.47
c8	0.18	376	5	96.6	3.57	-859.93	131.06	99.64	8.8	-1365.31	160.35	2264.58	1572.34
c8	0.3	35	14	25.78	15.55	-6995.52	1331.46	916.46	188.68	-5427.91	1630.42	9804.34	2078.92
c8	0.3	55	20	63.35	11.77	-3906.2	760.57	651.78	210.84	-3417.9	963.64	6330.18	3178.56
c8	0.3	68	30	41.04	27.17	-3328.59	1025.28	621.47	105.47	-4008.58	2049.45	5846.9	3168.33
c8	0.3	155	34	12.26	21.64	-7455.15	2139.49	1417.36	271.24	-7401.18	2700.6	12409.3	5300.69
c8	0.3	203	77	13.09	14.37	-5882.01	1511.21	1117.03	215.87	-6093.04	2193.35	9225.49	4132.23
c8	0.3	222	26	35.69	20.05	-5102.52	1922.58	849.02	156.96	-4391.87	1636.96	6732.35	3405.96
c8	0.3	248	38	64.25	15.06	-2309.01	790.11	384.62	78.03	-2540.46	1536.38	3141.78	1729.98
c8	0.3	251	22	28.6	24.26	-4052.28	1291.75	721.86	177.96	-4105.21	2149.36	6414.15	2769.96
c8	0.3	259	50	28.54	20.91	-4076.19	1074.93	533.94	98.65	-6022.93	2023.78	8512.98	3758.32
c8	0.3	271	17	35.48	18.65	-3432.06	1112.85	702.42	142.02	-4751.83	2153.3	6586.54	3890.76
c8	0.3	277	28	30.4	16.27	-4109.68	1380.5	496.3	122.79	-4812.95	1849.67	6618.92	3522.63
c8	0.3	320	26	86.63	12.89	-1420.31	785.89	203.77	51.48	-1868.67	1038.21	1896.58	1512.86
d1	0.06	1	6	24.38	15.87	-5995.89	1090.69	767.72	134.79	-6205.2	1828.76	9029.61	3539.61
d1	0.06	3	5	37.08	31.17	-4292.44	917.96	588.56	169.08	-5936.87	1546.61	8311.22	1718.22
d1	0.06	7	6	47.02	13.75	-3320.2	749.57	440.73	104.84	-4099.98	1409.75	7574.77	1250.14
d1	0.06	12	1	6.5	0	-3491.99	0	479.59	0	-2950.33	0	4905.21	0
d1	0.06	15	5	46.8	2.13	-3002.06	208	437.28	24.86	-2252.42	216.26	6559.6	1526.41
d1	0.18	1	4	47.37	29.88	-3900.76	1122.74	656.38	136.39	-7405.32	4394.36	12459.5	5159.75
d1	0.3	1	5	85.7	11.89	-1298.6	419.57	255.19	56.55	-1091.85	365.81	1348.75	702.09
d1	0.3	4	2	0	0	-2272	106.55	538.7	42.65	-3088.93	31.83	5235.08	353.85
d1	0.3	6	8	48.01	11.76	-3193.45	1008.31	335.87	82	-4838.2	1682.71	5417.03	1812.64
d1	0.3	17	4	17.85	10.11	-4507.06	1154.13	664.62	143.58	-6706.38	1064.81	8325.19	1070.18
d1	0.3	21	6	18.44	22.27	-6453.08	1525.95	971.14	121.8	-5747.06	3172.17	8897.67	4669.1
d1	0.3	23	5	53.92	33.05	-2641.82	902.89	787.23	120.03	-3412.07	2430.76	4541.88	2930.99
d2	0.3	1	3	53.63	39.44	-2830.62	1148.81	446.63	188.53	-4065.44	3710.81	5422.75	4483.82
d3	0.06	1	3	42.53	20.34	-4038.13	1320.97	528.03	220.58	-4601.73	1949.38	7301.29	242.73
d3	0.18	1	2	39.5	3.6	-3194.97	1230.08	866.79	372.02	-2462.35	160.49	3369.98	132.18
d3	0.3	1	5	84.24	3.03	-1067.4	122.58	459.47	22.31	-1174.56	78.38	471.85	50.5
d3	0.3	3	2	85.75	5.25	-907.23	93.49	490.34	54.43	-1194.91	20.04	510.67	18.66
d3	0.3	11	5	35.12	33.47	-4646.54	3235.03	903.86	683.08	-3089.52	1439.54	6100.9	3026.99
d4	0.06	4	14	78.56	12.1	-2250.89	622.64	421.38	99.88	-3709.51	1380.63	3445.68	1050.31
d4	0.06	10	3	66.5	23.56	-1802.47	534.87	214.69	73.38	-6182.67	2671.33	6296.28	976.58
d4	0.06	15	8	80.22	63.83	-2360.42	799.47	302.06	68.05	-3360.61	2373.6	4613.67	2869.48
d4	0.06	45	3	32.17	2.1	-2658.23	150.81	516.04	71.05	-3754.02	177.12	6158.02	1305.73
d4	0.06	46	2	35	0.5	-3393.97	382.87	489.57	31.96	-3445.02	278.31	3843.57	158.44
d4	0.06	63	30	13.38	16.43	-5350.62	1729.96	1093.21	323.88	-7291.75	2477.1	10042.2	3127.26
d4	0.06	76	6	37.92	30.86	-6517.85	2500.35	1352.71	726.09	-7289.09	5888.59	10684.6	4788.89
d4	0.06	80	20	50.39	24.87	-4624.26	1185.38	506.84	148.9	-3953.26	1774.67	5314.2	1968.9
d4	0.06	83	8	52.94	14.64	-4421.1	1715.44	431.01	146.97	-4695.88	1489	5845.21	1440.41
d4	0.18	58	46	82.27	16.03	-1714.46	800.35	271.85	71.53	-1569.04	1105.63	2555.61	2312.4
d4	0.18	142	26	34.42	35.96	-8942.21	1803.93	1401.4	307.81	-5827.84	3056.77	9404.21	4915.94
d4	0.18	147	56	15.67	20.07	-5849.96	1607.44	949.18	170.68	-5778.27	2212.36	9815.57	4737.27
d4	0.18	149	47	27.32	20.81	-4675.73	1449.25	636.34	128.63	-4197.18	2063.68	6719.18	4417.36
d4	0.18	357	37	43.01	21.98	-4266.58	1310.72	581.04	99.84	-3005.61	1295.22	5980.59	3083.31
d4	0.18	399	26	12.35	10.81	-6931.28	1987.82	1411.86	274.69	-4842.97	2046.47	7034.63	3249.19
d4	0.18	400	53	28.93	21	-4155.72	1360.83	795	139.56	-4931.09	3112.68	6607.54	3541.24
d4	0.18	413	66	62.22	24.28	-2492.21	670.7	415.12	92.61	-2080.8	1336.95	3068.66	2312.75
d4	0.18	447	39	54.37	27.79	-3227.48	1288.5	548.24	179.81	-2888.19	1604.78	5679.58	4364.28
d4	0.18	449	30	9.1	15.61	-7326.22	1947.55	1344.06	328.61	-6508.49	3234.17	9181.91	4666.44
d4	0.18	461	31	31.01	16.28	-5630.2	1528.74	1137.69	196.89	-4481.83	1809.08	6978.42	3053.04
d4	0.18	482	70	24.36	18.96	-4565.31	1086.25	888.75	166.07	-4167.46	2232.05	6139.27	3481.93
d4	0.3	33	109	36.38	17.94	-3442.66	805.41	755.64	172.86	-4650.46	1608.48	5873.51	2758.28
d4	0.3	226	25	90.88	13.36	-1122.29	333.37	160.65	47.12	-1500.63	1386.88	1431.92	1221.91
d4	0.3	286	86	28.61	24.59	-5284.35	1670.41	850.04	194.53	-4891.72	2920.17	7207.57	3849.43
d4	0.3	350	188	8.28	13.06	-6463.16	1907.68	1309.5	256.95	-6194.7	2304.99	10113	3832.01
d4	0.3	570	218	52.83	20.43	-3208.12	993.24	455.42	85.36	-4065.36	1593.05	4884.14	3253.9
d4	0.3	661	79	64	15.63	-2571.46	662.42	317.04	52.15	-3269.69	1230.35	3524.9	1547.34
d4	0.3	840	108	34.51	17.91	-5853.27	1379.56	696.23	136.14	-4332.93	1942.76	6676.06	3838.09
d4	0.3	929	73	30.37	28.81	-6708.89	2698.3	1407.94	403.41	-5149.33	2619.13	7930.13	3996.2
d4	0.3	1036	125	43.14	21.27	-3794.21	1189.5	484	93.1	-4498.66	2061.11	6099.42	3157.18
d4	0.3	1150	161	10.37	13.17	-5349.58	1576.39	908.26	191.55	-6321.94	1988.7	8803.34	3393.96
d4	0.3	1160	120	15.34	17.79	-6773.16	1762.69	978.57	225.61	-5948.63	2037.15	8521.8	3370.66
d4	0.3	1166	74	72.01	26.54	-2287.42	1211.06	374.35	102.73	-2142.44	1738.15	2732.13	2638.22
d5	0.06	1	2	30.4	7	-5479.56	1665.83	672.19	99.43	-5551.76	269.86	9056.83	2293.21
d5	0.06	6	3	7.1	1.77	-4943.54	295.43	970.4	55.76	-6192.43	387.29	17460.8	1505.38
d5	0.06	23	4	32.7	19.46	-2739.77	339.25	403.48	46.97	-6288.78	2135.26	6302.42	2886.07
d5	0.06	29	7	85.24	5.88	-1565.64	595.39	216.96	60.27	-1870.65	819.23	1940.37	947.84
d5	0.06	31	17	3.05	5.37	-5749.65	1297.83	1060.43	235.76	-8003.26	2473.3	13737.1	3994.79
d5	0.06	34	5	30.52	15.48	-4571.4	1185.17	933.45	276.52	-2922	813.18	3831.41	1343.3
d5	0.18	1	2	100	0	-616.75	114.15	92.61	18.96	-355.9	185.45	415.8	48.8
d5	0.18	2	6	30.03	28.62	-6437.41	3043.8	865.7	305.32	-4749.24	2032.15	8024.71	2965.45
d5	0.18	4	2	76.2	16.5	-1492.5	446.68	297.1	120.77	-1272.02	201.53	3268.64	786.35
d5	0.18	6	3	36.33	34.34	-6089.49	2301.98	1254.65	420.96	-3358.21	1808.24	4902.16	3238.43
d5	0.3	1	2	47	11.9	-2551.48	607.23	435.31	76.56	-2467.28	1095.46	4850.84	3785.39
d5	0.3	2	10	44.93	33.67	-2635.8	717.76	709.32	144.74	-3257.27	1499.9	4404.75	2939.61
d5	0.3	6	5	92.76	9.72	-1601.47	710.82	258.69	68.64	-2623.47	2514.87	1969.86	1614.07
d5	0.3	31	4	57.22	13.92	-2703.18	663.48	473.88	125.59	-2468.58	1528.03	3427.05	1470.92
d5	0.3	33	12	15.29	14.01	-5689.2	1904.38	862.29	214.71	-5252.93	2641.35	7050.88	3232.46
d5	0.3	40	8	56.91	2.62	-2567.81	422.29	504.64	169.41	-4140.3	1929.46	3014.21	974.8
d5	0.3	42	6	87.08	9.39	-1565.77	864.49	286.98	79.67	-2020.93	1027.02	2142.97	1656.35
d5	0.3	44	7	67.21	28.3	-2250.48	945.26	336	45.79	-2525.22	2190.07	5284.92	5762.85
d5	0.3	54	8	14.09	13.46	-5278.02	1878.07	1377.47	340.75	-5274.75	1364.99	10031.6	3498.33
d6	0.06	1	2	69.75	6.75	-2703.75	1359.54	277.38	137.34	-6743.17	1223.12	7877.75	4814.8
d6	0.18	1	2	28.05	17.85	-3826.77	2034.38	643.26	54.61	-7130.65	3513.27	11753.3	6820.72
d6	0.3	1	3	89.97	6.53	-1211.09	695.2	184.36	49.25	-2730.46	727.29	3470.41	3790.44
d7	0.06	1	1	30.1	0	-4611.75	0	583.5	0	-11370.9	0	12987.5	0
d7	0.18	4	6	40.47	42.33	-3157.83	518.77	435.23	94.85	-3355.06	991.62	6199.51	1343.45
d7	0.18	25	4	70.23	20.04	-2184.51	1060.86	272.61	42.04	-2871.47	1788.13	3493.16	901.76
d7	0.18	27	7	24.56	20.36	-5088.12	1124.41	920.77	126.51	-5830.08	2583.97	8777.91	3601.26
d7	0.18	30	7	46.01	47	-7235.38	1564.38	1102.25	189.16	-4268.78	961.89	7582.42	3137.25
d7	0.18	33	9	7.52	7.17	-6720.66	1624.74	1356.62	342	-5162.97	2261.45	9592.91	1444.04
d7	0.18	38	7	52.03	13.93	-4989.55	1189.5	665.82	148.03	-5851.39	4057.89	8208.81	2882.86
d7	0.3	2	9	53.61	16.2	-2488.12	608.96	523.23	238.32	-3080.33	2057.98	4015.73	3057.01
d7	0.3	4	2	63	5.8	-1753.03	432.97	203.9	21.79	-3186.23	178.49	3974.38	857.87
d7	0.3	8	2	94.8	5.2	-520.64	97.63	105.82	8.15	-827.38	292.06	812.95	152.63
d7	0.3	11	4	0.6	0.73	-7802.82	820.79	1867.59	277.33	-7001.56	274.89	12464.2	1397.49
d7	0.3	19	5	18.52	14.78	-5059.53	1792.43	791.37	184.35	-5967.28	2549.77	10030.8	2790.06
d8	0.06	3	8	1.57	2.14	-7471.42	989.42	1353.81	109.6	-6902.2	2825.57	8114.62	3144.23
d8	0.06	4	4	14	12.78	-4316.94	967.38	613.1	144.87	-8331.03	1140.88	8609.66	3045.02
d8	0.06	9	3	26.73	27.18	-5414.13	1690.23	526.12	56.79	-8011.1	1753.94	13895.6	1324.94
d8	0.06	11	4	74.2	8.22	-2425.93	777.9	270.73	39.48	-2776.61	1527.84	5034.83	2631.66
d8	0.06	14	5	45.06	12.4	-5205.52	2011.07	664.24	157.24	-3887.78	1027.91	7302.59	2733.84
d8	0.06	22	3	74.67	23.97	-1947.31	894.67	198.34	22.72	-2703.61	2564.47	3832.37	4357.72
d8	0.18	3	20	29.81	26.62	-5189.98	1844.83	843.09	239.08	-5343.55	2090.98	9502.65	4529.46
d8	0.18	42	4	80.22	11.83	-1531.65	472.56	206.05	6.61	-1597.76	636.79	2411.74	861.06
d8	0.18	46	9	28.94	3.69	-3637.99	447.08	526.69	122.06	-11569	2735.39	13557.4	2469.33
d8	0.18	50	29	8.14	10.14	-6075.73	1122.8	1087.12	191.92	-5887.36	1818.56	11393.2	3127.41
d8	0.18	79	22	8.08	8.17	-7806.28	1881.51	1391.13	292.46	-4330.93	1506.13	9297.47	3126.99
d8	0.18	94	14	42.7	13.62	-3544.77	1116.79	612.27	146.43	-3556.68	1095.15	6597.6	1584.06
d8	0.18	107	18	17.99	12.71	-5171.79	2148.51	730.75	240.52	-5753.36	1715.58	9807.03	4102.88
d8	0.18	112	14	6.98	13.26	-6653.45	2482.11	1365.6	425.05	-5486.31	2370.85	11412.1	1703.57
d8	0.18	113	13	55.81	14.34	-2655.61	1056.41	403.48	93.89	-3632.53	1312.44	6384.47	2819.42
d8	0.18	153	14	27.28	16.44	-2936.64	704.94	614.01	147.5	-3557.26	936.16	7151.71	2146.46
d8	0.3	2	14	34.58	9.7	-4053.81	1076	510.18	91.13	-6073.17	1268.37	8922.65	2863.9
d8	0.3	10	9	39.01	10.1	-3367.38	775.12	647.22	221.43	-3448.06	834.34	7316.36	1666.41
d8	0.3	20	9	86.1	11.95	-1670.78	1287	262.21	65.64	-1777.95	940.76	2418.42	1685.92
d8	0.3	41	26	12.87	19.52	-7532.23	2458.68	1288.3	241.48	-6378.72	2405.55	9490.65	4013.27
d8	0.3	43	4	49.2	6.76	-2132.11	222.18	388.88	105.13	-3246.76	704.56	2547.88	343.24
d8	0.3	77	13	44.91	16.13	-3144.63	665.52	443.21	130.23	-4921.81	2856.93	6251.78	3463.2
d8	0.3	79	27	13.94	15.89	-5281.21	1221.12	860.3	197.78	-7738.47	2484.5	9895.5	3752.9
d8	0.3	83	20	17.89	15.76	-5143.84	1096.08	1063.2	200.2	-7759.41	3110.49	10076.9	3514.31
d8	0.3	99	10	54.6	14.67	-3167.36	986.4	795.96	278.95	-2809.77	1286.03	4522.05	1418.5
d8	0.3	122	6	66.83	20.97	-1910.62	608.71	220.04	40.96	-2889.12	1186.43	4625.76	3056.34
d8	0.3	142	7	58.67	21.41	-3307.02	2678.37	740.81	224.09	-2043.43	774.7	1466.15	607.51
e3	0.06	1	1	32.9	0	-9221.89	0	1001.43	0	-4652.43	0	13913.9	0
e3	0.3	1	2	38.55	22.45	-3545.86	1460.35	587.54	137.05	-4045.27	303.12	3216.7	711.61
e6	0.18	1	3	20.83	20.13	-4704.76	1943.62	532.36	100.55	-4149.04	413.6	10463.4	3717.13
e7	0.06	1	4	47.12	14.91	-5280.94	5104.38	757.02	646.35	-5892.08	2830.83	6078.79	3105.26
e7	0.18	1	4	15.55	22.66	-6051.63	944.25	1309.19	637.59	-4194.88	1424.3	5415.37	2248.7
e7	0.3	2	3	44.03	15.93	-3116.76	1589.89	687.36	504.27	-4130.13	892.63	3350.33	344.91
e7	0.3	5	3	60.03	1.32	-4131.27	832.79	552.4	117.52	-1881.66	222.98	3259.44	578.37
f1	0.06	1	3	42.1	7.92	-5410.58	2021.66	774.95	251.98	-5195.32	426.52	7681.7	1134.2
f1	0.18	1	2	0	0	-3465.75	63.5	1125.49	50.95	-2732.09	311.6	4360.48	375.87
f1	0.3	1	2	30.6	17.9	-4173.83	942.31	768.38	198.58	-4346.88	312.29	2835.82	346.86
f1	0.3	2	4	47.95	12.69	-2604.87	826.37	600.79	78.78	-3534.79	708.54	2849.02	283.9
f1	0.3	4	2	29.65	16.15	-5402.65	1178.48	708.16	79.1	-4570.83	491.45	3005.5	666.52
f1	0.3	12	4	52.5	19.51	-2381.93	263.37	430.3	147.43	-3639.61	1904.22	5289.4	2877.53
f2	0.18	1	4	44.1	45.29	-2984.63	1405.56	424.22	42.59	-2981.58	1154.49	4104.01	1752.56
f2	0.3	11	12	32.51	22.44	-4946.84	1336.53	678.13	184.86	-6341.58	2189.03	13283.3	6302.58
f2	0.3	12	1	90.6	0	-18671	0	-3113	0	-6795	0	13686.8	0
f3	0.18	1	2	62.35	1.45	-1508.45	54.3	397.83	27.26	-2715.5	59.66	3702.16	149.32
f3	0.3	1	8	61.11	19.81	-3200.03	1463.41	432.15	228.25	-4159.02	2911.13	5117.11	5380.64
f4	0.06	1	5	90.3	0.87	-1487.38	63.58	166.28	3.96	-3778.6	251.2	3540.43	427.16
f4	0.3	1	2	45.25	45.25	-4940.71	2613.68	975.69	614.19	-4039.88	3539.44	6891.83	6208.97
f5	0.18	7	1	44.9	0	-2552.24	0	192.79	0	-2695.21	0	4672.66	0
f5	0.18	9	9	7.71	10.39	-6733.31	1601.11	1140.44	262.89	-5597.44	647.8	10638.1	2065.37
f5	0.3	1	6	16.8	15.5	-4164.59	990.53	749.47	172.67	-5624.98	2330.43	6571.07	3459.11
f5	0.3	3	3	71.83	9.42	-3707.37	1248.65	572.48	52.27	-1342.66	501.71	1970.54	828.7
f5	0.3	7	12	29.98	16.54	-4158.08	1436.48	991.84	209.61	-3958.16	1422.41	5685.98	2950.03
f5	0.3	13	2	24.2	24.2	-7133.67	202.54	1002.07	121.93	-3592.24	260.85	4511.82	90.71
f5	0.3	16	2	78.05	5.45	-1195.09	201.27	119.55	6.38	-1156.39	145.75	2402.82	1024.4
f5	0.3	27	5	73.02	20.59	-1866.14	686.59	218.96	53.56	-3837.72	2224.88	5685.17	3705.6
f5	0.3	38	6	77.6	11.54	-2025.24	571.82	327.15	82.63	-1716.48	758.96	1652.05	922.81
f5	0.3	42	9	55.27	11.1	-1596.51	455.51	248.51	27.52	-4311.45	1458.52	5570	1704.44
f6	0.06	1	6	62.72	29.34	-2629.12	1194.36	467.82	304.98	-5579.04	3005.46	4271.43	3663.1
f6	0.06	5	2	46.05	2.55	-3565.51	83.49	289.96	18.5	-9210.55	248.52	9218.55	1041.27
f6	0.18	15	12	77.18	13.23	-1257.4	282.94	367.09	64.24	-1062.09	658.36	1374.77	754.23
f6	0.18	27	12	63.69	12.74	-2485.53	479.45	498.34	93.26	-2404.5	1234.8	3857	3098.4
f6	0.18	48	33	91.95	10.26	-1226.82	460.53	110.64	38.42	-1092.91	528.13	1075.7	1095.19
f6	0.18	61	11	34.01	16.93	-3534.27	785.72	787.69	280.16	-3831.98	895.34	6529.04	2752.63
f6	0.18	77	20	51.02	18.91	-3496.33	1426.23	429.93	93.75	-3709.81	1821.18	6084.49	3605.82
f6	0.18	122	17	19.82	15.91	-5409.07	1457.19	1181.04	344.78	-4714.64	2619.18	8055.51	3326.97
f6	0.18	138	12	33.84	12.71	-4237.73	1223.35	687.94	196.6	-3448.65	2441.24	5102.54	3089.8
f6	0.18	147	15	74.83	15.69	-1748.9	434.19	202.02	50.83	-2078.04	1177.86	3205.66	2165.31
f6	0.18	150	18	48.56	20.91	-3354.17	1019.59	300.27	90.12	-3000.92	1356.67	4801.48	3557.51
f6	0.18	160	8	22.38	16.76	-6021.49	1239.19	670.32	229.46	-6015.47	2667.83	10465.9	5800.7
f6	0.18	165	7	49.69	8.17	-2839.54	1157.15	733.8	185	-1754.82	828.41	1917.81	629
f6	0.3	47	23	85.19	8.71	-1231.92	288.82	113.29	26.42	-2114.75	758.94	2222.3	957.97
f6	0.3	76	29	27.84	28.04	-5648.01	1701.43	1213.47	361.62	-5252.2	3047.4	8303.12	4571.07
f6	0.3	86	34	61.56	14.76	-2260.09	610.05	382.43	72.22	-3498.08	1901.89	5310.09	2672.06
f6	0.3	88	16	70.89	17.75	-1610.43	725.85	228.27	62.75	-2372.32	1555.69	2558.01	2020.35
f6	0.3	100	24	50.34	25.09	-3588.74	1363.47	750.82	238.59	-2849.97	1594.74	5052.91	3379.82
f6	0.3	113	33	82.54	13.77	-1497.46	492.44	226.45	44.59	-1936.77	1054	2572.89	1815.95
f6	0.3	163	18	66.65	25.36	-2373.85	735.54	395.97	127.33	-2499.22	1246.37	3726.54	2737.61
f6	0.3	179	38	38.8	20.41	-3742.24	1155.62	536.61	145.52	-4357.55	1674.62	6913.15	4277.73
f6	0.3	215	19	26.81	21.76	-5545.76	3912.11	505.31	96.84	-8044.11	3701.86	9135.33	3812.53
f6	0.3	241	37	42.13	24.21	-3320.12	912.69	715.29	196.65	-4092.09	1879.24	5132.37	3592.58
f6	0.3	329	24	24.41	18.3	-6342.05	1534.37	977.3	226.54	-4910.21	1647.76	6218.72	2302.53
f6	0.3	332	43	22.37	13.97	-4171.92	844.39	828.12	168.03	-5497.57	1820.32	10037.8	3725.77
f7	0.06	1	5	55.16	4.55	-4920.22	281.61	794.03	154.27	-4302.32	868.92	7365.33	1765.26
f7	0.06	6	3	69.5	2.71	-1961.38	204.09	279.76	31.92	-3439.3	451.75	4279.16	237.61
f7	0.18	33	20	7.87	11.61	-5494.99	1174.06	1369.13	346.03	-5243.28	1938.85	7529.79	3364.19
f7	0.18	45	11	77.71	27.5	-1481.18	306.91	210.92	84.02	-2021.54	1254.68	2926.76	1975.77
f7	0.18	59	10	30.53	16.79	-4600.59	1157.24	647.15	139.31	-6091.37	1990.72	9438.76	2416.14
f7	0.18	66	6	42.58	9.71	-2762.82	836.83	634.1	86.77	-2236.97	1283.75	2013.46	578.53
f7	0.18	68	22	27.56	21.17	-5460.71	1999.38	699.51	216.37	-5208.78	1915.45	7613.92	4383.36
f7	0.3	2	6	40.33	10.86	-3621.85	293.99	466.09	93.1	-6892.01	3877.01	7338.56	2465.83
f7	0.3	3	5	55.32	6.11	-2375.48	1292.1	560.79	121.42	-1686.64	567.37	2221.76	860.47
f7	0.3	6	7	15.21	19.32	-5511.63	1213.42	1001.72	154.9	-5787.83	1533.41	12191.5	3606.01
f7	0.3	8	4	46.67	1.31	-3046.86	805.65	654.34	83.83	-5388.84	2010.16	6810.16	4366.04
f7	0.3	13	6	91.4	5.99	-1473.15	961.98	198.66	41.01	-1063.55	678.04	1545.1	1062.12
f7	0.3	19	12	31.6	26.52	-4856.08	1112.67	814.46	100.34	-5610.65	844.37	15113.5	3675.58
f8	0.06	1	1	47.8	0	-1904.55	0	179.13	0	-3889.04	0	6573.37	0
f8	0.18	3	2	83.25	16.75	-2366.5	32.52	309.29	4.83	-2810.42	652.4	7866.81	3768.48
f8	0.18	4	3	49.77	7.12	-3977.88	1306.04	690.95	118.85	-2569.9	1416.81	6088.75	1521.68
f8	0.3	1	3	62.7	53.7	-2623.81	451.23	474.73	128.03	-2626.36	1810.48	4295.19	3328.3
g1	0.18	1	1	0.6	0	-6644.06	0	1142.06	0	-6168.85	0	13506.9	0
g1	0.3	1	2	45.2	45.2	-3355.81	642.48	590.91	21.73	-3000.51	1689.36	2519.24	466.22
g2	0.18	1	2	39.75	39.75	-4651.12	1853.55	653.04	335.66	-4498.4	466.51	6391.39	1663.15
g2	0.3	1	3	23.03	0.84	-5147.3	288.08	671.21	80.22	-7944.05	320.86	17071.2	272.56
g3	0.3	1	1	89.4	0	-1340.41	0	314.96	0	-1039.82	0	1638.13	0
g4	0.18	1	3	56.3	27.61	-2158.59	584.14	170.99	70.5	-3769.27	2904.72	3279.16	1586.98
g4	0.3	2	2	83.6	6.6	-1878.46	236.06	196.62	70.7	-1856.18	699.11	1547.19	489.26
g4	0.3	4	6	40.45	22.68	-7160.44	2133.13	1142.35	538.84	-6123.15	2722.28	7995.25	1562.72
g5	0.06	1	1	83	0	-1666.25	0	116.68	0	-2209.13	0	2052.74	0
g5	0.18	4	2	84.4	0.6	-1947.24	58.3	158.16	37.45	-1184.07	252.66	1172.7	256.09
g5	0.18	5	5	33.74	5.12	-4370.44	350.79	537.5	32.62	-4326.36	246.11	4868.03	2079.36
g5	0.18	9	3	38.07	38.22	-5423.83	1848.63	871.9	90.94	-3608.81	1706.8	3445.98	2067.5
g5	0.18	12	3	16.87	22.58	-6084.82	3043.94	1104.7	284.6	-3133.95	1478.21	7801.7	5118.05
g5	0.18	15	4	85.93	50.86	-1450.15	104.9	317.01	67.79	-1113.43	595.61	917.92	378.72
g5	0.3	8	10	27.55	14.78	-4059.1	1012.65	749.95	129.5	-5704.91	2372	6882.51	2227.07
g5	0.3	11	6	71.28	14.29	-2480.47	916.7	381.59	113.8	-1302.41	613.62	2262.71	1517.34
g5	0.3	21	8	62.06	9.05	-2102.35	430.32	381.52	128.83	-3242.11	1041.99	4196.02	1729.97
g5	0.3	22	4	76.38	8.67	-2367.55	1210.67	177.39	65.07	-5766.54	2726.79	5131.45	2714.67
g5	0.3	30	7	41.98	29.77	-4636.24	1600.22	1025.44	339.2	-4102.07	914.27	6655.91	3130.7
g5	0.3	36	5	94.94	3.8	-1150.34	266.19	227.21	31.51	-1117.89	591.21	1268.19	207.95
g5	0.3	43	5	82.38	45.06	-1720.79	653.67	244.34	62.11	-3803.8	2030.38	3622.74	1724.86
g6	0.06	1	1	77.7	0	-2833.51	0	613.4	0	-2751.13	0	1272.77	0
g6	0.18	1	4	24.67	15.81	-6801.29	2334.82	742.92	153.04	-4500.71	1717.71	7419.09	1592.06
g6	0.18	12	3	30.23	38.86	-5634.4	411.7	978.62	248.74	-6447.41	1593.2	8682.68	3354.3
g6	0.18	21	9	56.07	25.84	-2379.26	1014.11	375.05	82.6	-2447.28	988.47	3894.69	2057.73
g6	0.18	25	5	20.9	20.09	-3740.93	716.19	793.66	165.5	-5350.96	2427.96	7273.16	3209.34
g6	0.18	26	5	84.16	9.56	-1810.29	510.32	161.76	55.56	-1151.85	410.05	1750.42	1096.12
g6	0.3	8	7	76.63	33.85	-1570.53	412.05	320.97	55.66	-1696.3	957.44	1991.02	732.22
g6	0.3	23	11	89.95	30.05	-1457.95	692.76	187.48	34.55	-2044.92	921.94	1613.77	767.35
g6	0.3	38	2	0	0	-3877.33	23.89	654.27	8.58	-4128.41	387.72	6084.05	1520.05
g6	0.3	42	20	48.11	22.87	-3685.73	1375.24	420.82	114.77	-4321.88	1968.77	5242.51	3152.78
g6	0.3	46	10	75.49	12.94	-1763.14	382.68	138.65	43.86	-3320.76	1523.72	3682.6	1702.68
g6	0.3	52	16	30.83	21.23	-4882.84	2256.5	759.53	161.31	-4291.2	2057.3	7710.57	4932.68
g7	0.18	2	3	25.63	24.65	-5616.82	2808.74	1098.44	668	-4807.99	1377.09	10570.7	2156.07
g7	0.18	5	4	32.52	15.46	-7386.32	375.14	750.88	217.58	-6652.35	4403.01	6979.47	5799.97
g7	0.3	2	3	87.4	10.36	-1285.78	340.92	188.69	66.87	-1459	1054.41	1107.67	449.92
g7	0.3	3	2	7.4	5.4	-5618.47	1653.47	1022.29	441.65	-7799.53	1693.68	8635.93	960.26
g8	0.3	1	2	35.1	7.4	-3540.08	584.77	733.35	138.73	-4287.37	400.74	6029.3	1116.21
h5	0.3	1	1	12.8	0	-2891.67	0	773.63	0	-4160.56	0	4629.9	0
h6	0.18	1	1	99.4	0	-1055.12	0	166.72	0	-545.41	0	612.24	0
h6	0.3	1	1	62.1	0	-3240.98	0	865.39	0	-3115.84	0	1581.89	0
h8	0.3	1	1	55.8	0	-3236.02	0	639.42	0	-5221.96	0	8148.42	0

## Sheet: ASPmS.pH3.9331
Chess Square	Parse	Cluster ID	Total Count	Sidechain SASA	stdev SASA	Sum Hydro(-)	stdev Hydro(-)	Sum Hydro(+)	stdev Hydro(+)	Sum Polar(-)	stdev Polar(-)	Sum Polar(+)	stdev Polar(+)
a1	0.06	8	9	45.92	12.72	-9109.93	1733.32	673.32	226.33	-5519.43	958.05	17826.4	8519.32
a1	0.06	11	9	15.16	15.84	-9943.09	2678.11	1173.47	374.24	-8252.64	1636.44	15958.4	7435.56
a1	0.06	22	3	69.9	4.48	-8033.96	3589.07	798.89	239.73	-6201.1	1212.35	7113.63	1337.86
a1	0.06	27	5	32.42	2.06	-5878.28	618.62	882.01	70.99	-3808.93	296.72	2985.51	173.96
a1	0.06	32	3	10.27	7.78	-9589.21	2451.83	1301.8	212.24	-8018.97	2399.43	18603.8	16978.1
a1	0.06	33	3	27.57	13.97	-5188.08	586.1	900.62	107.69	-2308.21	809.83	2656.76	1324.82
a1	0.06	34	5	27.14	10.14	-5035.36	1289.19	709.48	84.46	-8638.37	4730.31	10399.6	7239.56
a1	0.18	2	8	15.34	11.97	-9860.71	2252.06	941.81	148.64	-11545.5	4174.21	23651.1	9166.96
a1	0.18	4	5	13.68	13.06	-8428.42	1888.6	983.36	279.29	-10625.4	3534.49	18810.4	8580.76
a1	0.18	6	11	25.9	14.5	-6117.79	3119.78	951.18	324.92	-7801.19	3351.81	13994.6	5405.25
a1	0.18	17	14	33.94	9.28	-6713.16	2466.84	1261.96	447.01	-4414.42	1312.74	8642.58	4131.26
a1	0.18	26	3	19.17	2.41	-8898.24	2614.34	1477.62	255.84	-4909.04	1357.24	7931.6	3855.36
a1	0.18	47	7	63.99	17.95	-3078.8	1020.13	398.77	145.29	-3273.83	2394.03	6853.89	3429.29
a1	0.3	1	3	39.2	27.39	-5285.47	3024.5	722.42	298.78	-7912.98	3975.4	15909.6	10439.6
a2	0.06	1	3	55.53	15.91	-5495.42	1742.66	454.31	66.98	-6179.86	2274.92	9889.82	4486.05
a2	0.06	2	2	91.65	1.35	-1243.21	131.01	104.24	0.23	-1531.77	215.64	2123.96	473.84
a2	0.18	1	4	52.88	9.74	-4079.69	1698.59	769.53	340.35	-4898.54	2977.26	6211.06	3570.87
a2	0.3	1	1	45.6	0	-3172.06	0	625.22	0	-6089.57	0	3932.79	0
a3	0.18	1	4	34.4	19.47	-3647.55	1521.58	593.22	21.68	-4073.1	302.64	3046.77	1840.32
a3	0.18	4	1	33.4	0	-4990.8	0	453.55	0	-6213.42	0	23518.4	0
a3	0.3	1	2	48.15	0.85	-2382.55	91.03	562.32	1.97	-4206.37	270.87	1570.86	65.2
a4	0.18	1	4	50.08	27.55	-3495.86	1782.41	547.47	159.7	-2463.34	1502.04	2493.77	1756.32
a4	0.3	1	1	94.7	0	-1092.65	0	252.51	0	-3102.95	0	1024.09	0
a5	0.06	1	2	67.05	20.05	-5007	3354.41	368.07	168.27	-3870.34	2720.21	12972.3	11409.8
a5	0.18	2	2	12.15	7.85	-8203.33	1889.51	966.1	400.22	-8309.13	421.78	15187.8	6666.58
a5	0.18	5	4	53.22	18.6	-2612.46	819.43	395.24	37.17	-3475.38	1448.41	3409.98	2144.28
a5	0.3	1	1	61.8	0	-1788.4	0	352.46	0	-4531.26	0	9586.24	0
a6	0.06	1	3	38.7	39.09	-6712.12	3770.29	730.45	465.53	-6265.94	3019.54	22757.6	14620.2
a6	0.18	2	3	60.43	25.89	-3134.92	1576.73	389.11	148.8	-2408.01	1342.21	3975.08	3268.71
a6	0.18	5	4	11.58	2.18	-10442.6	2416.48	1389.89	170.26	-5687.48	1292.8	5499.35	1887.57
a6	0.18	8	1	59.9	0	-13086.7	0	1651.69	0	-6679.84	0	10724.4	0
a6	0.18	9	2	27	1.9	-4295.57	48.28	498.02	58.73	-6906.23	63.6	5233.12	616.24
a7	0.06	1	1	32.1	0	-2878.31	0	540.07	0	-4671.87	0	2803.86	0
a7	0.18	3	3	10.47	8.15	-10030.5	2913.71	1200.72	370.46	-8895.9	193.45	36428.5	6005
a7	0.18	5	4	44.53	7.65	-5229.79	1500.46	577.19	118.35	-3759.82	781.72	11868.5	9243.5
a7	0.18	6	2	30.45	18.25	-3417.35	481.05	841.59	90.32	-2609.13	1326.57	2346.92	850.07
a7	0.18	7	4	26.55	17.41	-6827.83	1391.7	1022.94	64.68	-5489.85	1080.18	14021.3	4612.65
a7	0.18	8	3	6.8	0.85	-6265.43	496.15	713.51	34.8	-9540.47	1229.57	42530.1	4072.29
a7	0.18	9	4	41.47	10.85	-4233.21	716.39	423.51	144.3	-5169.98	2354.03	13414.9	5775.14
a7	0.18	20	4	14.07	22.78	-9816.62	2270.31	1357.55	130.62	-9945.4	3487.13	16073.4	7025.94
a7	0.3	1	2	31.65	2.55	-5670.37	1133.43	1312.85	477.39	-11410.7	6795.62	10894.1	6937.05
a8	0.06	3	2	64.95	13.15	-4161.45	1473.69	413.61	56.49	-4617.1	2050.57	7830.97	2591.85
a8	0.06	7	6	16.05	9.35	-6478.03	1534.94	648.88	80.78	-12494	3575.38	13017.8	2186.15
a8	0.06	13	3	36	2.44	-4783.73	385.59	805.83	35.67	-2388.14	227	2642.96	932.23
a8	0.06	17	3	46.87	16.41	-7123.16	1911.6	833.94	166.92	-6962.83	3491.81	14413.5	5525.62
a8	0.06	18	7	15.26	11.34	-8114.36	2341.76	1158.84	233.77	-7097.56	2171.56	17438.3	9140.19
a8	0.18	14	10	50.09	4.73	-4088.18	1095.1	892.91	238.98	-3327.12	894.8	4069.6	1416.35
a8	0.18	22	17	14.39	9.39	-7194.26	2148.62	1493.22	319.44	-8006.79	4435.56	13403	7371.76
a8	0.18	30	9	16.05	16.28	-10736.8	4993.06	1474.24	486.2	-8986.85	2829.81	18554.1	11142.1
a8	0.18	32	6	33.34	19.35	-6537.59	2215.25	1123.03	139.23	-3835.52	1440.77	8915.9	6513.62
a8	0.18	37	2	61.15	1.15	-3287.28	49.61	366.96	59.31	-3588.03	362.59	15897.9	11800.2
a8	0.18	39	5	26.32	15.17	-5607.87	3373.83	698.03	185.15	-10256.6	2846.05	27718.1	9856.95
a8	0.18	42	5	14.5	5.96	-7608.03	1350.29	589.53	76.01	-10566.5	5324.96	31324.5	3768.05
a8	0.18	46	4	12	3.04	-4436.95	389.83	648.03	27.14	-10221.4	1050.32	11230.2	1220.16
a8	0.18	59	1	87	0	-1427.51	0	273.55	0	-5751.93	0	1908.12	0
a8	0.3	3	5	27.12	6.79	-5816.96	1500.29	668.03	137.94	-10097.7	1499.08	22580.9	8895.47
a8	0.3	4	1	45.9	0	-3858.2	0	1365.07	0	-2115.38	0	1905.52	0
b1	0.06	12	19	47.67	8.63	-4403.91	913.52	446.23	107.56	-7184.47	3206.78	17704.3	7067.19
b1	0.06	18	24	11.43	10.97	-9459.86	2458.06	1274.66	414.74	-13155.3	5086.64	25761.6	9417.9
b1	0.06	26	11	30.8	15.71	-9401.21	3357.88	1085.34	455.65	-7687.53	4087.54	21766.5	6019.07
b1	0.06	44	12	40.23	11.92	-9081.7	2904.79	743.21	145.16	-6701.5	3623.22	16332.9	7023.92
b1	0.06	60	14	53.19	9.63	-6606.39	2663.08	533.62	118.28	-6361.54	2861.5	13181.4	6166.92
b1	0.06	67	12	5.69	3.86	-16489.6	5985.88	1327.97	350.5	-8915.11	3816.81	21465.8	11953.1
b1	0.06	70	12	28.67	22.1	-8865.35	4734.26	1077.53	279.22	-7470.37	5160	12846.5	10010.7
b1	0.06	89	12	49.85	20.56	-4055.78	1135.16	502.65	152.93	-4618.18	1793.89	8173.53	6150.12
b1	0.06	112	4	71.6	9.88	-2260.93	738.34	346.89	104.61	-2426.76	649.59	2543.9	757.15
b1	0.06	119	7	41.3	9.29	-5997.84	1854.97	810.64	221.4	-4574.76	2193.92	8954.62	8774.59
b1	0.18	24	7	27.3	10.76	-6898.87	2934.26	992.05	237.6	-8476.22	4017.75	17738	5819.19
b1	0.18	31	7	35	33.82	-9515.75	3786.34	800.46	201.39	-7736.82	2283.9	14726.2	7647.23
b1	0.18	44	10	24.76	13.81	-5455.71	1524.87	960.57	68.92	-9750.7	1798.96	17424.2	10744.6
b1	0.18	51	7	58.66	9.67	-4123.81	2402.18	684.36	248.85	-5348.74	1772.33	9849.94	4892.34
b1	0.18	58	20	16.01	10.38	-5799.33	1129.77	1095.91	216.68	-7434.7	1977.94	8475.84	1709.54
b1	0.18	62	11	37.83	16.22	-5393.61	2626.69	820.6	348.44	-4233.95	1587.1	7720.59	4578.84
b1	0.18	67	13	52.87	30.11	-3728.89	1116.46	460	119.11	-5576.78	2709.52	14033.2	10835.9
b1	0.18	75	3	60.4	2.9	-4613.08	374.62	384.75	36.09	-2668.19	286.89	3988.47	801.24
b1	0.18	86	15	7.29	7.2	-11722.1	4078.18	1233.32	285.3	-10697.3	4549.43	20914.1	10550.2
b1	0.18	87	8	67.55	20.37	-2284.72	604.73	277.67	56.93	-4149.48	1576.08	7271.47	3707.49
b1	0.3	2	5	81.84	11.18	-1445.17	475.47	292.64	78.79	-2813.79	724.84	2626.42	1169.56
b1	0.3	7	6	79.13	8.81	-1772.73	414.35	321.62	97.05	-2457.22	1078.47	1869.06	893.04
b1	0.3	20	5	16.92	6.7	-7174.31	1986.9	749.45	135.98	-10722.5	2024.09	21796.6	9498.74
b1	0.3	24	4	46.38	10.62	-5187.37	627.96	966.1	25.79	-4712.54	1639.77	16122.5	9161.78
b1	0.3	26	10	9.24	12.21	-8712	2717.49	1305.62	248.31	-13276.1	2296.81	18022.1	7461.8
b1	0.3	36	5	56.66	9.76	-4134.26	2735.52	1057.77	239.38	-3488.35	1313.59	2923.82	1138.32
b1	0.3	39	10	23.54	30.22	-6772.55	1980.75	1215.35	257.64	-5924.52	1820.31	5225.2	1349.93
b1	0.3	44	15	27.99	13.72	-4347.27	1028.66	904.24	150.28	-7337.02	3518.41	7557.04	4667.68
b1	0.3	59	3	84.07	4.41	-2014.03	602.96	478.98	39.48	-2892.15	967.18	2531	1213.34
b1	0.3	67	8	45.41	17.31	-3420.67	1252.18	459.03	73.81	-4253.42	1203.67	4459.63	2824.72
b2	0.06	5	1	57.1	0	-3625.55	0	1070.29	0	-1215.49	0	624.02	0
b2	0.06	6	3	25.23	1.11	-3886.27	150.44	671.21	134.52	-5052.18	365.42	25508.8	6529.31
b2	0.06	10	2	32.1	29.9	-6131.25	1237.68	363.2	118.63	-9715.62	5363.6	19336.9	2710.7
b2	0.06	12	3	4.13	3.62	-10898.2	2694.4	1185.42	268.85	-16678.1	8708.42	33157	3699.14
b2	0.06	13	4	37.78	13.99	-6918.65	910.57	510.52	67.98	-9577.42	5342.84	18469.8	9218.85
b2	0.18	2	3	47.9	6.56	-4593.59	1222.15	405.37	15.15	-2584.62	371.24	9277.11	3482.71
b2	0.18	4	3	56.53	2.16	-3536.66	100.51	555.48	75.23	-1791.64	92.04	3973.96	331.66
b2	0.18	7	2	75.7	11.5	-3470.37	1262.3	519.57	204.18	-1606.28	251.03	3574.3	259.41
b2	0.18	10	5	8.16	7.46	-11881.6	3499.48	1160.35	513.49	-17079.5	1699.5	33691.4	7751.57
b2	0.3	2	4	19.27	13.55	-6072.55	1330.02	1204.12	201.26	-9474.33	5019.8	9673.52	2923.7
b2	0.3	4	2	59.65	2.05	-3844.7	692.61	567.47	181.89	-4895.42	1197.19	8604.79	4034.33
b3	0.06	1	5	20.96	10.27	-11904.4	1932.55	1142.85	281.02	-14624.2	2450.85	23715.9	1609.23
b3	0.18	1	4	14.8	16.48	-7303.67	1101.43	895.89	226.77	-13416	6226.04	24895.2	12797.2
b3	0.18	2	1	35.7	0	-2279.44	0	550.24	0	-2477.05	0	5149.98	0
b3	0.3	4	5	71.08	15.18	-2737.37	739.7	511.56	177.05	-3268.75	848.36	3178.31	2423.79
b3	0.3	6	1	20.4	0	-8246.97	0	1710.38	0	-4352.83	0	7681.23	0
b4	0.06	3	3	59.73	7.86	-2395.91	478.72	790.93	401.76	-6848.71	1961.74	4126.72	1082.36
b4	0.06	5	4	10.15	3.72	-7319.15	2968.44	1076.49	106.55	-12706.7	358.81	15981.7	7012.04
b4	0.06	10	4	29.47	6.89	-10780.7	4176.68	727.05	69.88	-11226.8	2992.26	17336.3	4285.5
b4	0.06	14	1	1.1	0	-7331.03	0	621.32	0	-20345.9	0	36910.5	0
b4	0.06	16	5	61.08	11.27	-3663.41	863.72	422.93	99	-9312.22	2823.53	12889.1	5630.49
b4	0.18	2	7	93.66	12.53	-1213.44	317.21	191.23	28.12	-1227.45	490.71	920.12	480.51
b4	0.18	5	2	49.65	16.15	-5236.12	654.92	683.05	248.84	-1272.54	86.65	1236.91	159.45
b4	0.18	6	7	47.59	2.81	-3143.39	152.67	583.83	23.82	-3557.97	427.66	4237.54	1224.55
b4	0.18	14	6	7.7	7.82	-7881.23	2635.47	1012.13	221.85	-9478.24	3924.5	21274.6	13237.4
b4	0.18	16	2	71.85	2.45	-3384.48	87.53	303.9	8.68	-2724.92	867.84	4460.8	317.38
b4	0.18	22	5	34.28	10.5	-3518.43	680.06	726.39	125.2	-5204.36	2849.35	4643.79	2659.6
b4	0.18	23	2	12.1	3.1	-8443.23	622.51	1678.2	19.6	-4844.92	13.97	5318.5	1003.92
b4	0.18	34	4	35.85	31.15	-4340.83	1421.22	975.98	174.38	-4529.43	2618.07	5454.17	2584.44
b4	0.3	2	2	4.5	0.3	-5237.36	318.08	892.14	125.22	-13277.2	3706.38	15915.9	4179.11
b4	0.3	3	8	15.39	9.81	-8149.61	2971.66	1133.11	292.46	-10919.2	7427.35	15743.8	11895.2
b4	0.3	5	7	29.6	13.38	-4263.97	1994.86	826.35	137.59	-4388.06	1164.56	6240.28	4008.47
b4	0.3	11	5	86.38	13.35	-2384.45	710.03	264.87	21.98	-4148.27	958.82	3489.09	1315.2
b4	0.3	16	5	13.68	10.43	-6771.54	2924.67	1150.77	307.1	-9209.76	3276	16546.5	11880.9
b4	0.3	30	3	27.2	20.12	-6710.84	288.79	654.43	126.51	-13071.6	1839.38	23135.2	5042.08
b4	0.3	36	2	49	0.2	-2693	101.68	350.18	0.96	-4351.16	746.84	2294.88	129.77
b4	0.3	40	8	34.01	21.69	-5166.72	1507.77	597.54	207.26	-4888.8	2024.88	5145.24	3242.64
b5	0.06	10	14	48.33	10.4	-7803.46	3002.29	529.59	134.39	-7242.36	2449.46	24351.4	10851
b5	0.06	16	13	10.84	25.78	-10168.2	2462.48	1226.92	322.73	-11806	4463.93	30056.8	15254.9
b5	0.06	36	17	56.88	14.41	-3369.68	870.64	386.95	146.58	-5139.06	2698.32	10939.3	8824.38
b5	0.06	38	12	26.71	11.99	-6743.33	2188.48	814.88	235.61	-6688.32	2550.35	9881.25	4096.43
b5	0.06	45	15	78.54	13.09	-1716.43	286.54	176.22	58.89	-1805.71	411.06	5092.88	2603.37
b5	0.06	57	5	38.94	10.29	-3093.31	1086.31	674.68	69.12	-4320.56	1380.31	3058.65	208.87
b5	0.06	59	10	65.72	7.01	-5347.12	1055.02	376.99	92.95	-6044.7	3830.24	11133.2	7216.31
b5	0.06	59	10	65.72	7.01	-5347.12	1055.02	376.99	92.95	-6044.7	3830.24	11133.2	7216.31
b5	0.18	1	4	12.35	18.28	-11575.2	2396.79	1711.71	140.22	-8200.65	1551.03	8226.05	1724.73
b5	0.18	2	4	52.5	30.36	-3922.21	2258.12	753.24	244.63	-3418.94	957.52	3725.43	1754.65
b5	0.18	3	4	11.68	7.15	-8810.23	2418.35	918.31	235.92	-6661.96	2159.09	14824.8	10384.6
b5	0.18	4	2	84.3	0.1	-2158.27	613.51	331.39	111.12	-1359.81	877.4	1576.38	1210.57
b5	0.18	9	2	83	8.8	-1325.62	512.17	420.35	161.73	-944.36	394.26	511.94	232.53
b5	0.18	16	2	28.35	0.75	-3561.88	60.6	522.71	61.41	-7286.96	1367.41	5882.9	1246.89
b5	0.3	2	9	38.75	15.93	-3495.73	1341.22	885.89	167.42	-5663.12	4162.28	5767.87	5431.37
b5	0.3	7	15	14.32	11.93	-7996.03	3119.49	1161.39	352.66	-10765.3	2213.19	21808	8014.55
b5	0.3	9	6	77.9	10.84	-2530.05	686.37	411.64	116.09	-3097.01	1094.02	2969.99	4549.89
b5	0.3	16	6	49.78	23.58	-3020.86	1776.72	696.91	159.47	-4353.64	1682.11	4593.64	3344.39
b5	0.3	17	4	45.82	33.24	-12874.5	3611.71	1654.57	201.11	-4952.08	844.47	4673.52	2456.26
b5	0.3	35	8	52.54	18.79	-3114.23	941.43	599.02	289.57	-7090.97	2773.62	10920	7386.12
b5	0.3	37	8	87.45	13.11	-1317.08	746.89	251.19	44.63	-3136.93	1479.68	1894.88	1542.7
b5	0.3	51	5	66.14	15.98	-1847.27	686.04	272.12	67.66	-4497.09	2892.6	5414.17	7002.5
b6	0.06	3	10	7.14	11.61	-12160.9	4035.31	1243.23	409.87	-10055.1	3412.75	30594.6	12626
b6	0.06	8	3	94.1	8.34	-1296.53	430.84	201.9	53.73	-1480.06	616.97	1352.82	772.11
b6	0.06	16	4	23.85	6.76	-7112.37	2957.35	974.16	254.02	-7032.14	2568.34	16439.5	13445.3
b6	0.06	21	6	71.8	20.36	-2292.36	922.62	344.13	118.99	-3811.73	2252.03	2265.84	1196.6
b6	0.06	24	3	43.9	4.06	-8420.86	3815.08	611.69	82.93	-4984.25	1465.55	12148.5	5639.23
b6	0.06	27	4	44.12	12.55	-6169.9	1025.92	381.29	85.17	-7560.05	2766.37	21601.8	10807.3
b6	0.06	32	5	40	23.94	-4805.33	1665.21	821.13	365.57	-4079.79	2049.48	4433.31	3263.48
b6	0.06	36	7	68.3	14.24	-2679.18	781.94	218.52	77.04	-3625.03	2943.22	9310.65	8722.25
b6	0.18	1	7	1.64	1.87	-10108.4	2152.4	1290.45	174.4	-11872	4111.45	37207.9	2668.51
b6	0.18	3	6	25.42	15.01	-4097.06	667.12	686.18	146.22	-6980.44	2958.28	9089.88	5320.45
b6	0.18	5	2	48.9	2.8	-5258.35	206.08	712.47	163.81	-5528.8	18.99	12131.8	6374.52
b6	0.18	6	4	67.62	1.21	-1964.51	421	268.58	22.97	-6676.59	3554.3	11729.7	8288.97
b6	0.18	8	5	91.18	9.55	-1870.19	734.22	319.98	131.57	-1464.34	502.05	964.08	555.6
b6	0.18	12	5	46.36	15.97	-2566.68	689.51	533.25	21.77	-2699.37	1372.55	2515.4	857.37
b6	0.18	24	6	99.63	0.62	-783.54	127.27	246.46	32.63	-911.41	190.34	562.29	228.69
b6	0.3	33	6	55.82	18.93	-5037.87	2423.33	1283.5	287.67	-2832.86	1467.12	2456.95	1396.27
b6	0.3	59	11	74.77	15.01	-2048.3	1075.56	194.49	52.67	-4354.83	2379.25	5102.47	4505.25
b6	0.3	61	11	59.6	37.33	-3205.71	837.39	268.07	136.26	-4636.55	1403.54	12477.8	9002.74
b6	0.3	65	10	90.97	8.52	-1016.99	342.36	230.63	72.19	-2998.61	1336.89	1739.46	874.46
b6	0.3	74	4	31.35	1.89	-5240.76	2239.16	549.09	129.95	-5924.1	1486.9	5864.95	2269.45
b6	0.3	75	8	21.9	14.2	-6712.55	1743.35	846.66	356.08	-10442.6	2733.18	19138.2	5821.38
b6	0.3	76	14	67	15.37	-2658.33	1190.92	468.5	130.62	-5283.58	3542.91	5996.96	5532.59
b6	0.3	83	11	24.31	9.05	-4666.93	697.49	828.4	121.22	-8251.24	1788.58	9314.97	1922.27
b6	0.3	85	12	86.67	8.13	-1843.95	988.19	351.04	107.42	-2523.91	1263.68	1671.47	1201.38
b7	0.06	2	5	79.38	11.35	-2376.07	555.16	244.78	104.86	-1922.81	530.59	3362.05	3461.03
b7	0.06	3	2	47.1	0.9	-6925.05	1121.82	1339.48	100.51	-4814.13	1647.25	5946.7	2341.46
b7	0.06	4	5	50.66	5.12	-4434.15	903.66	272.99	62.61	-8538.09	2601.21	18384.2	6791.19
b7	0.06	7	2	21.9	20.6	-4885.5	715.34	1104.98	227.42	-13640.5	9113.35	10846.2	7249.99
b7	0.06	17	3	4.33	3.47	-9698.93	708.61	943.72	157.33	-11221.4	1540.39	22511.9	11452.6
b7	0.18	29	42	14.27	12.39	-8405.18	2603.8	1236.43	317.96	-7692.11	2934.05	20372.4	12294.3
b7	0.18	68	38	9.73	9.59	-10423.1	3460.56	1336.08	246.23	-8797.99	3747.34	25633.7	12668.4
b7	0.18	94	20	50.62	19.9	-4030.49	2692.63	507.12	201.99	-6244.21	3713	11701.9	9875.49
b7	0.18	120	18	41.15	12.72	-6397.02	2574.18	761.08	193.12	-4269.83	2067.34	12283.4	10410.8
b7	0.18	131	24	22.57	12.83	-6293.5	1883.11	896.86	188.78	-6391.38	2372.7	19010	10339.1
b7	0.18	168	36	36.4	17.51	-4883.84	1638.42	895.28	259.58	-5635.63	3015.11	10317	6100.36
b7	0.18	169	26	39.99	16.19	-4447.45	2054.26	671.51	197.78	-4991.86	2356.47	7597.54	5703.69
b7	0.18	182	17	51.75	12.66	-3727.21	1663.7	428.94	90.24	-4599.46	2152.09	12547.2	8436.21
b7	0.18	183	20	80.98	10.16	-1344.86	502.21	260.42	61.33	-2197.46	1074.65	3382.27	3938.21
b7	0.18	194	29	14.71	9.27	-7982.44	3020.12	891.66	211.05	-9145.47	1996.61	25010.6	8845.54
b7	0.18	217	30	19.17	18.75	-8689.45	3276.29	1283.16	398.41	-7317.96	3079.53	13374.5	8240.64
b7	0.18	264	13	44.19	10.63	-5846.19	4356.92	827.35	311.78	-2994.48	686.52	8870.73	6253.85
b7	0.3	8	8	76.03	10.54	-2132.58	935.35	367.17	101.06	-3107.58	925.89	1533.04	647.87
b7	0.3	11	10	63.43	10.5	-2586.96	1220.15	434.67	154.89	-3355.73	1353.7	3179.27	2816.97
b7	0.3	14	10	30.64	20.04	-5359.71	1234.13	785.36	98.54	-9722.97	5105.23	8464.17	4104.95
b7	0.3	19	6	12.83	7.03	-7416.89	2131.69	1062.41	225.2	-12466.6	2786.4	26786.7	7637.56
b7	0.3	30	4	39.62	19.45	-7122.14	2768.11	877.32	180.56	-6023.35	1898.81	10768.9	5417.79
b7	0.3	32	4	25.1	17.53	-8141.46	5018.25	1594.53	367.19	-6261.01	2782.09	8498.25	4200.76
b7	0.3	37	7	84.27	7.36	-1294.61	339.06	203	45.53	-2822.4	1092.42	2035.19	1553.58
b7	0.3	48	5	16.36	8.88	-5324.22	1818.82	883.42	301.67	-13301.6	5533.63	18131.5	12165.5
b7	0.3	50	3	32.33	20.99	-3865.72	1112.71	1011.38	347.99	-4669.62	1381.65	3987.66	1173.55
b7	0.3	55	4	51.65	10.94	-1997.12	511.78	872.2	53.54	-2839.83	1605.43	1984.88	1605.11
b7	0.3	58	4	20.2	10.5	-6318.8	1291.3	449.2	42.89	-11625.7	1431.3	20825.3	4284.98
b8	0.06	1	3	63.73	4.7	-3298.22	1102.24	715.77	193.79	-2096.21	737.57	1870.14	1104.99
b8	0.06	20	5	47.14	1.7	-3271.83	734.47	1068.72	199.68	-3479.07	1225.96	7263.72	5041.39
b8	0.06	32	3	48.53	34.5	-10019.4	2591.33	1513.84	653.92	-5470.13	2378.92	6440.91	3356.91
b8	0.06	33	8	37.8	22.55	-4862.69	2014.48	940.75	378.66	-3881.37	2108.6	4223.07	2347.68
b8	0.06	36	4	78.78	13.45	-1415.63	372.18	190.39	66.99	-1963.99	1020.76	1844.13	1114.53
b8	0.06	38	12	8.52	9.83	-8153.67	3060.52	933.92	297.22	-12243	4474.41	24038.1	11543.2
b8	0.06	63	11	30.82	17.08	-6438.32	2324.92	900.63	196.7	-5508.39	2960.91	12334.4	7013.37
b8	0.06	68	11	52.17	26.16	-3817.13	1348.29	461.13	130.78	-4371.14	1879.89	9106.23	6731.64
b8	0.06	73	16	28.4	18.93	-8671.03	4032.56	857.98	208.07	-7224.18	2762.95	17493	13245.7
b8	0.18	81	17	55.56	12.98	-3674.02	1612.42	423.69	122.26	-4452.15	1476.13	11948.4	7411.59
b8	0.18	129	35	41.68	9.36	-5712.62	1958.86	924.73	203.67	-3655.78	1634.87	9136.8	6229.07
b8	0.18	163	23	49.99	27.25	-3880.41	1893.35	308.76	95.95	-5157.47	3454.04	11945.3	10161.6
b8	0.18	196	57	46.86	13.68	-4067.11	1833	608.73	149.45	-5042.94	2025.61	11044.5	6777.05
b8	0.18	217	46	10.82	11.55	-9567.27	3728.12	1339.14	355.54	-8616.64	4711.25	22804.7	11206.5
b8	0.18	233	40	15.98	14.39	-7866.15	3397.2	896.64	239.77	-7448.53	2918.16	20814.5	11993.8
b8	0.18	271	45	4.8	9.48	-10536.7	4103.24	1424.32	269.75	-10141.8	4027.04	20211	12119.3
b8	0.18	326	53	25.63	19.08	-5039.66	2335.34	741.75	170.62	-6922	2083.18	9799.13	5613.68
b8	0.18	336	27	30.99	17.43	-6753.21	3441.82	1052.08	327.2	-4921.97	2218.72	11245.8	8140.19
b8	0.18	353	1	95.2	0	-1064.58	0	72.67	0	-2421.93	0	1801.96	0
b8	0.18	364	20	30.67	16.98	-4652.85	1854.51	975.74	278.15	-5647.46	3867.53	7850.54	5634.67
b8	0.3	2	19	47.55	25.57	-3596.19	949.25	397.32	89.21	-6417.98	2260.37	10741.3	8221.08
b8	0.3	22	9	42.1	29.86	-2890.22	392.37	695.54	75.17	-6923.83	1727.55	11957.7	5920.27
b8	0.3	26	19	15.58	9.96	-5813.54	2087.12	1267.4	287.68	-7795.51	3043.87	11058.5	8311.08
b8	0.3	54	16	34.87	17.32	-4177	1451.87	630.15	74.8	-7545.64	3467.87	10036.4	7954.44
b8	0.3	72	29	24.38	12.42	-6165.86	2150.94	1187.3	330.4	-8638.43	2566.19	16909.1	9816.67
b8	0.3	77	35	23.31	18	-6602.36	2713.55	628.17	156.43	-10437.2	2394.9	15232.1	7613.6
b8	0.3	80	20	73.63	15.1	-1974.88	978.96	355.3	102.79	-3090.29	1163.62	2214.41	2162.76
b8	0.3	135	16	57.94	10.53	-2939.07	942.37	960.1	405.59	-2748.35	979.3	2239.36	1182.69
b8	0.3	145	20	14.71	21.78	-12129.6	3233.52	1432.41	308.58	-8460.39	2970.26	14718.9	10436.6
b8	0.3	146	11	35.75	15.22	-4822.68	3345.97	737.2	125.58	-6500.91	2795.82	6855.21	4264.82
b8	0.3	159	11	69.71	15.31	-2261.92	763.22	211.17	62.23	-5027.14	1563.41	4491.73	4639.79
c1	0.06	33	33	2.5	2.7	-11153.7	2332.55	1036.46	279.68	-17856.7	7273.55	32776.4	9637.05
c1	0.06	34	10	39.14	6.82	-5865.48	1531.81	541.39	84.35	-9632.84	3855.7	19222.6	8605.89
c1	0.06	49	29	48.9	18.69	-5775.43	2256.42	442.38	93.88	-6032.58	1807.23	19636.7	10111.7
c1	0.06	54	10	72.3	31.77	-2912.17	1048.58	418.12	173.38	-4599.36	3758.35	6478.45	7312.28
c1	0.06	75	9	25.52	16.5	-9080.89	3547.45	854.13	102.73	-8820.02	5093.72	16170.2	9997.31
c1	0.06	110	16	56.65	16.2	-4728.36	1168.92	341.23	55.47	-5578.1	2216.99	14360.3	6039.4
c1	0.06	148	17	4.55	4.83	-10448.2	2410.29	1244.54	214.2	-9537.91	2676.95	26880.2	11023.6
c1	0.06	159	21	45.53	13.01	-7085.55	2754.89	522.95	128.57	-6607.68	2674.43	22783.9	12073.7
c1	0.06	176	29	27.84	18.76	-7898.03	2920.88	737.42	204.19	-8625.33	4441.56	17644.6	8853.39
c1	0.06	182	52	22.27	11.43	-7302.51	2261.47	931.47	181.38	-9895.15	3630.38	19213.8	7901.33
c1	0.06	211	20	11.98	12.5	-8263.1	2823.41	949.95	355.74	-9679	2576.85	24909.6	10267.6
c1	0.06	259	23	7.44	8.31	-9632.48	2608.04	1046.44	228.46	-9452.27	3064.89	19678.7	10189
c1	0.18	4	2	26.95	0.05	-8022.33	2646.39	859.62	48.72	-2194.17	437.21	10837.9	6391.71
c1	0.18	9	13	10.92	8.63	-10856	3905.45	1272.24	251.89	-9178.46	2922.98	25620.5	10396.9
c1	0.18	10	6	43.18	23.94	-4570.5	1637.9	616.19	187.74	-6214.88	1739.67	15414	6239.71
c1	0.18	18	4	28.25	11.26	-9651.54	4095.7	1222.29	378.87	-9222.61	5450.78	12185.7	7179.58
c1	0.18	24	10	76.86	12.56	-2985.35	1174.9	319.2	98.44	-3163.75	981.35	8044.79	5953.52
c1	0.18	32	5	31.34	29.96	-6345.61	2409.44	656.16	173.16	-5036.99	2492.36	11471.6	3564.65
c1	0.18	33	9	49.59	14.51	-3673.87	1208.72	549.67	141.64	-4069.67	927.34	10704.6	5641.56
c1	0.18	59	18	21.71	15.41	-7455.82	2313	1037.71	183.57	-6728.55	4117.68	14805.9	8879.81
c1	0.18	61	10	18.54	14.54	-8786.26	3679.1	1096.83	329.38	-8653.51	3127.43	17112.2	10765.8
c1	0.3	4	10	67.32	6.93	-2412.85	514.39	630.13	215.02	-2177.18	787.34	2596.4	2009.32
c1	0.3	13	29	65.62	15.51	-2452.43	805.9	368.78	89.09	-4795.87	2964.78	4113.05	3012.17
c1	0.3	33	5	23.26	12.64	-6373.64	1555.42	1449.68	211.74	-5803.78	1878.09	6054.18	2020.06
c1	0.3	35	5	13.74	11.96	-7640.37	3023.26	1321.06	226.9	-6596.53	2626.92	5620.81	2247.84
c1	0.3	56	11	73.64	20.64	-1853.62	832.17	213.31	38.9	-3655.1	2260.04	5145.71	5204.76
c1	0.3	76	10	57.39	9.28	-3986.92	1668.34	576.73	142.54	-4169.9	2456.73	4672.89	4026.38
c1	0.3	92	22	22.92	15.25	-6013.2	2145.23	945.23	169.81	-7038.39	3065.93	10770.5	7673.04
c1	0.3	94	6	35.8	23.9	-11598.1	3517.88	1421.65	220.17	-7672.06	5535.29	10044.6	9874.03
c1	0.3	115	26	6.78	6.42	-9204.23	3024.19	975.04	202.91	-12305.6	2757.24	20587	9856.04
c1	0.3	117	12	27.6	17.11	-6754.61	2069.17	593.74	159.09	-7826.25	2457.69	16722	7831.66
c1	0.3	140	14	44.12	23.38	-5801.82	2561.9	532.21	126.79	-5781.45	4196.82	11586.3	9386.58
c2	0.06	3	2	63.3	11.3	-7838.1	1256.31	574.66	103.21	-4798.4	557.92	5620.74	130.25
c2	0.06	4	2	30.75	9.25	-8764.33	3083.61	555.19	148	-17628.8	5188.83	26106.3	13774.3
c2	0.06	6	8	9.64	12.18	-9790.34	2247.86	1046.97	223.56	-16179.2	5660.79	31953.2	8926.62
c2	0.06	7	2	15.7	15.7	-7656.06	648.63	1001.45	133.12	-10003	5262.44	18490.6	11830
c2	0.06	10	2	1.95	0.15	-12836.7	84.98	1680.31	6.2	-11954.6	23.86	34004.8	444.14
c2	0.18	1	2	45.55	4.35	-4599.1	1657.12	403.51	36.74	-7874.29	3898.08	13492.5	10302.5
c2	0.18	4	4	36.17	22.14	-5756.26	2578.48	1085.03	205.82	-5343.73	3673.86	8872.03	3699.68
c2	0.3	1	3	79.63	7.52	-2338.39	914.07	394.3	93.58	-2405.22	543.03	1929.83	146.44
c2	0.3	2	1	51.1	0	-3055.46	0	624.68	0	-6566.8	0	5337.3	0
c2	0.3	4	3	11.03	11.15	-6193.45	925.1	985.9	155.56	-7447.75	1221.8	8675.4	3062.96
c3	0.06	1	1	57.2	0	-8517.98	0	363.93	0	-6370.53	0	23507.9	0
c3	0.18	1	4	30.62	2.62	-5823.89	1099.62	813.83	160.92	-9184.77	3185.35	21962.2	3994.3
c3	0.18	3	6	8.7	2.16	-9527.03	1204.66	892.57	73.69	-14262.1	1183.26	28188.3	1202.1
c3	0.18	8	2	58.95	22.35	-4912.86	156.46	484.59	60.81	-2719.89	571.33	4576.52	861.38
c3	0.18	9	3	83.77	10.59	-1467.46	492.34	282.58	145.63	-1057.03	150.5	1851.54	412.5
c3	0.18	14	5	15	13.75	-5181.3	1335.98	855.06	103.79	-7291.41	2317.73	16290.6	8863.86
c3	0.3	1	3	9.57	1.05	-4891.85	669.4	983.07	61	-6432.52	74.61	4154.7	336.72
c3	0.3	4	2	46.95	22.25	-6563.54	1306.61	1175.59	228.57	-3215.39	2309.83	2593.31	1037.39
c3	0.3	7	1	89.9	0	-1571.13	0	329.34	0	-351.44	0	686.85	0
c3	0.3	8	2	62.1	3.1	-3521.05	936.16	622.09	7.04	-4687.56	532.16	6524.29	621.2
c3	0.3	19	3	73	1.59	-1695.36	285.42	521.1	60.84	-1341.76	34.16	776.78	152.8
c3	0.3	23	5	28.67	18.6	-6502.58	1644.41	707.62	134.8	-8162.43	3680.98	19697.6	11701.2
c3	0.3	24	5	59.4	31.27	-3310.2	696.51	350.88	69.93	-5647.79	850.74	8009.53	3177.05
c3	0.3	25	3	39.5	48.21	-9683.43	1718.33	1240.95	151.24	-9030.89	4243.38	18698.5	14603.7
c3	0.3	28	4	60.68	8.83	-1896.22	224.93	554.43	107.96	-2997.59	955.76	2403.69	731.68
c4	0.06	50	28	10.5	19.89	-5411.59	944.93	1175.06	242.97	-8844.21	2890.47	10481	3113.45
c4	0.06	82	17	69.36	41.72	-6570.25	1979.04	406.46	91.39	-5366.22	2257.19	14938	11881.2
c4	0.06	95	22	52.84	18.55	-7910.59	2843.25	530.91	161.51	-7841.59	4407.39	17622	9342.62
c4	0.06	97	9	8.27	5.94	-8915.82	3394.16	1022.9	223.76	-14903.4	5035.57	20771.2	7444.44
c4	0.06	124	5	51.08	4.92	-3676.79	2170	400.29	173.58	-6004.45	2092.18	12927.7	5635.86
c4	0.06	136	16	79.69	9.4	-2592.06	1012.74	235.61	36.76	-6400.43	2699.9	6737.5	3719.19
c4	0.06	137	13	11.97	7.96	-8594	3293.85	954.62	176.94	-12306.2	4053.94	21668.6	15590.8
c4	0.06	146	11	55.29	23.38	-2830.81	1145.22	382.15	139	-5770.86	1054.92	6689.99	6625.15
c4	0.06	151	6	43.36	36.38	-11527.5	3148.65	1753.71	441.57	-10382.6	6095.55	12518.3	8110.96
c4	0.06	153	9	69.06	18.45	-2951.63	1103.42	201.65	31.02	-5596.65	3194.09	15939	9560.57
c4	0.06	154	20	26.85	9.81	-8700.95	2963.87	808.45	161.89	-9833.31	2727.51	22427.4	14266.2
c4	0.06	161	7	41.57	13.83	-5625.22	1991.2	395.32	79.76	-12958.7	4254.4	20209.5	8518.43
c4	0.18	26	22	47.2	14.54	-3781.26	1685.44	747.62	182.23	-2779.66	1400.2	3665.07	3483.66
c4	0.18	93	33	46.96	21.35	-4311.64	1521.14	839.7	241.81	-3098.73	1562.93	4533.01	3537.29
c4	0.18	116	12	95.55	4.15	-995.84	291.37	196.28	59.95	-817.19	414.78	906.54	463.26
c4	0.18	134	27	34.24	18.16	-5053.53	2340.51	574.38	131.21	-6201.54	3047.24	16515	9281.43
c4	0.18	154	46	65.17	16.18	-2478.97	755.2	441.04	86.42	-2202.62	1077.27	3443.14	3929.55
c4	0.18	164	21	61.93	42.48	-3373.21	1349.69	482.94	138.34	-3392.23	1757.47	4603.18	4429.53
c4	0.18	170	17	35.79	25.78	-11615.5	2728.34	1386.15	373.87	-5997.78	4452.23	8891.77	7639.7
c4	0.18	174	13	30.72	13.95	-4322.1	2221.83	946.12	230.2	-5202.48	3293.79	6611.98	4640.77
c4	0.18	212	22	16.56	12.96	-8469.14	2411.86	1063.29	280.3	-8099.55	3876.76	22781.5	10545.9
c4	0.18	216	20	83.35	9.62	-1673.4	446.44	231.81	65.41	-2039.7	948.55	3073.56	3268.86
c4	0.18	237	13	30.07	19.87	-7893.41	2547.15	1130.38	285.09	-4256.71	885.55	10034.4	7565.9
c4	0.18	252	31	10.24	11.72	-8897.56	3599.35	1196.11	320.36	-7767.24	2799.34	20412.4	14506.8
c4	0.3	44	51	14.75	23.21	-11812	4052.78	1740.18	392.68	-12046.4	5855.22	23752.7	12531.2
c4	0.3	288	22	95.14	5.03	-993.6	355.32	203.56	102.02	-1267.22	593.3	931.77	756.89
c4	0.3	299	106	13.6	12.99	-9684.06	3316.32	1035.26	262.41	-10740.4	4133.07	20787	10843.2
c4	0.3	319	79	37.04	18.34	-5715.01	1915.47	646.38	135.52	-8857.02	4026.83	15368.7	8482.01
c4	0.3	382	73	51.1	15.49	-4159.39	1735.3	678.71	183.28	-5471.96	3003.55	7003.46	6673.13
c4	0.3	405	146	24.39	16.14	-7004.37	2441.1	1162.23	242.31	-7857.28	3780.62	15428	10712.4
c4	0.3	473	64	71.47	18.45	-2688.29	679.98	308.42	59.57	-4245.3	2064.49	4315.1	3821.98
c4	0.3	491	69	74.54	24.22	-2190.04	1050.48	431.69	119.59	-2694.11	1509.2	2751.69	3321.63
c4	0.3	585	32	71.79	18.1	-2633.67	1060.92	236.02	62.19	-5042.7	2768.88	6738.85	5551.15
c4	0.3	610	32	42.28	26.55	-7529.03	4090.21	940.76	276.23	-6067.09	4606.82	8380.75	7887.64
c4	0.3	629	70	41.59	18.36	-6223.3	1676.81	488.53	119.75	-8325.55	3790.31	15569.3	8639.48
c4	0.3	816	80	58.51	16.91	-3616.3	1394.8	431.3	71.87	-5509.48	2645.43	7144.68	5816.45
c5	0.06	3	38	17.68	14.9	-7361.31	2317.22	1255.98	261.93	-8944.91	4526.72	16913.9	9336.09
c5	0.06	16	57	20.81	15.72	-10628.3	3496.76	1103.18	289.78	-10871.3	4224.35	23687.6	10804.3
c5	0.06	45	53	59.92	9.4	-4499.53	1564.45	356.58	100.65	-6816.94	2895.81	15427	7685.37
c5	0.06	96	30	51.82	16.11	-4404.39	1720.28	304.15	91.54	-8395.58	2768.84	13531.5	7590.75
c5	0.06	217	9	71.88	15.18	-5659.6	4007.71	747.16	158.56	-2370.98	850.57	2681.71	921.68
c5	0.06	320	62	59.16	25.73	-5595.21	1954.18	474.3	127.33	-5142.97	2441.35	11914.7	8718.31
c5	0.06	350	8	78.21	34.01	-1906.93	653.06	119.98	31.69	-5530.91	3713.88	6290.08	5307.81
c5	0.06	351	47	79.13	26.47	-2572.3	1126.82	301.06	78.74	-3831.77	2238.55	3816.07	2838.96
c5	0.06	359	43	43.19	17.83	-3722.08	1226.12	635.72	200.78	-6028.61	3287.15	8452.14	7564.64
c5	0.06	425	54	42.83	22.12	-7322.89	3350.52	554.83	132.68	-8327.46	3577.91	20209.2	12322.9
c5	0.06	469	68	22.64	18.2	-7218.35	2727.94	876.4	229.69	-8985.63	4353.02	18296.3	9628.11
c5	0.06	490	37	74.94	15.06	-2437.26	1008.31	188.17	53.58	-4850.09	3143.57	7704.72	7306.81
c5	0.18	10	16	82.77	23.29	-1193.37	281.35	262.66	92.55	-1451.05	570.25	1972.17	1689.75
c5	0.18	12	9	86.58	7.93	-1099.92	333.74	233.45	50.03	-898.82	295.82	624.61	200.77
c5	0.18	25	7	1.9	3.31	-9962.97	2675.42	1547.68	511.52	-9000.02	6435.23	15543.2	10012.6
c5	0.18	40	6	41.12	36.76	-6923.1	2909.03	1268.88	223.54	-3846.91	1789.74	10902.4	9208.14
c5	0.18	43	4	59	9.45	-3484.7	953.13	524.23	165.93	-2679.34	1890.78	5724.89	5675.37
c5	0.18	58	10	31.46	30.59	-6339.01	2453.61	934.72	161.59	-7079.33	8140.72	8685.66	7793.96
c5	0.18	59	16	28.51	24.24	-4366.45	1930.5	761.06	205.68	-4530.31	1711.29	6004.81	2929.9
c5	0.18	61	10	50.28	28.85	-4270.57	2323.5	451.56	116.63	-5519.42	3702.61	9645.61	8908.85
c5	0.18	64	8	79.9	10.82	-3313.08	1172.22	401	48.73	-1952.16	1120.79	4294.37	3990.11
c5	0.3	2	59	52.52	25.46	-4749.84	1967.32	794	228.06	-5136.98	3472.35	7700	7711.79
c5	0.3	70	92	41.65	15.06	-4312.13	2013.05	830.35	226.04	-5558.46	2933.42	8461.58	7069.42
c5	0.3	80	67	28.35	19.58	-6545.5	2367.78	614.56	180.22	-9695.57	3826.58	18387	10910.9
c5	0.3	126	42	59.75	19.91	-3053.16	1234.88	252.28	56.55	-5610.56	3366.91	9327.24	9081.99
c5	0.3	202	51	61.69	16.79	-3085.15	1562.25	464.92	147.17	-3791.17	1998.92	3791.47	2557.33
c5	0.3	231	77	62.01	24.39	-3366.11	1086.99	549.79	131.38	-3620.67	2075.28	4209.78	4192.83
c5	0.3	276	133	15.62	15.1	-7525.51	2936.29	1210.11	331.28	-9625.92	4754.11	17300.6	11914.8
c5	0.3	290	48	25.64	30.34	-11057.6	3411.99	1547.39	433.04	-8238.17	3816.03	14657.8	10165.2
c5	0.3	423	39	57.73	24.42	-4059.82	2277.45	429.35	107.48	-5392.93	2314.25	9517.46	6688.56
c5	0.3	490	43	92.42	10.95	-1252.59	674.28	144.57	33.74	-2453.57	1778.74	2526.13	4125.12
c5	0.3	528	55	68.61	19.29	-2673.65	1029.07	314.19	54.38	-4877.77	2712.55	6814.77	6116.71
c5	0.3	576	81	88.93	14.46	-1639.43	762.62	268.96	70.51	-2083.47	819.34	2424.39	3472.84
c6	0.06	2	12	13.52	16.19	-10005.1	2327.6	1074.56	202.33	-9491.8	2395.62	21218.8	5918.72
c6	0.06	6	5	46.36	16.91	-4170.05	1126.17	1135.01	127.44	-3551.03	458.04	5141.55	1900.33
c6	0.06	14	4	70.8	6.55	-3789.06	823.32	504.79	69.79	-2705.17	633.35	3710.81	2209.83
c6	0.06	16	11	54.93	15.74	-3393.83	949.64	307.11	52.89	-6742.4	3025.34	14265.8	7378.3
c6	0.06	35	8	54.26	16.55	-3458.29	1107.89	477.25	175.2	-5834.79	2804	5554.55	4184.92
c6	0.06	43	3	70.13	23.75	-2078.26	1244.59	160.77	42.57	-3282.09	2066.58	7563.17	8802.42
c6	0.06	53	12	33.03	11.38	-6651.04	1667.04	408.79	93.63	-9755.69	4065.66	20893.5	13138
c6	0.06	60	12	80.93	5.08	-2030.52	689.32	199.27	69.76	-4060.12	2150.39	3222.97	2008.42
c6	0.06	63	4	67.45	22.46	-2374.73	496.7	361.75	90.48	-3825.15	1518.83	2928.94	1714.93
c6	0.06	66	8	53.21	25	-6849.96	2215.1	608.59	109.07	-6263.8	5653.34	9246.46	7791.28
c6	0.06	67	7	7.23	6.29	-8340.54	883.54	1019.49	304.08	-8479.31	2182.5	23475	10258.5
c6	0.18	11	5	32.3	16.21	-4971.3	3917.19	865.56	332.2	-4927.26	1621.32	11098.6	7977.89
c6	0.18	13	7	47.56	4.22	-2584.81	633.76	654.58	79.18	-2653.5	932.29	3830.81	2216.46
c6	0.18	15	5	37.64	1.53	-3666.73	536.22	574.78	17.76	-4617.07	600.08	3729.45	1348.56
c6	0.18	30	3	27.73	16.85	-5687.97	757.16	665.04	288.93	-8345.92	5627.72	16338.1	13485.8
c6	0.18	31	7	4.33	5.25	-13566.8	3942.48	1166.4	128.93	-10925.9	5274.58	29891.8	8619.09
c6	0.18	32	3	67.77	18.03	-2337.43	1217.09	229.96	50.84	-3509.84	2518.5	9482.95	7174.85
c6	0.18	35	7	70.71	11.52	-2804.39	1168.12	524.08	224.55	-2605.38	1402.42	3274.87	1453.77
c6	0.18	38	3	18.5	0.96	-8198.55	2913.31	682.89	52.97	-8537.07	1736.9	15307.5	4888.14
c6	0.18	53	9	26.44	3.38	-3027.04	701.07	558.89	57.82	-2329.31	423.95	3392.74	601.53
c6	0.18	57	4	91.9	6.33	-1135.87	334.61	296.39	49.48	-560.38	133.27	496.89	101.04
c6	0.18	58	6	13.98	18.76	-6241.9	1740.37	1020.94	309.43	-7540.6	3939.03	14247.7	9424.79
c6	0.3	6	7	17.6	10.88	-8343.74	2555.72	1594.98	392.85	-7909.57	9148.12	5722.3	5848.84
c6	0.3	15	13	53.54	15.52	-4711.91	1596.41	717.39	172.66	-5178.22	3582.32	9357.46	8236.27
c6	0.3	45	14	3.22	4.55	-11408.7	5087.28	1423.39	369	-10708.5	2438.66	26304.2	7680.51
c6	0.3	48	18	31.93	19.71	-7135.57	2346.07	804.1	302.19	-6851.62	3410.83	12651.1	9180.19
c6	0.3	84	10	67.18	15.71	-2715.01	819.1	832.45	220.44	-2261.46	2718.77	2786.66	4610.22
c6	0.3	90	9	96.23	3.69	-803.82	90.49	130.88	39.46	-1199.12	226.31	581.15	179.4
c6	0.3	94	18	65.63	16.57	-3251.93	1342.95	338.73	85.77	-5336.42	3802.28	7988.83	5105.89
c6	0.3	132	35	28.07	6.87	-5352.29	1519.08	769.13	184.54	-8501.07	3724.75	10346.5	6624.1
c6	0.3	142	25	86.73	11.51	-1257.77	507.24	232.83	69.31	-2880.18	1554.73	2219.21	2231.35
c7	0.06	1	2	61.15	15.65	-2303.29	601.82	383.6	86.96	-3043.5	614.06	1778.54	778.53
c7	0.06	5	4	29.1	18.92	-6939.21	2142.57	656.45	239.71	-8191.75	4653.41	15482	16919.3
c7	0.06	13	4	90.32	6.05	-1439.29	567.63	146.35	6.24	-1674.9	743.06	1182.85	629.89
c7	0.06	16	3	68.9	13.44	-2143.29	373.08	180.36	44.29	-4839.62	2344.44	2931.22	363.96
c7	0.06	17	2	61.05	3.45	-4193.09	933.19	1254.49	173.7	-3637.84	558.05	1936.05	276.22
c7	0.06	20	3	23.57	21.03	-6595.47	1619.85	834.28	129.07	-4970.04	1221.01	10004.5	6271.19
c7	0.06	23	6	23.72	17.68	-4820.48	1901.44	951.21	152.82	-6108.34	3610.49	6669.95	3905.18
c7	0.06	27	6	40.3	2.68	-7176.86	740.28	715.58	59	-4190.65	651.72	6599.38	2588.98
c7	0.18	34	42	49.45	21.5	-3319.34	1261.33	462.66	104.56	-4448.49	2477.71	10374.7	7746.91
c7	0.18	77	56	13.15	16.1	-8465.56	3194.08	1385.48	325.04	-6974.94	3428.73	12805.7	9745.28
c7	0.18	147	49	30.14	14.82	-5100.51	2223.09	664.44	190.34	-6916.85	3069.58	14342.6	8411.36
c7	0.18	221	56	46.76	13.23	-4739.84	2474.92	624.13	157.28	-4885.01	2653.06	11444	8391.77
c7	0.18	224	28	87.42	10.76	-1224.26	545.99	172.31	50.68	-1644.34	857.92	3354.85	4394.16
c7	0.18	264	19	42.28	19	-6396.13	2595.88	530.07	181.85	-6451.45	3887.14	13569.7	13002.4
c7	0.18	375	55	8.69	9.27	-8561.31	3150.47	1091.24	303.58	-9656.05	4541.36	26175.2	13081
c7	0.18	391	48	55.92	24.63	-2854.64	1209.5	367.37	140.46	-3951.33	2563.01	8244.48	6488.05
c7	0.18	398	39	25.29	15.27	-7831.45	2878.3	1035.5	261.9	-5736.27	2421.86	14494	9038.74
c7	0.18	454	41	18.55	13.37	-6081.51	2118.4	950.43	210.09	-6789.06	2880.06	18009.1	11309.3
c7	0.18	464	55	42.8	13.35	-5130.88	2227.55	723.81	180.84	-3513.42	1626.15	11811.7	8069.8
c7	0.18	510	39	17.51	15.8	-8359.08	4438.32	1009.94	279.04	-7535.96	2619.2	16684.4	10052.7
c7	0.3	1	16	57.62	10.76	-4838.45	1761.53	448.42	119	-4117.88	1238.55	9189.61	4874.32
c7	0.3	6	6	31.45	8.8	-7944.14	1403.74	1088.25	273.14	-5274.86	1040.97	9685.04	4275.4
c7	0.3	42	18	34.32	19.99	-6486.06	2713.41	556.22	134.85	-7798.63	2969.17	11289.1	6345.51
c7	0.3	51	32	22.42	16.51	-7603.24	4006.82	1082.58	299.21	-7720.44	3969	11740.6	9595.96
c7	0.3	57	9	50.14	10.52	-4647.86	1647.85	629.88	117.36	-4756.87	1176.43	7483.26	3385.66
c7	0.3	81	18	69.66	12.95	-2375.23	1110.39	223.69	48.85	-4621.66	2569.45	6216.85	6794.83
c7	0.3	104	9	69.38	5.17	-1876.24	1024.38	463.15	126.8	-2086.66	789.72	3535.03	2572.24
c7	0.3	105	17	87.06	41.07	-1063.47	337.55	189.22	41.44	-2027.46	1043.05	1037.82	535.9
c7	0.3	118	4	98.53	2.55	-674.05	172.01	94.88	19.61	-1054.04	308.19	504.55	107.81
c7	0.3	119	10	73.86	15.7	-3022.91	1453.51	325.17	71.76	-4991.07	2856.33	6822.46	6345.47
c7	0.3	124	25	8.91	15.3	-10087	3412.72	1412.54	395.56	-11664.1	5975.72	17941.6	10274.6
c7	0.3	137	16	36.37	18.49	-3197.7	879.42	726.96	127.13	-5282.1	3587.03	5454.15	5161.45
c8	0.06	2	10	8	9.17	-10576	5714.53	1269.53	404.15	-10984.1	2998.21	23987.5	9021.84
c8	0.06	28	2	64.55	6.85	-9676.41	2140.21	1977.92	100.79	-16562	7693.55	13301.1	2171.04
c8	0.06	43	21	34.4	23.3	-9414.38	3085.51	735.95	156.48	-8322.34	2115.86	25122.3	6754.27
c8	0.06	49	6	81.83	23.08	-1896.29	731.4	178.73	40.09	-5223.6	4103.87	3504.24	4299.6
c8	0.06	66	13	67.64	16.83	-2632.03	1042.7	372.44	120.91	-4431.71	3217.66	4815.88	4635.46
c8	0.06	71	24	16.44	18.68	-8307.85	3334.17	1092.89	353.75	-6104.97	2164.43	13162.3	7584
c8	0.06	82	19	50.44	15.81	-5131.4	2226.83	599.83	115.25	-5619.23	2044.55	12751.6	8769.57
c8	0.06	89	15	24.71	24.68	-7207.39	3168.28	916.66	186.49	-7097.07	3639.27	9235	8026.55
c8	0.06	114	5	50.14	6.99	-7563.01	3941.99	1026.39	221.86	-3555.71	1491	10697.5	10602.8
c8	0.18	68	16	89.95	25.4	-1405.24	1536.83	190.61	144.01	-1937.95	1405.73	2468.06	1447.1
c8	0.18	106	40	58.95	16.9	-3221.9	1542.39	415.83	92.99	-3822.1	2191.1	10911.7	8257.62
c8	0.18	172	53	39.98	21.29	-5263.68	2289.87	1047.26	291.39	-3664.99	1461.42	8892.14	6932.96
c8	0.18	186	39	11.72	14.14	-11419.5	3571.11	1599.1	378.04	-7972.56	3530.63	20143.2	11550.5
c8	0.18	331	37	38.23	24.64	-6256.57	3255.04	666.43	1116.98	-4853.86	2218.91	11740.2	10858.2
c8	0.18	340	38	23.8	20.29	-7404.81	3181.85	935.92	260.81	-7137.72	3563.11	17959	12193.6
c8	0.18	350	49	3.21	4.1	-10440.9	3481.75	1302.48	376.66	-11499.3	4623.81	27339.7	11168.2
c8	0.18	389	68	42.12	15.02	-5904.58	2439.52	698.57	200.53	-5363.67	2700.68	12946.7	7144.52
c8	0.18	417	32	65.32	14.49	-2661.56	1041.22	258.64	68.3	-5008.96	2878.98	14111.7	8442.8
c8	0.18	438	45	21.81	13.47	-7472.77	2684.17	1091.32	221.92	-7860.52	4346.46	18573.1	8939.84
c8	0.18	455	46	12.58	10.65	-8751.38	3093.34	1170.67	334.56	-8671.55	4660.82	21592.8	10784.9
c8	0.18	514	64	34.86	18.78	-5204.4	2108.98	600.98	120.06	-7705.01	4074.69	14347.5	9554.25
c8	0.3	71	39	38.81	18.62	-6731.93	3042.72	757.15	301.95	-7403.88	3546.87	11082.3	8109.58
c8	0.3	105	39	28.34	17.39	-5373.51	2006.52	933.91	225.92	-7999.9	4463.7	12371	7004.08
c8	0.3	135	41	39.88	21.91	-4782.49	2155.13	735.9	176.82	-5982.27	2509.5	13998.5	12983.4
c8	0.3	163	74	53.66	19.23	-3818.97	1507.77	403.25	77.75	-5419.52	2337.87	9476.4	6787.94
c8	0.3	198	25	45.12	11.62	-4749.53	1593.86	711.59	185.01	-8172.53	4545.73	12217.6	7529.44
c8	0.3	226	48	61.01	19.72	-2517.24	809.43	422.46	158.2	-4676.06	2486.78	4888.83	4234.22
c8	0.3	296	31	80.08	25.25	-1832.59	966.02	251.27	68.26	-3369.18	1837.28	3669.56	4031.27
c8	0.3	310	11	90.55	15.59	-1121.78	599.75	123.61	39.17	-2530.27	1770.31	3071.86	3157.48
c8	0.3	347	29	46.7	30.28	-6205.1	3910.97	1135.62	434.76	-5263.25	3849.75	5985.46	5836.98
c8	0.3	412	37	9.27	9.77	-10909.4	4069.02	1398.76	253.66	-10335.5	3445.74	15590.2	8372.86
c8	0.3	414	45	9.24	10.21	-9890.94	3707.5	1127.14	285.27	-11152	3947.4	23185.2	12796.6
c8	0.3	426	54	12.51	12.63	-10886.5	2824.52	1271.67	286.38	-10145.1	3806.01	22845.3	6266.24
d1	0.06	3	5	33.72	11.58	-8140.53	2133.15	842.81	163.63	-7360.28	1131.6	22078.7	6458.27
d1	0.06	4	9	50.81	9.63	-4886.88	2101.62	445.02	112.58	-7074.83	2373.82	14106	8649.23
d1	0.06	14	5	15.72	15.54	-8449.48	2188.92	769.45	263.65	-9311.67	3716.76	24987.4	10838.6
d1	0.06	27	10	27.32	24.97	-8647.39	2500.99	815.53	220.41	-6572.98	3590.51	13360.3	6661.15
d1	0.06	32	2	86.65	0.55	-1845.71	15.66	241.91	78.23	-4132.73	525.74	7609.9	2487.58
d1	0.06	36	6	13	24.29	-8522.32	1570.82	850.59	130.16	-8232.35	1647.81	24384	7285.52
d1	0.18	1	2	46.85	18.95	-2642.21	628.44	637.58	169.38	-4479.2	1718.08	6331.16	1884.19
d1	0.18	2	2	58.55	8.95	-7816.68	1817.33	667.24	160.42	-2325.2	231.41	9808.38	4490.62
d1	0.18	3	3	16.47	4.86	-7376.75	3049.56	1189.12	132.79	-8108.71	636.73	21651.8	12885
d1	0.18	8	2	38.5	13.2	-6509.97	2022.58	944.49	145.58	-3812.03	1913.57	6089.46	2250.92
d1	0.18	10	3	1.47	1.79	-10523	2826.33	942.64	177.86	-6279.51	499.74	18639.1	7928.51
d1	0.3	4	10	27.73	15.58	-5638.51	2282.15	816.05	174.68	-8865.65	2794.13	14503	7385.69
d1	0.3	8	13	21.32	16.95	-6554.15	2580.02	898.1	278.67	-8554.18	4055.66	15537.1	9464.77
d1	0.3	15	7	57.4	18.39	-4817.83	3180.43	766.97	216.05	-4300.06	2154.54	5906.58	5279.44
d1	0.3	16	2	96.6	2.5	-1485.97	236.95	163.09	4.64	-2660.1	300.45	1375.87	690.31
d1	0.3	18	4	82.15	12.42	-1891.94	396.63	254.57	33.45	-3755.53	1790.21	2264.43	897.35
d1	0.3	23	2	79	9.5	-1710.84	425.04	515.95	28.89	-1177.14	82.12	1000.67	184.94
d1	0.3	33	4	46.78	25.82	-8822.35	1568.61	1250.15	215.9	-2303.45	664.82	2670.07	1230.23
d2	0.18	1	1	28.9	0	-4111.93	0	1046.87	0	-3453.09	0	4456.48	0
d2	0.3	1	2	51.6	14.2	-6622.38	3350.55	582.39	319.23	-8356.22	3550.86	7896.89	3633.99
d3	0.06	1	2	57.65	32.75	-3950.98	1102.14	444.01	164.72	-11324.9	4626.99	10885.8	4690.56
d3	0.18	1	2	45.9	24.3	-3175.92	1705.44	847.75	13.04	-2122.95	1477.8	3396.52	2836.79
d3	0.18	2	2	20.2	2	-6157.87	507.08	997.34	226.76	-15708.5	1913.95	10665.9	1583.21
d3	0.18	4	2	33.8	3.2	-3975.37	287.13	486.34	39.38	-3686.4	365.9	3700.66	699.8
d3	0.18	9	4	52.62	2.95	-4341.27	1296.44	494.75	77.29	-2329.84	393.47	3609.27	568.94
d3	0.18	12	3	55.87	11.15	-10162.3	2354.64	875.59	260.94	-8619.23	8457.56	6164.19	3606.6
d3	0.3	1	2	33.6	5.3	-4331.2	310.43	1232.22	182.96	-5236.04	618.94	4984.55	2928.3
d3	0.3	3	3	30.47	12.18	-8819.99	1906.11	903.98	105.78	-8605.1	3080.61	10887.4	4512.68
d3	0.3	6	2	42.55	32.15	-7901.79	247.07	842.54	137.45	-5273.03	3040.02	15894.1	14286.6
d3	0.3	10	3	26.87	1.4	-12554.1	2731.84	2000.03	635.88	-4288.18	846.01	2753.49	667.22
d3	0.3	14	3	14.9	10.83	-6885.32	1750.75	760.79	92.56	-12963.2	8412.02	15912.1	13083.2
d3	0.3	16	3	48.43	3.87	-3623.3	753.42	459.29	54.16	-7826.04	1329.17	9581.59	3541.45
d4	0.06	1	29	9.53	8.72	-9636.68	3913.06	1225.5	376.87	-10282.4	4577.1	22615.7	9691.41
d4	0.06	26	6	66.32	29.79	-8346.98	2676.99	1768.3	567.89	-5167.26	3471.55	5976.7	3095.64
d4	0.06	42	14	48.54	12.59	-10350.4	3285.87	950.11	162.8	-6482.88	2162.25	15921	9069.65
d4	0.06	44	10	44.16	18.48	-6452.41	1809.6	682.51	131.05	-9075.38	3895.2	14521.3	4867.31
d4	0.06	48	27	53.66	14.61	-8213.73	2177	554.84	191.81	-6619.49	2885.49	16630.1	8925.67
d4	0.06	67	9	57.79	27.04	-4976.52	1191.06	509.5	125.51	-3407.75	1732.07	5761.39	1959.71
d4	0.06	92	22	72.34	11.34	-4829.66	1307.1	326.12	80.03	-5807.51	2200.24	12005.1	8621.54
d4	0.06	105	22	20.28	13.86	-7634.15	2833.44	1024.22	204.25	-9661.34	4440.53	19387.8	10329.3
d4	0.06	130	14	74.34	12.94	-3077.65	976.77	333.66	72.72	-4797.08	2171.12	7685.29	4638.81
d4	0.06	141	17	36.78	9.72	-6398.25	2300.06	668.54	154.45	-10083.3	3050.03	16465.7	6042.52
d4	0.06	148	7	73.73	17.24	-1951.4	641.08	208.54	50.48	-6038.28	4172.56	9179.85	8031.53
d4	0.06	161	7	39.06	12.18	-5613.5	1663.4	308.91	75.28	-12839	2278.5	24921.2	7710.35
d4	0.18	36	77	63.76	19.93	-2411.51	574.21	396.61	87.22	-2261.67	1076.54	3033.97	3113.96
d4	0.18	52	63	37.32	17.31	-4026.29	1374.46	678.77	148.08	-4074.69	2791	6710.86	6678.65
d4	0.18	115	113	5.48	8.33	-12385.1	3734.51	1272.95	305.93	-8664.54	3665.38	26661.5	13055.5
d4	0.18	184	71	23.72	17.62	-6427.41	2214.45	927.21	233.48	-6852.83	3959.23	12025.2	8142.54
d4	0.18	320	33	88.95	19.97	-1301.43	682.24	241.32	83.27	-1341.34	881.12	1726.75	2514.94
d4	0.18	323	65	64.51	17.37	-2812.99	1636.94	428.82	120.3	-2376.62	1999.23	3390.08	4879.18
d4	0.18	360	26	33.03	23.36	-11305.6	4633.8	1181.94	449.1	-7561.41	4674.83	13994.2	11988.9
d4	0.18	375	50	43.68	21.28	-5906.74	2026.41	715.74	180.88	-4344.76	3026.07	7603.32	7711.73
d4	0.18	437	65	42.14	17.36	-4022.87	1389.76	657.43	148.86	-3615.42	2711.78	5083.31	3798.8
d4	0.18	686	21	40.68	25.32	-5817.04	2369.8	1114.93	292.49	-4222.75	2557.56	6116.55	4948.03
d4	0.18	697	69	12.26	9.38	-6838.71	2380.14	1001.66	234.41	-8032.4	3508.84	15144.2	9907.13
d4	0.18	702	62	40.14	17.87	-4303.12	1320.02	491.52	108.21	-5744.68	2758.49	15052.3	9186.07
d4	0.3	14	129	37.13	28.91	-9528.63	4234.11	1249.03	486.01	-7082.6	4628.18	13855.4	9679.18
d4	0.3	233	163	17.93	15.49	-9787.14	3756.09	1495.67	301.16	-9410.4	4469.87	19404.1	9816.71
d4	0.3	252	191	65.49	18.01	-2765.88	767.24	374.27	75.74	-4451	2206.3	3871.36	3707.21
d4	0.3	483	222	11.15	12.94	-9551.33	3006.13	1180.75	283.88	-11324.5	4458.02	21609.6	10344
d4	0.3	620	199	27.65	18.31	-7226.37	2283.14	712.49	171.33	-9988.92	4197.12	16653.1	9581.12
d4	0.3	793	236	43.14	15.05	-5206.8	1678.66	531	116.82	-8677.86	3518.14	11610.4	6411.75
d4	0.3	859	145	59.24	22.3	-4173.16	1911.17	502.75	137.14	-5023.59	3627.26	7793.94	6618.66
d4	0.3	883	116	88.76	24.57	-1507.63	694.69	218.32	62.02	-2579.64	2158.26	2669.86	3757.37
d4	0.3	1235	214	77.47	25.68	-2636.74	1192.93	327.13	78.14	-3525.23	2581.67	4278.32	4418.18
d4	0.3	1540	151	52.01	19.44	-3529.96	1197.37	544.41	119.87	-5349.3	2629.9	6880.64	5783.48
d4	0.3	1637	232	32.78	17.82	-5757.39	2315.84	1005.15	233.12	-7418.97	3916.07	11426.6	8291.72
d4	0.3	2072	128	44.22	24.49	-5910.05	3064.04	870.42	239.24	-5506.99	3640.37	8954.79	7794.67
d5	0.06	4	7	60.04	15.23	-5412.21	2441.54	462.01	155.33	-7403.61	4477.65	16835	8991.35
d5	0.06	6	5	20.64	16.33	-9949.99	2992.5	1026.24	227.49	-11628.4	4384.34	26883.1	14872.8
d5	0.06	9	3	22.3	1.23	-8962.8	757.67	1074.88	322.62	-11893.9	410.84	19782.3	939.89
d5	0.06	12	5	33.34	35.18	-6059.88	3583.21	978.85	162.54	-6481.64	3783.92	9809.51	8070.54
d5	0.06	14	3	93.63	9	-1258.76	393.63	212.34	43.5	-1204.51	812.83	1828.36	655.08
d5	0.06	19	2	65.3	3.1	-12759.4	587.88	1174.15	101.96	-3100.16	796.58	3180.02	134.94
d5	0.06	21	6	38.33	18.76	-7873.6	1282.02	689.26	283.39	-9412.56	3838.56	19352.2	10114.9
d5	0.06	34	5	62.42	10.21	-2643.43	329.71	393.76	74.97	-2283.21	867.58	2726.24	563.81
d5	0.18	1	3	19.2	11.44	-8138.41	2913.44	996.66	170.64	-6429.66	4460.58	13472.5	14042.6
d5	0.18	5	4	16.5	11.8	-7353.47	426.86	1088.73	121.05	-3906.23	915.64	3877.29	171.44
d5	0.18	9	3	85.5	11.45	-1216.31	209.04	162.82	55.07	-1386.79	129.9	2108.81	1239.71
d5	0.18	10	4	74.03	20.67	-1619.38	770.84	320.54	87.47	-1754.88	1068.24	2120.17	1625.77
d5	0.18	14	2	32.85	2.25	-3809.72	673.75	540.97	125.58	-4148.95	586.38	9528.84	5846.91
d5	0.18	18	3	44.63	20.74	-6096.27	3313.05	751.09	223.6	-5471.55	2890.68	14790.2	12147.9
d5	0.3	17	30	14.16	12.25	-7556.25	2423.32	817.59	243.77	-13049.6	4303.38	28136.5	7592.2
d5	0.3	46	11	11.59	13.41	-10896.7	4389.2	1697.62	199.12	-7759.59	2092.65	18057.2	8048.96
d5	0.3	51	20	48.16	13.4	-4150.72	1443.37	415.52	89.03	-8044.81	3740.83	10782.5	4801.02
d5	0.3	74	14	28.6	19.8	-6619.79	3302.16	1141.82	401.82	-5709.26	2027.34	9854.36	7922.74
d5	0.3	90	9	95.44	6.77	-1149.38	391.84	226.38	72.65	-1594.37	899.54	1376.91	1477.12
d5	0.3	94	10	81.42	11.51	-2600.33	928.11	452.69	156.45	-2424.13	937.72	2530.16	2174.74
d5	0.3	96	5	52.6	12.08	-3770.71	1190.95	244.47	32.21	-7437.16	3587.5	10664.8	5540.09
d5	0.3	120	7	43.04	24.73	-10544	2291.55	724.47	165.29	-8781.06	3851.78	21884.1	12364.9
d5	0.3	136	2	90.65	9.35	-834.17	416.46	117.14	50.78	-1572.65	742.63	1532.97	1189.38
d5	0.3	137	17	79.04	30.35	-2249.79	733.93	319.21	81.15	-3549.14	1786.5	2609.49	2114.25
d5	0.3	139	23	30.68	12.8	-5733.54	2599.22	851.55	239.07	-7309.8	4685.98	11578.2	8246.14
d5	0.3	142	11	37.22	17.35	-5943.47	2168.11	741.97	210.8	-8443.25	3381.91	12400.5	9163.31
d6	0.3	1	2	43.75	0.25	-5015.21	2.06	804.28	218.94	-3882.35	1176.05	11093.7	9094.11
d7	0.06	1	4	41.3	14.4	-5759.62	250.2	997.66	45.67	-3233.62	790.06	4132.47	586.8
d7	0.06	4	1	83	0	-2049.17	0	273.3	0	-828.76	0	1105.89	0
d7	0.18	1	4	73.6	43.86	-3244.95	1062.97	268.1	85.3	-5471.13	3529.03	14039.7	8215.04
d7	0.18	3	5	10.7	6.02	-8850.29	2471.78	949.79	114.41	-6861.15	1562.45	24154.2	11508.3
d7	0.18	5	12	33.94	22.35	-8014.46	3993.35	774.29	182.14	-4790.92	2553.51	15940.4	10636.4
d7	0.18	6	9	56.23	31.14	-3247.84	1466.84	623.09	169.72	-3268.2	1432.25	7566.83	7386.77
d7	0.18	8	3	69.83	25.2	-10466.8	1215.35	973.1	251.57	-8302.03	1811.99	13065.2	11715.6
d7	0.18	17	3	65.37	3.92	-1748.17	294.76	519.78	86.54	-3207.52	846.32	2588.42	1108.76
d7	0.18	41	8	9.19	2.37	-5401.69	3001.37	948.42	262.59	-8731.09	1488.87	13424.8	7089.41
d7	0.3	15	6	56.47	12.8	-3022.12	1097.13	688.14	196.16	-3516.73	888.12	4715.68	2989.4
d7	0.3	21	6	68.2	25.24	-1880.94	654.72	405.71	123.25	-2909.21	1759.25	3611.41	2082.11
d7	0.3	22	7	44.43	12.64	-3747.87	962.88	397.68	83.55	-11423.1	6210.56	10928.7	4613.98
d7	0.3	26	5	14.88	9.83	-7783.16	2733.35	820.64	195.84	-9083.45	6689.5	15035.6	12026.8
d7	0.3	29	3	71.67	33.91	-8444.09	1461.55	922.77	116.44	-3544.16	1476.09	3274.26	898.91
d7	0.3	33	6	92.67	5.02	-996.33	335.46	184.71	17.23	-2552.4	848.53	1538.92	634.77
d7	0.3	37	10	1.21	1.64	-11112.4	3380.47	1325.95	377.4	-11998.9	4838.03	17890	8001.07
d7	0.3	41	9	35.29	18.33	-4088.82	855.18	869.2	303.06	-6307.36	2763.66	10622.8	7970.03
d8	0.06	9	10	28.18	11.31	-4322.84	1458.94	895.7	307.63	-4911.6	1602.49	6704.52	5226.83
d8	0.06	16	2	72.7	2.9	-10502.1	585.14	716.61	121.56	-2113.12	563.86	2068.3	366.87
d8	0.06	19	14	40.39	17.26	-6776.45	3027.01	665.99	152.61	-7035.43	3519.37	14307.5	10639
d8	0.06	22	4	18.88	25.57	-16495.4	3511.79	1776.77	426.02	-6834.38	1591.61	12814.6	4016.16
d8	0.06	36	7	79.6	11.23	-1726.45	852.31	247.62	133.03	-3518.34	2765.56	3758.46	2586.08
d8	0.18	88	6	89.32	7.33	-1012	349.49	140.74	48.98	-1638.02	710.28	2410.2	1230.09
d8	0.18	104	36	8.47	13.88	-12179.9	3512.28	1426.86	379.24	-11334.6	4555.32	31119.5	13070.9
d8	0.18	128	27	53.78	13.61	-4461.33	1730.19	695.9	154.73	-4369.61	1764.07	13798.8	9597.98
d8	0.18	152	17	47.7	16.13	-4777.31	3277.88	754.67	201.36	-4200.42	2136.4	10420.6	7231.35
d8	0.18	172	22	57.65	20.94	-2869.71	902.33	469.83	84.47	-4037.21	3336.02	9172.5	6035.51
d8	0.18	184	35	26.59	20.12	-7843.25	3398.88	874.63	339.77	-9231.05	5411.88	20687.2	13342.9
d8	0.18	213	20	73.64	8.63	-2226.5	1082.59	337.05	140.34	-2640.87	676.59	9270.04	9672.42
d8	0.18	216	37	9.58	10.87	-11060.4	4528.14	1278.07	347.22	-8897.19	3421.88	23339.2	11943.2
d8	0.18	229	31	35.58	21.21	-5669.89	2147.43	1082.41	305.95	-4595.14	2213.08	9396.04	6415.17
d8	0.18	234	14	15.54	12.51	-5444.23	1509.36	898.92	192.24	-10371.3	6796.95	13968.9	11965.9
d8	0.18	244	28	22.34	13.24	-7550.82	3021.52	926.33	231.88	-7234	3951.97	22157.4	14515.2
d8	0.3	30	29	44.51	20.54	-4211.44	2161.93	705.84	195.97	-5479.41	2930.64	9658.89	7771.04
d8	0.3	36	25	50.96	24.78	-5695.2	2530.74	534.8	144.26	-7099.87	3228.21	10642.8	6612.64
d8	0.3	102	31	62.97	15.18	-2490.16	612.29	335.77	71.57	-4324.26	2118.57	7733.45	4947.01
d8	0.3	113	17	14.74	25.6	-14776.7	5783.74	1831.09	620.04	-11868.2	4549.53	24222.6	8568.52
d8	0.3	182	16	94.73	45.81	-1064.09	263.47	247.39	73.17	-2197.7	1092.06	1099.2	391.32
d8	0.3	188	24	26.87	13.94	-9140.86	3145.78	1060.99	205.9	-9163.08	3033.04	18689.8	8700.42
d8	0.3	191	11	59.98	18.57	-2959.79	914.24	224.78	46.12	-3755.73	1763.92	5183.1	4103.05
d8	0.3	197	38	57.96	18.27	-3011.65	1005.44	601.48	204.13	-4794.34	2476.02	5946.99	6228.02
d8	0.3	202	13	74.78	27.78	-1667.72	668.37	657.81	191.79	-1861.56	1197.76	1239.39	1455.84
d8	0.3	207	33	19.19	14.63	-9283.48	3815.61	1098.41	255	-9164.16	3888.06	15964.6	8123.54
d8	0.3	255	24	35.63	21.57	-5225.1	2122.52	529.16	160.54	-8584.16	3993.3	14115.2	7838.96
d8	0.3	281	27	28.53	19	-4904.05	1376.33	940.55	320.34	-7615.28	2820.3	10096	4847.65
e3	0.06	1	1	22.8	0	-9173.89	0	468.41	0	-13548.5	0	22827.5	0
e3	0.18	1	3	76.07	15.25	-2524.9	912	677.75	271.32	-1647.4	751.13	1086.55	147.76
e4	0.18	1	2	10.3	8.3	-8719.23	1435.03	956.31	79.51	-8167.08	320.66	30989.1	7927.54
e4	0.3	1	1	69.2	0	-1729.48	0	511.86	0	-3701.98	0	2765.45	0
e6	0.18	1	3	42.43	13.21	-4029.74	1940.91	792.26	155.35	-7756.24	6148.52	9989.67	10670.1
e6	0.3	2	3	74.7	2.54	-1565.71	617.07	145.44	85.3	-3003.49	2507.6	2204.49	1855.72
e6	0.3	3	2	37	2.3	-2885.16	264.85	993.14	31.58	-1949.76	172.41	1396.39	87.05
e7	0.06	3	3	51.8	73.26	-2711.42	807.54	549.34	12.63	-3330.83	742.46	3391.96	1615.57
e7	0.06	5	4	61.6	22.88	-2772.59	1079.59	205.2	70.01	-3341.11	1763.05	11474.2	6673.16
e7	0.18	4	2	46.8	3.5	-1870.83	257.83	334.74	10.2	-3957.86	566.76	3734.36	909.84
e7	0.18	6	4	51.33	12.23	-3821.8	1375.32	500.5	156.91	-2949.6	951.62	9314.95	10470.1
e7	0.18	7	2	2.65	0.05	-7639.33	2019.49	1189.8	99.23	-7904.47	2577.7	12714.2	5066.89
e7	0.3	1	3	70.2	1.77	-1412.19	93.01	76.62	8.85	-5531.77	334.23	1324.12	47.44
e7	0.3	2	2	72.75	0.45	-1115.77	57.22	69.27	0.58	-1594.47	26.41	1168.05	3.22
e7	0.3	8	3	18.1	17.12	-7554.03	2584.91	553.14	51.38	-8138.8	1704.39	35144.8	19687.8
e7	0.3	9	5	40.82	7.07	-3956.88	667.65	895.62	104.66	-3962.22	1861.92	3359.92	2017.34
e8	0.3	1	2	36.65	26.25	-4715.5	2757.15	641.15	404.4	-10927.5	3310.74	10507.7	7367.81
f1	0.18	1	2	74.75	8.25	-15569.8	1401.37	1267.15	139.15	-7630.21	4816.33	8153.96	1777.09
f1	0.18	2	3	41.53	7.06	-5449.02	477.44	343.11	9.66	-8777.52	1615.11	21504.1	4004.1
f1	0.3	1	1	49	0	-2704.47	0	923.14	0	-1990.78	0	1864.18	0
f2	0.18	1	9	73.53	15.07	-3656.81	1248.23	770.62	385.54	-1811.68	1291.61	4545.5	4985.07
f2	0.3	2	7	47.39	34.82	-3687.16	1812.41	466.82	51.64	-7024.74	5834.18	9452.12	8772.01
f2	0.3	3	2	57.95	17.15	-12556.9	547.38	761.82	167.04	-5328.16	1098.36	7980.07	5687.94
f2	0.3	6	1	92	0	-8701.83	0	772.41	0	-3206.77	0	3412.17	0
f2	0.3	8	1	82.9	0	-9649.19	0	575.68	0	-5024.06	0	3325.2	0
f3	0.18	1	2	69.35	14.35	-2454.97	292.89	666.68	47.19	-2593.3	1996.03	3184.52	1925.26
f3	0.18	2	2	47.1	37.2	-7746.1	13.5	1211.55	482.9	-3966.19	2392.17	17123.3	15128
f3	0.18	3	5	86.8	7.04	-2353.3	377.13	300.44	28.97	-2195.63	1359.1	2836.06	1138.3
f3	0.3	1	5	1.4	1.28	-11100	785.63	1382.24	112.87	-16465.8	2226.59	32124.5	5756.54
f3	0.3	4	4	80.03	46.36	-3347.79	1132.62	383.05	72.12	-3253.19	1261.66	3646.44	1787.93
f3	0.3	9	3	28.4	9.62	-11144.3	1595.93	736.53	120.95	-14829.9	5893.1	16862.2	1068.24
f3	0.3	16	5	24.08	11.25	-5394.61	581.26	823.44	230.9	-7403.46	3519.9	7134.62	3142.73
f3	0.3	17	4	94.75	94.76	-1813.94	249.07	346.36	68.71	-2496.43	1015.98	1033.53	337.36
f4	0.06	1	3	64.33	3.32	-4950.46	3468.01	934.27	617.21	-3350.64	440.32	4309.25	1259.97
f4	0.18	1	4	66.75	16.83	-2991.1	2544.61	423.95	171.31	-1996.69	1290.75	2447.83	2056.9
f4	0.3	1	4	87.55	14.97	-1879.73	1210.69	311.38	204.04	-1569.04	728	718.02	69.29
f5	0.06	1	1	0	0	-7182.57	0	2146.91	0	-12889	0	11916.1	0
f5	0.06	4	7	74.99	9.01	-2720.03	1243.34	353.38	97.95	-5313.55	3752.38	5554.31	4714.65
f5	0.18	3	2	9.65	2.95	-9253.65	5026.67	925.3	317.39	-7307.51	1165.62	18189.3	15166
f5	0.18	4	4	56.5	14.23	-2975.17	614.32	633.28	220.07	-3187.58	1578.81	6037.56	3044.64
f5	0.18	9	2	15.25	1.85	-4297.79	467.41	695.91	42.05	-6857.72	723.37	5074.81	994.31
f5	0.18	11	3	76.77	6.57	-2533.38	1507.01	392.4	122.73	-1517.17	370.2	1291.68	318.42
f5	0.18	12	1	74.1	0	-2264.47	0	355.51	0	-4023.35	0	1528.25	0
f5	0.3	3	10	53.84	51.74	-6685.19	2657.44	1333.11	390.66	-5066.07	3770.58	4758.86	2858.62
f5	0.3	25	19	34.91	21.63	-5116.24	2303.1	767.03	199.3	-7339.58	4302.77	12799.2	11060.5
f5	0.3	44	11	84.2	7.72	-1663.68	504.22	279.77	49.92	-3605.8	2073.52	5343.27	5382.85
f5	0.3	48	2	36.3	0.9	-4242.66	628.36	196.92	2.48	-4966.4	904.24	24155	753.07
f5	0.3	58	11	76.08	12.82	-2301.32	1121.94	414.88	139.99	-1887.85	968.84	1918.9	1335.97
f5	0.3	62	7	73	18.48	-4338.9	1869.37	334.82	98.35	-6892.67	3625.99	7169.18	5331.24
f5	0.3	63	4	92.35	5.45	-1393.94	322.77	110.93	25.39	-2235.15	744.39	1272.22	770.77
f6	0.06	6	7	77.43	12.23	-1661.43	603.41	296.08	63.91	-3473.89	1042.88	2454.04	720.39
f6	0.06	9	3	38.5	40.8	-9416.01	2158.81	1427.84	752.19	-7807.09	2612.18	9103.9	4381.3
f6	0.06	11	2	94.9	0.9	-1451.81	21.54	244.07	89.36	-2131.62	14.19	936.52	446.9
f6	0.06	12	2	32.95	12.45	-2873.01	151.47	259.96	88.09	-9946.44	2788.96	19843.7	14211.9
f6	0.06	18	5	49.36	28.84	-5977.4	2645.43	647.61	278.83	-5087.56	1232.34	7051.22	3504.66
f6	0.18	22	20	49.58	18.85	-3329.55	1315.87	509.77	165.98	-3840.66	1413.31	7490.89	6350.86
f6	0.18	40	13	90.46	8.22	-1255.66	296.53	173.81	58.81	-1210.29	428.16	1601.79	1579.16
f6	0.18	51	14	62.69	19.95	-2352.4	615.75	601.39	141.07	-2163.45	1819.38	2403.9	2282.25
f6	0.18	59	4	78.25	19.25	-1885.07	642.61	94.31	12.43	-2220.89	1143.86	5515.41	5601.27
f6	0.18	65	8	42.88	11.78	-4674.67	1830.29	701.79	155.25	-5289.38	2685.05	11663.3	7021.16
f6	0.18	66	9	41.5	23.85	-3107.39	824.35	402	154.23	-3957.07	918.28	4368.27	1787.01
f6	0.18	68	17	57.02	23.89	-4248.84	1512.44	450.42	99.04	-3434.37	667.57	10616.4	9905.18
f6	0.18	84	17	16.93	18.55	-7852.47	2413.57	1240.45	255.97	-6864.28	3281.61	15454.3	12298
f6	0.18	91	20	7.06	9.39	-5818.11	1587.34	706.47	178.83	-10172.2	1738.86	27326.1	15135.3
f6	0.18	100	4	60.15	4.33	-6610.29	1193.51	1040.51	135.72	-1288.94	304.01	3386.73	971.08
f6	0.3	4	15	75.04	11.33	-2036.28	770.65	127	31	-5069.34	3513.03	5137.42	4056.04
f6	0.3	52	13	61.72	11.79	-3158.53	777.51	427.1	107.02	-4399.5	1178.69	3343.05	1247.73
f6	0.3	101	19	86.94	8.21	-1101.53	211.89	110.57	11.4	-2176.31	782.88	1422.65	528.35
f6	0.3	104	34	22.74	24.84	-9698.85	3566.99	1101.29	272.85	-9559.66	4933.15	17947.4	10391.2
f6	0.3	128	22	31.72	19.47	-5678.37	1494.86	407.49	101.8	-10519	4455.93	21280.7	9898.38
f6	0.3	130	9	94.67	8.22	-1081.06	277.48	241.08	57.69	-1043.13	329.75	776.77	557.28
f6	0.3	132	30	25.25	13.16	-5945.88	2038.37	824.96	198.07	-6241.01	2948.14	15646.9	10932.1
f6	0.3	141	27	79.7	12.66	-2454.62	891.64	468.9	177.9	-1523.16	893.32	1060.83	663.27
f6	0.3	149	19	81.97	5.52	-1729.71	519.48	314.57	84.74	-3326.96	2731.54	1927.54	1573.71
f6	0.3	195	27	60.72	21.22	-3238.67	1232.34	521.57	161.68	-3366.01	1931.45	3851.46	3554.71
f6	0.3	197	12	85.77	26.67	-1537.77	384.09	206.26	48.17	-2228.44	1139.4	1254.06	595.29
f6	0.3	226	20	69.38	15.26	-2341.93	1210.89	221.39	59.36	-5167.28	2643.67	6964.22	5516.29
f7	0.06	1	3	72.1	21.03	-2199.98	1011	349.67	183.72	-5353.14	2371.27	4630.18	2169.95
f7	0.18	11	10	51.18	19.44	-3192.91	1402.41	499.25	212.43	-3173.16	1300.25	3490.04	1461.18
f7	0.18	19	3	63.73	17.47	-1800.96	742.1	202.39	59.27	-2193.65	845.21	2095.76	864.74
f7	0.18	24	15	26.89	17.59	-6548.37	3649.62	717.64	207.42	-6045.26	2211.81	18227.9	11810.4
f7	0.18	44	11	48.71	15.7	-3083.74	1109.71	388.74	117.36	-4423.16	2107.4	4803.81	2406.81
f7	0.18	55	4	33.35	20.55	-5928.21	2744.29	859.86	334.17	-4815.7	2316.25	4151.11	2036.85
f7	0.18	56	17	6.4	18.44	-6818.24	1827.66	1186.08	218.95	-7885.65	2696.76	15195.2	8622.77
f7	0.18	59	4	88.88	2.9	-1204	64.85	214.1	10.98	-1557.13	364.33	1172.49	44.29
f7	0.3	1	4	33.58	7.36	-5914.58	1124.24	354.37	15.9	-6667.98	2397.1	15110.4	6465.38
f7	0.3	6	2	86.5	0.6	-1157.2	144.12	205.44	37	-1779.35	824.88	827.02	212.59
f7	0.3	16	6	35.97	18.88	-4108.3	1106.73	585.99	132.75	-7538.05	1852.22	7250.45	1953.06
f7	0.3	25	3	4.07	2.6	-13362.2	4736.1	1160.51	829.08	-9109.89	1341.66	49125.3	3207.79
f7	0.3	27	2	80.95	5.45	-1574.84	587.99	172.05	11.06	-5698.81	2576.2	4563.38	3425.69
f7	0.3	29	7	9.9	8.59	-8924.27	1988.38	1060.2	168.94	-13665.9	5897.68	18521	8043.66
f7	0.3	35	8	64.09	23.81	-3824.21	1539.97	692.52	247.87	-2465.04	1867.5	2414.9	2569.64
f7	0.3	40	6	84.63	9.65	-1724.91	432.59	282.31	74.52	-3377.53	1935.33	2333.56	1663.25
f7	0.3	42	4	43.62	10.35	-4356.09	908.95	792.56	318.94	-9318.35	7845.82	13525.2	8939.74
f8	0.18	1	3	47.3	27.87	-7429.37	2850.24	722.8	104.68	-6210.79	2705.62	6337.89	1515.27
f8	0.18	2	3	80.57	18.97	-2948.77	1719.72	193.41	75.09	-3035.39	2259.84	7339.8	4834.87
f8	0.3	1	4	48.32	3.99	-4868.65	2023.28	672.71	215.4	-4673.09	2610.09	3276.25	1743.3
g1	0.3	1	1	57.4	0	-3837.21	0	438.77	0	-4965.46	0	8719.37	0
g2	0.3	1	1	59.2	0	-3336.47	0	458.55	0	-7911.58	0	9191.65	0
g3	0.3	1	1	0	0	-6003.79	0	416.24	0	-2975.35	0	2252.42	0
g4	0.18	4	3	16	18.04	-5912.69	851.4	941.1	43.78	-5421.95	2197.18	5689.6	1802.26
g4	0.18	8	1	81.2	0	-11651.5	0	1605.17	0	-9473.84	0	4348.61	0
g4	0.18	9	5	82.56	7.95	-2276.51	766.91	344.59	111.79	-1761	1411.01	2384.84	2251.83
g4	0.18	10	6	0	0	-10361.8	2620.32	984.1	28.41	-15174.9	1932.73	18854	5573.1
g4	0.3	1	2	72.05	15.55	-3213.19	422.23	439.99	162.8	-2555.7	134.19	1704.21	732.89
g4	0.3	3	4	28.92	21.96	-8587.34	1888.98	1210.36	300.07	-4911.63	1573.79	17410.6	9171.03
g5	0.06	1	4	72.65	1.97	-1675.49	393.6	267.25	28.68	-2939.66	896.38	2550.02	614.89
g5	0.06	2	1	50.9	0	-3398.82	0	492.19	0	-4369.63	0	7051.78	0
g5	0.18	3	2	59.4	8.7	-3619.69	1238.1	690.51	212.5	-2873.06	344.26	2762.08	958.47
g5	0.18	4	3	58.7	5.69	-2669.43	597.81	409.46	75.41	-3132.12	1011.41	4016.31	1680.66
g5	0.18	8	3	4.07	2.56	-7511.73	4291.66	1036.71	382.85	-7498.92	2295.08	14835.7	13136.4
g5	0.18	10	2	69.95	8.55	-1738.87	119.36	151.48	32.35	-1498.22	336.44	2848.87	2079.18
g5	0.18	11	3	75.63	7.99	-2290.24	845.96	376.34	38.43	-1916.98	980.46	1219.66	427.95
g5	0.3	1	7	46.84	18.58	-4090.91	1060.28	740.47	82.65	-2685.36	1511.54	2946.9	1700.78
g5	0.3	17	4	38.5	37.63	-11829	1932.97	1348.5	77.56	-7838	1743.6	23663.7	12046.5
g5	0.3	20	9	88.08	8.86	-1584.74	464.79	132.51	27.67	-1923.36	882.67	1764.08	1263.33
g5	0.3	24	3	62.17	24.24	-6528	1930.98	632.75	95.6	-6086.52	1554.56	7414.23	2844.92
g5	0.3	28	11	62.35	16.96	-3272.51	1282.78	274.53	99.5	-8818.61	2806.69	16063.9	6329.09
g5	0.3	34	10	77.69	16.46	-2444.33	1195.9	460.69	173.74	-1776.9	660.05	1437.74	921.43
g6	0.18	1	2	51.45	12.45	-11181.3	610.69	959.92	158.49	-7268.73	1054.97	16426.9	13043.8
g6	0.18	2	7	26.57	18.45	-4987.81	1013.31	803.22	189.58	-4541.34	3513.57	5412.16	2187.91
g6	0.18	5	4	44.45	2.51	-4361.57	150.08	441.68	140.12	-2887.48	409.6	4035.15	369.48
g6	0.18	13	2	92.15	2.85	-1247.56	46.43	167.43	34.96	-998.09	167.14	634.08	283.97
g6	0.18	15	5	61.16	3.85	-2318.6	369.72	384.25	31.74	-3004.69	592.27	3872.91	882.68
g6	0.3	2	2	44.95	15.95	-5548.69	304.38	350.54	127.24	-7966.78	1681.12	20746	5306.98
g6	0.3	4	2	79.6	1.3	-1557.01	47.28	201.28	27.92	-3429.32	615.71	1580.36	603.41
g6	0.3	6	3	46.53	26.94	-3833.34	1551.94	672.29	277.87	-5794.55	2866.7	7209.78	5442.68
g6	0.3	8	3	15.4	13.29	-6100.8	1769.48	882.45	96.01	-9920.91	3265.58	12501.9	4410.57
g6	0.3	13	3	51.37	11.9	-3555.86	648.43	709.16	106.25	-2059.73	474.08	2152.01	496.72
g7	0.18	1	3	38.5	26.9	-5727.68	1776.09	711.47	85	-9377.43	5313.78	15271.5	10612.1
g7	0.18	2	3	19.23	3.99	-13024.5	3373.59	1176.79	121.76	-5485.18	570.55	21821.5	3411.09
g7	0.18	5	2	60.95	1.05	-2971.32	726.81	483.48	145.98	-1994.37	35.02	2655.21	226.51
g7	0.3	1	1	61.5	0	-2505.22	0	575.53	0	-3731.32	0	2790.74	0
g8	0.18	1	1	85	0	-2830.69	0	360.03	0	-2380.02	0	5474.36	0
g8	0.3	1	3	60.6	8.94	-3364.15	437.78	388.18	176.72	-6061.26	1076.68	15216.3	7181.92
h2	0.3	1	1	85.4	0	-808.11	0	692.08	0	-2478.1	0	806.6	0
h7	0.18	1	2	31.95	8.25	-4750.82	804.16	722.39	182.03	-3243.26	589.74	9125.43	4230.72
h8	0.3	1	2	86.3	3	-1441.98	277.37	188.49	11.07	-2967.15	834.65	2178.52	145.21
			12332

## Sheet: CYSmS.pH9.4506
Chess Square	Parse	Cluster ID	Total Count	Sidechain SASA	stdev SASA	Sum Hydro(-)	stdev Hydro(-)	Sum Hydro(+)	stdev Hydro(+)	Sum Polar(-)	stdev Polar(-)	Sum Polar(+)	stdev Polar(+)
a1	0.06	1	2	3.1	0.7	-1158.34	110.72	184.23	51.85	-2536.42	607.82	3334.57	1502.16
a1	0.06	5	2	18.2	8.4	-1199.18	511.55	176.01	17.65	-1669.77	360.53	5342.6	1286.42
a1	0.06	16	4	5.75	2.49	-1207.05	106.15	460.9	26.5	-2462.71	406.39	2546.48	531.12
a1	0.06	20	10	4.85	3.57	-2925.22	436.94	611.57	116.37	-2556.24	1152.89	4787.16	1232.42
a1	0.06	22	6	0.8	1.14	-2897.09	570.59	712.51	174.52	-1440.55	161.38	4067.74	1841.56
a1	0.06	23	3	8.67	12.19	-947.38	125.06	457.34	24.39	-2089.87	1014.19	4015.46	2325.15
a1	0.18	1	3	4.73	3.66	-2032.1	637.42	615.01	219.47	-2997.83	1474.4	6366.04	3173.14
a2	0.06	1	1	5	0	-1627.23	0	490.68	0	-2278.03	0	2928.38	0
a3	0.3	1	1	44.4	0	-2190.12	0	411.92	0	-1279.29	0	8799.16	0
a6	0.18	1	2	30.05	21.85	-727.19	509.22	450.27	363.11	-1430.24	538.68	1870.55	360.57
a6	0.3	1	2	24.15	6.35	-912.63	167.08	572.82	8.89	-824.84	185.34	5719.02	976.77
a7	0.18	1	4	0	0	-2032.02	506.07	807.25	62.45	-5658.62	6425.43	3419.62	844.95
a8	0.06	1	4	12.93	11.75	-1447.27	427.21	524.97	117.27	-1348.37	276.88	2811.4	747.25
a8	0.18	1	4	0.15	0.21	-1008.14	160.57	708.81	126.83	-2190.16	291.01	4777.41	1603.42
a8	0.18	3	2	0.15	0.15	-3190.5	414.97	723.48	23.23	-2596.96	583.3	3364.5	178.36
a8	0.18	8	2	16.6	1	-628.04	60.93	262.55	44.5	-3768.66	767.61	5908.17	1085.05
a8	0.18	13	1	0.8	0	-1597.26	0	484.33	0	-1680.26	0	2573.67	0
a8	0.18	15	6	0.47	0.52	-1678.68	473.52	646.66	153.48	-2681.75	329	6581.05	1877.65
a8	0.3	1	3	19.9	12.73	-1117.73	311.25	351.33	167.13	-1149.09	294.64	6062.06	505.18
b1	0.06	5	12	2.67	4.47	-2572.54	967.68	539.83	184.53	-1714.63	318.76	4546.93	1110.15
b1	0.06	17	6	5.83	7.19	-1319.92	1321.52	404.65	151.44	-4304.77	5142.96	3252.18	1533.05
b1	0.06	26	3	19.63	7.31	-1575.31	531.1	217.72	32.28	-1678.79	447.21	3970.4	2361.93
b1	0.06	27	15	1.24	1.86	-2909.62	972.32	666.58	177.12	-2196.47	742.29	4604.49	1564.7
b1	0.06	44	3	22.47	6.55	-1071.78	369.18	93.68	8.66	-2105.14	1019.96	3747.03	1078.54
b1	0.06	46	14	13.19	15.48	-1682.9	1079.43	394.14	130.16	-1873.68	514.47	5007.16	1433.33
b1	0.18	1	3	10.7	14.99	-2361.08	1677.52	548.83	137.93	-3094.36	657.8	6313.77	4844.53
b1	0.18	2	1	17.4	0	-1891.72	0	287.2	0	-2525.19	0	9421.71	0
b1	0.18	5	3	23.6	4.75	-932.85	623.07	743.11	154.19	-2153.31	486.1	2255.89	846.97
b1	0.3	8	12	0.01	0.03	-2458.58	1287.22	707.74	140.04	-1327.63	146.2	4834.47	745.5
b1	0.3	10	3	0	0	-2166.67	95.54	757.88	107.45	-1893.14	81.77	6566.7	195.83
b1	0.3	16	2	47.65	20.75	-743.14	74.35	186.21	17.93	-1636.89	321.68	7642	1233.35
b1	0.3	26	5	3.04	3.7	-2617.21	1488.53	556.69	137.86	-2601.17	904.98	3883.88	1670.03
b1	0.3	31	6	6.1	4.16	-1910.59	1168.13	419.21	100.91	-1269.08	164.32	5196.33	1006.98
b1	0.3	32	4	9.45	6.3	-1031.68	140.92	453.43	61.11	-2242.36	662.06	3945.2	951.78
b3	0.06	1	1	4.3	0	-3270.59	0	725.66	0	-2419.13	0	2172.06	0
b3	0.3	1	2	21	19.7	-2145.56	943.4	680.85	124.51	-878.68	423.08	2130.06	1499.54
b4	0.06	1	4	2.9	5.02	-2307.73	634.45	712.47	179.47	-1665.34	798.73	3601.02	3079.19
b4	0.18	1	3	11.7	8.02	-2113.84	1475.54	239.44	268.41	-1142.26	169.95	1371.25	420.37
b4	0.3	3	4	38.38	9.11	-1232.11	245.24	558.67	184.54	-499.22	135.62	1160.78	142.67
b4	0.3	9	2	18.3	7.1	-2954.69	1466.32	758.54	36.82	-614.06	60.8	2571.83	361.46
b4	0.3	12	7	35.07	13.08	-696.87	327.04	521.49	42.39	-1133.62	415.26	2976.96	627.56
b4	0.3	16	3	16.63	23.45	-1521.77	1054.71	412.65	103.81	-960.12	246.85	3835.09	1192.57
b4	0.3	18	6	29.57	3.61	-678.77	68	226.93	27.17	-802.21	95.27	2001.33	253.61
b5	0.06	4	3	1.9	2.69	-931.72	212.2	588.47	158.25	-2902.32	579.51	6364.39	1367.3
b5	0.06	5	4	17.52	0.32	-2797.51	1710.24	289.26	62.17	-3516.15	504.51	12874.8	1004.67
b5	0.06	6	3	4.6	4.33	-1559.52	723.16	287.35	42.12	-2654.86	327.47	3350.95	952.94
b5	0.06	7	2	23.55	5.75	-1477.47	1140.61	91.64	35.17	-941.84	87.71	2566.52	863.97
b5	0.06	8	5	1.12	1.41	-2626.94	1037.92	541.36	74.67	-1848.23	457.99	4707.06	1453.25
b5	0.06	14	2	34.75	2.05	-865.63	189.09	316.69	8.31	-1207.78	154.48	2073.69	240.21
b5	0.18	3	4	14.08	7.64	-2314.3	449.77	610.91	132.38	-654.71	168.93	3799.57	2015.14
b5	0.18	4	2	59	4	-168.62	61.58	67.85	9.79	-982.79	128.74	2012.13	342.44
b5	0.3	3	6	7.97	7.02	-984.31	900.95	385.46	64.54	-1900.4	687.14	5744.65	1187.53
b5	0.3	6	6	43.75	9.64	-451.02	301.34	401.04	91.81	-759.51	458.23	2093.01	1034
b5	0.3	13	6	9.88	7.1	-1156.69	145.67	620.46	103.9	-2326.15	1112.36	6779.29	5622.37
b5	0.3	23	2	69.45	3.35	-699.94	22.48	126.75	33.26	-350.38	21.03	2205.91	385.94
b5	0.3	27	4	57.23	1.27	-975.64	58.88	304.4	24.22	-519.07	26	1392.64	103.09
b5	0.3	29	11	6.74	6.94	-1677.7	805.46	799.65	166.17	-1196.59	261.76	3618.69	769.19
b6	0.06	3	1	19.2	0	-911.62	0	112.45	0	-627.79	0	3455.15	0
b6	0.06	4	4	12.2	12	-595.24	200.93	531.67	152.07	-2000.07	1450.57	4302.21	2809.88
b6	0.18	4	2	38.75	13.95	-451.42	197.66	284.65	214.85	-727.58	163.51	2624.78	298.66
b6	0.18	5	4	22.28	4.69	-1894.09	482.12	392.79	149.29	-1626.97	181.6	2077.68	198.42
b6	0.3	1	2	4.5	3.7	-1549.97	788.05	589.37	64.65	-1976.94	694.35	3010.75	333.71
b6	0.3	3	2	34.15	2.25	-1568.4	780.3	369.24	170.22	-1015.25	392.76	3831.99	882.63
b6	0.3	7	2	8.8	1	-862.42	353.27	190.79	18.04	-1568.59	262.38	3286.99	693.28
b6	0.3	9	5	8.08	7.75	-1524.02	163.41	758.11	172.01	-1753.12	673.51	5378.29	1127.27
b7	0.06	3	2	0	0	-2427.45	1182.67	939.04	115.5	-1591.56	484.79	4660.71	1874.17
b7	0.06	4	7	40.36	24.49	-1888.38	717.5	317.74	126.46	-998.06	187.83	5886.52	2394.15
b7	0.06	10	5	21.34	11.66	-647.44	330.41	395.59	36.5	-955.59	333.87	2242.45	627.2
b7	0.06	12	1	24.5	0	-570.06	0	641.43	0	-1219.3	0	1778.77	0
b7	0.06	15	2	49.5	0.7	-193.52	13.75	401.51	63.67	-256.12	37.58	634.17	141.78
b7	0.18	2	10	2.42	4.45	-2945.26	1426.46	513.92	91.61	-3132.55	2370.12	8206.11	5797.59
b7	0.18	5	2	0.25	0.05	-1634.85	216.66	687.94	7.4	-2535.12	6.11	8720.67	860.51
b7	0.18	13	3	29.3	2.3	-898.91	231.93	485.66	56.66	-1104.78	62.17	917.59	70.83
b7	0.18	21	6	32.3	12.84	-1020.65	242.24	-600.3	1878.62	-1153.76	677.96	5586.59	923.57
b7	0.18	26	8	0.65	0.68	-1809.32	792.2	736.47	69.43	-1441.83	411.34	3082.48	845.5
b7	0.18	35	6	3.53	5.87	-1210.03	110.79	738.7	225.55	-1329.8	437.37	3077.55	1250.57
b7	0.3	5	4	19	2.49	-2650.45	55.41	442.19	48.24	-1965.72	218.88	4111.45	620.02
b7	0.3	7	3	14.17	17.62	-1553.55	1039.99	90.08	712.79	-904.45	488.96	3684.11	1420.94
b7	0.3	15	6	3.5	4.01	-2477.68	688.4	791.09	110.12	-1790.2	494.71	3395.72	731.9
b7	0.3	19	6	11.9	12.83	-1377.34	535.51	515.56	156.96	-1114.5	233.57	3889.86	859.33
b7	0.3	24	6	15.95	8.09	-787.04	231.95	253.29	70.66	-1381.28	419.18	4685.99	2263.75
b8	0.06	3	3	40.07	9.47	-1043.47	439.88	149.97	36.89	-1407.07	99.35	3523.58	897.37
b8	0.06	7	2	1.1	0.6	-456.96	18.78	600.52	28.93	-3046.83	542.16	5338.32	273.89
b8	0.06	12	3	2.65	3.25	-773.03	134.65	349.52	104.3	-2259.85	1367.09	3919.08	1597.71
b8	0.06	25	13	8.73	15.59	-2602.6	1110.27	409.51	141.65	-1608.75	482.7	5280.13	4732.7
b8	0.06	28	4	0.25	0.29	-2583.43	734.71	347.21	68.12	-1770.33	310.14	3501.49	714.12
b8	0.06	45	20	0.71	2.35	-2233.41	702.4	687.45	148.83	-1509.45	472.39	2924.56	1446.35
b8	0.18	6	23	1.1	2.62	-2480.48	804.74	816.07	181.46	-2111.56	750.16	3987.97	1587.48
b8	0.18	20	13	16.27	17.68	-1145.88	706.6	444.3	132.37	-2543.18	1084.79	4503.48	2622.08
b8	0.18	25	2	12.9	11	-1020.32	108.5	125.12	6.38	-1867.88	288.04	4982.33	332.41
b8	0.18	30	4	14.77	2.08	-223.18	46.31	305.23	22.15	-1667.23	292.14	1537.17	132.06
b8	0.18	52	5	9.48	6.57	-737.32	199.71	495.3	30.51	-2108.06	199.09	4657.65	864.25
b8	0.18	54	17	2.68	5.24	-2707.64	1308.09	641.13	175.02	-1875.41	1065.75	3238.19	1563.1
b8	0.3	3	44	0.86	3.03	-1981.91	793.67	715.59	138.42	-1906.75	770.79	4878.93	962.79
b8	0.3	23	19	6.38	9.66	-1269.28	557.82	515.16	102.66	-2209.88	2695.75	4638.74	1215.08
b8	0.3	36	13	11.82	17.24	-1810.96	740.33	533.64	115.58	-2725.65	2749.96	3650.97	1680.19
b8	0.3	50	12	16.19	18.62	-1035.37	553.16	665.89	113.33	-1286.63	689.53	3957.91	2104.55
b8	0.3	82	13	39.74	23.23	-989.18	726.65	251.56	89.62	-1064.11	728.16	3005.52	1686.26
b8	0.3	104	5	62.5	26.7	-486.59	431.17	93.64	21.56	-815.99	493.02	3233.34	1293.15
c1	0.06	1	3	0.43	0.29	-935.21	97.66	665.72	14.07	-2435.55	56.46	1622.24	25.15
c1	0.06	5	3	2.07	1.86	-2582.18	788.62	509.56	112.91	-2979.7	1252.06	4436.22	747.68
c1	0.06	6	4	14.4	7.63	-628.18	471.34	276.35	64.04	-1902.82	562.25	2814.86	366.3
c1	0.06	9	3	0.47	0.45	-1075.77	300.76	731.07	208.51	-1382.19	59.74	4573.76	419.71
c1	0.18	1	5	2.22	1.36	-1039.97	933.36	703.88	155.36	-2650.35	703.67	5862.39	1313.11
c1	0.3	1	3	0.6	0.85	-1398.25	603.18	965.16	161.21	-1559.75	107.91	4770.36	372.28
c1	0.3	2	4	10.6	1.78	-1496.16	80.05	531.22	28.69	-2542.77	357.58	6590.75	445.25
c1	0.3	10	5	20.94	18.6	-884.03	343.95	238.81	71.31	-1828.51	554.29	4277.57	948.44
c3	0.18	1	2	6.6	1.8	-2531.14	54.6	379.89	14.53	-2105.37	403.89	3862.08	12.78
c3	0.3	1	1	32.2	0	-588.29	0	471.42	0	-3182.97	0	5775.04	0
c4	0.06	1	4	0.9	0.32	-1627.26	134.52	775.2	61.71	-3185.04	305.05	11165	119.2
c4	0.06	8	5	7.88	1.5	-3809.4	958.27	998.52	100.68	-1548.14	755.48	1499.18	353.16
c4	0.06	14	4	21.48	3.43	-2095.91	526.02	251.36	127.06	-1162.65	599.42	3038.67	1728.09
c4	0.06	20	14	3.29	4.73	-2378.88	828.99	866.29	86.41	-2450.74	762.59	4796.33	2473.65
c4	0.06	25	3	8.87	6.28	-1430.53	782.35	389.38	134.2	-2225.63	788.74	4606.66	1411.78
c4	0.06	34	5	4.46	2.11	-2304.58	1011.57	713.69	63.98	-2916.8	891.68	5284.79	3917.83
c4	0.18	1	2	6.55	0.25	-468.54	254.55	577.71	10.4	-3226.99	162.2	1851.41	67.71
c4	0.18	3	11	13	19.99	-2276.53	1082.47	604.54	271.76	-1694.05	698.04	3236.24	1751.88
c4	0.18	8	3	22.6	31.4	-1504.44	755.09	532.45	348.92	-1174.05	271.02	2494.71	1106.7
c4	0.18	12	3	23.53	24.49	-2595.25	1264.93	379.37	54.4	-1260.77	374.01	3183.08	392.56
c4	0.18	17	3	5.57	3.43	-656.36	176	440.33	15.21	-2673.92	187.02	3123.65	1014.92
c4	0.18	31	10	3.02	5.45	-2447.57	1358.9	482	83.11	-1296.39	610	2907.75	1256.46
c4	0.3	4	25	7.83	11.66	-2870.89	1944.85	569.08	117.29	-3365.91	3020.9	8123.89	6778.96
c4	0.3	24	12	47.71	29.21	-562.91	645.35	252.74	75.93	-1054.24	589.63	2719.21	1851.53
c4	0.3	39	43	8.06	9.81	-2513.31	1099.62	710.39	145.56	-1184.37	514.78	4611.39	1424.14
c4	0.3	50	12	1.49	2.68	-1973.78	903.71	618.77	88.9	-1289.41	512.84	4334.46	2476.6
c4	0.3	64	10	11.16	4.99	-1650.1	707.66	377.89	1094.53	-1215.19	435.53	4527.92	1880.32
c4	0.3	78	16	24.11	18.49	-1426.39	1023.34	324.94	94.43	-2501.63	2481.62	4450.73	2566.13
c5	0.06	1	10	9.25	8.17	-1826.15	194.82	650.56	176.19	-1958.36	839.68	2768.49	1535.16
c5	0.06	7	5	1.2	0.82	-3334.58	1225.04	619.31	124.24	-3466.93	280.01	8964.93	3331.07
c5	0.06	10	5	2.92	3.29	-517.09	61.48	538.14	186.21	-2993.39	165.86	3711.5	1511.02
c5	0.06	15	5	33.6	25.13	-1100.32	731.33	136.72	17.81	-922.37	583.16	2073.7	1786.38
c5	0.06	25	16	4.95	5.77	-2170.2	1008.56	472.43	217.21	-3072.01	2970.5	6092.75	1892.43
c5	0.18	1	1	34.3	0	-599.27	0	145.02	0	-1124.58	0	1184.15	0
c5	0.18	2	3	1.7	1.41	-2432.77	304.41	592.67	159.64	-920.27	27.54	2788.64	435.65
c5	0.18	5	4	5.3	4.86	-1204.8	489.53	606.55	106.23	-1315.22	339.92	3976.03	1020.81
c5	0.18	9	3	33.73	38.86	-1978.08	1237.49	685.3	233.75	-1877.88	713.26	8528.27	3515.12
c5	0.3	9	40	6.64	13.55	-2307.17	1123.46	584.02	137.36	-1278.72	552.6	4427.35	1233.99
c5	0.3	16	23	0.65	1.16	-2430.48	701.44	805.37	121.83	-1697.42	553.73	4089.59	1158.5
c5	0.3	26	5	1.54	0.39	-1568.9	491.67	226.58	46.05	-1306.78	148.57	5146.61	1329.43
c5	0.3	72	23	13.56	19.37	-1951.81	847.77	564.35	221.45	-1707.4	936.69	4449.47	2640.85
c5	0.3	82	7	43.91	33.39	-516.13	302.59	119.06	33.65	-931.3	775.25	3047.28	4088.85
c5	0.3	96	17	28.67	20.93	-1110.31	685.87	232.19	80.18	-1191.47	622.88	3393.15	1219.84
c6	0.06	4	2	18.6	15.6	-1022.46	163.54	302.49	171.05	-2474.86	722.78	3458.15	2538.09
c6	0.06	7	5	3.68	5.11	-2632.99	524.17	767.66	26.61	-2401.57	894.74	2441.66	719.54
c6	0.18	1	3	21.63	15.33	-791.69	404.59	350.07	184.14	-2101.22	278.14	5352.18	82.7
c6	0.3	1	2	46.7	5	-1497.09	238.33	329.51	76.25	-1408.18	1120.29	11283.3	10525.8
c6	0.3	2	2	19.3	19.3	-2632.79	2222.31	735.15	128.62	-1081.27	237.7	3800.18	1229.28
c6	0.3	6	4	7.25	4.34	-1878.97	1218.46	644.74	201.38	-2905.53	948.99	3617.34	1180.69
c6	0.3	7	1	14	0	-794.75	0	124.87	0	-1552.58	0	2512.98	0
c7	0.06	1	5	3.76	5.11	-2217.19	996.46	615.37	87.32	-1659.01	1614.85	3261.97	2248.61
c7	0.18	6	8	0.7	0.52	-1463.82	880.7	609.18	231.14	-2216.78	468.18	3443.66	646.25
c7	0.18	19	7	6.46	14.61	-1784.06	517.73	538.98	71.86	-2693.99	1567.52	8698.25	5960.1
c7	0.18	22	3	23.47	3.3	-404	188.25	491.02	34.52	-1391.95	996.22	1355.74	555.16
c7	0.18	30	8	4.34	8.32	-3154.4	1332.7	745.58	117.11	-2090.5	437.46	2916.82	667.11
c7	0.18	34	9	16.16	10.84	-901.05	368.41	605.31	128.52	-1514.12	733.27	3184.15	1769.21
c7	0.18	36	8	26.35	14.67	-1169.01	275.39	268.3	79.06	-1568.68	902.46	4141.81	1943.84
c7	0.3	2	4	5.25	4.91	-2603.64	1386.23	-146.4	615.85	-2711.59	1900.2	6617.57	4651.72
c7	0.3	9	15	11.91	10.82	-2886.45	1591.76	652.97	197.11	-940.69	363.72	4797.95	2905.38
c7	0.3	11	6	0.03	0.05	-3001.71	690.57	504.37	115.06	-1661.17	746.42	5150.69	2422.09
c7	0.3	30	5	0.1	0.2	-3607.1	497.97	768.84	66.5	-1233.38	331.06	2283.62	386.27
c7	0.3	34	4	24.58	18.72	-1013.12	975.24	181.99	45.99	-1180.68	392.8	3267.58	901.09
c7	0.3	39	7	0.34	0.5	-3104.34	869.12	923.47	102.87	-1838.42	749.47	3847.72	1595.2
c8	0.06	2	12	0.88	1.55	-1967.44	484.41	545.56	116.12	-2011.03	381.98	4461.16	1358.64
c8	0.06	7	3	1.27	0.84	-1960.24	1003.63	387.88	9.91	-1183.64	98.25	2843.88	97.15
c8	0.06	10	1	5.2	0	-2369.07	0	-195.59	0	-1902.14	0	1541.48	0
c8	0.06	13	7	1.39	2.67	-1605.45	428.77	651.2	106.99	-1928.9	309.95	3410.53	811.88
c8	0.06	27	6	9.67	6.85	-2311.76	513.62	426.31	152.48	-1302.47	284.43	2442.66	101.36
c8	0.06	30	2	50	1.1	-201.04	10.16	487.36	10.38	-291.83	10.35	766.09	127.54
c8	0.18	43	12	1.01	0.76	-1425.66	685.6	629.28	211.26	-2092.26	551.03	3140.33	796.75
c8	0.18	57	35	2.21	3.19	-1883.78	1145.75	659.91	153.19	-2284.81	881.61	4725.53	3798.41
c8	0.18	70	25	6.81	4.15	-1265.87	457.85	650.69	129.85	-2324.76	881.38	2299.98	1514.53
c8	0.18	72	19	12.34	14.14	-1535.87	656.16	399.32	111.53	-1722.57	864.57	3037.25	1588.41
c8	0.18	78	3	5.97	4.18	-1159.61	162.55	159	18.04	-1685.6	543.43	8025.99	6429.52
c8	0.18	101	19	5.63	11.78	-1552.33	778.75	520.16	153.78	-2041.94	568.17	4691.23	5132.33
c8	0.3	23	24	0.91	2.2	-2385.77	1143.15	916.71	135.38	-1957.2	1015.4	5143.56	1823.73
c8	0.3	39	15	6.78	6.61	-2175.12	983.64	583.31	142.96	-2119.98	1290.92	7331.71	7628.91
c8	0.3	76	14	14.85	22.75	-1272.94	584.3	163.5	361.98	-2679.22	1840.54	6832.24	4220.6
c8	0.3	85	18	1.83	5.01	-2290.91	931.48	489.34	121.32	-1306.33	536.16	4126.46	1333.67
c8	0.3	104	27	1.81	2.54	-2916.71	1132.26	624.12	113.65	-1310.26	323.05	3612.63	1270.08
c8	0.3	120	22	8.51	14.1	-1454.75	1275.76	504.43	226.55	-2177.66	1170.09	4754.85	2066.23
d1	0.06	1	2	6.25	6.15	-1245.73	920.77	658.64	230.53	-1811.62	713.81	3016.48	24.57
d1	0.3	2	3	0.2	0.28	-2285.32	1052.46	518.2	182.74	-1562.51	752.31	6455.14	2654.8
d1	0.3	4	2	88.25	2.05	-45.66	11.25	71.49	3.65	-490.51	1.86	193.99	12.01
d2	0.06	1	1	0	0	-2226.59	0	978.22	0	-1039.53	0	2844.66	0
d3	0.18	1	1	4.7	0	-2014.98	0	323.91	0	-2227.57	0	4186.05	0
d4	0.06	4	13	12.7	17.68	-3358.55	1037.08	780.24	169.08	-1610.3	569.29	1641.14	657.66
d4	0.06	5	15	5.37	4.06	-4237.73	2270.17	967.52	141.51	-1129.09	800.45	1663.98	1679.46
d4	0.06	21	4	31.8	10.39	-402.82	378.9	111.11	35.57	-2262.08	1342.82	3703.21	3378.83
d4	0.06	30	15	5.96	9.62	-2467.93	656.42	625.01	165.02	-2359.6	998.94	5079	3583.96
d4	0.06	35	8	33.82	14.29	-2024.2	1270.38	195.07	35.27	-3083.47	1219.41	5581.82	2284.79
d4	0.06	39	6	5	4.38	-3395.81	964.73	736.72	156.54	-1378.76	838.11	2288.59	1887.7
d4	0.18	6	15	6.4	6.56	-1773.1	714.61	409.31	72.94	-1909.88	2212.3	3279.89	2080.99
d4	0.18	46	22	4.41	8.87	-2962.7	3348.17	679.68	129.75	-3602.98	2874.44	5135.96	3504.91
d4	0.18	52	22	31.3	25.11	-1398.03	784.66	327.05	55.32	-1801.53	1879.41	2581.13	2079.97
d4	0.18	65	5	54.22	19.69	-370.22	329.4	137.07	61.68	-1021.4	456.97	2245.55	2714.11
d4	0.18	113	47	3.02	8.22	-2406.23	1296.3	734.66	209.51	-2551.21	2263.29	2478.29	1171.84
d4	0.18	126	28	5.46	10.13	-2212.1	1568.98	566.8	106.97	-1754.31	1565.87	2840.93	1094.82
d4	0.3	82	6	63.53	2.64	-50.5	41.65	141.77	25.29	-421.72	99.81	1078.31	633.74
d4	0.3	198	120	4.44	9.8	-2807.65	1367.1	808.13	167.73	-1157.37	385.85	4988.17	1138.7
d4	0.3	233	43	14.78	19.77	-1247.21	769.35	372.04	114.65	-1317.09	678.8	4707.17	2075.64
d4	0.3	263	33	36.67	27.6	-767.16	854.1	231.2	119.97	-1798.02	2305	3858.66	4806.46
d4	0.3	280	56	7.08	14.36	-2449.37	1249.68	760.18	232.21	-2508.44	7115.09	4350.61	3884.52
d4	0.3	290	64	10.73	15.97	-2255.49	1137.91	486.75	99.97	-1050.24	293.24	4899.54	1114.51
d5	0.06	1	2	5.8	1.4	-2652.32	155.06	530.53	20.1	-2646.18	332.69	3953.18	412.2
d5	0.06	8	1	23.5	0	-450.56	0	67.95	0	-1168.12	0	2655.65	0
d5	0.06	9	5	15.58	14.63	-1813.25	1144.16	388.53	179.33	-1518.58	250.77	5101.27	2542.88
d5	0.06	11	4	3.4	2.67	-3743.07	1177.17	574.91	139.41	-1400.8	390.55	3697.73	2175.19
d5	0.18	1	4	36.8	8.25	-592.72	222.33	142.14	74.38	-2094.6	346.73	2694.41	967.78
d5	0.3	1	3	24.2	28.47	-1296.54	493.88	399.65	71.77	-1099.04	299.18	5123.71	983.14
d5	0.3	4	2	20.7	12.9	-1406.26	473.49	485.9	95.23	-1250.47	813.28	2465.27	1504.35
d5	0.3	5	5	5.46	10.92	-3059.33	978.78	779.58	169.7	-844.83	104.36	4745.1	782.98
d5	0.3	7	1	26.1	0	-647.91	0	108.86	0	-786.15	0	1129.6	0
d5	0.3	12	3	3.4	4.6	-1479.99	459.79	704.26	124.81	-1432.15	214.97	4320.05	1173.02
d6	0.3	1	1	57.6	0	-1025.89	0	264.36	0	-1431.43	0	14824.8	0
d7	0.18	1	5	6.4	4.12	-1735.21	556.04	611.27	210.16	-2431.25	1080.46	2550.74	720.32
d8	0.06	1	3	10.83	8.83	-1056.71	961.19	623.37	144.6	-1131.85	385	2429.13	611.64
d8	0.18	1	6	7.52	1.93	-1502.6	391.43	483.88	161.21	-2140.97	640.65	1998.77	331.49
d8	0.18	17	9	5.84	4.47	-953.71	406.46	332.98	75.18	-2669.47	646.04	3510.61	1377.56
d8	0.18	24	17	0.95	0.6	-3068.59	803.04	521.03	99.82	-3566.45	422.14	10990.5	3828.65
d8	0.18	34	19	5.26	5.55	-2205.43	1182.19	683.12	158.24	-2028.79	697.36	3878.74	2888.68
d8	0.18	46	13	2.92	3.52	-1690.4	331.59	717.54	215.43	-2427.05	847.16	3346.98	1490.27
d8	0.18	62	3	40	27.66	-530.25	196.75	187.91	81.29	-1139.92	1039.68	2336.68	2101.39
d8	0.3	15	19	0.35	1.29	-2502.23	763.95	778.73	117.14	-1859.83	383.51	7015.49	1858.02
d8	0.3	18	7	3.24	5.87	-3007.88	1256.39	699.43	160.66	-975.93	254.14	3050.72	1913.45
d8	0.3	22	4	0.05	0.09	-1492.11	483.17	612.19	143.54	-1898.1	85.91	8235.96	1362.33
d8	0.3	27	4	24.58	41.41	-1247.9	1145.81	226.29	98.62	-1420.91	704.14	3797.29	2289.31
d8	0.3	34	3	22.3	27.23	-1787.35	544.98	522.49	143.78	-3056.9	2186.55	8118.32	5005.5
d8	0.3	40	5	91.46	0.72	123.1	75.95	205.7	63.23	-133.5	72.68	190	15.95
e4	0.18	1	1	3.6	0	-1791.45	0	367.37	0	-1141.58	0	6744.88	0
e6	0.3	1	1	0	0	-1904.77	0	568.92	0	-1883.02	0	4421.55	0
f1	0.06	1	1	67.1	0	-1456.11	0	88.9	0	-1204.51	0	4755.78	0
f2	0.18	1	2	0.2	0.1	-2962.48	320.11	655.76	24.9	-3452.11	32.87	11345.2	164.83
f3	0.18	1	1	13.6	0	-3003.89	0	439.15	0	-2112.34	0	7471.53	0
f5	0.3	1	2	11.05	0.65	-1071.72	114.18	345.25	383.59	-1201.17	270	1899.83	81.95
f6	0.06	1	5	26.04	32.88	-1023.9	190.55	466.73	273.94	-1557.15	433.31	6303.16	2634.84
f6	0.18	1	1	0.2	0	-302.72	0	365.67	0	-1078.86	0	2846.66	0
f6	0.3	3	5	3.04	2.51	-1500.12	655.47	855.12	30.34	-2625.73	470.14	3977.06	1360.89
f6	0.3	5	2	57.4	41.9	-1672.34	1567.09	74.32	41.1	-2713.27	1950.72	8156.77	5111.57
f6	0.3	9	3	8.37	11.41	-1834.35	1113.41	450.34	147.25	-1747.01	844.8	5436.5	1782.49
f6	0.3	11	1	8.4	0	-2208.83	0	-72.86	0	-2187.79	0	6725.16	0
f6	0.3	12	2	21.8	16.2	-718.54	277.86	320.17	49.26	-1104.48	552.14	2966.89	977.93
f7	0.06	1	1	62.5	0	-164.85	0	181.51	0	-656.34	0	3431.93	0
f7	0.18	1	1	0.4	0	-1277.74	0	621.25	0	-1404.06	0	2139.99	0
f7	0.3	1	2	12.7	3.3	-1393.21	389.61	394.1	107.27	-1428.42	173.2	4070.1	224.78
f8	0.18	1	1	0.6	0	-875.26	0	668.28	0	-3178.27	0	3239.26	0
f8	0.3	1	2	9.05	1.05	-1154.6	78.11	710.3	67.07	-1535.99	335.53	4745.23	1434.31
g2	0.3	1	1	81.7	0	-320.02	0	202.08	0	-532.97	0	1983.02	0
g3	0.3	1	1	81.4	0	-287.92	0	92.06	0	-565.57	0	1834.35	0
g5	0.3	1	4	16.22	15.02	-1768.12	1292.57	558.64	281.85	-1926.61	961.45	5150.2	3108.93
g6	0.3	1	3	13.63	0.6	-3024.65	91.9	123.89	8.16	-4806.72	116.82	13290.8	119.84
g6	0.3	4	6	4.67	3.72	-800.79	116.75	423.82	149.79	-1787.66	395.29	4885.29	1190.42
g7	0.18	1	1	8.7	0	-2421.35	0	258.33	0	-1074.93	0	1762.34	0
g7	0.3	1	2	19.65	10.05	-1086.62	425.47	230.02	34.03	-1621.28	427.52	3982.49	1077.14
g8	0.3	1	1	9.2	0	-613.52	0	475.68	0	-1770.7	0	6172.36	0
h4	0.3	1	2	42.25	0.75	-6547.92	4880.62	141.74	14.51	-706.79	149.29	3429.25	572.53
h5	0.3	1	1	37.5	0	-1914.67	0	195.43	0	-525.28	0	3106.46	0

## Sheet: CYXmS
Chess Square	Parse	Cluster ID	Total Count	Sidechain SASA	stdev SASA	Sum Hydro(-)	stdev Hydro(-)	Sum Hydro(+)	stdev Hydro(+)	Sum Polar(-)	stdev Polar(-)	Sum Polar(+)	stdev Polar(+)
a1	0.06	4	5	0	0	135.15	39.18	465.14	162.14	231.26	46.62	37.72	8.33
a1	0.06	6	2	0	0	106.24	17.92	342.86	3.04	128.79	12.97	14.09	6.06
a1	0.18	1	1	0	0	40.56	0	614.38	0	136.13	0	19.82	0
a4	0.18	1	1	0	0	-263.5	0	309	0	217.17	0	11.23	0
a6	0.06	1	1	0	0	305.28	0	622.32	0	248.71	0	54.59	0
a6	0.18	1	2	0	0	120.36	76.67	573.38	249.71	235.49	5.71	36.18	27.32
a7	0.18	1	2	0	0	199.98	38.39	736.95	186.86	284.6	40.71	12.64	12.64
a8	0.06	1	4	0	0	87.18	137.91	404.33	268.48	263.77	61.57	58.59	22.67
a8	0.18	1	2	0	0	-105.48	210.94	940.03	88.74	168.62	35.66	20.26	9.61
a8	0.18	3	3	0	0	4.19	53.33	637.52	51.57	125.75	19.03	14.68	4.91
b1	0.06	1	3	0	0	194.46	45.84	856.38	36.54	215.97	26.31	14.96	21.16
b1	0.06	2	2	0	0	178.39	5.75	527.38	98.11	353.04	46.72	64.14	31.79
b1	0.06	7	4	0	0	-28.2	29.35	284.49	35.04	198.93	12.19	12.92	0.7
b1	0.06	10	3	0	0	72.91	21.07	327.17	64.9	107.04	4.4	11.74	1.28
b1	0.18	1	8	0	0	109.79	14.21	540.47	57.87	207.67	22.44	0	0
b1	0.18	5	2	0	0	78.57	0.01	454.36	15.35	192.88	11.3	0	0
b1	0.3	4	2	0	0	-65.46	105.45	355.79	78.67	170.94	84.59	20.83	20.83
b1	0.3	5	2	0	0	-1296.67	389.83	986.89	153.95	248.76	1.94	76.96	14.72
b1	0.3	7	6	0	0	75.26	86.87	796.63	51.58	290.58	32.04	38.65	10.57
b1	0.3	8	2	0	0	125.07	5.98	592.38	118.22	268.43	6.18	44.4	4.18
b1	0.3	13	7	0	0	248.95	21.58	720.18	72.34	307.42	20.88	11.4	1.08
b1	0.3	21	9	0	0	242.73	25.27	734.34	35.37	283.17	23.74	0	0
b1	0.3	29	2	0	0	299.98	7.88	993.34	17.99	233.23	15.5	0	0
b3	0.06	1	1	0	0	1.67	0	0.63	0	0.48	0	0.06	0
b4	0.06	1	1	0	0	-442.22	0	367.75	0	284.42	0	82.48	0
b4	0.18	1	4	0	0	144.62	36.09	435.12	27.11	126.34	4.84	11.95	3.45
b4	0.3	1	1	0	0	180.28	0	235.82	0	69.55	0	23.26	0
b5	0.06	1	2	0	0	93.68	136.86	406.71	57.43	93.16	1.4	8.91	8.91
b5	0.3	1	5	0	0	196.06	72.28	587.57	197.72	233.77	59.36	14.52	18.06
b5	0.3	6	1	0	0	85.13	0	362.09	0	186.29	0	0	0
b6	0.06	1	1	0	0	76.9	0	308.28	0	199.06	0	31	0
b6	0.18	1	1	0	0	109.59	0	893.78	0	345.03	0	0	0
b6	0.3	1	5	0	0	184.45	113.8	974.16	273.23	262.48	36.65	23.31	12.5
b7	0.06	1	1	0	0	206.13	0	304.01	0	245.68	0	12.9	0
b7	0.18	1	1	0	0	211.64	0	233.72	0	275.88	0	84.36	0
b7	0.18	2	5	0	0	162.85	81.96	798.41	202.03	263	52.29	16.05	10.82
b7	0.18	4	2	0	0	35.99	22.36	452.96	95.39	234.41	26.53	37.2	14.32
b7	0.18	8	2	0	0	168.71	18.47	115.95	8.78	134.29	47.79	10.14	0.04
b7	0.3	1	3	0	0	68.8	172.29	691.44	88.53	219.17	45.57	35.37	28.89
b7	0.3	3	3	0	0	-113.14	62.35	519.83	16.23	158.74	21.39	0	0
b8	0.06	1	3	0	0	132.64	115.63	455.68	194.64	236.56	116.6	43.8	39.12
b8	0.06	3	3	0	0	199.45	57.19	372	120.66	185.71	63.84	22.86	19.36
b8	0.06	5	7	0	0	142.61	18.94	609.64	28.01	291.34	13.85	0	0
b8	0.06	8	3	0	0	103.69	11.07	655.72	19.25	237.21	8.45	0	0
b8	0.06	11	2	0	0	147.76	16.97	602.89	9.35	221.68	21.96	0	0
b8	0.06	22	12	0	0	-320.85	111.4	634.29	33.05	294.55	30.6	0	0
b8	0.06	32	6	0	0	144.81	6.97	988.95	41.7	207.07	13.05	0	0
b8	0.18	8	2	0	0	18.01	3.92	379.09	148.08	123.15	20.79	41.61	2.3
b8	0.18	15	4	0	0	63.6	51.59	398.4	28.74	255.04	13.18	18.22	5.79
b8	0.18	20	9	0	0	-144.22	500.97	912.51	198.66	227.44	54.46	14.87	21.99
b8	0.18	25	4	0	0	63.73	5.35	632.59	58.13	81.28	22.67	18.79	2.89
b8	0.18	26	8	0	0	135.41	43.4	664.88	187.61	190.4	53.87	20.98	15.6
b8	0.18	29	2	0	0	-605.68	267.61	443.47	80.81	290.51	61.84	25.89	16.05
b8	0.18	32	3	0	0	164.39	23.49	476.63	86.32	230.99	57.96	14.51	20.52
b8	0.3	15	16	0	0	190.45	48.73	553.06	199.44	267.25	57.63	51.67	43.79
b8	0.3	43	17	0	0	121.04	80.85	824.43	119.68	258.17	29.25	33.8	14.73
b8	0.3	51	7	0	0	228.32	113.56	525.9	141.07	251.22	27.84	37.5	27.21
b8	0.3	55	5	0	0	-54.16	333.06	370.43	131.07	257.24	125.83	21.54	17.73
b8	0.3	59	8	0	0	96.56	86.41	544.6	118.65	218.41	60.17	29.65	23.16
b8	0.3	67	24	0	0	175.53	91.93	930.08	201.79	217.82	55.68	27.63	20.42
b8	0.3	77	11	0	0	278.95	19.77	835.61	139.63	277.88	47.07	3.74	4.95
b8	0.3	90	7	0	0	170.55	40.76	570.04	53.56	164.09	81.13	35.22	2.94
c1	0.06	1	2	0	0	234.89	27.41	702.92	34.16	375.18	1.4	20.07	4.13
c1	0.06	3	2	0	0	-17.22	28.08	652.95	349.07	182.26	40.85	38.53	3.82
c1	0.06	4	4	0	0	38.58	165.91	678.92	47.09	261.82	24.27	47.96	11.07
c1	0.18	1	3	0	0	172.98	73.89	388.95	243.86	160.36	61.1	21.77	15.53
c1	0.3	2	8	0	0	112.63	98.02	579.52	127.96	170.78	30.62	18.26	3.45
c1	0.3	9	2	0	0	-1064.3	1375.57	797.89	168.48	258.74	72.75	48.65	20.12
c1	0.3	16	1	0	0	126.56	0	130.65	0	161	0	0	0
c1	0.3	19	11	0	0	144.71	51.19	546.05	52.92	260.32	16.65	39.67	7.77
c1	0.3	28	4	0	0	159.91	111.84	821.8	269.25	210.26	55.68	36.06	31.39
c1	0.3	29	4	0	0	108.48	70.27	428.62	92.37	81.84	46.74	15.25	15.27
c2	0.3	1	2	0	0	-116.81	100.78	420.8	1.3	170.47	23.65	0	0
c3	0.18	1	1	0	0	14.57	0	119.25	0	69.56	0	9.8	0
c3	0.3	1	1	0	0	-287.31	0	306.4	0	245.92	0	54.1	0
c4	0.06	1	2	0	0	110.9	15.53	788.64	99.15	112.35	15.46	11.55	1.88
c4	0.18	1	2	0	0	-193.31	91.84	710.46	105.93	252.08	27.46	43.57	2.84
c4	0.18	2	3	0	0	-88.14	205.79	594.21	91.77	107.79	38.37	5.39	3.82
c4	0.18	5	3	0	0	93.86	28.86	411.02	132.73	167.94	39.99	0	0
c4	0.18	9	3	0	0	-72.84	194.94	1081.65	50.35	143.47	59.91	11.39	8.06
c4	0.18	12	2	0	0	181.01	16.57	707.96	72.99	214.53	4.71	16.65	0.1
c4	0.18	18	4	0	0	279.11	27.37	554.27	25.24	279.75	12.71	0	0
c4	0.18	21	7	0	0	248.54	37.7	534.61	36.34	252.04	20.31	0	0
c4	0.18	24	3	0	0	190.92	20.83	728.3	62.64	209.19	19.15	14.62	4.17
c4	0.18	30	3	0	0	212.21	42.55	726.72	41.17	176.31	12.73	31.19	8.81
c4	0.3	3	3	0	0	349.71	28.92	925.94	33.65	96.72	9.62	23.2	0.39
c4	0.3	7	2	0	0	327.99	1.76	732.72	105.3	104.56	4.04	20.67	0.55
c4	0.3	11	6	0	0	-184.93	556.81	460.59	207.38	169.79	52.82	24.93	21.73
c4	0.3	23	2	0	0	-333.9	46.2	396.62	7.29	96.85	8.01	44.32	1.73
c4	0.3	27	15	0	0	59.04	146.68	827.24	157.57	213.7	65.06	19.39	15.99
c5	0.06	1	2	0	0	168.52	71.29	930.91	239.83	166.76	32.93	24.45	10.65
c5	0.06	2	3	0	0	272.73	48.5	449.01	57.94	262.64	16.86	28.79	20.73
c5	0.18	1	1	0	0	243.92	0	730.45	0	190.26	0	25.64	0
c5	0.3	1	2	0	0	210.66	55.41	915.04	40.48	-2394.35	24174.1	0	0
c5	0.3	3	3	0	0	257.48	31.53	506.47	48.87	298.06	17.01	21.87	0.37
c5	0.3	9	3	0	0	177.21	17.87	643.21	157.37	283.29	59.81	47.44	35.96
c5	0.3	11	1	0	0	98.16	0	271.97	0	93.88	0	46.1	0
c5	0.3	12	6	0	0	97.47	166.5	643.94	189.16	189.42	54.37	13.53	14.95
c5	0.3	16	2	0	0	261.06	2.71	357.7	5.42	213.6	2.35	16.29	1.11
c6	0.18	1	2	0	0	121.02	10.17	575.48	322.38	28.26	7.88	4.87	4.87
c6	0.3	1	10	0	0	62.13	85.15	819.21	305.24	264.89	63.78	27.84	20
c7	0.18	1	4	0	0	267.96	135.44	910.97	22.24	253.75	12.4	0	0
c7	0.18	3	2	0	0	28.18	44.65	328.89	208.28	84.76	29.84	0	0
c7	0.18	5	7	0	0	157.52	20.54	653.05	46.77	241.85	8.91	8.98	0.61
c7	0.18	18	5	0	0	204.52	49.7	903.27	223.24	249.81	60.35	27.19	25.68
c7	0.3	9	14	0	0	-263.43	121.56	193.52	33.01	177.37	28.52	27.43	9.09
c7	0.3	10	5	0	0	143.21	70.57	630.41	34.5	154.37	43.5	18.71	0.43
c7	0.3	11	7	0	0	71.17	66.96	1057.53	44.9	278.7	8.41	17.33	1.07
c7	0.3	21	5	0	0	-244.92	187.05	292.69	47.78	138.94	16.33	17.92	5.18
c7	0.3	33	2	0	0	142.01	34.57	227.65	15.01	174.54	15.57	17.24	6.05
c7	0.3	34	2	0	0	227.02	28.02	867.89	6.45	302.79	96.23	47.47	26.49
c7	0.3	38	3	0	0	175.15	56.22	374.33	122.94	99.44	29.59	0	0
c7	0.3	48	14	0	0	246.79	36.57	796.29	50.21	276.86	23.82	27.06	3.87
c8	0.06	3	5	0	0	-20.74	188.57	554.07	166.66	264.06	55.79	20.76	2.1
c8	0.06	6	1	0	0	154.71	0	370.3	0	68.92	0	0	0
c8	0.18	1	2	0	0	30.35	155.65	493.08	29.01	137.51	45.15	24.38	16.08
c8	0.18	4	7	0	0	-109.74	29.14	538.06	17.92	329.94	17.22	52.83	1.87
c8	0.18	18	3	0	0	171.34	19.27	421.13	26.21	251.17	6.24	18.45	26.09
c8	0.18	22	6	0	0	136.86	55.79	839.4	173.2	267.01	53.84	16.7	37.34
c8	0.18	23	3	0	0	118.63	108.95	142.55	17.31	121.6	48.92	0	0
c8	0.18	25	3	0	0	-1321.47	792.75	830.25	238.72	225.38	56.51	31.44	38.9
c8	0.18	28	6	0	0	167.78	45.87	797.31	151.54	161.2	64.68	24.29	14.03
c8	0.3	27	39	0	0	57.27	61.28	501.92	57.14	179.37	25.89	32.47	22.84
c8	0.3	70	13	0	0	-541.42	2167.6	178.79	66.38	-1768.66	18705.4	25.9	21.07
c8	0.3	82	14	0	0	31.41	255.42	537.69	201.27	160.1	106.36	25.17	19.13
c8	0.3	85	12	0	0	165.91	56.27	625.55	191.66	230.44	89.94	28.04	25.45
c8	0.3	88	18	0	0	165.87	57.18	684.42	175.18	168.93	54.42	19.84	15.33
c8	0.3	94	7	0	0	236.1	76.7	811.38	126.92	-1719.49	17136.2	10.86	15.11
c8	0.3	99	9	0	0	246.63	38.7	755.58	32.43	262.9	21.28	24.79	3.84
d1	0.3	1	2	0	0	147.57	3.85	586.64	111.53	163.66	61.27	9.37	9.37
d4	0.06	4	4	0	0	-113.83	226.75	533.7	165.35	167.27	137.29	39.54	36.42
d4	0.06	7	4	0	0	198.31	24.23	355.78	21.51	204.85	12.31	9.8	1.81
d4	0.18	2	8	0	0	-141.26	100.05	637.88	34.67	215.08	85.4	37.4	17.32
d4	0.18	20	6	0	0	131.29	66.01	371.25	79.27	127.9	39.98	0	0
d4	0.18	21	11	0	0	169.25	99.78	794.49	142.53	178.84	35	20.03	8.22
d4	0.18	30	4	0	0	-810.98	639.35	507.75	193.27	139.86	49.97	15.71	11.61
d4	0.18	32	4	0	0	159.56	74.21	800.46	159.04	229.86	56.42	26.74	9.7
d4	0.18	41	6	0	0	84.45	49.23	801.06	99.38	230.97	98.11	12.57	7.66
d4	0.18	46	10	0	0	95.69	56.99	729.65	177.84	164.38	54.38	11.09	15.75
d4	0.18	50	13	0	0	274.3	28.28	557.5	40.16	272.32	23.06	0	0
d4	0.18	56	21	0	0	188.36	39.69	756.53	58.41	204.06	14.68	13.39	3.11
d4	0.18	87	4	0	0	97.15	37.81	424.15	61.94	142.46	30.67	11.41	7.14
d4	0.3	2	11	0	0	192.83	78.79	882.85	75.63	233.82	70.93	10.59	11.48
d4	0.3	8	13	0	0	370.93	18.87	820.35	123.55	101.71	10.65	19.64	1.34
d4	0.3	23	3	0	0	110.54	110.66	855.91	33.14	296.21	33.86	11.54	8.17
d4	0.3	29	2	0	0	197.02	156.6	621.45	138.74	229.08	38.4	62.76	2.6
d4	0.3	30	3	0	0	-30.51	151.58	703.2	180.68	158.23	30.54	22.98	9.15
d4	0.3	36	11	0	0	99.19	98.3	636.24	108.66	116.18	48.72	22.03	17.51
d5	0.06	1	2	0	0	116.74	176.68	648.96	204.57	170.07	66.62	40.12	1.74
d5	0.18	1	1	0	0	144.08	0	473.57	0	75.79	0	0	0
d5	0.3	1	2	0	0	34.33	84.79	650.46	435.88	173.99	9.16	16.88	4.06
d7	0.3	1	2	0	0	-156.96	78.16	167.67	13.59	172.44	68.3	23.14	15.22
d7	0.3	7	11	0	0	174.46	44.84	490.79	107.33	232.08	40.27	20.93	5.96
d8	0.06	1	6	0	0	60.34	81.62	459.16	218.31	209	38.2	17.53	8.08
d8	0.18	1	3	0	0	114.67	51.45	550.94	246.87	229.59	6.19	23.1	14.81
d8	0.18	4	2	0	0	42.08	10.99	146.46	4.32	110.84	6.91	4.53	4.53
d8	0.3	5	4	0	0	186.79	26.41	937.34	84.05	226.94	6.98	6.28	3.63
d8	0.3	10	15	0	0	85.87	35.76	447.25	212.88	158.69	77.09	15.11	14.15
d8	0.3	21	2	0	0	43.32	48.15	509.5	23.08	242.38	31.36	30.01	30.01
d8	0.3	26	7	0	0	144.01	37.44	734.05	34.7	122.31	31.35	17.13	1.03
d8	0.3	29	2	0	0	64.01	18.83	648.29	32.63	190.07	24.54	7.26	7.26
d8	0.3	32	4	0	0	-1015.62	1349.1	825.75	129.63	250.36	50.16	13.17	8.06
d8	0.3	35	4	0	0	-114.93	130.79	334.92	11.11	121.36	90.15	29.33	17.18
d8	0.3	44	7	0	0	308.48	113.76	620.81	194.31	221.5	48.37	22.7	17.19
f6	0.06	1	3	0	0	-526.02	868.6	289.57	107.24	231.35	45.71	67.56	16.1
f6	0.18	1	9	0	0	150.76	71.38	268.6	188.5	170.98	84.32	8.02	15.48
f6	0.3	5	1	0	0	311.49	0	307.59	0	326.65	0	110.39	0
f6	0.3	6	3	0	0	217.91	124.31	255.83	51.93	233.58	46.92	73.38	19.22
f6	0.3	7	3	0	0	141.24	71.93	820.2	171.06	236.26	65.97	47.53	11.7
g4	0.18	1	1	0	0	72.4	0	1143.68	0	88.85	0	0	0
g5	0.18	1	1	0	0	198.35	0	494.51	0	175.64	0	22.39	0
g6	0.18	1	1	0	0	254.97	0	534.11	0	181.44	0	22.09	0

## Sheet: GLNmS
Chess Square	Parse	Cluster ID	Total Count	Sidechain SASA	stdev SASA	Sum Hydro(-)	stdev Hydro(-)	Sum Hydro(+)	stdev Hydro(+)	Sum Polar(-)	stdev Polar(-)	Sum Polar(+)	stdev Polar(+)
a1	.060.060	1	2	32.55	28.75	-6298.08	1675.45	1004.77	572.63	-10626.3	8736.74	10602.8	6997.88
a1	.060.180	8	3	38.83	1.17	-4016.25	773.31	766.4	265.88	-4559.9	1502.42	7032.87	4024.76
a1	.060.180	17	2	6.5	0.9	-7957.29	1913.7	1896.17	309.65	-5636.47	868.07	9188.62	459.54
a1	.060.180	18	8	13.51	15.08	-5929.81	1131.78	1312.02	117.46	-4504	1008.75	9182.52	3510.57
a1	.060.180	19	4	65.97	16.97	-2427.81	942.61	528.9	136.33	-1954.2	1028.66	3261.49	3284.92
a1	.060.180	21	8	37.14	16.57	-3759.69	1029.27	884.15	121.11	-2929.67	742.86	5311.51	3998.99
a1	.060.180	33	8	22.19	12.24	-6181.52	1559.33	1464.91	310.64	-4985.38	1918.68	9791.4	4407.24
a1	.060.300	1	1	13.9	0	-10905.2	0	1236.76	0	-3449.89	0	5461.38	0
a1	.180.060	1	3	60.8	85.98	-2340.12	91.54	1110.5	556.02	-2798.39	690.82	3545.11	360.41
a1	.180.180	1	2	13.7	13.7	-5006.85	321.17	960.97	169.99	-6021.23	780	9613.47	759.73
a1	.300.060	1	1	0	0	-6077.69	0	422.9	0	-7055.91	0	11585.6	0
a1	.300.180	1	2	71.1	15.5	-3963.71	1430.04	683.41	255.96	-2326.51	346.39	4169.04	1553.82
a1	.300.300	1	2	70.1	4.3	-2305.09	440.69	555.4	42.12	-1317.86	70.93	2809.2	113.52
a2	.180.180	1	1	98.2	0	-1624.75	0	212.27	0	-464.97	0	979.99	0
a4	.180.060	1	2	53.85	8.55	-2919.23	273.98	820.72	219.98	-3236.15	194.53	4291.34	511.51
a4	.180.180	1	2	82.1	14	-1506.97	475.51	244.41	46.88	-1109.24	580.97	1067.12	736.89
a4	.180.300	1	1	56.1	0	-3308.67	0	581.74	0	-5345.33	0	5621.98	0
a5	.300.300	1	2	43.9	4	-3969.94	973.77	1054.88	81.98	-5285.42	603.34	4711.3	22.31
a6	.180.180	1	2	59.8	29	-4507.27	3116.06	948.28	743.78	-3671.64	2769.97	4752.67	3824.77
a7	.060.180	1	1	12.6	0	-7266.84	0	1538.6	0	-5891.72	0	8117.64	0
a7	.180.060	1	4	52.62	10.34	-4120.16	1986.35	1149.92	582.49	-2540.93	998.75	6335.71	3244.86
a7	.180.180	4	4	44.27	14.4	-4700.43	1797.86	1315.84	453.24	-5343.59	1983.78	5370.78	2471.84
a7	.180.180	5	5	0	0	-5948.03	1067.91	1341.55	99.41	-3316.23	1785.79	5205.6	1980.34
a7	.300.180	1	4	23.48	30.91	-7150.42	3728.78	1451.8	583.27	-3059.26	1815.23	5495.87	3100.47
a7	.300.300	1	1	37.1	0	-5448.04	0	894.13	0	-3587.82	0	4292.07	0
a8	.060.060	1	1	80.5	0	-1226.27	0	191.96	0	-2090.89	0	1578.28	0
a8	.060.180	1	2	17.55	3.95	-4931.69	1359.44	1177.66	151.51	-4634.79	1398.05	6741.56	3425.73
a8	.060.180	5	4	13.35	3.93	-4946.59	1608.21	945.46	215.52	-6631.24	931.36	7071.69	1336.88
a8	.060.180	9	4	36.2	5.09	-3915.8	436.93	1118.62	244.69	-3162.99	1316.51	4387.66	2215.34
a8	.060.180	13	4	14.1	2.12	-9451.02	1140.38	2562.65	183.9	-4039.61	671.55	3939.58	520.05
a8	.060.180	15	4	3.13	3.82	-7955.87	1416.84	2293.27	567.32	-5091.31	925.67	12115.3	3561.9
a8	.060.180	16	2	65.85	0.35	-2373.21	27.28	612.75	16.43	-1385.15	146.71	4145.27	577.19
a8	.060.180	22	3	61.8	45.04	-4079.24	1802.72	829.04	91.93	-2381.2	1319.49	4655.41	2431.46
a8	.060.300	1	3	44.4	62.79	-6039.81	2013.21	1687.39	872.97	-5019.11	1513.92	6352.52	1776.43
a8	.180.060	1	4	40	69.28	-3532.07	822.08	1697.19	181.77	-2769.71	1236.23	6280.28	2686.46
a8	.180.060	4	2	44.65	20.75	-5236.18	3485.05	866.65	387.66	-2152.56	450.57	2916.45	1420.78
a8	.180.180	3	8	20.35	11.06	-7655.58	1952.55	921.18	78.78	-8018.72	2971.49	12399.9	1903.12
a8	.180.180	7	6	6.03	7.8	-6773.86	1279.97	1482.04	314.69	-5983.22	1789.65	9886.88	3706.07
a8	.180.180	13	6	16.57	1.14	-11872.9	547.1	2809.84	116.53	-4237.23	299.41	8234.97	805.36
a8	.180.180	14	4	40.07	11.99	-4265.52	1191.48	448.83	77.08	-2316.68	536.45	3864.62	1936.27
a8	.180.180	21	5	35.04	8.18	-5204.58	592.31	1139.95	117.99	-3140.04	502.67	6721.16	4533.61
a8	.180.180	31	5	54.22	2.03	-2436.65	153.49	865.47	61.74	-1468.24	155.46	3519.88	623.08
a8	.180.300	1	1	10.5	0	-7004.74	0	1212.59	0	-5811.22	0	14992.4	0
a8	.300.180	1	3	24.37	29.93	-12062.9	5402.35	1567.62	740.96	-3003.16	880.25	3902.03	232.22
b1	.060.180	1	3	14.5	7.08	-7757.25	2155.23	2113.33	260.98	-5359.86	1240.21	5931.83	2054.74
b1	.060.180	11	4	2.4	2.4	-6987.1	852.62	2371.45	198.43	-5626.15	572.88	7722.79	1226.1
b1	.060.180	18	5	100	200	-1883.35	662.23	328.05	117.28	-641.7	202.21	1331.15	760.31
b1	.060.180	31	15	39.67	28.8	-4532.67	1259.74	1060.37	247.7	-3229.05	1362.07	7534.22	4092.45
b1	.060.180	47	7	63.07	15.33	-2852.29	961.34	507.42	186.31	-1591.6	572.81	2198.72	1406.71
b1	.060.180	56	14	37.43	19.79	-4468.52	1394.75	891.87	243.73	-3017.88	1358.27	4046.62	1579.52
b1	.060.180	61	13	12.56	11.7	-7211.17	1628.07	1712.37	351.73	-5384.76	1839.31	10526.4	5073.76
b1	.060.300	1	1	57.9	0	-2350.6	0	345.26	0	-2964.19	0	9769.79	0
b1	.180.060	1	4	40.4	35.38	-5516.03	1433.24	1385.5	495.39	-4282.81	1177.21	4891.12	793.45
b1	.180.060	4	3	65.93	2.49	-2534.86	235.9	598.28	37.49	-2253.08	361.49	3027.48	424.28
b1	.180.060	8	1	85.6	0	-1427.44	0	200.17	0	-1302.69	0	3450.08	0
b1	.180.180	1	2	59.95	14.45	-2418.43	428.89	549.42	19.85	-2685.25	964.18	4146.06	504.73
b1	.180.180	2	3	53.37	13.36	-4124.77	1062.09	915.4	395.81	-2228.62	857.92	2898.09	860.39
b1	.300.060	1	6	30.2	26.42	-6708.86	1946.52	1100.43	490.25	-4389.25	1841.61	7262.18	3703.29
b1	.300.180	4	16	10.87	12.93	-7655.55	1663.41	1631.09	384.65	-8145.53	4613.06	10180.9	4747.26
b1	.300.180	28	19	40.47	14.39	-5562.88	1946.2	1057.3	166.44	-3367.56	1544.72	4823.93	3802.16
b1	.300.180	31	7	49.9	1.67	-5234.28	392.35	657.26	73.81	-3521.95	458.63	6426.59	718.25
b1	.300.180	39	6	72.38	21.47	-7120.9	1825.56	1515.15	388.56	-3024.72	1490.77	5536.73	2042.65
b1	.300.180	48	9	59.55	27.74	-3554.45	1296.85	603.12	150.18	-2380.12	1275.48	4737.57	2790.02
b1	.300.180	52	4	65.62	18.43	-2409.13	673.41	761.46	174.93	-2080.02	582.31	4621.92	2924.56
b1	.300.180	79	9	69.82	15.46	-2087.3	474.72	499.74	112.07	-990.8	532.14	1594.5	778.81
b1	.300.180	82	14	8.81	5.45	-8034.85	1805.3	1703.99	295.84	-5487.26	1602.53	7931.76	3696.93
b1	.300.180	87	4	90.57	4.87	-1357.58	204.68	252.63	83.84	-627.3	97.26	531.82	312.29
b1	.300.300	2	6	47.98	4.8	-3968.66	563.26	559.11	172.27	-4840.49	1141.3	6556	2127.42
b1	.300.300	9	4	20.25	5.02	-3830.23	234.58	663.04	92.3	-5891.19	465.98	11531.4	2456.64
b1	.300.300	14	8	32.51	11.87	-4227.39	1697.12	1370.31	474.07	-4294.21	1801.95	3838.31	1352.09
b1	.300.300	17	3	70.13	18.14	-1899.8	517.97	696.63	43.71	-2503.99	1030.9	3422.33	2284.78
b1	.300.300	21	1	43.9	0	-11429.4	0	1703.35	0	-12668	0	18327.2	0
b1	.300.300	24	4	32.92	4.55	-5944.88	3387.82	1799.49	98.45	-3176.4	414.07	6299.17	1153.71
b1	.300.300	25	5	57.22	17.48	-4335.71	1182.6	882.18	115.72	-2242.68	552.65	3333.68	698.54
b2	.060.180	1	1	25.6	0	-6754.68	0	874.93	0	-2663.44	0	3500.28	0
b2	.180.060	1	3	54.77	32.15	-3692.76	1928.98	1054.19	499.32	-3378.04	2444.29	6061.29	3707.36
b2	.180.180	1	2	60.05	0.75	-3254.69	86.16	423.7	0.78	-1896.53	61.11	2704.98	2.47
b2	.300.180	1	1	25	0	-8622.68	0	984.84	0	-8195.34	0	8246.6	0
b2	.300.300	1	3	42.67	2.08	-5671	1353.15	798.82	366.24	-3978.47	1637.12	9552.39	3353.53
b3	.060.180	1	7	28.39	6.64	-7345.81	1442.33	1574.86	459.64	-2770.38	151.69	3621.52	1712.01
b3	.180.060	1	3	38.9	20.38	-7088.71	2922.38	1132.83	46	-4596.39	3231.85	7867.2	6239.97
b3	.180.180	1	4	60.78	10.16	-3228.66	722.42	735.6	284.51	-3732.11	2196.45	4092.03	1100.38
b3	.300.180	1	3	17.7	20.86	-8551.21	640.18	1295.27	216.04	-7894.59	396.12	17992.2	3440.64
b3	.300.180	5	3	72.53	2.44	-2985.01	291.3	537.74	173.71	-1358.91	383.55	2074.72	684.11
b3	.300.180	6	2	83.4	0.7	-2410.5	283.34	404.81	145.95	-972.42	295.82	1324.69	570.38
b3	.300.300	1	2	46.45	5.55	-5826.67	475.66	1607.43	1014.3	-4991.69	1994.69	8660.01	4405.83
b4	.060.180	1	3	69.9	51.57	-2974.2	1551.04	303.59	111.59	-2446.21	2174.15	6121.02	6568.48
b4	.060.180	4	3	33.97	21.35	-4290.27	1982.25	951.13	323.98	-3390.25	3578.88	6605.44	6152.34
b4	.180.060	1	2	42.85	13.15	-4287.13	1278.43	1384.05	189.93	-4039.32	228.45	6182.93	292.49
b4	.180.060	4	2	54.85	7.35	-5587.5	2108.22	1026.56	118.71	-3289.84	1288.55	3895.51	514.64
b4	.180.060	5	4	81.07	6.21	-1556.14	611.41	430.05	87.54	-1174.52	708.62	1446.14	846.89
b4	.180.180	3	2	43.7	5.9	-4118.42	264.07	1415.31	21.08	-1825.41	69.8	4694.81	999
b4	.180.180	7	5	26.24	26.98	-6249.87	3217.19	1267.86	628.76	-5567.81	2518.08	7829.02	2647.89
b4	.180.300	1	2	9.45	9.45	-6038.29	578.47	1905.01	422.62	-5950.58	925.58	10526.7	1458.94
b4	.300.060	1	3	18.33	8.21	-5156.96	1023.76	2110.58	493.98	-4204.59	760.29	4276.05	563.43
b4	.300.060	2	2	12.3	2.6	-7964.29	179.83	1296.01	63.82	-9295.46	1064.75	10038.8	1144.69
b4	.300.060	3	2	55.7	12.2	-3457.71	856.1	389.85	34.62	-6408.41	3425.11	8746.62	4069.76
b4	.300.180	1	2	24.95	1.55	-6703.34	1235.72	2042.73	665.77	-4724.29	1056.89	9753.43	3449.08
b4	.300.180	6	2	32.8	0.5	-6845.73	17.06	1471.59	36.07	-2069.67	322.08	3468.71	373.74
b4	.300.180	10	3	32.63	14.93	-7730.48	1302.24	1504.97	152.43	-5198.88	2347.5	9703.2	996.68
b4	.300.180	12	4	60.4	17.41	-2743.91	1252.95	864.28	346.39	-1519.48	1005.97	2150.11	2154.11
b4	.300.180	13	1	59.6	0	-2742.15	0	329.71	0	-2193.44	0	7491.22	0
b4	.300.180	14	5	41.92	24.89	-4273.15	683.58	777.06	225.62	-3110.8	1181.49	3983.09	2302.41
b4	.300.180	20	3	34.67	24.57	-7365.01	1449.95	1618.06	279.64	-3404.35	698.74	7139.73	2297.11
b4	.300.300	1	3	31.77	13.65	-4092.84	1241.63	1539.96	532.9	-2520.21	1360.83	4651.87	3077.03
b4	.300.300	2	5	61.64	3.71	-2900.41	192.99	330.76	12.29	-2632.52	935.37	9436.92	3945.89
b5	.060.060	1	4	51.28	7.5	-4901.54	1257.55	645.83	96.16	-2774.88	2965.72	4628.26	1803.65
b5	.060.180	1	3	55.5	78.49	-3150.27	233.13	274.74	35.4	-2740.79	1231.74	4262.48	3574.49
b5	.060.180	3	2	3.3	2.4	-10121.6	2546.9	1387.96	121.86	-7791.53	404.86	11593.5	1145.43
b5	.060.180	9	3	69.7	2.47	-1902.73	90.74	641.5	54	-1496.95	222.47	2628.6	674.71
b5	.060.180	11	3	58.8	9	-3463.59	600.97	778.59	38.81	-2474.77	1700.48	3691.72	1612.84
b5	.060.180	13	6	38.38	11.27	-3716.39	1011.02	858.23	117.61	-4924.23	2526.15	5703.7	2455.49
b5	.060.300	1	2	63.25	6.15	-4302.53	854.13	637.83	240.73	-3766.94	1341.81	10569.6	7267.29
b5	.180.060	2	3	57.67	18.19	-7199.57	1108.45	1114.39	362.8	-7106.14	3728.95	9732.14	3179.8
b5	.180.060	3	3	74.9	22.61	-1317.7	408.68	356.58	192.88	-1801.02	1245.42	1015.24	804.47
b5	.180.180	1	1	8.5	0	-6156.79	0	1777.98	0	-4799.18	0	5967.3	0
b5	.180.180	3	3	73.1	10.45	-2621.47	513.4	527.28	173.69	-1100.25	494.05	1038.24	675.73
b5	.180.180	6	3	38.93	17.9	-4234.83	1345.3	1093.31	248.94	-4025.69	1310.61	4432.53	1293.8
b5	.180.300	1	1	13.1	0	-5259.2	0	1490.99	0	-4832.56	0	13657.1	0
b5	.300.060	1	5	54.24	17.25	-2978.25	450.44	295.32	74.93	-5536.88	357.19	5615.39	1834.27
b5	.300.060	4	4	47.45	25.21	-3661.13	1965.18	934.39	267.85	-4680.01	1694.71	4781.97	1750.99
b5	.300.060	6	2	71.85	4.85	-13532.6	80.57	2767.59	736.64	-8380.99	1900.2	7044.07	2949.15
b5	.300.180	1	8	7.05	7.15	-7606.98	2150.36	1843.21	340.98	-5745.71	1206.61	9408.95	3557.86
b5	.300.180	11	2	44.65	7.15	-8193.07	2334.64	1526.85	210.59	-2495.48	1118.16	3405	2607.54
b5	.300.180	16	10	42.08	16.9	-4233.79	1235.62	899.52	206.39	-3185.69	1629.43	5245.39	4354.67
b5	.300.180	17	10	62.07	18.35	-4023.39	1732.72	583.91	192.54	-2757.74	1298.02	4614.3	2864.79
b5	.300.180	27	14	20.85	16.32	-5079.59	1276.51	1296.72	231.56	-5160.23	1773.21	7730.97	3228.32
b5	.300.180	29	5	62.88	4.46	-1755.81	124	789.59	23.72	-1578.2	506.93	2346.67	584.51
b5	.300.180	32	2	65.8	0.6	-1419.72	132.88	162.04	15.33	-1802.04	96.15	3409.88	707.4
b5	.300.180	36	3	61.4	3.21	-3426.98	1074.32	448.11	90.11	-3268.19	1513.49	6958.76	5073.14
b5	.300.180	38	2	20.15	0.55	-4905.83	200.2	672.15	22.11	-3990.54	215.42	6670.38	340.48
b5	.300.180	51	3	39.07	3.46	-8736.34	1831.34	1379.58	169.39	-7560.2	2444.57	10371.3	4063.81
b5	.300.300	4	4	13.95	7.05	-5036.47	865.21	1160.46	375.22	-4604.88	1562.76	10588.1	2195.05
b5	.300.300	7	10	50.92	13.43	-3826.65	1113.76	729.64	142.05	-3284.03	1345	5550.44	1723.33
b5	.300.300	8	2	84.35	14.65	-1068.84	327.57	347.87	74.71	-756.9	260.26	820.17	245.73
b5	.300.300	19	8	25.86	13.36	-4340.26	2255.16	1438.47	323.71	-4104.48	1901.21	5914.31	3096.25
b5	.300.300	20	4	20.8	28.02	-8092.58	3043.72	2374.86	563.49	-7436.89	3411.07	11984.4	5184.56
b6	.060.060	1	6	38.42	1.91	-6910.66	243.52	661.46	38.29	-8780.95	572.22	8592.26	855.16
b6	.060.180	4	4	3.25	1.63	-8802.72	744.67	1305.28	566.41	-7088.6	668.3	13657.1	1764.93
b6	.060.180	10	6	27.72	19.78	-4765.11	1543.05	954.02	236.2	-3735.79	1146.81	4469.37	1653.67
b6	.060.180	13	3	62.5	6.02	-3782.02	926.84	995.89	85.28	-1214.81	192.78	1211.29	256.53
b6	.060.300	1	3	90.5	4.53	-975.5	460.05	210.91	178.27	-1387.04	633.38	1498.78	295.05
b6	.180.180	1	2	2.3	0.1	-8760.25	3112.08	1377.16	570.62	-4945.33	1379.92	12101.2	3269.06
b6	.300.060	1	2	7.25	0.15	-6255.36	93.37	2004.96	34.06	-6722.09	194.91	8407.21	345.19
b6	.300.060	7	6	43.6	13.85	-3037.46	1469.57	1130.64	370.68	-3489.56	1305.16	4398.93	1687.26
b6	.300.180	4	4	6.7	6.7	-7829.91	1390.15	1472.41	196.41	-4975.75	2733.79	9987.16	5706.36
b6	.300.180	7	4	55.15	4.75	-4276.94	696.97	772.62	195.01	-3015.03	755.57	5358.08	2421.3
b6	.300.180	8	3	10.47	14.38	-5482.8	1302.18	1315.21	339.49	-7332.76	512.11	14154.6	4676.31
b6	.300.180	11	6	81.82	13.46	-1237.69	280.67	228.33	40.98	-955.44	555.23	1384.2	895.58
b6	.300.180	22	5	58.92	12.21	-2973.39	829.19	364.29	75.61	-2415.94	710.67	5605.38	4212.56
b6	.300.300	1	2	28.15	7.35	-5092.74	310.42	1062.94	17	-6356.29	744.8	5690.47	1416.9
b6	.300.300	4	3	59.3	18.47	-3694.79	1332.15	601.36	141.93	-2241.92	416.68	3124.95	853.2
b6	.300.300	8	4	15.05	13.44	-9211.37	3860.43	2143.03	557.06	-5306.76	1992	11451.1	3897.71
b6	.300.300	10	3	28.03	2.46	-4689.6	1901.05	1333.05	338.56	-3295.12	830.58	5165.02	1044.12
b7	.060.060	1	3	16.2	1.8	-3660.46	814.22	1155.42	135.48	-1409.55	178.74	5747.96	1446.58
b7	.060.180	7	5	44.18	18.64	-4274.22	1445.79	806.22	215.16	-3545.84	759.07	6114.57	3122.1
b7	.060.180	8	3	34.17	23.31	-3927.24	1099.37	1109.33	560.58	-2635.49	913.68	6337.29	705.31
b7	.060.180	9	1	67.7	0	-1426.02	0	364.41	0	-837.3	0	1957.99	0
b7	.060.180	10	3	37	4.8	-4224.13	1640.54	1486.48	277.15	-3801.57	1651.52	4640.27	1353.28
b7	.060.300	1	3	19.07	9.96	-6400.8	1073.07	1299.97	569.29	-6301.2	995.41	5561.59	2236.26
b7	.180.060	5	4	37.65	14	-5811.42	3833.05	814.12	303.21	-4341.92	1031.85	6168.54	897.66
b7	.180.060	6	1	53	0	-3339.2	0	526.65	0	-5406.89	0	7526.13	0
b7	.180.060	21	2	11.5	4.5	-4789.37	549.91	2115.06	8.24	-2919.71	614.54	6495.36	755.54
b7	.180.060	24	5	65.72	5.5	-2227.45	455.49	627.37	190.43	-1582.62	248.71	3290.3	713.65
b7	.180.060	25	9	39.64	36.44	-4571.24	921.84	1420.54	430.43	-4045.93	1595.5	7306.99	1768.15
b7	.180.060	27	8	17.02	4.23	-5057.92	440.81	2092.54	228.12	-2112.16	314.47	5680.88	1171.17
b7	.180.180	1	2	50.35	2.35	-4609.46	409.3	1593.63	176.05	-673.55	3.48	1513.96	275.43
b7	.180.180	3	6	18.55	12.05	-5754.71	1769.93	1627.55	402.19	-3699.66	514.74	7984.48	1391.21
b7	.180.180	4	9	20.68	23.81	-6416.9	2299.66	1566.68	343.63	-4563.5	1441.82	8085.41	5462.17
b7	.180.180	5	2	10.9	4	-5026.29	1001.69	1359.9	304.76	-6399.36	360.01	8681.99	2268.98
b7	.180.180	6	3	62.13	4.38	-2454.44	185.35	474.85	124.03	-3045.08	566.16	2052.59	668.49
b7	.180.180	9	2	58.5	1.6	-2260.39	68.44	837.66	47.8	-785.1	336.71	749.05	285.43
b7	.180.180	15	7	50.19	17.99	-3080.74	1304.89	874.95	273.65	-1929.47	747.93	4767.5	2543.36
b7	.180.300	1	2	53	29.6	-3006.92	1939.65	517.85	199.98	-4840.17	394.96	10132.1	6560.73
b7	.300.060	2	3	14.5	10.26	-8786.25	1974.45	1321.17	224.31	-5914.69	4053.63	6653.59	1834.29
b7	.300.060	4	4	34	5.11	-6129.32	1410.76	1645.16	185.35	-4534.63	461.62	3704.66	1032.54
b7	.300.060	8	3	51	1.04	-3180.13	167.9	460.04	12.65	-1337.54	93.68	3555.47	489.41
b7	.300.060	12	7	42.53	12.03	-4012.65	1304.97	1123.71	237.16	-4365.76	2223.5	4881.18	2009.73
b7	.300.180	9	16	30.85	16.51	-4369.19	1232.96	1132.03	366	-5470.17	2547.92	6920.17	2673.26
b7	.300.180	17	2	29.1	25.4	-8986.19	3355.77	1536.96	412.08	-1985	1255.31	2566.52	1889.52
b7	.300.180	18	10	8.97	9.35	-7554.53	1157.6	1681.47	211.34	-8076.21	2182.27	13692.5	3929.03
b7	.300.180	21	8	84.37	35.03	-1493.88	666.19	377.04	143.33	-1033.22	899.38	1110.11	1521.26
b7	.300.180	46	10	43.93	12.43	-3812.75	632.58	959.93	259.33	-2855.34	1290.26	6501.75	3811.82
b7	.300.180	50	9	47.34	20.34	-3014.05	921.01	520.27	122.14	-3585.99	2289.8	5320.31	3204.54
b7	.300.180	57	14	10.09	9.45	-9293.94	2388.9	1573.65	110.67	-6574.69	1017.32	10387.4	2933.22
b7	.300.300	1	5	10.96	16.63	-5844.4	832.67	2112.1	133.35	-7508.28	1641.28	12601.3	2804.9
b7	.300.300	4	2	31.8	31.8	-4963.34	260.88	1156.54	284.16	-4120.35	836.61	3836.18	835.3
b7	.300.300	7	3	42.95	30.4	-4930.95	457.19	1103.02	210.74	-4664.37	748.8	6382.34	737.14
b7	.300.300	9	4	40.88	3.38	-3668.24	753.44	1629.97	162.65	-3986.76	1060.55	5884.29	3929.26
b7	.300.300	13	6	63.65	1.82	-2301.28	332.92	385.58	84.9	-2436.42	600.58	7239.94	1796.37
b7	.300.300	20	2	45.75	3.75	-5207.83	965.86	1463.3	392.38	-2949.35	106.27	3816.67	895.25
b7	.300.300	22	4	50.83	22.96	-2772.88	1447.62	650.07	92.44	-3232.22	1229.09	5583.49	3852.24
b8	.060.060	1	2	59	35.2	-2136.5	299.74	586.66	141.5	-1163.38	95.05	4172.58	816.01
b8	.060.060	2	3	67.23	21.34	-1595.46	598.84	418.19	169.85	-1198.48	286.3	1422.36	473.8
b8	.060.060	7	5	6.06	7	-7322.38	2016.27	1732.98	517.28	-4426.04	1245.96	9384.17	3015.35
b8	.060.060	10	2	48.7	12.8	-3955.25	668.9	663.22	39.92	-3253.9	1197.35	5630.75	3966.21
b8	.060.180	6	10	49.85	27.73	-3961.27	1643.37	895.92	236.47	-2524.27	1682.59	4546.55	2765.68
b8	.060.180	9	7	12.4	6.39	-7126.18	2329.48	1562.11	154.44	-4764.94	2586.29	9775.37	5790.53
b8	.060.180	25	16	21.38	16.14	-5734.63	1540.46	1489.95	280.28	-4388.18	2614.21	6512.19	2829.52
b8	.060.180	28	12	47.84	21.02	-4027.16	2145.4	1051.51	407.94	-4053.53	4226.29	4650.49	4564.99
b8	.060.180	32	3	53.07	2.38	-4086.07	383.88	1377.33	167.41	-1002.29	39.42	710.86	39.14
b8	.060.180	40	4	53.12	3.17	-4508.08	569.19	1389.49	134.31	-862.06	99.81	1191.94	279.79
b8	.060.180	51	8	25.26	1.92	-5535.41	1778.55	1306.47	218.61	-2684.24	920.7	8007.43	5173.19
b8	.060.180	57	4	88.47	5.7	-1290.35	538.77	325.56	96.31	-592.61	291.22	984.33	700.87
b8	.060.180	74	4	18.62	1.49	-7387.92	878.34	2077.46	331.38	-1338.3	188.09	6900.98	614.5
b8	.060.180	79	20	40.72	20.05	-3484.15	1038.4	794.19	236.37	-3272.53	1973.47	4957.75	2796.43
b8	.060.180	92	6	17.43	9.64	-5044.91	1235.42	984.07	316.51	-4972.71	1579.49	8345.01	3232.38
b8	.060.180	96	14	5.02	9.54	-11132.9	3088.67	2474.76	499.17	-4872.1	1144.15	8149.29	3455.26
b8	.060.300	2	6	1.8	3.12	-5301.73	2215.87	2004.28	167.61	-5221.15	2139.11	7030.56	1328.41
b8	.060.300	7	1	39.6	0	-4287.6	0	335.66	0	-2350.78	0	8096.52	0
b8	.060.300	8	3	73.47	1.47	-4047.32	680.8	432.9	29.48	-2243.8	716.06	2995.16	717.27
b8	.180.060	13	8	53.36	28.94	-2447.39	1011.44	629.97	165.68	-2642.62	1101.32	3928.72	1482.26
b8	.180.060	33	4	78.75	22.1	-1697.83	574.8	336.98	108.75	-2776.6	1486.03	3423.49	1606.16
b8	.180.060	34	11	18.58	15.4	-5363.14	1421.39	793.79	221.46	-8485.34	1688.28	10944.7	3979.04
b8	.180.060	39	8	30.24	3.66	-5736.28	2308.27	937.19	163.24	-4150.96	1375.38	4721.27	1695.44
b8	.180.060	42	16	12.95	6.23	-5246.06	956.55	1948.29	345.58	-6026.07	2040.78	10654.8	3344.5
b8	.180.060	48	18	25.49	11.19	-4084.65	1906.75	1480.15	443.64	-4479.66	1715.16	6112.27	2479.27
b8	.180.060	70	5	17.18	5.82	-4990.31	216.3	2130.8	286.7	-2001.78	314.51	5063.71	1074.8
b8	.180.180	20	49	7.73	8.83	-6868.5	2048.26	1758.39	318.29	-5739.28	1984.11	9515.09	4543.3
b8	.180.180	29	35	10.1	10.58	-7478.2	1663.22	1600.81	407.52	-8087.85	5305.88	12646	5137.79
b8	.180.180	66	18	25.24	13.71	-6914.58	1449.84	1158.11	317.06	-4869.27	3150.71	8409.26	6140.86
b8	.180.180	102	17	41.27	13.85	-4256.81	1172.4	859.44	263.39	-3965.36	2074.1	7021.65	3917.09
b8	.180.180	117	32	40.1	17.79	-4082.23	1054.15	1052.94	295.28	-2413.49	1428.82	5323.05	4006.92
b8	.180.180	140	22	8.88	13.83	-8301.33	2273.26	2044.04	635.58	-5560.2	2215.16	9654.67	4621.05
b8	.180.180	144	21	60.69	18.54	-2533	878.85	686.4	199.63	-1800.62	855.73	2718.72	1836.99
b8	.180.180	147	15	58.23	16.85	-2301.8	643.71	485.73	200.78	-1938.27	1237.54	3777.39	3133.94
b8	.180.180	218	10	86.8	14.17	-1100.9	83.5	194.14	61.06	-649.59	214.68	755.52	253.06
b8	.180.300	1	4	65.48	17.91	-1693.41	689.45	476.45	106.19	-3281.95	1143.05	3577.95	1936.45
b8	.300.060	3	4	8.67	7.9	-7996.59	748.64	2657.36	111.46	-4017.71	352.19	5495.6	1363.71
b8	.300.060	5	2	50.85	0.25	-3191.02	45.09	267.29	12.96	-8129.11	246.56	14365.5	387.6
b8	.300.060	8	5	22.35	20.7	-6498.8	1054.81	1699.96	337.14	-6851.57	3304.21	7714.36	2908.04
b8	.300.060	10	2	26.9	5.4	-2947.42	153.01	827.3	28.02	-4210	314.17	4177.17	306.29
b8	.300.060	13	5	55.92	21.03	-2855.41	430.41	676.07	244.34	-5451.07	3402.4	5853.08	3963.64
b8	.300.180	36	11	61.5	8.53	-2901.46	1124.72	645.29	157.87	-2281.07	1514.04	3549.2	1958.73
b8	.300.180	40	24	46.36	32.48	-4499.13	2107.67	1097.81	300.33	-1793.81	735.02	2843.81	1504.57
b8	.300.180	51	27	19.44	15.97	-5326.59	1392.74	1372.62	328.37	-4203.91	1949.34	8184.57	3198.81
b8	.300.180	76	26	31.17	18.07	-5996.15	1924.54	1337.29	336.95	-3818.62	2038.93	8119.29	5190.59
b8	.300.180	83	23	30.76	21.02	-5444.58	1572.28	1241.59	296.94	-4282.16	2011.54	7153.44	3784.11
b8	.300.180	90	23	37.58	22.07	-3883.18	1280	737.64	149.58	-4181.09	2543.08	6860.28	4372.06
b8	.300.180	125	8	15.34	1.41	-8148.31	679.98	1985.06	107.95	-1615.72	191.87	2605.68	1379.77
b8	.300.180	141	32	28.98	20.57	-5392.57	1609.6	1407.5	352.55	-3793.91	2349.25	6492.05	3975.92
b8	.300.180	151	14	70.84	15.87	-3176.82	2156.83	468.87	137.1	-1904.02	1322.21	3512.89	2734.6
b8	.300.180	212	6	90.88	42.19	-1009.9	357.27	250.48	42.23	-538	318.47	758.54	688.78
b8	.300.180	224	42	11.76	10.56	-5751.72	1790.58	1495.84	314.7	-5739.74	2619.64	10106.5	5191.82
b8	.300.180	233	13	26.93	35.27	-10336.4	2580.31	2071.21	521.91	-6343.45	2645.15	9294.43	3218.58
b8	.300.300	9	9	69.27	12.79	-1981.62	522.17	473.73	101.38	-2110.3	1163.13	3052.8	643.95
b8	.300.300	22	28	11.45	15	-6581.33	1951.04	2148.97	362.8	-6873.66	1662.92	13756.1	5465.18
b8	.300.300	34	4	7.95	6.92	-6440.37	1592.75	1762.75	93.68	-11044.1	4239.29	15482.9	6970.04
b8	.300.300	41	12	15.31	10.17	-4744.09	1320.29	973.7	344.16	-6749.78	2009.1	11471.3	4046.88
b8	.300.300	44	8	57.13	34.77	-2594.84	522.86	1058.34	309.92	-2117.32	677.02	4022.19	1519.09
b8	.300.300	47	12	36.85	16.96	-4847.24	1698.93	968.94	317.77	-4063.68	1461.23	5647.59	2417.9
b8	.300.300	52	5	49.46	14.85	-2775.78	644.73	404.44	83.77	-7169.74	2920.37	10597.6	4124.75
b8	.300.300	61	9	38.06	6.09	-3162.97	1108.6	1259.27	321.08	-2770.6	904.78	4508.4	1656.44
b8	.300.300	82	5	55.88	1.89	-2076.8	155.81	121.83	23.41	-5581.3	1105.5	6911.21	849.28
c1	.060.180	5	1	62.5	0	-2454.21	0	516.21	0	-1350.83	0	1955.63	0
c1	.060.180	6	2	0	0	-2249.5	34.62	375.78	3.71	-913.74	213.89	1458.64	326.9
c1	.060.180	8	6	11.8	12.52	-6745.95	288.15	1970.71	424.01	-5115.6	958.69	7516.35	1272.84
c1	.060.180	12	2	76.4	7.6	-1143.41	218.27	655.74	288.46	-707.95	115.48	1503.42	262.64
c1	.060.180	19	10	21.06	17.57	-7014.08	1560.79	1606.39	433.41	-6409.52	2626.46	8968	4800.21
c1	.060.300	1	2	7.1	1.9	-6095.54	1668.8	1744.46	193.92	-8891.02	1646.51	7183.07	739.4
c1	.060.300	5	3	47.8	18.38	-4405.71	912.8	600.68	127.13	-5830.64	2383.45	6692.85	2605.57
c1	.180.060	1	2	35.1	11	-2934.04	10.01	1297.72	386.43	-2856.42	634.31	3995.86	1652.91
c1	.180.180	1	4	24.77	22.42	-4531	1166.03	1134.02	263.41	-4825.58	2027.82	6347.44	2994.3
c1	.300.060	2	2	2.05	2.05	-9730.61	881.14	2257.23	185.68	-6161.96	1363.21	10050.4	3570.76
c1	.300.060	3	2	52.85	23.05	-4199.21	1482.62	469.74	130.92	-7197.12	4948.58	11698.9	9411.64
c1	.300.060	4	2	60.75	1.45	-2188.54	94.98	360.78	0.43	-6159.11	1059.63	4107.78	40.99
c1	.300.060	10	6	18.02	12.71	-5453.4	1639.11	1240.93	324.62	-4271.64	2569.74	6436.65	3425.31
c1	.300.180	1	13	5.3	8.57	-6787.23	2283.11	1498.31	326.64	-6574.7	2251.59	9286.51	3837.16
c1	.300.180	9	10	5.81	4.09	-10123.7	2163.24	2038.54	449.12	-6776.08	1612.64	12355	4646.74
c1	.300.180	10	5	62.74	0.38	-3336.69	232.36	447.71	94.5	-2243.78	264.79	2952.43	385.81
c1	.300.180	12	1	63.3	0	-4079.59	0	1653.7	0	-2298.21	0	3028.09	0
c1	.300.180	31	3	70.53	4.32	-2085.12	250.39	411.48	43.04	-2245.37	254.92	3611.5	874.73
c1	.300.180	34	9	26.15	19.6	-4886.49	1484.4	970.39	144.48	-5173.57	2050.67	7320.15	4177.13
c1	.300.180	35	4	64.25	0.92	-2325.29	281.54	466.04	109.45	-2194.93	667.45	3291.98	806.93
c1	.300.180	46	9	42.61	13.32	-3406.27	1161.4	830.86	227.56	-2546.2	969	3862.99	2994.6
c1	.300.180	51	8	67.99	15.61	-2766.11	866.05	727.32	237.89	-1449.14	1053.13	2476.07	1144.27
c1	.300.300	2	5	12.1	12	-4922.48	366.19	1363.32	139.75	-7710.96	1991.55	9448.22	1765.82
c1	.300.300	10	4	45.47	27.75	-5184.91	1154.06	818.58	118.83	-5438.79	590.75	8229.21	1744.88
c1	.300.300	15	5	22.92	11.71	-6108.82	1388.81	1190	295.99	-7615.55	3005.29	12440.6	3912.66
c1	.300.300	18	7	69.41	25.42	-2814.32	776.51	404.71	90.69	-3143.64	3046.87	3609.45	2359.35
c1	.300.300	20	9	27.19	12.92	-4405.94	1633.5	1275.8	350.4	-3808.58	1389.09	5588.63	1947.11
c1	.300.300	24	5	83.48	1.89	-1031.06	73.15	183.12	20.31	-1263.38	229.77	2711.93	971.29
c1	.300.300	34	2	28.2	1	-6358.75	1098.64	1151.28	109.73	-2184.67	409.05	2978.37	478.01
c1	.300.300	40	4	43.65	25.44	-4322.41	3278.95	1039.15	348.31	-2544.27	1001.34	3584.16	1863.22
c2	.060.180	1	1	14.8	0	-4826.95	0	1937.93	0	-5497.19	0	8919.98	0
c2	.060.300	1	1	50.7	0	-8473.63	0	1055.92	0	-10260.4	0	10168.3	0
c2	.300.180	1	3	31.33	22.3	-4576.03	2564.23	884.79	262.44	-3391.67	1323.58	5904.08	4426.13
c2	.300.300	1	2	38.45	22.45	-5338.61	1409.67	704.82	158.09	-4530.27	1434.92	5692.71	4666.48
c2	.300.300	2	3	7.9	5.59	-7222.21	1240.47	1521.19	124.82	-6221.61	873.64	10362.6	1492.95
c2	.300.300	4	3	45.53	14.76	-3527.47	546.11	750.7	313.62	-4367.8	370.22	8045.59	695.61
c3	.060.060	1	1	36	0	-4011.38	0	889.78	0	-2634.64	0	3500.77	0
c3	.060.300	1	1	2	0	-8037.96	0	1693.22	0	-10843.5	0	13744	0
c3	.180.060	1	3	21.8	25.68	-5227.4	2685.57	1581.32	609.2	-4120.65	2540.2	8023.37	5102.54
c3	.180.180	1	4	41.12	8.28	-3560.78	482.92	998.48	512.54	-4172.19	1707.45	5258.18	1760.7
c3	.180.300	1	1	63.5	0	-3328.09	0	660.31	0	-2728.05	0	4957.21	0
c3	.300.060	1	4	42.67	28.92	-6369.53	2608.15	1249.44	675.39	-6299.12	2515.47	7893.77	1772.82
c3	.300.180	1	2	66	1.2	-2055.38	204.37	364.81	0.52	-2232.95	884.87	1923.35	699.04
c3	.300.180	5	4	47.08	10.69	-4174.83	1056.3	848	294.1	-3922.19	695.93	3847.61	1296.4
c3	.300.180	6	1	93.5	0	-1056.72	0	434.04	0	-553.18	0	504.43	0
c3	.300.180	7	4	24.98	2.12	-3657.19	240.19	543.84	46.47	-4554.04	650.26	5224.42	505.57
c3	.300.300	1	2	33.3	4.8	-7106.31	3480.88	1050.95	77.38	-6212.75	2130.38	7915.7	517.34
c3	.300.300	2	2	42.65	0.15	-4891.02	411	502.98	20.72	-3097.33	324.03	4422.4	1056.34
c3	.300.300	7	3	69.17	1.24	-2648.16	749.85	321.84	61.11	-2119.95	1232.03	3425	1775.14
c4	.060.060	6	2	38	0.8	-2402.86	7.15	930.62	51.37	-2695.71	298.04	3971.69	883.17
c4	.060.060	9	6	15.7	19.96	-7652.93	2162.32	1637.26	610.39	-5856.85	1795.24	9569.89	4449.35
c4	.060.060	10	4	26.15	18.92	-5725.99	1174.67	917.08	208.2	-9132.89	5118.83	13094.4	4723.36
c4	.060.060	11	1	69.8	0	-1851.84	0	587.07	0	-893.2	0	665.61	0
c4	.060.180	1	3	8.43	11.57	-10964.6	822.11	2021.12	163.5	-6554	1989.47	13163.5	4804.37
c4	.060.180	8	4	42.9	21.09	-2943.88	480.46	1295.29	190.89	-1633.09	415.96	3364.99	1160.11
c4	.060.180	25	4	12.05	11.24	-6367.78	1346.95	1707.68	257.94	-3953.32	782.06	5066.99	466.83
c4	.060.180	26	7	37.67	11.7	-5379.49	2144.46	1223.4	324.87	-5233.16	3069.73	7950.61	2657.45
c4	.060.180	27	2	86.5	4.5	-2087.17	579.59	293.28	23	-1278.21	14.7	1456.91	127.22
c4	.060.180	29	5	51.58	7.19	-5776.24	646.95	1193.11	297.37	-2388.84	900.73	3773.88	3909.64
c4	.060.180	34	3	52.4	5.09	-3936.22	249.1	945.73	303.94	-4152.06	1443.77	6110.98	1073.98
c4	.060.180	35	13	61.89	42.42	-3718.29	1089.55	734.36	211.42	-2070.56	850.57	2688.69	669.79
c4	.060.180	37	8	58.16	23.83	-3781.64	1083.58	862.05	142.37	-3526.82	2074.53	7391.53	4315.79
c4	.060.300	1	3	78.43	0.38	-2239.49	523.22	657.38	20.41	-2006.93	89.69	5771.95	530.24
c4	.060.300	4	3	65.7	2.41	-3373.16	1096.47	819.58	119.85	-2978.78	1191.88	2009.87	686.21
c4	.060.300	9	4	52.35	57.53	-5679.58	2139.32	1153.15	424.28	-5358.78	3868.11	7438.77	1579.25
c4	.180.060	3	11	87.45	6.65	-1482.19	576.49	352.72	97.77	-741.68	284.03	906.37	1277.34
c4	.180.060	6	26	27.26	19.19	-5782.93	1975.38	1371.11	430.33	-4305.28	2114.07	8699.74	4119.33
c4	.180.060	10	11	43.74	12.07	-3000.3	1159.15	977.6	209.77	-2286.6	1397.95	3062.7	1768.99
c4	.180.060	13	22	56.31	15.21	-4944.77	1496.67	685.69	150.97	-3068.19	1202.5	5829.07	3299.42
c4	.180.060	21	26	11.38	9.56	-5513.4	1996.42	1801.36	468.67	-4655.89	1906.59	7040.63	4257.26
c4	.180.060	33	35	9.96	12.75	-6975.07	972.66	927.09	201.01	-7311.77	2025.41	10214.3	2140.01
c4	.180.060	54	18	68.04	6.06	-4227.27	1019.2	465.7	104.95	-2978.97	1178.85	8835.81	3980.12
c4	.180.060	71	10	38.22	19.13	-5547.34	1729.74	745.55	193.93	-3615.74	1775.44	5306.65	3028.95
c4	.180.060	84	17	20.66	21.03	-8326.36	1837.12	2236.95	386.74	-5567.34	3241.81	7840.43	3999.56
c4	.180.060	108	16	7.44	8.67	-7462.78	2305.9	1815.94	376.22	-6033.38	1704.48	9827.32	2836.45
c4	.180.060	130	11	71.49	7.38	-2202.75	623.6	644.08	134.92	-856.3	338.65	862.15	463.31
c4	.180.060	205	18	60.91	12.45	-2347.91	422.5	392.34	104.52	-2476.17	1228.08	4899.52	3350.27
c4	.180.180	58	25	22.02	20.66	-5231.97	1605.03	1277.03	247.02	-5370.42	2649.48	8344.81	3977.88
c4	.180.180	61	22	18.76	18.52	-6229.32	1783.3	1297.67	255.13	-4596.93	2342.56	6396.98	2839.28
c4	.180.180	99	29	36.96	17.37	-4899	1523.19	1182.12	356.15	-3662.83	1654.55	5339.82	3105.35
c4	.180.180	111	7	37.23	18.2	-6739.75	1641.78	1499.16	256.54	-4402.46	2017.86	6185.33	1009.47
c4	.180.180	120	31	73.63	15.87	-1965.81	767.62	358.18	104.78	-1432.11	1438.59	2196.04	1609.58
c4	.180.180	121	32	65.95	19.72	-2183.95	480.03	604.72	138.94	-1482.98	778.47	2478.41	1428.99
c4	.180.180	135	12	10.22	16.43	-10239.5	1965.88	1947.92	251.51	-4500.79	1359.42	8561.87	3684.52
c4	.180.180	143	19	48.44	21.97	-3875.07	1472.73	952.35	287.55	-3416.47	1536.62	6001.47	4599.75
c4	.180.180	172	20	9.7	8.58	-8146.67	3726.91	2147.62	308.82	-4705.54	2074.81	5444.19	1886.36
c4	.180.180	190	24	26.2	18.83	-7676.98	2177.9	1518.8	361.72	-5297.86	2854.24	10713.4	5817.33
c4	.180.180	203	19	25.27	20.2	-4445.83	1060.01	685.3	141.94	-6161.12	2402.23	8082.61	2149.73
c4	.180.180	229	19	48.43	22.21	-2858.5	665.78	865.98	246.22	-2385.5	1585.53	3343.66	2923
c4	.180.300	1	7	12.03	13.95	-6143.3	1762.43	1392.08	386.34	-5707.08	1197.13	8815.15	2390.35
c4	.180.300	8	6	11.12	9.67	-8746.64	1475.95	2297.71	601.09	-6168.05	2516.91	10301.7	7004.57
c4	.180.300	9	3	44.97	16.82	-6257.43	1376.95	1111.23	92.88	-3558.87	1940.56	4452.33	2821.7
c4	.180.300	22	3	40	33.96	-3851.59	1197.88	1346.32	308.2	-2194.3	1584.83	2430.6	923.85
c4	.180.300	23	5	73.67	40.01	-2336.24	840.39	505.05	153.16	-3061.94	2981.69	4683.19	3205.57
c4	.180.300	26	4	50.03	12.27	-3847.93	972.75	645.78	77.81	-2795.95	750.63	4754.67	2586.43
c4	.300.060	8	10	11.24	17.73	-6156.07	1410.95	1598.35	231.36	-7715.96	2050.37	13926.5	3554.43
c4	.300.060	18	23	23.44	20.08	-5432.43	1904.34	1787.6	306.63	-6273.17	1916.18	7377.91	2263.5
c4	.300.060	21	7	73.43	30.26	-3448.1	741.21	584.42	132.37	-2058.92	1035.29	2071.21	627.54
c4	.300.060	33	9	24.39	19.08	-7112.02	1313.5	2123.53	339.98	-4653.56	2228.29	7516.58	3358.07
c4	.300.060	43	3	94.37	3.45	-1298.29	153.5	162.58	40.18	-2049.57	713.39	1839.84	1072.87
c4	.300.060	46	11	63.75	4.95	-2942	1225.95	597.73	118.83	-3278	1457.18	3771.56	2697.89
c4	.300.060	53	10	53.46	14.87	-3765.59	1428.08	649.27	193.24	-4010.43	1651.06	5414.19	2176.35
c4	.300.060	64	7	17.79	12.13	-6521.84	1103	1401.55	396.88	-4830.23	890.82	6579.27	1482.09
c4	.300.180	117	36	30.73	32.4	-9174.13	2571.66	2063.36	412.59	-6750.93	3316.58	10567.5	4851.13
c4	.300.180	124	33	59.55	27.08	-2731.05	986.58	461.33	109.04	-2852.81	2636.2	4672.15	4160.05
c4	.300.180	285	36	50.87	23.52	-3740.59	934.28	1032.2	278.99	-2788.02	1963.85	4320.49	2882.3
c4	.300.180	298	27	31.28	22.41	-5949.44	1995.9	1029.57	250.87	-4368.99	2023.68	6736.14	3784.21
c4	.300.180	328	40	43.5	14.74	-4437.31	1402.98	853.01	158.5	-3675.28	2451.71	6038.51	4175.08
c4	.300.180	356	40	52.18	13.95	-4080.72	1299.7	826.38	239.34	-2481.31	1876.54	3130.95	2345.85
c4	.300.180	367	54	66.91	22.19	-2521.87	660.35	481.8	102.1	-1769.75	753.02	2879.95	1716.65
c4	.300.180	385	54	14.54	13.21	-6219.79	2044.25	1496.68	368.7	-5555.27	2151.7	8306.29	4161.1
c4	.300.180	392	53	23.2	19.09	-7085.85	1862.23	1830.32	412.93	-4466.58	2503.77	8137.59	4085.57
c4	.300.180	412	13	91.63	5.76	-1576.53	982.09	353.76	151.84	-428.37	207.58	641.58	488.88
c4	.300.180	419	36	31.88	18.48	-5763.53	1717.93	1290.91	362.02	-3972.62	2104.71	6589.7	3842.32
c4	.300.300	6	31	17.64	12.8	-4704.24	1200.16	1471.73	288.96	-3828.66	1503.74	7189.68	2783.8
c4	.300.300	20	23	56.28	17.89	-2799.59	812.74	1088.3	274.83	-1713.65	759.09	2547.31	1431.33
c4	.300.300	24	24	67.4	14.85	-2812.18	725.06	528.38	98.01	-1733.18	1448.3	2918.48	1739.54
c4	.300.300	55	36	7.68	11.44	-7732.7	2317.42	2172.99	335.68	-7556.9	10485.6	10859.8	4549.22
c4	.300.300	57	26	27.03	15.05	-6014.25	1725.47	1794.24	308.37	-3480.22	1821.23	5318.65	2893.92
c4	.300.300	59	12	26.39	17.38	-5608.78	1317.41	1292.41	288.99	-5165.93	3539.02	8047.49	3569.78
c4	.300.300	105	14	84.34	11.47	-2140.35	894.83	420.92	88.9	-984.06	577.17	1193.51	755.69
c4	.300.300	126	16	37.5	21.92	-6838.42	2674.75	1307.19	332.74	-3990.41	2309.8	7987.94	5658.08
c4	.300.300	158	9	63.08	15.29	-3046.34	1060.32	362.7	58.47	-2544.18	1698.8	3601.99	2714.17
c4	.300.300	175	7	74.1	34.56	-2022.86	825.89	232.86	69.19	-2580.27	1750.67	3642.61	2643.57
c4	.300.300	238	29	46.06	15.09	-5094.8	1680.53	916	269.72	-3274.29	1762.62	6348.12	4102.34
c4	.300.300	242	17	37.05	19.96	-6452.12	2382.06	856.78	153.27	-6175.62	3820.3	7613.81	4203.56
c5	.060.060	1	1	2.5	0	-8546.23	0	1383.54	0	-9310.96	0	17678.7	0
c5	.060.060	3	5	30.08	2.84	-2913.45	325.01	1646.57	132.36	-2268.07	263.22	5735.7	572.32
c5	.060.060	10	4	52.82	10.55	-3268.93	623.46	733.42	296.75	-2796.46	1669.53	6089.32	1645.56
c5	.060.180	3	24	18.77	16.21	-7104.84	1939.09	1602.53	349.08	-5241.58	2601.6	7966.97	3520.04
c5	.060.180	21	4	83.07	8.72	-1064.41	305.21	312.9	77.3	-1179.38	1325.36	3577.17	4762.68
c5	.060.180	24	15	12.76	12.2	-7985.27	2109.41	1823.19	428.37	-5003.4	2480.11	9503.86	3609.71
c5	.060.180	38	20	34.15	21.07	-4516.59	1337.38	783.27	131.4	-4992.46	2875.51	6720.9	3924.48
c5	.060.180	44	5	78.82	10.18	-1799.11	678.21	455.94	130.22	-2010.54	1541.26	3069.99	2738.46
c5	.060.180	58	14	58.49	10.97	-2776.65	743.9	728.7	156.27	-1822.6	480.23	2219.08	743.05
c5	.060.180	62	2	60	1.3	-1866.48	243.74	1076.89	48.76	-581.95	73.62	856.2	102.45
c5	.060.300	4	3	59.73	15.32	-3667.81	1306.83	481.99	102.13	-2805.47	1333.5	4207.08	1541.17
c5	.060.300	6	6	58.95	6.9	-4165.44	880.19	999.86	351.35	-4418.33	1285.3	4038.14	1558.08
c5	.060.300	7	2	28.8	17.2	-4281.36	783.88	1251.21	396.27	-4325.25	435.62	3764.96	921.47
c5	.060.300	8	2	50.7	13.7	-7805.79	348.85	2668.61	598.15	-8430.49	4189.5	8928.04	5809.03
c5	.060.300	15	4	12.65	3.87	-3636.02	461.81	1612.91	271.3	-6218.95	1826.95	8579.97	2098.96
c5	.060.300	17	3	23.87	11.21	-3803.34	1310.57	727.72	171.24	-5774.72	2779.86	6805.43	887.35
c5	.180.060	2	9	23.79	17.95	-5305.37	1960.76	1327.26	210.69	-4648.49	1215.88	8159.56	3495.13
c5	.180.060	23	4	87.07	8.25	-1323.26	350.61	211.9	31.81	-2118.53	1159.07	2809.83	1586.76
c5	.180.060	28	5	64.26	6.16	-1969.74	276.41	964.35	221.23	-1515.67	808.81	2067.52	581.44
c5	.180.060	30	12	66.72	17.75	-2768.74	1406.78	379.68	144.44	-1933.42	898.35	2650.28	1915.99
c5	.180.060	34	5	26.78	24.03	-7714.32	2289.31	1608.76	597.85	-4030.22	950.41	6828.26	4305.58
c5	.180.060	37	11	74.57	13.54	-1933.12	1128.28	640.47	221.06	-1620.07	791.29	1871.85	1450.74
c5	.180.180	20	3	62.17	8.45	-3941.92	725.95	1192.18	288.72	-982.62	255.13	755.42	545.47
c5	.180.180	29	34	20.47	16.81	-5301.17	1639.25	1297.01	267.04	-5501.61	2772.96	8832.42	5086.22
c5	.180.180	39	10	23.5	2.72	-4519.64	1381.72	975.4	103.13	-4411.2	1058.35	6111.29	1627.72
c5	.180.180	46	6	41.47	28.73	-10156.3	3111.65	1909.13	719.34	-5515.25	4340.1	6738.72	3622.05
c5	.180.180	53	11	49.83	28.58	-2487.88	1237.71	849.07	324.03	-2192	1522.92	4467.07	4722.07
c5	.180.180	54	9	62.02	26.41	-2251.34	432.78	399.19	110.08	-1717.67	827.88	3533.8	2191.29
c5	.180.300	1	1	81.4	0	-1519.49	0	100.61	0	-1398.48	0	7667.06	0
c5	.180.300	5	4	51.22	30.9	-5416.93	3326.61	1086.16	624.08	-3444.22	1194.11	6180.26	1642.58
c5	.300.060	11	5	41.72	22.16	-4641.21	1069.33	1070.95	225.76	-3349.38	1607.41	5309.32	2970.13
c5	.300.060	12	7	64.14	13.88	-2619.32	461.55	718.58	295.8	-4307.26	1561.19	3660.48	1285.47
c5	.300.060	17	5	34.96	1.89	-5581.71	756.98	881.84	119.16	-6898.22	1139.41	12321	3498.27
c5	.300.060	20	3	51.67	13.12	-5231.09	2744.9	586.25	172.75	-5807.11	1149.47	6377.82	1497.42
c5	.300.060	21	4	53.62	26.92	-9356.56	1018.31	1312.1	259.12	-6061.12	1538.89	10455.2	3528.33
c5	.300.060	29	3	66.57	26.83	-3550.38	1029.38	770.86	98.52	-3768.53	3264.69	4094.64	2730.18
c5	.300.060	32	3	29.7	1.67	-3196.84	264.97	398.93	116.49	-4257.16	410.99	5359.22	391.04
c5	.300.060	39	3	71.77	8.39	-2565.1	989.69	229.55	57.61	-5514.5	3015.61	6552.27	4151.73
c5	.300.060	40	14	54.22	17.2	-3221.23	613.47	697.19	331.45	-3924.44	1387.93	5460.62	3356.44
c5	.300.060	50	7	14.1	17.93	-5024.64	1511.14	1447.68	329.58	-8627.31	4281.72	8194.27	3354.16
c5	.300.180	41	46	50.12	14.88	-3490.63	951.52	770.35	178.72	-2384.88	1015.15	3135.91	2284.98
c5	.300.180	51	10	65.47	13.84	-1830.5	454.59	679.94	87.33	-1332.82	725.13	1895.8	784.79
c5	.300.180	136	22	51.94	23.87	-3962.26	2143.47	701.98	184.59	-3487.12	1916.42	5342.78	4054.61
c5	.300.180	195	14	30.95	33.74	-9618.42	3866.93	2001.29	512.7	-4184.53	3743.01	6005.46	3616.79
c5	.300.180	205	19	43.16	23.69	-6394.24	1904.4	1606.68	470.42	-3215.42	2310.65	4908.85	3263.17
c5	.300.180	256	38	71.17	15.1	-2462.15	767.83	488.02	140.45	-1676.65	750.61	2029.46	795.78
c5	.300.180	258	53	39.19	13.24	-4712.53	1768.72	920.26	192.06	-3945.86	2176.37	5963.99	4272.31
c5	.300.180	272	7	81.23	12.88	-1030.47	259.02	197.59	55.17	-849.95	470.31	1611.14	1556.49
c5	.300.180	298	47	48.55	26.1	-4400.84	1079.52	1163.04	330.54	-2653.18	1220.87	3778.13	1804.34
c5	.300.180	309	14	73.45	24.6	-1473.43	729.22	431.14	194.94	-871.32	664.03	1956.34	3250.28
c5	.300.180	349	30	17.06	18.85	-7388.07	2139.74	1636.73	358.88	-5965.59	2597.19	9539.6	3976.5
c5	.300.180	359	73	11.72	15.99	-6137.46	1333.7	1191.41	365.2	-8430.08	4045.66	14839.3	7694.48
c5	.300.300	44	6	59.32	1.39	-2283.04	183.7	193.54	12.19	-5206.08	1158.19	9479.2	2252.02
c5	.300.300	56	37	36.23	16.23	-3707.43	1495	1457.81	315.64	-2648.65	1515.86	4587.11	3535.14
c5	.300.300	60	10	72.65	8.62	-2052.78	208.11	435.32	70.12	-1706.2	479.42	2967.1	1477.3
c5	.300.300	108	21	45.68	11.72	-3313.27	975.11	775.06	160.45	-2661.01	1517.59	4223.98	2221.4
c5	.300.300	113	8	43.8	17.52	-4850.46	718.2	739.17	178.74	-4808.03	2397.19	7744.44	3343.56
c5	.300.300	115	29	16.2	20.42	-7887.49	2714.42	2034.02	538.99	-5859.16	2593.03	9945.2	4330.22
c5	.300.300	134	16	77.21	9.13	-2534.12	1137.03	487.44	129.34	-1532.21	823.12	2142.02	1854.05
c5	.300.300	148	8	76.89	21.89	-1818.79	969.8	233.15	74.99	-2540.41	2147.28	3757.05	2731.85
c5	.300.300	165	15	19.93	16.34	-5041.31	861.54	1096.51	197.62	-5588.44	2563.15	8968.75	4151.24
c5	.300.300	166	17	61.91	28.68	-3127.44	1264.01	582.8	102.16	-2606.28	871.69	6259.81	3494.96
c5	.300.300	174	11	30.9	18.1	-6468.78	1130.8	989.37	288.02	-5711.65	3790.44	9410.58	3942.46
c5	.300.300	188	13	73.13	12.67	-2009.43	818.42	363.85	78.06	-2295.5	2097.56	3115.85	2981.34
c6	.060.060	1	3	71.13	12	-2097.28	253.39	353.05	180.12	-1462.6	163.97	4852.33	265.43
c6	.060.180	1	2	68.7	1.9	-1650.37	110.63	186.13	3.12	-3812.87	442.52	12363.9	1202.45
c6	.060.180	8	6	45.2	2.44	-3266.48	260.21	673.77	78.88	-3209.7	867.78	3736.75	620.4
c6	.060.180	11	4	42.45	11.84	-4862.04	2607.49	945.74	475.04	-3724.79	1286.37	3703.18	1557.58
c6	.060.180	12	2	72.4	0.1	-3370.15	150.51	885.57	9.02	-1126.53	111.57	899.03	86.9
c6	.060.300	1	1	42.3	0	-2491.5	0	610.77	0	-5807.41	0	4845.93	0
c6	.180.060	1	4	37.17	29.27	-5503.92	3453.27	787.43	397.54	-4645.78	1003.96	8701.55	3859.59
c6	.180.060	4	2	48.95	0.05	-4897.88	545.21	1053.72	51.85	-1639.91	64.98	2842.75	704.8
c6	.180.180	1	2	86.1	13.9	-13772.6	523.62	3413.25	757.2	-10136.9	7443.46	9398.79	3685.39
c6	.180.180	2	2	8.5	8.5	-5602.17	1111.56	1381.9	113.1	-5578.92	2564.67	7258.82	4546.44
c6	.180.180	4	1	61.7	0	-2491.02	0	277.21	0	-1810.02	0	3914.01	0
c6	.180.180	8	7	33.81	18.07	-5662.52	2618.8	1443.8	634.55	-5632.13	3071.43	6647.12	3535.31
c6	.300.060	3	5	35.84	3.6	-5743.3	671.47	798.08	67.96	-7934.49	2294.26	13126.6	2943.48
c6	.300.060	9	3	33.77	8.96	-6726.57	2823.76	776.06	208.94	-6997.21	706.88	7542.01	947.36
c6	.300.060	11	5	61.06	15.74	-2933.98	1120.96	591.35	233.45	-3538.33	1193	4990.27	2200.12
c6	.300.060	13	1	0	0	-14918.9	0	2309.45	0	-5204.03	0	7686.42	0
c6	.300.180	19	5	18.68	20.58	-8525.11	2228.45	2278.38	570.17	-6489.32	1940.8	9366.69	2993.4
c6	.300.180	20	8	12.63	13.41	-8804.24	1681.26	2248.61	553.73	-5426.95	1739.08	9090.39	1984.52
c6	.300.180	22	5	64.16	16.02	-2540.27	717.08	509.39	175.51	-1917.1	1320.72	2669.72	1598.61
c6	.300.180	27	4	55.78	12.63	-5810.35	1674.62	929.38	187.81	-3513.03	2121.37	7630.57	4851.24
c6	.300.180	31	5	86.28	8.37	-853.54	243.99	212.3	72.36	-511.49	403.76	789.99	530.62
c6	.300.180	33	5	23.3	17.39	-6063.79	963.63	1478.82	58.3	-4053	1694.01	8178.83	3212.69
c6	.300.180	36	6	32.38	13.72	-4996.52	1656.87	804.23	161.46	-3890.16	1224.17	6255.29	2121.34
c6	.300.300	3	6	25.34	30.99	-12129.1	2356.23	2510.06	687.33	-8090.37	5833.03	13496.9	5280.17
c6	.300.300	8	3	89.07	7.73	-2264.17	55.82	337.67	64.96	-2425.3	667.97	4821.74	1601.22
c6	.300.300	9	1	86.4	0	-892.07	0	67.86	0	-1324.6	0	3209.65	0
c6	.300.300	11	4	33.8	38.53	-7151.93	1388.9	1558.7	420.11	-3382.78	758.7	8127.23	1295.41
c6	.300.300	12	6	55.55	14.92	-3318.81	1674.35	560.66	123.46	-4748.11	3502.18	5902.96	1758.96
c7	.060.060	1	1	100	0	-558.73	0	67.2	0	-633.16	0	375.47	0
c7	.060.180	1	2	60	5.7	-4836.41	1680.59	1480.63	303.1	-991.6	385.71	1494.6	1036.95
c7	.060.180	6	5	14.75	21.44	-7807.93	1714.25	1331.59	210.07	-8107.74	1797.98	16982.8	8994.6
c7	.060.180	10	3	48.67	4.01	-1737.75	83.75	534.08	110.75	-1608.67	89.87	4576.11	1495.61
c7	.060.180	11	2	47.95	4.65	-2896.12	101.3	1043.82	9.05	-2095.27	604.31	2521.51	721.96
c7	.060.300	1	1	53	0	-1545.51	0	453.27	0	-3742.09	0	3060.56	0
c7	.180.060	1	3	7.5	5.13	-8414.43	5775.15	1605.33	336.49	-6775.11	1894.54	11234.5	1825.29
c7	.180.060	2	3	21.83	0.66	-5344.23	638.74	1552.59	68.1	-8006.89	251.28	11416.3	918.44
c7	.180.060	13	3	78	30.06	-1358.26	972.42	166.8	68.86	-1733.88	1154.11	2180.43	1355.08
c7	.180.060	17	3	59.23	7.14	-2634.94	1588.2	849.64	90.46	-4099.63	630.94	5507.41	2611.7
c7	.180.060	18	6	13.88	8.18	-6033.73	1602.7	1665.76	425.98	-6434.88	2328.36	11371.8	3505.65
c7	.180.060	20	4	48.53	13.58	-3574.53	1556.86	1648.27	637.2	-1485.54	429.89	1954.18	538.94
c7	.180.060	28	8	34.52	28.71	-3150.72	360.52	421.76	123.03	-5739.19	3130.97	6602.59	2187.95
c7	.180.180	15	2	98.25	1.75	-648.2	141.29	141.89	3.14	-172.77	12.01	262.82	194.72
c7	.180.180	17	3	53.27	4.66	-3103.8	121.71	652.18	97.04	-3811.51	739.29	4057.78	794.94
c7	.180.180	28	9	49.09	29.59	-3064.71	944.3	881.75	141.73	-2124.79	1206.23	4445.27	2453.25
c7	.180.180	30	2	29.65	3.85	-3887.1	306.81	1292.23	110.11	-3064.23	388.93	3681.4	417.89
c7	.180.180	32	8	15.43	15.25	-8360.54	2456.8	1801.05	333.89	-5404.18	2160.62	8761.73	5460.61
c7	.180.180	34	6	30.75	15.89	-3682.56	1267.93	449.05	122.95	-2791.03	1673.21	6074.4	2366.13
c7	.180.180	38	5	43.94	7.18	-3317.84	1485.95	678.74	196.41	-3909.69	1811.89	7030.25	3343.3
c7	.180.180	44	14	11.74	9.36	-6275.07	1656.4	1719.44	352.66	-6172.03	3306.16	9112.33	4839.47
c7	.180.300	1	2	70.8	17.5	-2699.28	1766.36	895.76	568.19	-4800.23	979.87	6509.57	2537.19
c7	.300.060	3	3	73.23	19.41	-3905.05	1590.87	743.8	104.26	-2524.89	1560.5	2241.91	562.2
c7	.300.060	5	2	58.5	0.1	-2078.34	211.17	395.95	39.53	-4110.41	1638.32	7217.61	959.78
c7	.300.060	6	2	45.85	1.95	-2495.57	23.19	1189.53	0.65	-1537.21	176	3303.02	641.57
c7	.300.060	8	2	54.85	6.15	-2960.59	741.59	584.09	270.52	-6183.1	2522.52	4526.25	632.6
c7	.300.060	10	4	32.03	16.29	-5486.64	228.98	988.58	325.48	-5042.42	915.31	8169.69	1605.75
c7	.300.180	5	10	19.14	15.33	-6643.71	1253.94	1319.64	308.04	-5003.59	952.45	6530.68	2571.01
c7	.300.180	30	4	0	0	-5082.89	355.39	1133.91	56.9	-5240.08	689.51	4845.98	341.88
c7	.300.180	41	15	26.8	4.73	-4879.43	1386.16	1217.52	166.1	-3255.6	949.5	5530.45	1567.62
c7	.300.180	50	11	44.64	21.45	-4042.34	1216.24	641.48	100.9	-3403.25	1601.09	5784.02	3334.04
c7	.300.180	64	24	19.4	16.59	-7816.22	1739.62	1846.66	472.34	-5118.27	2358.68	9481.35	5480.59
c7	.300.180	70	3	66	2.39	-2280.64	139.05	682.06	11.34	-1032.36	102.63	1247.26	188.76
c7	.300.180	75	9	55.01	17.03	-3361.36	1249.89	974.81	114.1	-1942.7	976.1	2915.56	1430.63
c7	.300.180	82	5	92.38	4.65	-1024.03	241.55	382.92	100.2	-755.35	350.41	771.07	261.48
c7	.300.180	88	11	86.07	10.86	-1013.35	221.07	182.79	26.32	-844.92	534.39	1547.6	1504.95
c7	.300.300	2	5	61.94	9.07	-2288.01	184.52	456.81	87.09	-4476.19	432.16	5325.03	1519.82
c7	.300.300	22	3	23.03	2.27	-9200.96	487.68	1630.3	313.53	-3847.57	458.63	8466.04	2505.8
c7	.300.300	23	20	20.66	27.61	-5878.37	1749.66	1751.02	311.57	-4973.08	2330.25	7588.61	3036.16
c7	.300.300	33	3	50.93	10.63	-2790.41	749.63	852.87	153.93	-1997.3	376.09	3096.71	1073.81
c7	.300.300	37	4	60.27	32.97	-2953.63	1222.47	505.93	137.85	-2687.28	1736.83	3555.28	2093.37
c7	.300.300	49	15	36.25	25.74	-4511.78	1346.33	1116.98	237.7	-3989.14	769.25	5156.65	811.11
c7	.300.300	59	3	95.07	1.94	-1083.15	216.62	175.24	91.4	-1995.39	503.8	2264.26	1417.34
c7	.300.300	60	7	33.03	35.91	-7456.3	2307.6	1123.73	252.43	-9158.12	1978.16	14955.3	3261.31
c8	.060.060	4	2	58.85	9.35	-3788.29	1263.75	1049.94	506.08	-5412.99	2516.22	4902	770.88
c8	.060.060	6	4	56.48	11.81	-3225.98	2018.57	336.95	112.02	-2229.33	725.32	3834.55	1406.43
c8	.060.180	11	7	34.89	16.9	-6109.76	1833.76	1272.4	360.75	-3813.62	1934.59	6847.31	4184.62
c8	.060.180	16	4	54.7	7.27	-3582.21	1036.94	839.96	299.17	-2195.59	1027.13	3448.16	880.2
c8	.060.180	18	6	68.87	18.07	-4580.03	3411.18	970.55	330.06	-2554.68	1990.41	3218.25	1939.15
c8	.060.180	30	10	25.53	12.86	-5973.51	1704.2	1321.15	256.68	-6052.11	3382.22	8767.57	3124.85
c8	.060.180	34	9	20.37	7.17	-6401.48	1385.5	1413.75	353.8	-5661.62	2045.51	7187.54	3800.54
c8	.060.180	37	6	12.47	12.24	-8199.49	1743.49	1791.05	359.39	-4733.05	3035.99	7509.99	5305.31
c8	.060.300	1	3	59.87	18.19	-3580.88	1519.02	750.44	152.94	-3310.21	1141.44	5632.75	3688.55
c8	.060.300	3	3	0	0	-5749.71	462.04	2299.25	64.18	-7156.66	2706.57	5761.05	2116.93
c8	.060.300	6	2	64.4	9.5	-3243.58	946.67	612.79	135.69	-3779.52	878.53	4147.11	1395.39
c8	.060.300	9	2	21.1	2.1	-5596.58	429.56	1110.26	128.26	-4634.22	161.48	2559.72	19.81
c8	.180.060	8	11	14.42	11.64	-6751.78	2183.1	1387.51	389.8	-6400.89	2915.12	9160.92	5172.94
c8	.180.060	11	12	43.18	44.26	-3128.8	909.86	719.07	110.82	-2986.61	923.4	5886.66	2478.41
c8	.180.060	20	16	6.99	8.62	-7099.3	1872.22	1940.3	367.98	-6589.12	1364.49	10596.5	3156.05
c8	.180.060	42	2	39.8	22.3	-17492.7	13398.7	-2233.38	4258.36	-9476.25	4323.88	6316.08	473.02
c8	.180.060	54	5	78.44	20.63	-1645.92	890.19	228.17	97.37	-2283.93	1306.35	4064.56	4305.51
c8	.180.060	56	8	61.19	28.29	-2950.24	1129.41	445.74	82.45	-2208.79	1257.51	4106.6	1642.52
c8	.180.060	60	6	21.23	27.77	-3806.7	943.33	1360.05	293.29	-4641.18	2257.66	6460.65	3407.87
c8	.180.180	3	17	24.02	20.49	-6651.77	2801.19	1396.75	393.57	-4566.36	2714.34	8047.55	5100.92
c8	.180.180	6	33	12.46	13.15	-6370.71	2665.65	1536.64	310.78	-6128.51	2674.77	9979.14	4688.52
c8	.180.180	39	38	7.17	9.12	-8184.58	2322.95	1987.87	420.73	-7043.7	3406.55	11415.7	5852.2
c8	.180.180	50	10	64.64	22.68	-2177.02	764.6	570.92	157.9	-1315	596.29	1505.28	796.67
c8	.180.180	53	8	80.94	9.25	-1560.67	511.41	357.83	150.66	-877.55	687.21	1464.94	1184.98
c8	.180.180	77	28	30.55	22.13	-6098.58	2470.52	1270.61	411.47	-2519	1235.58	4162.11	2234.09
c8	.180.180	80	17	21.84	14.06	-4616.81	1354.6	997.84	198.39	-6767.49	2669.88	10521.9	3804.6
c8	.180.180	85	19	26.51	18.9	-4622.95	1916.92	1384.65	376.97	-4031.33	1505.76	6007.31	2540.32
c8	.180.180	152	12	33.99	34.86	-4549.72	881.85	722.97	103.42	-5487.35	3667.92	9213.34	7550.11
c8	.180.300	1	5	21.7	26.07	-5245.05	1160.08	1570.82	408.78	-8238.59	3244.25	12265.8	4354.11
c8	.180.300	3	2	79.95	3.85	-1655.07	728.85	301.67	44.18	-3753.02	407.47	3421.77	618.52
c8	.300.060	1	2	0	0	-920.42	35.89	74.01	12.15	-1921.01	47.37	1774.3	133.41
c8	.300.060	3	1	88.8	0	-6758.18	0	2509.52	0	-2153.05	0	4522.47	0
c8	.300.060	5	3	39.83	16.76	-3401.8	181.03	476.43	133.78	-6678.44	2454.73	9322.61	2317.32
c8	.300.060	13	5	60.18	5.54	-2318.05	176.93	344.61	17.37	-5798.97	2190.65	3864.45	374.15
c8	.300.060	14	2	77.8	13.3	-1737.45	641.02	223.55	83.19	-2762.23	496.52	3469.6	55.77
c8	.300.060	18	6	26.7	23.48	-4920.89	1319.82	1266.62	349.97	-5768.9	2619.22	6403.1	1366.87
c8	.300.060	22	3	42.7	12.11	-3246.59	1010.93	808.32	135.17	-3700.32	1752.43	2973.95	1055.22
c8	.300.180	3	24	11.11	8.34	-7900.3	2347.3	1523.04	358.88	-6096.09	2385.44	9866.62	4255.34
c8	.300.180	65	11	26.6	19.27	-6059.6	1464.77	1262.15	257.61	-5312.35	1962.1	11744.4	5580.84
c8	.300.180	68	15	85.93	24.6	-1238.68	522.46	294.47	76.18	-890.5	717.68	1073.48	903.24
c8	.300.180	120	28	36.52	18.31	-4302.56	1468.72	1039.95	217.86	-4312.5	2058.41	8170.8	4932.38
c8	.300.180	127	31	35.18	20.51	-4305.82	1441.05	1021.22	208.61	-3626.82	2101.96	5378.27	3035.24
c8	.300.180	142	36	9.82	7.32	-6591.06	2541.53	1801.55	377.73	-5238.14	1666.28	9030.16	4794.01
c8	.300.180	147	23	16.56	14.37	-7110.2	1819.28	1631.24	373.97	-5672.18	2287.79	9462.95	6187.71
c8	.300.180	171	8	63.95	16.24	-2246.2	1316.76	698.56	178.93	-1419.21	866.49	2180.54	1472.89
c8	.300.180	216	36	35.28	20.82	-4750.81	1305.14	924.99	255.34	-4787.5	2405.61	7143.03	3316.38
c8	.300.180	232	6	97.37	5.09	-550.05	171.18	280.5	158.75	-257.24	198.41	240.3	226.65
c8	.300.180	249	26	24.9	14.54	-6428.03	1593.66	1608.75	391.23	-5081.98	3274.53	8636.49	4285.98
c8	.300.180	255	21	70.59	10.68	-2088.55	634.01	522.7	174.05	-1253.34	837.63	1961.01	1476.18
c8	.300.300	35	28	30.82	18.7	-4120.24	1396.62	1034.18	280.98	-4688.65	2426.03	8177.67	4241.83
c8	.300.300	99	1	100	0	-485.24	0	55.64	0	-726.14	0	1070.19	0
c8	.300.300	123	21	23.33	18.97	-4370.1	1386.46	1276.65	286.36	-6518.8	2057.29	8267.36	3273.01
c8	.300.300	126	8	80.25	13.08	-1755.84	778.3	184.55	57.82	-2095.12	1462.12	3205.17	2515.91
c8	.300.300	131	14	69.91	38.28	-2072.09	803.6	339.37	72.46	-1489.54	636.84	3469.38	2311.49
c8	.300.300	134	12	57.92	27.02	-3035.61	1168.79	780.57	149.01	-2718.59	2204.75	4504.94	4637.18
c8	.300.300	137	21	48.65	16.74	-4481.04	1707.75	644.72	235.11	-3426.6	1666.4	5540.05	2132.98
c8	.300.300	154	19	15.91	23.03	-8577.47	1576.69	1935.59	539.78	-5546.25	1477.32	7523.98	1990.53
c8	.300.300	169	35	19.71	13.64	-4795.39	1055.93	1476.63	288.86	-5675.53	2384.4	7718.11	3143.79
c8	.300.300	171	18	22.65	26.15	-5969.2	1303.57	1951.15	368.83	-5721.59	3138.53	9493.5	5165.59
d1	.060.180	3	2	75.6	4.3	-1894.94	454.58	567.55	140.65	-749.27	488.91	1320.71	825.89
d1	.060.180	5	3	14.9	8.37	-6936.39	2072.19	1535.84	508.02	-6334.87	2913.17	9161	4167.74
d1	.060.300	1	1	58.9	0	-1974.28	0	520.99	0	-2441.82	0	3502.8	0
d1	.180.060	1	1	13.6	0	-10263.5	0	1483.81	0	-6681.29	0	13068	0
d1	.180.180	1	1	47.8	0	-5051.38	0	1771.05	0	-604.04	0	947.62	0
d1	.180.300	1	1	83.3	0	-2385.72	0	199.83	0	-4916.86	0	7211.24	0
d1	.300.060	1	1	95.6	0	-1079.09	0	98.16	0	-905.28	0	762.66	0
d1	.300.180	1	2	50.5	44.3	-3532.84	431.06	816.4	135.86	-3286.18	2422.43	6087.88	1798.4
d1	.300.300	1	4	46.45	10.19	-4937.54	1308.33	1093.4	138.42	-2156.77	1062.5	2311.08	938.39
d3	.060.180	1	2	12.15	5.35	-6746.09	2255.05	1305.85	161.05	-6304.34	3205.54	6000.77	1784.4
d3	.180.060	1	1	36.5	0	-4679.54	0	2178.54	0	-3031.3	0	5528.78	0
d3	.180.300	1	1	39.9	0	-2279.31	0	688.95	0	-2029.49	0	3899.46	0
d3	.300.060	1	1	89.5	0	-1255.21	0	125.99	0	-1580.09	0	1370.14	0
d3	.300.180	1	2	66.7	17.7	-5351.82	860.95	1265.1	348.55	-5891.6	5060.58	7963.7	5481.57
d3	.300.300	1	3	54.73	17.68	-3356.23	1029.1	526.21	57.91	-4282.64	2569.45	6050.25	3166.42
d4	.060.060	1	1	9.7	0	-4945.45	0	1192.08	0	-3101.95	0	4842.33	0
d4	.060.060	2	2	77	8.4	-1872.02	143.23	250.69	6.05	-6193.31	341.65	8455.59	2362.05
d4	.060.060	3	4	18.92	28.09	-7067.24	2187.78	2070.99	578.98	-4995.82	1240.34	12498.3	1415.16
d4	.060.060	7	2	57.15	2.75	-2655.95	58.35	572.82	56.78	-7466.27	986.92	7955.21	141.46
d4	.060.060	11	8	37.7	25.48	-4935.24	1192.73	1062.29	122.94	-2577.3	1287.99	5267.54	2747.2
d4	.060.180	1	18	28.24	17.18	-4685.74	1007.08	768.97	226.78	-6523.99	2867.21	8939.63	4528.51
d4	.060.180	7	8	62.23	22	-2739.69	1696.03	526.92	184.44	-1905.93	1185.94	3199.81	1753.44
d4	.060.180	13	11	18.54	10.7	-5716.83	1251.84	1224.09	349.13	-6815.23	2683.02	8509.22	3139.35
d4	.060.180	34	12	68.32	12.05	-2505.57	1063.74	637.96	145.91	-1412.85	468.43	1877.12	792.62
d4	.060.180	38	9	37.39	21.27	-4863.19	1489.9	1122.19	399.94	-4936.7	2823.72	8009.17	3401.82
d4	.060.180	53	4	9.52	1.5	-5899.45	389.79	1126.57	88.67	-5660.51	597.84	5887.51	1271
d4	.060.180	65	4	28.57	5.94	-10058.2	2551.12	2519.38	518.23	-3736.3	1292.9	5839.8	1534.58
d4	.060.180	67	9	26.08	12.78	-6797.65	2108.23	1605.53	366.4	-4364.35	1136.64	9167.41	2243.66
d4	.060.180	73	6	57.58	6.76	-5769.52	2195.13	1255.34	273.82	-1608.92	721.78	2259.37	999.4
d4	.060.180	74	2	62.85	1.45	-9493.9	3073.11	2584.39	428.43	-1164.89	260.05	1368.26	60.4
d4	.060.180	80	1	100	0	-705.71	0	218.87	0	-114.2	0	148.95	0
d4	.060.300	2	3	46.6	10.75	-2580.22	221.12	793.51	121.28	-2890.46	926.41	2757.57	1099.77
d4	.060.300	4	4	46.77	31.99	-4397.1	1636.63	1100.75	225.95	-3366.78	2025.24	4192.06	1835.69
d4	.060.300	8	1	45.3	0	-6550.55	0	674.43	0	-11754.8	0	5413.64	0
d4	.060.300	12	3	39.43	27.72	-6562.57	976.83	2785.77	225.18	-5227.6	1344.14	6206.72	4661.48
d4	.060.300	15	5	69.9	7.42	-3113	584.69	673.76	180.23	-3239.77	1200.11	4331.97	3512.68
d4	.180.060	69	46	36.47	18.68	-3797.63	1546.87	1149.32	269.03	-2340.3	1535.41	3790.75	2611.18
d4	.180.060	105	40	28.86	18.47	-5371.77	1527.13	1078.69	332.27	-5087.7	2623.98	9410.88	4754.23
d4	.180.060	181	41	66.62	15.45	-2417.64	800.97	501.34	148.01	-1932.35	1753.29	2533.25	1848.42
d4	.180.060	225	41	25.89	25.15	-8550.71	3005.32	1996.19	572.37	-5212.62	1968.55	8402.55	3934.87
d4	.180.060	243	58	14.19	17.47	-9550.95	2170.27	1751.84	374.45	-5861.01	1550.03	11372.2	4663.74
d4	.180.060	244	39	46.41	19.8	-5729.35	1274.44	940.04	198.63	-3178.06	1739.53	6239.57	5120.52
d4	.180.060	281	31	54.61	24.88	-6503.49	1923.69	778.26	206.78	-3844.09	2082.44	8908.01	4443.12
d4	.180.060	340	39	55.98	23.69	-4108.7	1171.73	591.9	133.9	-3477.92	1599.23	8618.86	4466.32
d4	.180.060	367	63	16.55	14.33	-5805.21	1671.67	1621.82	500.9	-5440.04	2494.43	7613.31	3357.87
d4	.180.060	390	20	50.31	23.45	-3771.09	2304.53	502.24	177.85	-3656.32	1855.3	6833.07	3586.18
d4	.180.060	413	20	79.68	20.66	-1887.57	820.29	267.06	73.05	-1195.56	782.63	1776.4	1570.65
d4	.180.060	419	21	66.83	7.11	-2982.74	414.89	367.81	56.86	-3167.84	906.46	9733.6	3920.39
d4	.180.180	2	40	47.61	22.3	-4241.95	2429.59	828.23	216.97	-2662.82	1787.16	4644.15	3015.86
d4	.180.180	77	59	12.48	16.99	-9388.85	2698.89	2070.5	562.05	-5346.4	2671.29	9387.94	5519.78
d4	.180.180	89	68	22.22	15.6	-7363.88	1930.76	1776.47	409.24	-5217.13	2442.27	8518.26	4326.22
d4	.180.180	91	36	71.76	22.22	-2027.89	621.1	321.65	79.15	-1377.68	1129.44	2766.8	3129.73
d4	.180.180	219	46	57.73	15.96	-3715.8	1044.62	653.32	200.62	-2915.03	1323.17	4867.36	2568.66
d4	.180.180	301	94	13.92	13.87	-6639.63	1589.15	1581.25	372.3	-5477.27	2367.87	9604.66	4552.85
d4	.180.180	325	57	67.55	19.78	-2461.55	938.28	528	123.38	-1264.68	756.42	2461.87	1547.58
d4	.180.180	331	74	27.89	16.96	-4661.04	1095.46	1363.13	289.41	-3189.3	1405.75	4642.24	2680.61
d4	.180.180	370	44	31.73	15.9	-4506.6	1174.38	1097.35	190.21	-3705.95	1552.66	6787.56	3241.44
d4	.180.180	442	66	38.48	19.32	-5334.96	2319.95	1412.72	389.8	-3668.51	2965.28	5281.3	3534.31
d4	.180.180	480	3	97.73	1.62	-832.95	30.24	184.42	64.81	-206.04	71.5	368.47	82.95
d4	.180.180	613	61	37.11	19.06	-5467.48	2143.8	918.42	245.35	-3958.69	2516.86	7121.07	4946.59
d4	.180.300	4	11	36.89	24.17	-5619.93	1586.1	863.18	240.4	-4008.09	1244.74	10203.9	3847.54
d4	.180.300	11	5	76.86	3.84	-3320.29	1287.08	613.88	123.82	-1897.41	1416.36	3177.61	2984.41
d4	.180.300	12	19	34.46	19.64	-4270.89	1218.72	1476.11	449.51	-4509.08	1947.28	8189.46	4446.9
d4	.180.300	19	7	67.23	3.87	-2787.96	452.93	351.68	69.85	-3449.02	1205.48	6050.78	2484.82
d4	.180.300	47	20	15.65	18.32	-6008.04	1759.23	1309.73	500.9	-6147.26	1802.45	11651	4012.75
d4	.180.300	48	3	53.13	2.46	-6810.16	968.49	853.46	126.19	-10733.5	4189.15	11782.9	5405.8
d4	.300.060	18	10	36.66	18.32	-6263.26	1817.66	1301.61	282.8	-3434.15	1535.29	3887.52	1190.9
d4	.300.060	23	10	30.24	14.07	-4982.86	1080.52	1282.96	369.61	-5638.66	2723.03	5904.64	3051.79
d4	.300.060	33	3	54.8	6.48	-10736	1604.81	1087.14	210.86	-7001.55	6131.62	8104.39	4964.27
d4	.300.060	46	10	13.73	9	-6077.15	2397.81	1737.37	469.3	-5863.72	1695.38	8205.47	2532.06
d4	.300.060	48	15	64.73	36.99	-3206.9	821.19	506.3	142.42	-3454.94	1640.71	5136.35	3495.34
d4	.300.060	53	16	26.14	16.17	-4701.84	1502.05	1622.01	332.46	-5383.92	2197.24	7082.23	3080.1
d4	.300.060	62	7	62.04	14.71	-2819.19	808.12	464.25	131.79	-5405.57	1932.77	7760.79	5766.74
d4	.300.060	64	7	32.14	34.22	-7408.59	2101.57	2181.3	302.59	-6719.58	2797.6	8154.41	4414.95
d4	.300.060	72	4	93.9	3.98	-1081.24	214.98	162.83	73.13	-1338.66	310.93	1487.4	486.19
d4	.300.060	83	13	53.35	13.72	-3362.75	1478.68	1074.3	435.02	-3163.9	1617.25	3432.67	1303.37
d4	.300.060	91	2	99.1	0.4	-10458.6	56.23	2347.15	456.76	-8687.64	4159.99	11963.7	4173.5
d4	.300.180	21	86	47.94	20.63	-4359.26	941.62	878.89	227.82	-3359.18	2084.33	5302.17	4043.78
d4	.300.180	102	116	21.48	24.86	-9262.04	2617.56	2297.45	541.18	-5392.06	2657.44	8725.42	4276.84
d4	.300.180	468	36	88.74	23.76	-1403.99	655	312.2	72.96	-743.72	704.39	1577.53	1401.29
d4	.300.180	513	5	94.8	7.17	-655.57	110.01	154.2	41.18	-246.44	203.16	586.79	564.95
d4	.300.180	660	126	33.4	18.59	-5646.09	1738.17	1305.76	279.77	-4840.21	2536.41	7319	3997.68
d4	.300.180	821	59	43.02	24.61	-5318.13	2291.87	861.81	301.49	-5156.65	3526.55	6960.54	3715.34
d4	.300.180	834	98	53.1	20.95	-3840.28	1174.77	787.88	158.2	-2607.2	1373.92	3370.76	2205.09
d4	.300.180	878	113	67.93	21.96	-2596.81	714.64	477.18	94.98	-2016.02	1117.25	2604.2	1611.11
d4	.300.180	931	77	28.78	25.31	-7386.88	2267.29	1910.75	550.22	-5312.25	2469.77	7872.01	4279.19
d4	.300.180	968	136	30.74	16.83	-5552.2	1676.94	1459.32	354.69	-3833.71	2037.38	6246.53	3917.18
d4	.300.180	984	121	34.42	19.03	-4842.89	1966.92	994.1	290.26	-4020.72	1797.49	6586.85	3383.97
d4	.300.180	1024	120	8.48	11.12	-7343.3	2087.68	1866.32	436.49	-6101.78	2233.29	10799.7	4216.67
d4	.300.300	96	13	71.73	34.82	-1928.62	669.77	304.03	61.33	-2726.01	2147.65	4264.31	3182.53
d4	.300.300	101	21	57.82	27.24	-4879.62	1190.26	751.76	326.62	-4103.56	2365.71	7640.91	5121.43
d4	.300.300	162	76	19.18	11.98	-4642.44	1275.61	1427.15	297.84	-3974.96	1745.44	7625.78	3304.91
d4	.300.300	191	27	29.95	21.68	-7015.46	2320.36	1402.99	286.16	-4160.73	1912.52	7224.91	3801.6
d4	.300.300	194	37	63.11	18.98	-2474.97	717.22	475.74	99.65	-2118.95	1306.67	3325.34	2590.71
d4	.300.300	220	27	20.08	19.02	-9489.1	2771.49	1840.1	443.67	-6001.1	1899	8101.13	3129.85
d4	.300.300	244	10	93.31	2.71	-1247.77	277.68	182.99	33.34	-1946.69	976.4	4154.58	1664.52
d4	.300.300	294	45	21.17	15.98	-6146.43	1573.39	1089.46	196.39	-4855.82	1937.62	7267.95	3605.19
d4	.300.300	334	20	47.27	13.5	-3761.4	1520.57	1230.13	324.42	-1550.63	1163.77	2888.82	3038.01
d4	.300.300	384	51	11.51	17.22	-7669.92	1767.21	1935.63	349.01	-5365.43	2053.43	9496.68	3499.27
d4	.300.300	393	70	47.28	18.37	-3695.75	994.76	799.4	167.13	-2641.36	1610.55	4807.75	3370.38
d4	.300.300	412	19	53.22	26.02	-4004.25	1413.82	856.86	230.28	-2573.89	1613.59	4780.02	4001.79
d5	.060.060	1	4	62.03	27.87	-5149.31	4206.71	1112.66	875.37	-6653.34	2069.48	7698.86	4112.27
d5	.060.180	2	4	90	1.06	-1541.47	511.86	217.78	19.98	-695.68	189.66	892.24	204.96
d5	.060.180	5	3	53.83	7.97	-4899.2	482.61	1070.08	509.12	-5907.05	2734.85	6253.27	2685.6
d5	.060.180	10	2	10.85	4.95	-7187.71	689.46	1886.15	90.85	-4135.47	1292.12	6593.11	2530.19
d5	.060.180	11	4	45.12	9.88	-3524.36	608.99	983.07	363.21	-2677.31	791.94	5206.95	2934.54
d5	.060.300	1	1	76.1	0	-4508.85	0	413.01	0	-7229.63	0	14008.9	0
d5	.060.300	2	6	60.97	1.74	-2567.43	725.7	789.4	194.61	-3897.99	998.55	2487.04	542.18
d5	.060.300	11	3	25.93	6.37	-3150.46	1111.43	1554.05	99.15	-3204.45	603.53	3900.48	519.87
d5	.060.300	12	3	57.27	10.54	-5200.08	408.19	885.82	188.71	-4726.19	683.24	10304.2	4970.01
d5	.060.300	14	3	13.07	9.25	-5864.93	991.38	1585.53	596.25	-4906.64	1466.77	8138.91	3315.22
d5	.180.060	4	2	27.9	5.5	-4528.25	3.73	1409.47	11.93	-1873.76	340.48	2738.52	1733.15
d5	.180.060	6	5	13.74	25.43	-10240.8	1766.6	1781.49	374.97	-6262.64	1802.46	8741	2244.87
d5	.180.060	6	5	13.74	25.43	-10240.8	1766.6	1781.49	374.97	-6262.64	1802.46	8741	2244.87
d5	.180.180	1	6	60.87	8.11	-2289.15	740.53	448.81	126.96	-2112.8	1083.05	3642.38	2600.44
d5	.180.180	4	3	20.1	28.43	-5082.31	2813.56	1455.58	562.83	-1563.06	56.69	2921.74	978.71
d5	.180.180	5	3	53.47	9.66	-3075.53	353.37	1100.71	253.17	-1734.66	770.39	2092.11	511.65
d5	.180.180	7	2	35.6	35.6	-3799.48	1267.77	862.73	181.41	-4866.85	3628.61	12910.2	5170.66
d5	.300.060	6	1	63.5	0	-3317.35	0	593.74	0	-1900.67	0	4175.88	0
d5	.300.060	7	7	27.36	17.12	-4527.44	1393.66	1639.37	573.23	-5577.87	1471.37	7333.5	3042.42
d5	.300.180	10	6	59.43	6.52	-3132.11	533.83	908.89	97.56	-1482.07	350.46	2764.73	1398.4
d5	.300.180	17	6	48.97	17.07	-4892	720.35	856.33	182.11	-4012.72	1177.68	7223.8	2829.94
d5	.300.180	24	4	83.85	6.61	-1188.38	300.82	348.9	97.85	-677.43	286.74	698.17	497.48
d5	.300.180	30	12	12.98	17.84	-6925.77	2109.48	1710.84	530.89	-6962.17	3617.91	12261.4	4579.76
d5	.300.180	37	6	64.5	14.86	-2676.75	920.95	517.45	110.81	-2301.68	1083.99	4225.31	2746.57
d5	.300.180	42	6	47.28	13.07	-3784.63	1102.45	892.16	386.5	-3016.77	2111.48	5915.18	3615.02
d5	.300.180	44	5	65.74	10	-2617.59	877.62	466.93	148.35	-2005.16	1046.54	4152.35	2772.09
d5	.300.300	2	3	29.4	13.26	-7566.88	2348.1	1821.19	294.62	-2755.16	1194.87	5229.86	1856.27
d5	.300.300	3	3	0.63	0.45	-8625.1	352.89	1694.31	45.99	-4924.45	475.95	9223.53	596.54
d5	.300.300	7	2	15.9	2.5	-8955.47	2292.64	1745.9	62.88	-3664.07	343.69	4882.23	1405.05
d5	.300.300	13	3	36.13	20.21	-5138.41	492.19	937.85	295.99	-3904.32	1740.2	9663.57	4492.23
d5	.300.300	14	6	56.52	16.54	-2914.13	969.49	746.57	279.06	-2008.35	1223.53	3682.75	2505.17
d6	.300.300	1	1	90.9	0	-1279.33	0	178.69	0	-905.86	0	3265	0
d7	.060.300	1	1	77.3	0	-3072.31	0	1292.19	0	-2283.74	0	3052.2	0
d7	.180.060	9	9	13.77	8.92	-5513.84	891.3	1779.38	357.81	-7567.16	1552.86	14496	3489.76
d7	.180.060	10	2	64.15	18.85	-3931.52	2888.62	457.09	181.87	-3090.87	460.76	5602.24	1290.52
d7	.180.180	1	2	50.95	2.35	-2316.67	555.56	636.81	41.04	-3677.22	778.89	3752.71	1116.97
d7	.180.300	1	3	60.63	0.69	-2237.03	572.19	678.25	246.78	-2974.99	1285.89	3827.07	1390.71
d7	.300.060	3	2	58.6	7.8	-6884.54	4528.34	1814.74	657.88	-7884.93	4703.46	11675.4	8676.14
d7	.300.060	4	3	46.37	29.97	-3664.37	1285.75	671.64	317.02	-3537.36	718.29	4707.15	864.95
d7	.300.060	5	2	59.3	12.6	-2800.83	327.21	973.23	272.21	-2869.6	2368.1	3780.8	2370.37
d7	.300.180	1	2	63.7	3	-3775.96	1306.38	931.59	119.56	-1635.79	807.09	4790.38	920.92
d7	.300.180	4	3	86.87	13.81	-2038.97	1358.06	239.48	71.01	-1684.8	1669.33	2997.91	3786.21
d7	.300.180	9	4	25.5	9.51	-6734.49	2833.68	1485.89	413.95	-3578.21	1260.69	6075.21	3418.96
d7	.300.300	1	2	58	23.9	-1921.81	910.16	387.94	256.69	-3598.99	2655.99	6941.04	1866.67
d8	.060.060	1	3	41.43	1.16	-6988.39	851.11	560.16	34	-2467.46	141.43	3408	398.13
d8	.060.180	1	8	3.55	1.66	-10093.1	972.93	1681.48	341.57	-4620.75	648.84	8601.88	1247.32
d8	.060.180	3	2	46.25	1.05	-1778.47	649.37	451.77	101.58	-3564.9	2301.52	4308.84	1490.71
d8	.060.180	15	6	24.26	16.61	-5524.3	1877.73	1341.96	277.89	-3463.71	1334.66	7045.82	2290.47
d8	.060.180	24	4	5.93	1.43	-7455.24	935.23	1433.55	213.88	-8499.49	610.34	10654.8	1274.98
d8	.060.180	30	6	40.63	12.99	-5344.24	881	1226.96	149.14	-4379.68	610.85	6055.48	2870.07
d8	.060.180	33	8	43.45	17.39	-5944.93	2188.27	1606.86	701.84	-1821.1	925.5	4167.33	2245.77
d8	.060.300	1	7	5.65	8.79	-7585.99	1701.71	1607.51	328.94	-5645.2	943.83	9763.42	3201.17
d8	.060.300	6	2	47.85	6.35	-2823.91	788.28	447.43	64.01	-1456.03	144.03	1186.57	68.45
d8	.060.300	8	3	42.4	22.91	-4824.71	1330.58	1349.69	211.32	-5736.79	2133.26	5614.14	928.66
d8	.060.300	9	1	48	0	-6252.93	0	1984.44	0	-3044.02	0	2088.35	0
d8	.060.300	15	3	27.77	18.87	-3800.5	1704.9	1086.5	398	-4999.81	863.89	2460.33	994.59
d8	.180.060	2	5	33.12	18.52	-5029.78	1837.06	1034.25	218.93	-6091.98	2783.88	9437.41	4347.95
d8	.180.060	11	9	90.69	4.9	-928.12	142.22	695.64	51.47	-706.93	301.95	277.54	56.24
d8	.180.060	18	6	90.1	10.41	-1129.22	714.05	214.51	73.74	-1292.36	967.94	1884.24	1836.76
d8	.180.060	19	2	71.3	2.7	-1453.91	88.52	91.44	1.66	-2778.9	375.12	2919.15	399.7
d8	.180.060	22	9	6.29	3.68	-7309.21	1936.13	1946.93	255.91	-7330.32	1467.87	11508.1	4537.46
d8	.180.060	29	6	58.9	21.36	-3755.95	928.59	432.54	63.96	-3195.02	1349.63	8305.1	5616.57
d8	.180.180	6	26	26.78	19.03	-5098.04	2383.75	1302.29	501.47	-4532.01	2545.66	9153.09	5227.13
d8	.180.180	21	6	67.22	1.17	-2231.57	162.47	501.92	40.04	-492.05	28.94	782.48	87.65
d8	.180.180	30	9	65.49	15.99	-2176.37	912.74	642.15	294.34	-1671.57	1434.38	2910.53	2577.86
d8	.180.180	47	15	26.45	16.24	-6846.03	2331.5	1222.19	299.27	-5135.06	3073.82	7616.57	3650.45
d8	.180.180	49	3	86.27	15.57	-960.77	371.91	280.34	138.52	-716.25	512.17	1364.13	1236.64
d8	.180.300	3	4	8.5	7.38	-6064.11	1197.51	1370.97	501.12	-7041.97	1374.99	10897.5	3153.4
d8	.180.300	4	1	59.2	0	-7265.59	0	587.94	0	-3358.79	0	4219.52	0
d8	.300.060	3	1	0	0	-855.71	0	47.95	0	-2281.59	0	2442.63	0
d8	.300.060	4	4	21.23	24.11	-9191.29	2743.23	1878.62	235.99	-4989.14	496.19	8654	4060.17
d8	.300.060	5	3	60.1	3.21	-2666.57	532.98	609.4	237.89	-3011.64	2075.72	2669.18	237.7
d8	.300.060	7	3	25.17	10.54	-6324.86	471.17	1974.59	227.64	-2645.09	495.99	4501.24	1223.43
d8	.300.060	12	6	44.73	13.46	-3260.18	670.17	809.86	184.2	-2885.62	1899.49	3750.96	3084.61
d8	.300.180	2	6	43.22	23.28	-6287.39	1735.23	1143.56	248.79	-3969.36	1571.27	5701.47	1718.64
d8	.300.180	3	3	100	0	-1060.32	496.76	154.54	17.02	-427.24	398.09	737.5	718.23
d8	.300.180	32	9	30.82	19.85	-4552.07	1764.52	1165.67	237.15	-4553.26	2594.56	8631.7	5010.1
d8	.300.180	34	9	78.56	16.23	-1470.16	712.76	377.84	112.29	-1214.14	976.47	1340.43	1054.53
d8	.300.180	41	11	54.15	8.02	-3540.81	1051.94	781.52	154.4	-2648.11	1090.63	4353.12	2142.62
d8	.300.180	43	5	63.84	4.32	-2335.66	1081.43	901.64	137.59	-1249.83	682.99	1852.09	925.07
d8	.300.180	64	12	32.01	24.12	-3696.52	1012.76	932.87	222.18	-3677.55	1544.66	5137.35	2340.79
d8	.300.180	72	2	11.95	0.15	-3964.44	105.62	1022.16	13.36	-3675.31	221.54	5413.08	31.26
d8	.300.180	79	22	17.4	14.82	-7653.5	2033.88	1733.44	590.72	-5228.42	2408.33	7478.78	2942.75
d8	.300.300	3	7	11.28	12.96	-5618.49	1176.32	1709.44	349.09	-4177.95	1130.14	7958.81	3146.42
d8	.300.300	7	3	65.33	2.38	-2314.64	1120.96	625.88	122.83	-1959.99	689.63	2511.79	469.29
d8	.300.300	9	2	39.3	16.5	-3005.52	686.91	721.97	94.96	-3781.42	1937.67	4074.62	1310.52
d8	.300.300	10	5	36.92	16.38	-3638.77	1240.58	742.83	200.87	-4474.17	2112.41	5863.23	1832.85
d8	.300.300	11	3	84.3	6.06	-2088.84	487.41	443.61	153.4	-1852.72	711.58	2037.82	1430.57
d8	.300.300	17	20	18.09	13.33	-4395.74	719.18	1479.37	367.86	-6461.93	2034.2	7651.71	2031.19
e3	.180.060	1	3	48.77	2.16	-5098.75	477.57	1059.36	151.85	-1680.07	160.11	1739.38	59.72
e4	.180.180	1	1	72.3	0	-2784.88	0	516.59	0	-2537.27	0	3101.14	0
e4	.300.060	1	1	39.5	0	-3461.33	0	605.66	0	-6623.74	0	3514.69	0
e4	.300.180	1	2	42.55	12.35	-6538.54	138.96	1583.67	315.21	-2640	820.56	6628	4089.86
e6	.060.180	1	1	36.9	0	-3870.22	0	596.18	0	-5495.22	0	18196.8	0
e7	.180.060	1	2	48.7	8	-2021.36	82.32	559.06	233.06	-2053.51	740.55	5349.12	2992.51
e7	.300.300	1	1	17.7	0	-5369.38	0	1640.32	0	-2975.47	0	5931.47	0
f1	.180.180	1	1	9.3	0	-10409	0	1931.46	0	-4516.77	0	6840.35	0
f1	.300.180	1	4	76.1	19.72	-2323.95	915.01	491.4	200.09	-1776.06	1337.65	1634.1	1473.9
f1	.300.300	1	1	83.5	0	-1695.68	0	358.13	0	-497.48	0	1798.43	0
f2	.180.060	1	1	76.5	0	-3330.18	0	581.49	0	-1258.24	0	2229.09	0
f2	.180.300	1	1	48.2	0	-3121.55	0	723.41	0	-1684.14	0	4619.08	0
f2	.300.180	1	3	68.77	10.51	-1858.26	56.69	479.27	80.51	-1551.56	878.79	3007.71	2117.62
f3	.300.180	1	3	70.1	9.35	-2226.8	286.26	573.61	102.52	-1559.48	703.98	2129.91	1269.92
f3	.300.180	2	2	25.35	20.35	-6451.65	2427.93	1580.51	394.56	-6802.71	4619.43	9731.26	6743.88
f3	.300.300	1	1	92.5	0	-1553.59	0	287.93	0	-343.1	0	788.18	0
f4	.180.180	1	1	82.9	0	-11832.7	0	2354.19	0	-3208.21	0	6459.54	0
f4	.300.180	1	3	60.67	39.29	-3653.65	3551.1	853.41	932.75	-3471.6	4049.78	5767.05	6823.52
f4	.300.300	1	1	46.1	0	-2797.6	0	331.09	0	-4025.94	0	5320.05	0
f5	.060.180	1	2	63.3	12	-2022.8	434.22	550.8	7.32	-1975.59	1100.92	2432.42	1712.68
f5	.180.180	1	1	72.2	0	-2247.14	0	246.99	0	-1875.17	0	4383.79	0
f5	.180.300	1	1	55.6	0	-2843.96	0	810.56	0	-1385.27	0	5321.83	0
f5	.300.060	3	2	70.85	3.35	-1840.26	477.13	529.11	244.96	-1850.59	145.65	2804.74	1756.74
f5	.300.060	6	4	8.98	5.88	-4713.98	423.21	1579.07	110.19	-6862.02	915.22	8564.17	1838.29
f5	.300.180	1	4	56.03	25.64	-2132.86	553.99	573.91	305.25	-1856.05	1233.93	3034.43	1753.16
f5	.300.180	2	2	78.7	0	-2059.4	73.33	1119.55	19.05	-923.19	107.39	771.92	89.57
f5	.300.300	1	2	88.9	2.8	-1486.06	274.5	151.78	35.84	-1603.25	149.16	2182.28	1692.3
f5	.300.300	5	1	56.6	0	-2830.19	0	726.98	0	-1301.19	0	1596.78	0
f5	.300.300	6	5	67.34	7.82	-2943.43	1830.54	489.96	145.76	-2437.36	1064.57	4873.43	1939.49
f6	.060.180	1	3	20	24.15	-5019.37	1547.27	1287.89	150.89	-4776.15	2377.64	7993.47	3929.02
f6	.060.300	1	1	12.6	0	-4271.79	0	1183.46	0	-5785.19	0	6479.55	0
f6	.060.300	2	5	63.6	1.89	-1940.43	126.31	330.58	124.75	-2358.09	375.48	2977.64	1219.45
f6	.180.060	1	3	73.7	58.37	-2361.56	1457.08	393.83	371.84	-1443.37	678.07	4088.14	2785.93
f6	.180.180	2	4	30.43	25.04	-4197	2325.49	1221.36	225.44	-2061.59	418.74	3726.25	2344.3
f6	.180.180	4	2	77.95	0.65	-1465.55	186.36	519.56	50.86	-857.27	87.54	988.99	84.23
f6	.180.180	6	1	75.8	0	-1114.42	0	589.93	0	-876.19	0	1154	0
f6	.180.180	8	2	56.4	25.3	-4974.66	1464.57	911.26	213.21	-4175	733.97	6369.09	491.21
f6	.180.180	9	3	90	7.14	-1245.37	216	146.75	77.06	-463.27	115.31	848.56	473.61
f6	.180.300	1	1	80.6	0	-1714.35	0	70.38	0	-3102.04	0	6782.38	0
f6	.300.060	2	4	55.7	10.13	-4008.81	1320.05	807.71	324.94	-3382.04	2379.28	4183.28	2748.72
f6	.300.060	3	1	4.5	0	-7936.6	0	2641.14	0	-7043.86	0	11849.8	0
f6	.300.060	4	2	70.85	1.75	-2448.88	3.07	876.38	249.85	-5335.56	47.49	4051.5	547.74
f6	.300.180	11	6	93.03	6.87	-1092.45	400.26	284.9	96.15	-652.74	428.88	693.12	589.14
f6	.300.180	31	10	8.18	10.81	-5631.34	994.75	986.81	175.85	-4251.03	1643.19	6305.98	2496.51
f6	.300.180	58	16	40.22	15.28	-4021.48	1415.39	655.77	128.53	-3990.19	1768.94	5138.83	1681.2
f6	.300.180	59	11	80.48	15.54	-1517.99	503.55	128.64	45.36	-957.98	657.24	1696.53	1931.69
f6	.300.180	75	13	59.67	20.52	-2525.99	589.89	664.86	125.03	-2186.69	2279.52	4531.77	5249.71
f6	.300.180	81	11	9.8	4.88	-3948.25	1365.67	1128.25	160.05	-4924.91	1568.16	8629.53	2970.08
f6	.300.180	86	11	57.24	14.31	-2151.26	526.17	351.92	97.9	-1669.45	678.82	3862.36	1972.11
f6	.300.180	89	20	14.34	16.66	-7862.5	2165.77	1613.86	425.67	-5897	3185.38	8431.91	3387.31
f6	.300.180	102	17	52.44	19.1	-3371.62	1429.68	972.86	212.61	-1731.69	1028.21	3491.16	3835.63
f6	.300.300	14	9	50.9	73.48	-5334.64	718.65	783.91	109.89	-3700.42	1023.11	6939.46	3286.73
f6	.300.300	22	2	62.25	1.15	-4050.42	156.92	664.02	56	-2074.67	538.3	2253.55	575.74
f6	.300.300	24	4	42.55	16.75	-3330.73	698.67	405.71	102.3	-4959.65	1974.94	7757.68	844.21
f6	.300.300	36	8	5.74	7.23	-6959.63	1712.26	1932.78	688.86	-6870.21	718.42	11806.5	3310.31
f6	.300.300	38	4	74.05	15.73	-1710.87	531.03	119.49	11.17	-1608.12	861.03	3045.94	1953.63
f6	.300.300	42	7	24.24	9.24	-4882.65	1279.81	709.59	181.79	-4852.99	1219.18	7721.95	1675.29
f6	.300.300	47	5	65.2	35.31	-1577.76	297.83	628.83	166.37	-892.88	375.34	1238.18	361.32
f6	.300.300	49	6	80.25	9.84	-2187.85	827.43	309.37	113.76	-2206.31	756.18	3275.43	1337.27
f6	.300.300	50	7	21.41	6.66	-7696.8	1848.11	1143.5	436.23	-5718	504	7996.64	1287.89
f7	.060.180	1	4	49.25	27.44	-4288.16	2457.48	766.57	316.45	-4301.69	3086.7	4172.08	2877.79
f7	.060.300	1	1	65.1	0	-1860.82	0	340.09	0	-4788.05	0	1287.99	0
f7	.180.060	6	1	100	0	-843.24	0	201.07	0	-371.78	0	457.59	0
f7	.180.060	7	10	19.75	20.55	-6550.95	1882.2	938.77	362.73	-4328.66	925.16	6771.22	654.05
f7	.180.180	1	3	30.6	29.64	-3583.13	1479.88	972.38	264.45	-3973.05	2373.1	7078.02	5373.87
f7	.180.300	1	5	83.94	5.99	-1671.76	977.16	129.06	85.54	-2279.29	706.99	2193.86	404.95
f7	.300.060	2	2	65.05	5.25	-2293.4	99.19	1022.13	23.78	-5459.6	222.8	4140.8	574.3
f7	.300.060	5	3	25.23	17.24	-5730.12	2173.4	1156.71	374.24	-3314.42	546.12	4828.23	310.17
f7	.300.180	3	7	19.97	15.09	-5519.08	1459.53	1184.28	237.06	-6763.95	2274.24	9261.62	1913.03
f7	.300.180	5	2	94.05	1.75	-1211.66	81.49	185.67	57.33	-425.4	68.91	490.42	149.09
f7	.300.180	6	1	33.9	0	-5571.65	0	1289.29	0	-3265.64	0	4669.5	0
f7	.300.180	7	2	9.3	2.3	-5409.72	802.68	1064.66	148.36	-7855.5	137.9	11767.7	4356.13
f7	.300.180	17	5	21.44	9.01	-5351.99	1160.72	880.18	193.88	-5316.82	2826.35	13131.1	5858.71
f7	.300.300	1	2	25.1	5.6	-8557.23	574.6	1185.98	248.67	-5294.64	1500.43	6774.43	3408.46
f7	.300.300	3	2	6.25	3.15	-8054.62	2628.75	1392.56	114	-8381.53	2320.02	11805.4	2506.02
f7	.300.300	6	2	69.7	4.8	-2601.06	917.89	550.81	71.79	-2081.67	1030.67	3603.08	486.79
f7	.300.300	8	4	81.18	9.72	-1368.66	74.64	556.4	40.14	-536.32	98.14	594.26	69.04
f8	.180.060	1	3	47.13	15.77	-6773.97	821.33	2342.58	123.38	-1453.93	332.04	2477.04	1646.67
f8	.300.060	1	1	75.9	0	-2319.87	0	494.87	0	-1177.18	0	1305.12	0
f8	.300.180	1	3	33.37	32.42	-5080.91	1720.19	879.83	377.79	-4698.68	3211.24	5548.28	3528.74
f8	.300.300	1	1	60	0	-3260.55	0	966.1	0	-2520.35	0	4553.72	0
g2	.180.060	1	1	13.7	0	-3887.1	0	1026.91	0	-3997.93	0	6472.83	0
g2	.300.180	1	1	42.7	0	-2440.62	0	1022.19	0	-3289.38	0	5524.35	0
g4	.060.180	1	1	57.5	0	-6504.96	0	1213.08	0	-1284.21	0	1437.27	0
g4	.180.060	1	2	74.95	24.95	-2705.64	1494.23	796.94	558.49	-1020.47	317.29	679.34	512.48
g4	.180.180	1	2	74.65	0.05	-2787.36	36.92	278.49	6.13	-1603.99	17.37	2445.69	147.9
g4	.180.300	1	1	76.5	0	-2018.06	0	204.17	0	-1418.87	0	2139.73	0
g4	.300.180	1	2	65.15	20.45	-2634.67	1265.24	477.83	70.91	-1155.59	476.39	1958.59	1121.04
g5	.060.180	1	1	41.7	0	-4752.04	0	730.5	0	-2053.24	0	3575.73	0
g5	.180.180	1	3	49.7	15.51	-3672.9	1934.55	1025.78	534.26	-2417.48	1229	5094.99	3486.99
g5	.180.300	1	3	51.27	25.76	-4412.65	2170.1	789.39	402.03	-2631.38	2514.47	3456.21	3016.12
g5	.300.180	3	2	34.7	5.1	-4782.19	927.08	859.15	190.91	-2800.84	551.18	3458	82.57
g5	.300.180	5	3	44.6	28.89	-3929.56	2722.69	1327.39	442.1	-1985.26	1063.44	3161.34	1776.82
g5	.300.180	7	3	30.83	21.3	-4340.05	1817.12	1096.28	164.45	-5578.55	5898.25	5777.13	4684.71
g5	.300.300	1	2	67.5	5.9	-2650.76	177.36	538.48	13.93	-2743.12	1097.67	5616.7	2142.3
g5	.300.300	5	3	10.95	7.9	-6256.11	98.54	1180.25	90.37	-4079.66	1755.15	6289.9	1917.08
g6	.300.180	1	2	52.6	3	-2267.64	60.49	666.39	146.52	-2101.03	356.12	5026.72	3313.07
g6	.300.180	4	3	41.6	22.63	-3821.37	1449.64	1206.74	176.52	-4197.09	3563.77	6899.09	7232.56
g6	.300.180	6	4	88.4	9.83	-1511.17	575.23	274.24	42.27	-853.19	300.67	1077.72	1055.25
g6	.300.180	9	4	90.23	2.55	-1148.63	115.33	179.85	20.34	-635.96	67.21	654.98	154.85
g6	.300.180	17	5	23.72	8.67	-3790.16	395.76	695.92	188.41	-6376.61	1193.95	6427.81	556.26
g6	.300.180	19	3	6.77	4.73	-6981.02	2959.73	1498.87	196.85	-4947.66	1702.59	7002.41	2518.93
g6	.300.300	1	2	26.15	0.45	-3897.37	503.31	701.79	26.36	-4208.1	171.1	7038.27	104.67
g6	.300.300	2	4	45.77	9.44	-4732.83	1903.44	692.56	175.84	-3105.45	256.62	4769.98	228.36
g7	.180.060	1	1	74.3	0	-2317.47	0	579.62	0	-1391.59	0	7153.62	0
g7	.300.180	1	4	36.92	32.08	-4057.13	1966.15	897.24	384.86	-4884.98	2602.73	5741.58	3608.32
h2	.300.180	1	1	0	0	-5653.55	0	543.76	0	-2772.99	0	4828.81	0
h3	.180.060	1	1	75.7	0	-2084.87	0	202.12	0	-1542.23	0	2912.8	0
h3	.300.060	1	1	71.4	0	-2493.02	0	273.81	0	-1819.02	0	2176.23	0
h4	.180.180	1	3	62.7	15.34	-3509.26	677.79	845.15	492.61	-2356.32	563.56	3305.23	1917.38
h5	.060.180	1	1	70.8	0	-1758.11	0	357.52	0	-997	0	980.31	0
h7	.300.180	1	3	30.03	3.81	-6817.97	535.87	1452.65	81.25	-5825.59	1352.12	6452.16	1665.34
h8	.180.060	1	1	68.5	0	-2950.14	0	1108.02	0	-2643.54	0	4298.21	0

## Sheet: GLUmS.pH4.2021
Chess Square	Parse	Cluster ID	Total Count	Sidechain SASA	stdev SASA	Sum Hydro(-)	stdev Hydro(-)	Sum Hydro(+)	stdev Hydro(+)	Sum Polar(-)	stdev Polar(-)	Sum Polar(+)	stdev Polar(+)
a1	.060.060	1	6	40.13	15.79	-4189.63	1357.24	1289.44	545.12	-2593.1	702.13	2608.23	580.9
a1	.060.180	1	7	6.93	8.87	-8561.98	2043.2	1815.72	299.26	-9412.92	4167.59	22676.2	11958.2
a1	.060.180	3	4	30.65	5.15	-4873.58	1044.16	1229.23	143.76	-4064.36	376.37	6671.1	2386.32
a1	.060.180	4	5	54.56	11.9	-3632.99	1099.49	962.68	296.66	-2010.23	363.51	1649.47	284.3
a1	.060.180	8	3	11.23	1.95	-10261.4	859.6	1327.39	117.97	-13756.9	4024.08	31087.9	3953.8
a1	.060.180	12	3	88.6	0.22	-1071.67	32.95	394.76	18.42	-559.24	39.4	293.54	25.25
a1	.060.180	22	4	10.1	8.11	-6911.49	2134.66	1840.26	236.23	-7118.3	3082.47	15296.3	11452.7
a1	.060.180	24	3	21.2	15.87	-9474.81	3154.35	1145.18	410.21	-7991.76	2047.98	15745.9	3118.46
a1	.060.300	1	2	28.7	18.4	-5415.31	1448.91	1349.66	363.47	-6712.31	2432.57	5470.14	1331.38
a1	.180.060	1	4	10.62	5.8	-10933.3	3209.9	2070.15	371.17	-7854.3	2659.17	28871.9	10562.9
a1	.180.180	1	5	40.76	12.97	-4217.4	1114.7	717.01	213.68	-3973.17	1570.43	3793.53	995.18
a1	.180.180	5	2	63.4	4.4	-2666	550.58	969.69	105.06	-543.2	87.1	786.36	289.86
a1	.180.180	6	3	0.93	0.83	-10960.4	562.56	2167.51	194.31	-7196.71	721.35	6383.87	209.69
a1	.180.300	1	1	0	0	-10767.1	0	654.1	0	-5002.42	0	21135.8	0
a1	.300.180	1	2	2	1.6	-12151	4246.16	1893.15	29.43	-7577.6	2705.84	18647.8	13905.6
a1	.300.180	2	3	20.63	22.25	-7655.37	2364.49	1470	363.13	-5531	2037.55	4966.22	878.07
a1	.300.180	6	4	57.62	8.94	-3065.58	484.07	855.06	203.06	-3467.72	3380.19	5292.21	6556.25
a1	.300.300	1	4	21.98	10.5	-7274.37	2803.43	1695.33	762.97	-5546.66	2604.05	7762.93	2895.29
a2	.300.180	1	2	44.6	1.4	-3939.73	98.57	759.28	70.26	-8918.7	1768.63	15933.5	744.6
a3	.180.180	1	1	92.2	0	-1864.67	0	444.41	0	-1058.7	0	864.32	0
a4	.060.300	1	2	87.1	0.1	-9747.93	7366.01	1324.32	581.24	-5881.48	3947.68	4755.69	1899.06
a4	.180.060	1	1	38.3	0	-5014.58	0	1325.08	0	-5616.16	0	6032.5	0				lll
a4	.180.180	1	3	65.07	17.17	-4731.9	2667.11	758.48	349.64	-3862.73	3641.07	6112.51	4558.69
a4	.300.180	1	1	77.8	0	-2367.76	0	331.3	0	-1330.86	0	1699.34	0
a4	.300.300	1	5	54.94	1.44	-5015.03	405.67	1600.26	97.5	-3174.29	268.68	3487.16	651.07
a5	.060.180	1	3	47.07	25.15	-3711.59	2616.84	856.44	489.33	-2263.28	1720.67	3373.76	2322.57
a5	.180.060	1	1	38	0	-4064.21	0	1813.39	0	-2992.84	0	3829.99	0
a5	.180.180	1	1	61.3	0	-5541.96	0	1440.34	0	-1336.42	0	1224.1	0
a5	.300.180	1	1	55.2	0	-3518.31	0	1196.72	0	-1395.41	0	1251.13	0
a6	.060.180	1	1	41.1	0	-3215.27	0	1059.49	0	-1836.87	0	3365.47	0
a6	.060.300	1	1	65.8	0	-10980.8	0	688.16	0	-3860.58	0	10503.3	0
a6	.180.060	1	1	1.7	0	-6458.62	0	1640.11	0	-5100.47	0	5670.76	0
a6	.180.180	1	1	46.4	0	-3538.1	0	1422.24	0	-3457.79	0	4891.31	0
a6	.300.180	1	4	43.4	1.14	-7633.17	2073.98	2440.85	642.23	-3415.21	1255.18	7953.71	4076.75
a7	.060.060	1	1	92.5	0	-10223.4	0	627.19	0	-2122.93	0	2339.69	0
a7	.060.180	1	1	64.9	0	-2731.78	0	932.3	0	-1237.7	0	1066.55	0
a7	.180.060	1	7	31.8	20.43	-4900.29	1115.83	1044.18	267.34	-5559.39	3035.45	8367.79	6134.28
a7	.180.180	1	4	31.03	24.6	-6833.79	2733.84	1596.57	389.82	-5382.84	3509.39	13582.4	10863.7
a7	.300.180	1	1	69.7	0	-3348.46	0	820.07	0	-884.21	0	1079.41	0
a7	.300.300	1	1	5.5	0	-8042.4	0	2014.94	0	-7167.34	0	7429.39	0
a8	.060.060	1	1	45.2	0	-6665.69	0	2220.68	0	-2403.69	0	1415.72	0
a8	.060.180	5	3	78.87	8.82	-3040.96	2209.15	664.57	173.82	-2319.02	2410.88	867.62	609.18
a8	.060.180	7	7	18.4	5.2	-8685.81	1384.01	1756.47	160.79	-4105.84	2072.37	5101.82	1729.35
a8	.060.180	10	5	58.14	8.92	-2878.68	1209.16	1172.1	254.05	-1594.31	529.11	1277.35	442.49
a8	.060.180	16	4	9.73	4.99	-6424.35	1115.77	1225.19	225.58	-7404.63	1467.45	36975.7	7215.77
a8	.060.180	20	2	11.4	4	-6683.88	176.71	1575.82	44.94	-7795.29	1182.13	15957.5	6201.51
a8	.060.180	22	1	27.5	0	-5917.53	0	1564.46	0	-8421.27	0	16319.8	0
a8	.060.300	1	5	13.54	3.42	-8220.27	1457.24	1828.95	112.61	-8222.9	1252.36	7812.22	2524.22
a8	.180.060	1	2	5.2	0.3	-5259.3	385.41	1416.41	38.98	-9857.57	715.77	6653.87	852.64
a8	.180.060	2	3	17.53	10.34	-10330.2	3010.24	1703.85	227.38	-6380.66	892.34	22129.8	11028.6
a8	.180.060	4	5	58.34	12.31	-3825.75	167.2	621.19	245.09	-4936.09	942.13	10013.5	4235.5
a8	.180.060	8	4	53.9	9.09	-3467.77	604.92	1308.29	618.65	-2813.74	1044.93	5437.89	4860
a8	.180.180	7	9	61.07	9.16	-2903.4	661.2	856.49	196.81	-1596.62	609.63	2159.08	936.08
a8	.180.180	13	5	32.68	19	-5144.82	1795.96	1580.56	513.24	-3455.49	1902.17	4057.43	2372.25
a8	.180.180	18	4	29.77	27.54	-7580.23	3527.61	1322.38	293.3	-6450.75	4451.58	14516.9	11052.4
a8	.180.180	20	3	2.27	1.73	-12053.6	985.8	2412.39	203.39	-6884.66	2318.13	13513.2	6621.02
a8	.180.180	22	3	85.77	5.38	-1654.93	161.07	296.47	30.58	-700.37	226.69	396.58	125.34
a8	.180.300	1	1	51.1	0	-4071.53	0	1342.27	0	-3956.81	0	3128.94	0
a8	.300.180	1	3	34.77	11.42	-5527.58	1092.29	979.73	244.11	-4246.03	1081.33	3710.37	691.2
a8	.300.180	5	3	41.1	32.39	-4598.43	1183.04	1374.96	408.1	-3795.31	1707.42	3634.82	2060.32
a8	.300.300	1	7	17.3	6.56	-7022.13	967.95	2476.88	170.46	-5519.37	2177.48	6703.43	568.65
b1	.060.060	1	2	54.7	1.6	-2530.76	177.64	388.9	41	-3348.79	58.51	7832.1	83.69
b1	.060.060	4	4	52.97	15.82	-3467.88	591.6	1141.41	82.04	-3311.52	1498.52	2956.19	1461.2
b1	.060.060	4	4	52.97	15.82	-3467.88	591.6	1141.41	82.04	-3311.52	1498.52	2956.19	1461.2
b1	.060.180	8	8	86.71	3.29	-1288.52	256.5	300.89	66.77	-774.35	231.42	713.16	285.01
b1	.060.180	18	20	58.23	14.21	-3442.53	1031.25	805.67	283.06	-2323.47	1129.01	3291.07	3340.06
b1	.060.180	42	2	97.45	1.15	-1080.77	157.24	192.75	5.17	-335.28	182.75	499.54	82.19
b1	.060.180	46	6	57.23	11.48	-2417.82	425.55	482.4	147.79	-1633.85	549.72	1705.11	518.41
b1	.060.180	65	30	17.38	21.43	-10088.1	5065.07	1865.22	477.14	-6792.63	3597.91	16951.9	12427.8
b1	.060.180	76	14	36.1	14.86	-4690.91	1178.47	1201.3	290.46	-4215.33	1990.67	8069.64	7769.17
b1	.060.300	1	4	42.97	26.7	-4478	1556.48	1186.98	476.84	-5980.46	815.59	7553.04	718.74
b1	.060.300	5	3	79.87	0.33	-1710.21	390.53	342.11	18.85	-2464.58	959.31	593.98	90.73
b1	.180.060	1	7	3.8	1.27	-6278.27	482.65	1125.94	86.85	-8349.92	515.05	8511.23	1364.19
b1	.180.060	8	2	2.25	0.05	-9049.89	1053.64	1678.06	39.15	-11852.4	1791.65	19484.7	6219.95
b1	.180.060	10	2	47.25	9.55	-9522.92	3197.9	1255.78	493.04	-8020.16	2134.92	9229.39	238.74
b1	.180.180	2	2	65.1	2.6	-8589.37	2133.05	958.89	217.96	-3155	265.87	10446.3	1794.86
b1	.180.180	4	4	54.08	10.61	-3581.81	1130.73	1169.41	282.65	-1154.43	623.56	1460.27	524.14
b1	.180.180	6	2	22.05	15.55	-10151.5	5359.46	1991.45	298.96	-5379.05	2042.05	17013.4	13491.7
b1	.180.180	7	2	22.1	1.3	-8957.84	1336.11	1753.11	78.86	-5991.41	3158.42	27945.1	1802.09
b1	.180.180	8	3	45.63	13.06	-3261.2	483.34	536.1	185.26	-2887.2	1348.42	4062.78	1444.48
b1	.180.300	1	2	33.7	33.2	-5247.34	2105.63	1098.92	488.49	-5317.03	2524.29	7360.45	2788.33
b1	.300.060	1	2	70.75	1.35	-5556.07	2900.89	704.41	112.3	-2644.74	929.98	4988.96	1599.63
b1	.300.060	3	4	22.9	6.73	-4254	593.55	1684.97	584.18	-7412.51	1170.66	9088.35	1291.58
b1	.300.060	8	4	0.73	0.4	-6238.16	982.35	1239.96	126.91	-14540.8	510.93	16588.8	810.98
b1	.300.180	1	9	84.75	32.35	-1549.37	402.96	392.6	119.97	-902.92	847.76	1000.42	966.14
b1	.300.180	4	16	32.11	18.86	-5895.76	2629.41	1283.51	364.01	-4968.81	2362.33	7147.42	5383.34
b1	.300.180	10	20	48.32	16.04	-3967.94	1054.58	938.3	179.04	-2214.73	1342.63	3205.27	2929.72
b1	.300.180	13	13	69.49	10.42	-2949.95	835.35	520.53	161.94	-2387.34	1243.82	3008.36	4123.27
b1	.300.180	15	2	93.8	0.1	-1235.56	48.67	283.09	116.86	-636.57	199.9	544.35	271.85
b1	.300.180	71	4	10.1	4.48	-8418.16	973.71	2510	172.65	-4135.94	979.55	5338.42	773.69
b1	.300.180	85	23	21.62	19.99	-9691.04	4386.87	1963.46	506.76	-7323.26	4304	10395.1	9195.06
b1	.300.180	88	19	34.49	12.74	-6675.41	2753.83	939.87	364.25	-5714.98	2214.46	15805	9432.49
b1	.300.300	8	6	57.37	4.76	-3270.66	1335.46	962.01	79.73	-3524.09	1316.6	7648.14	5620.51
b1	.300.300	12	4	24.97	15.33	-4240.36	722.77	1673.57	358.49	-5008.27	1881.62	6419.19	1979.09
b1	.300.300	15	5	68.82	10.87	-3663.54	1181.93	368.74	88.24	-5607.3	2779.23	11258.6	7109.3
b1	.300.300	20	4	29.58	3.47	-4849.13	827.54	1602.53	410.17	-3373.93	1267.73	4849.48	1462.75
b1	.300.300	23	3	27.37	21.35	-7107.7	3102.23	1276.82	321.16	-8950.47	5377.97	22929.5	17480
b1	.300.300	24	4	47.88	8.08	-3250.6	802.05	1814.51	531.29	-1898.51	393.59	4358.89	1596.94
b2	.060.180	1	5	54.22	11.14	-4304.25	486.6	999.88	227.53	-2557.49	1684.67	2742.96	2233.34
b2	.060.180	6	1	11.7	0	-6816.83	0	1615.19	0	-3505.99	0	6315.38	0
b2	.060.300	1	2	44.05	1.65	-3952.24	138.98	708.31	38.93	-5042.44	79.08	2482.23	8.95
b2	.180.180	1	2	47.45	27.25	-3911.29	1317.44	791.24	287.16	-2880.08	2254.33	5662.31	2889.94
b2	.300.180	1	1	51	0	-3280.97	0	701.14	0	-6360.26	0	5064.2	0
b2	.300.180	5	4	91.75	2.36	-2616.96	534.8	393.51	51.37	-678.09	79.56	794.83	152.81
b2	.300.180	6	3	45.4	1.42	-6364.04	230.11	1070.55	78.07	-2157.12	225.96	4220.02	631.43
b3	.060.180	1	1	14.3	0	-5947.31	0	1512.5	0	-3141.18	0	5730.27	0
b3	.180.060	1	1	72.2	0	-2215.14	0	695.81	0	-1239.37	0	575.51	0
b3	.180.180	1	2	74.75	7.15	-2317.3	1013.47	401.07	16.75	-1288.08	1011.24	1594.82	1208.53
b3	.300.180	1	4	50.95	12.3	-5197.7	898	1000.6	129.47	-3353.56	1903.04	4530.34	2434.55
b3	.300.180	4	2	43.95	4.15	-3884.44	726.24	932.84	140.89	-3852.88	200.93	2684.32	424.73
b3	.300.180	5	3	26.93	18.99	-5208.49	1480.81	1119.07	230.56	-6087.65	2340.17	9026.71	6776.81
b3	.300.180	7	3	43.1	2	-9217.13	1677.6	1235.28	99.28	-2982.81	76.09	16120.4	6383.48
b3	.300.180	13	2	41.5	3.1	-4872.45	46.49	400.79	42.26	-6030.92	1194.71	8518.21	551.84
b3	.300.300	1	1	70.5	0	-1859.86	0	601.1	0	-1988.56	0	1917.12	0
b4	.060.060	1	4	66.53	3.99	-2622.79	857.53	511.69	240.58	-2218.9	925.74	3185.4	1361.14
b4	.060.180	1	4	36.65	36.4	-7012.97	4341.4	1622.76	834.82	-5482.33	5082	3885.15	3317.4
b4	.180.060	4	2	16.75	1.25	-9147.25	630.54	728.52	17.89	-9066.24	1839.75	26769.3	1343.05
b4	.180.060	6	4	75.05	8.99	-2644.35	503.74	440.1	121.03	-3792.69	3541.18	2631.6	2261.89
b4	.180.180	1	4	62.05	13.71	-2592.78	399.67	394.21	30.72	-2438.6	944.52	3169.65	1563.5
b4	.180.180	2	6	18.2	1.72	-7844.81	431.31	1141.88	119.08	-3802.65	238.27	5041.38	950.29
b4	.180.180	8	2	69.75	0.65	-2057.75	11.56	759.65	37.46	-1236.47	114.65	3443.38	101.75
b4	.180.180	10	3	46.53	18.37	-4865.2	1685.86	1178.14	489.08	-3267.32	2539.3	9318.17	7959.04
b4	.180.180	12	6	42.98	10.79	-9780.41	2299	1633.7	614.74	-5028.9	1318.02	21667	9820.52
b4	.180.300	2	2	8.05	1.65	-5001.71	800.18	1225.24	39.4	-4293.51	456.96	6278.62	699.71
b4	.180.300	5	3	26.37	26.21	-9337.65	4082.65	1520.15	642.28	-2402.57	244.36	5427.42	1543.74
b4	.300.060	1	3	67.97	7.52	-6133.36	2407.63	822.62	323.42	-5173.94	3646.96	9552.45	9590.09
b4	.300.060	2	2	26.85	12.05	-5998.71	2737.19	1281.87	407.29	-9710.69	2971.82	17486.7	13954.7
b4	.300.180	2	4	10.8	4.07	-9691.99	2207.39	1647.69	164.9	-5809.42	687.81	21281	1022.32
b4	.300.180	4	12	43.22	9.11	-5782.06	2232.05	1221.3	267.14	-3855.36	1114.31	8512.01	5530.67
b4	.300.180	17	6	91.15	4.96	-2510.78	807.64	344.72	257.7	-1345.12	857.29	833.01	593.17
b4	.300.180	19	5	61.56	12.78	-2291.23	691.11	702.42	228.19	-1868.54	771.59	2408.67	1716.87
b4	.300.180	27	3	53.27	9.68	-5379.22	2191.9	775.22	110.85	-3325.64	1230.96	11481.6	9509.89
b4	.300.180	32	2	21.4	20.8	-9998.11	654.23	1407.38	114.76	-4906.9	1762.79	13816.5	6448.76
b4	.300.180	41	4	63.03	12.97	-5891.96	3157.43	1092.9	300.96	-3144.19	1029.03	5737.86	2886.79
b4	.300.180	43	9	18.3	14.17	-5294.56	1217.77	1639.52	478.28	-5246.41	1721.25	8643.97	2977.36
b4	.300.300	1	3	84.17	21.47	-2533.1	1837.05	467.43	79.56	-4062.17	3340.28	3294.42	3390.04
b4	.300.300	2	2	83.55	2.85	-2222.53	387.15	339.24	51.68	-1838.97	265.35	2341.28	839.22
b4	.300.300	4	4	63.4	15.85	-4172.94	2541.29	1179.8	579.74	-1572.53	202.5	1898.02	393.33
b4	.300.300	7	4	52.97	1.97	-2068.04	217.01	952.68	42.39	-3157.32	1154.81	2751.11	1110.21
b4	.300.300	15	3	4	5.52	-9511.36	1949.37	2374.88	475.26	-9051.14	2973.34	17930.9	9999.67
b4	.300.300	17	2	15.75	2.15	-7892.33	2504.05	1545.01	119.26	-9542.44	1193.7	13517	2348.25
b5	.060.060	1	2	59.15	2.35	-3047.77	695.76	987.42	79	-1382.91	41.78	2042.1	149.53
b5	.060.180	5	2	56.8	0.7	-2858.2	428.34	767.01	36.64	-1015.21	344.15	3672.81	655.59
b5	.060.180	6	2	29.8	21.2	-5575.31	2459.94	1332.71	478.34	-6069.05	735.95	15372.6	1943.99
b5	.060.180	7	2	43.55	4.95	-4402.64	172.47	558.97	30.28	-5603.34	726.04	3960.33	292.24
b5	.060.180	10	7	51.09	11.82	-3162.3	888.07	898.38	198.06	-3005.88	1264.1	4458.72	2977.95
b5	.060.300	3	3	39.1	27.1	-11653.1	5112.66	2928.98	470.19	-11367.9	5029.59	13647.2	12385.1
b5	.060.300	4	2	65.8	17.1	-3114.01	1299.78	625.38	293.95	-6536.92	1405.2	4899.6	172.69
b5	.180.060	1	2	45.2	0.8	-5462.42	442.49	1761.75	409.21	-2637.79	1552.86	1420.74	1011.33
b5	.180.180	1	3	20.03	16.22	-6598.98	1889.59	1462.12	222.57	-4078.17	1925.76	9573.59	6619.97
b5	.180.180	3	1	100	0	-771.42	0	300.93	0	-266.06	0	107.04	0
b5	.180.180	6	3	17.07	17.16	-9146.58	3784.04	972.6	614.82	-8627.52	2935.83	29916.2	3981.43
b5	.180.180	8	2	61.55	8.55	-3608.25	649.86	658.25	29.35	-3906.02	380.99	3195.21	642.61
b5	.180.300	1	2	55.05	9.95	-3049.35	292.02	868.52	54.71	-3568.67	1565.32	6761.84	886.8
b5	.300.060	2	1	24.7	0	-7686.2	0	871.61	0	-6452.9	0	13858.2	0
b5	.300.060	6	3	54.33	14.17	-2897.02	1158.28	810.83	247.18	-3670.47	2034.67	2658.92	1162.59
b5	.300.060	7	3	13.63	10.27	-7896.73	4365.35	2439.15	519.59	-6017.35	1048.86	5491.53	434.42
b5	.300.180	1	13	14.09	13.96	-9846.75	3238.85	1602.52	688.26	-9746.24	3485.2	25023.3	11313.1
b5	.300.180	9	8	90.89	3.8	-1700.59	699.64	258.84	199.39	-958.28	653.32	680.17	350.24
b5	.300.180	10	26	23.81	21.1	-8106.11	3108.44	1845.85	517.41	-7131.69	5474.68	14310.3	11386.8
b5	.300.180	38	7	61.89	7.25	-3362.37	1158.5	816.35	270.56	-1901.73	592.13	1915.39	614.85
b5	.300.180	42	7	47.19	9.33	-4781.78	2784.86	966.38	308.86	-2911.72	1355.66	4848.33	1975.62
b5	.300.180	60	13	35.02	9.78	-5954.34	2740.99	1141.85	152.89	-5799.52	4429.83	11106.4	10401.2
b5	.300.180	75	7	26.06	20.59	-9377.19	4471.38	1476.26	558.37	-7720.51	4979.26	16308.6	10296.9
b5	.300.180	77	9	8.06	9.73	-3950.85	982.74	998.19	513.76	-5267.38	1514.02	5986.22	1768.52
b5	.300.180	100	10	52.24	14.11	-4420.85	2044	585.18	323.82	-3705.96	2893.6	12444	8684.8
b5	.300.300	1	2	42.7	20.5	-4830.79	1561.16	1302	299.88	-2371.12	1127.79	2702.23	1683.96
b5	.300.300	2	3	34	14.69	-6552.1	4062.87	1904.1	392.45	-4318.13	2912.11	8701.86	9827.62
b5	.300.300	3	2	74.55	4.85	-2410.21	349.98	626.78	86.59	-3184.32	1429.41	1905.54	188.98
b5	.300.300	7	2	74.55	13.95	-2479.11	1103.72	564.9	205.13	-2795.56	162.83	3905.61	67.89
b5	.300.300	12	3	41.9	5.24	-4971.68	766.06	1107.79	297.32	-3821.32	1553.45	6812.7	1439.35
b6	.060.180	2	3	45.5	26.61	-6501.68	3048.81	1267.01	595.77	-4075.68	2899.67	6107.12	3684.53
b6	.060.180	3	5	17.65	24.65	-5747.63	269.99	1982.28	226.68	-4243.71	959.72	5538.71	477.58
b6	.060.180	4	2	0	0	-6942.83	715.84	1510.18	54.47	-1957.32	63.26	2069.54	451.22
b6	.060.300	1	4	16.4	24.73	-13243.2	6152.36	1855.15	542.11	-12125.3	6458.87	20428	11335.9
b6	.180.060	1	4	27.78	32.63	-11552.9	2444.54	3101.87	1198.9	-7317.44	2649.73	20568.5	10586.8
b6	.180.180	1	4	82.72	28.55	-2496.71	1213.68	897.1	709.14	-1522.53	1780.11	1429.32	1420.27
b6	.180.300	1	1	39.4	0	-2647.84	0	2179.25	0	-4434.44	0	3856.8	0
b6	.300.180	4	4	65.68	7.33	-2941.75	573.88	1013.27	184.97	-1281.44	604.51	2150.93	1495.05
b6	.300.180	14	5	49.34	24.66	-6242.16	1727.88	1287.81	426.42	-4920.64	1831.81	6259.65	5930.03
b6	.300.180	15	2	81.05	8.65	-2403.69	1047.47	1351.41	500.71	-340.81	46	281.17	77.26
b6	.300.180	17	2	93.4	93.4	-848.7	80.61	362.08	132.18	-233.36	50.68	250.4	34.81
b6	.300.180	20	9	25.33	11.65	-8382.96	3103.36	1376.5	330.62	-7582.67	3599.8	17660.3	12970.8
b6	.300.180	22	4	90.68	0.93	-716.69	74.59	574.83	21.93	-263.4	23.6	318.11	61.92
b6	.300.180	26	6	53.1	24.37	-3435.07	1036.12	638.61	173.61	-3019	1293.01	6557.94	5189.35
b6	.300.180	32	7	29	26.73	-13359.1	2754.28	2613.75	812.53	-8561.77	3714.82	21660	11423.3
b6	.300.300	4	2	99	1	-1070.14	119.68	187.93	56.85	-506.15	61.85	387.47	100.66
b6	.300.300	5	4	27.07	11.17	-4521.51	1239.34	1369.6	356.8	-7467.34	2559.05	8556.32	3962.89
b6	.300.300	7	4	69.05	15.38	-2237.88	611.5	490.48	114.6	-2764.14	283.84	3687.09	1231.16
b6	.300.300	13	4	18.65	2.8	-6295.23	384.65	2063.5	146.18	-6438.65	1381.51	7759	1326.49
b6	.300.300	20	5	52.8	11.51	-2612.8	608.12	1033.06	229.35	-3394.54	1344.25	3065.98	479.61
b6	.300.300	22	3	23.6	18.58	-4897.15	2104.69	1636.72	567.63	-3296.62	1190.45	6244.22	1304.4
b7	.060.180	4	5	81.13	66.49	-2638.59	1067.39	705.16	275.77	-980.01	232.96	1567.79	1285.14
b7	.060.180	5	2	10	7.8	-12951.3	4048.39	2164.31	346.11	-4953.64	1040.94	16989.8	5475.65
b7	.060.180	6	3	20.8	23.71	-7622.88	1057.6	1331.71	395.87	-6718.51	5101.74	17828.4	18072.8
b7	.060.180	8	2	29.55	1.75	-3729.26	408.01	1259.32	51.79	-5522.62	523	5159.13	174.47
b7	.060.300	1	1	88.4	0	-741.15	0	207.31	0	-2040.42	0	494.35	0
b7	.180.060	1	10	11.96	9.16	-8696.26	2905.21	1637.71	371.19	-7590.91	3770.81	28374.8	11934.4
b7	.180.060	2	14	33.76	19.3	-5988.61	3365.3	1557.23	353.44	-5483.49	2555.01	11179.1	10564.5
b7	.180.060	19	2	51.45	11.95	-10843.5	4051.49	2215.86	24.33	-3920.5	1013.54	4623.3	2083.44
b7	.180.060	29	4	70.07	1.37	-3341.38	1575.23	900.17	293.76	-4476.72	2829.26	2253.93	1307.82
b7	.180.060	33	4	47.87	33.5	-7596.11	2220.59	1596.81	452.26	-5120.45	3273.72	6928.21	6082.19
b7	.180.180	5	6	36.92	15.27	-6430.54	2265.55	960.55	289.15	-5149	3198.6	15435.1	5730.84
b7	.180.180	11	4	70.85	0.57	-1488.33	259.85	620.92	32.93	-395.82	81.38	491.23	199.99
b7	.180.180	17	11	8.95	8.7	-9921.82	4696.28	2457.87	881.32	-6996.6	2560.1	13891	12400.7
b7	.180.180	26	7	21.37	14.99	-8722.23	2740.34	2252.6	156.23	-5731.71	2900.53	6384.92	2973.46
b7	.180.180	30	3	17.5	12.04	-9446.25	3941.31	1923.62	620.79	-3766.13	1750.29	4356.34	1776.24
b7	.180.180	32	8	59.16	15.09	-2868.06	1387.1	922.39	273.85	-1876.93	1078.35	3667.02	4423.6
b7	.180.180	36	3	83.5	9.3	-1420.96	234.84	227.76	47.3	-636.43	229.25	1975.89	1797.76
b7	.180.180	41	4	33.75	3.49	-6243.25	975.07	1120.32	278.19	-2081.7	154.4	6636.61	1616.76
b7	.180.180	46	7	7.37	7.77	-9478.33	2519.54	1453.04	233.59	-11553.8	3733.17	25181.9	11129.5
b7	.180.300	1	3	13.05	9.24	-9020.15	671.9	1767.93	255.28	-6995.85	448.79	23570.5	10905.4
b7	.180.300	4	2	63.6	6.3	-3429.09	755.79	367.04	11.85	-3029.5	790.19	14582.4	9533.88
b7	.300.060	1	2	61.5	14.4	-3139.4	31.81	1046.84	406.73	-2385.93	671.4	2354.36	698.62
b7	.300.180	11	8	39.01	9.16	-5674.45	1562.33	1497.45	688.74	-3006.5	1676.97	8520.27	8165.49
b7	.300.180	21	12	16.54	21.61	-7949.29	2341.37	1985.48	665.59	-5643.23	2523.1	10538	7098.95
b7	.300.180	30	8	56.51	12.15	-2999.95	882.15	888.49	188.17	-3260.32	1667.25	3518.49	1798.92
b7	.300.180	32	9	72.19	10.76	-2139.14	948.43	575.35	248.32	-1227.09	530.58	1731.74	559.18
b7	.300.180	60	25	35.94	23.68	-6495.56	2345.82	1210.78	333.24	-4837.28	2182.71	14244.9	13392.3
b7	.300.180	62	3	95.33	0.82	-1176.42	129.71	373.81	142.91	-452.19	50.79	357.09	112.96
b7	.300.180	66	15	22.49	19.39	-7468.82	2653.36	1458.04	517.6	-7734.44	3440.01	15900.7	11132.3
b7	.300.180	79	4	69.6	1.27	-2656.38	208.41	471.5	36.65	-5745.37	1170.65	2432.77	1004.55
b7	.300.300	6	3	0	0	-4066.54	342.21	645.81	91.8	-3250.56	146.95	11428.7	5795.87
b7	.300.300	9	2	59.65	7.55	-2942.9	508.51	1195.44	184.82	-3124.33	1501.56	3800.57	1310.93
b7	.300.300	10	3	23	11.23	-5328.94	1130.12	768.95	157.5	-6994.84	1705.98	11971.3	5960.93
b7	.300.300	16	1	84.4	0	-1922.6	0	399.38	0	-1873.29	0	1635.11	0
b7	.300.300	18	9	17.08	23.2	-8707.14	1711.82	2356.03	817.14	-7285.08	3399.37	20862	16136
b8	.060.060	1	2	23	23	-6415.77	2444.99	1761	1239.1	-6966.97	1409.35	9327.72	3504.7
b8	.060.180	20	16	28.16	13.14	-5698.26	1482.24	1156.22	447.09	-5364.4	1446.5	12630.7	6213.17
b8	.060.180	23	17	66.26	13.4	-3032.39	1129.24	698.06	172.91	-2227.79	1498.63	5223.36	6622.81
b8	.060.180	25	14	21.65	10.45	-6129.21	1706.89	1669.84	486.57	-4804.35	2375.1	11377.4	6589.13
b8	.060.180	55	14	49.05	19.08	-5982.53	2418.85	1538.19	494.91	-2868.4	891.99	5018.16	4292.81
b8	.060.180	63	15	9.13	7.5	-8649.73	2453.3	1905.38	381.06	-5116.95	2804.39	13441.2	9244.1
b8	.060.180	65	8	41.76	23.21	-6415.08	2075.61	1550.35	393.12	-3614.73	1353.37	5666.64	4232.75
b8	.060.180	89	23	5.18	6.64	-14946.9	3700.06	2789.8	704.26	-7146.98	3519.66	22598.9	11743.4
b8	.060.180	94	12	35.81	24.23	-5278.42	1591.67	1404.49	472.52	-2430.25	1041.65	5168.96	4477.91
b8	.060.180	122	10	46.04	18.1	-3760.33	970.82	1437.08	383.81	-1574.02	755.58	2147.29	961.6
b8	.060.180	126	3	37.6	0.43	-4520.9	340.28	1712.34	7.73	-879.74	65.9	1436.41	28.32
b8	.060.180	145	13	61.68	21.72	-2242.29	1039.29	596.52	203.94	-1717.06	974.84	1966.69	1346.7
b8	.060.300	1	4	68.63	44.32	-3584.48	2764.56	581.43	243.88	-4605.22	3812.01	7455.46	9390.77
b8	.180.060	9	10	47.9	11.95	-3871.14	1057.52	1112.48	403.54	-3365.98	1140.62	5939.26	5388.4
b8	.180.060	23	14	12.04	9.28	-7800.43	2343.78	1483.63	347.18	-9525.19	2447.91	21562.5	14047.1
b8	.180.060	26	6	77.05	13.64	-1564.56	215.64	655.33	101.17	-1671.53	483.13	1024.7	605.47
b8	.180.060	35	9	38.36	15.21	-4453.63	1614.61	1413.37	434.02	-4159.66	2869.88	8887.78	9342.7
b8	.180.060	45	8	25.09	8.16	-5156.6	1751.74	1382.67	316	-4901.38	1627.15	12634.9	6813.37
b8	.180.060	49	5	46.87	39.92	-5009.78	2462.5	872.99	401.02	-5922.96	2410.12	8727.43	5971.21
b8	.180.060	52	6	89.77	8.49	-1394.43	518.29	196.73	67.44	-1831.43	1108.83	2265.55	2340.82
b8	.180.060	64	5	7.18	0.85	-7142.48	776.52	1956.09	112.07	-5265.09	245.78	3795.92	485.86
b8	.180.060	73	7	63.63	11.83	-2541.54	614.56	719.43	161.58	-3012.74	1823.49	3008.53	1697.39
b8	.180.060	77	8	11.02	15.13	-8129.1	1075.25	3334.55	434.21	-8560.83	3134.35	13747.4	3484.37
b8	.180.180	46	12	7.86	12.33	-12179.8	4263.64	1964.82	441.11	-7911.18	3845.18	19041.5	10126.5
b8	.180.180	68	52	13.77	12.3	-8301.25	2270.73	1999.15	521.51	-6402.84	3532.59	13244.6	8734.21
b8	.180.180	102	19	30.06	25.04	-10783.7	3066.05	1844.51	647.57	-4934.89	2582.34	18466.7	12039.7
b8	.180.180	104	23	24.64	20.74	-8736.64	3071.64	1498.66	552.75	-6231.4	3201.03	13781.2	8991.9
b8	.180.180	105	12	44.38	6.61	-4189.73	1250.59	1155.03	174.72	-2698.53	532.64	4186.81	1800.26
b8	.180.180	138	39	40.79	18.96	-5135.46	1872.47	1411.92	396.65	-3966.02	2543.11	9949.13	8059.64
b8	.180.180	143	17	32.17	20.37	-5047.79	911.58	1248.71	353.87	-4137.67	2321.62	11123.4	10524.1
b8	.180.180	151	28	29.87	19.05	-4806.66	1541.19	1386.5	328.54	-3445.04	1812.88	6206.88	6291.95
b8	.180.180	178	15	58.96	11.71	-2350.87	602.66	655.14	135.28	-1856.06	921.17	1633.42	943.81
b8	.180.180	190	30	54.8	13.31	-2965.5	1103.76	736.84	172.59	-2418.8	1251.59	5385.98	5246.43
b8	.180.180	203	13	54.72	11.4	-4520.93	2099.37	1321.49	424.76	-1568.01	893.7	3757.72	3991.28
b8	.180.180	257	12	83.75	28.08	-2146.9	929.99	413.9	378.85	-1243.48	849.43	1542.33	1579.82
b8	.180.300	1	3	61.6	11.74	-3803.69	2203.79	695.17	172.98	-3289.25	962.77	10671.6	8736.98
b8	.180.300	2	4	53.2	92.15	-8243.11	3084.13	1679.25	542.01	-19127.6	8441.2	27675.4	11070.4
b8	.180.300	5	2	23.2	23.2	-3850.88	210.8	1227.08	245.96	-3139.25	580.54	4061.61	921.74
b8	.180.300	7	2	0.5	0.5	-10775.4	988.82	2360.11	12.27	-7888.46	108.03	10873.6	495.18
b8	.180.300	13	6	30.85	17.75	-6351.81	2450.63	2112.43	446.62	-4768.52	1736.94	7379.37	3928
b8	.300.060	5	3	27.93	2.47	-3698.81	91.06	922.95	147.86	-5823.63	465.9	7172.41	639.21
b8	.300.060	11	3	60.43	9.97	-3448.22	1016.76	447.59	124.7	-4637.75	748.15	8132.12	3795.43
b8	.300.060	13	8	61.21	15.48	-2395.65	674.47	647.86	162.12	-3551.7	968.95	4241.1	1275.82
b8	.300.060	14	7	36.96	25.76	-4118.11	2498.02	1349.03	185.85	-3962.17	1650.83	3999.07	1660.68
b8	.300.060	18	2	29.9	15.2	-5897.46	1973.86	2115.45	118.05	-4253.1	2285.81	3888.5	2686.17
b8	.300.060	18	2	29.9	15.2	-5897.46	1973.86	2115.45	118.05	-4253.1	2285.81	3888.5	2686.17
b8	.300.180	12	25	38.56	21.36	-4819.06	1304.55	883.83	235.57	-4891.9	2745.14	10347.2	6481.85
b8	.300.180	81	23	52.83	10.03	-3480.39	1075.86	1259.09	347.9	-1933.03	891.46	2467.01	1498.44
b8	.300.180	85	38	50.64	11.75	-4090.42	1240.96	842.53	278.19	-3174.82	1717.61	6952.18	8153.99
b8	.300.180	143	29	19.68	15.88	-9339.64	5187.35	1817.56	591.35	-5628.33	2282.52	11941.2	8877.89
b8	.300.180	172	13	91.34	8.16	-1319.64	437.36	242.67	114.44	-786.99	492.13	1267.44	2109.86
b8	.300.180	176	27	59.39	12.81	-3948.18	1110.68	1123.02	382.11	-2322.2	1943.25	3187.82	3651.03
b8	.300.180	213	35	71.93	13.93	-2418.05	786.66	524.35	185.78	-1530.3	911.39	2421.78	2584.54
b8	.300.180	220	33	14.39	9.17	-8796.94	3213.66	1554.96	528.67	-7847.39	2918.45	20397.3	10996.6
b8	.300.180	238	49	28.59	14.56	-5837.68	1927.97	1304.49	319.44	-4710.84	1952.21	8459.62	5448.41
b8	.300.180	276	15	34.33	19.06	-8651.22	2631.99	1537.04	541.29	-7335.87	4001.89	12133	8465.19
b8	.300.180	313	32	9.5	10.55	-10140.4	3719.65	2315.19	457.36	-6761.22	4028.79	16584.8	13331.1
b8	.300.180	313	32	9.5	10.55	-10140.4	3719.65	2315.19	457.36	-6761.22	4028.79	16584.8	13331.1
b8	.300.300	15	11	83.9	13.78	-1446.48	561.01	381.94	144.34	-1527.68	675.81	1374.85	867.25
b8	.300.300	34	11	19.52	11.93	-7263.06	2124.16	1768.43	149.8	-5919.32	2191.31	9670.19	5873.99
b8	.300.300	42	3	66.93	21.93	-3529.54	718.51	1088.5	247.36	-1849.36	700.96	1518.53	548.31
b8	.300.300	44	10	70.52	11.49	-2782.76	1194.66	779.3	362.83	-2254.39	379.11	2273.83	887.37
b8	.300.300	45	9	44.66	8.62	-4354.71	1785.24	1185.81	413.85	-4381.69	2181.47	5141.86	3318.32
b8	.300.300	50	9	48.56	13.29	-2842.67	906.83	1428.57	486.76	-2501.59	1151.48	2762.28	1652.83
b8	.300.300	59	9	41.98	11.42	-5536.71	1752.39	545.15	138.51	-8440.31	2439.48	17093.2	9835.35
b8	.300.300	74	11	15.32	20.78	-11395.2	2852.3	2246.54	460	-7825.54	3077.7	22744.8	15868.4
b8	.300.300	78	11	15.53	12.23	-7349.65	2382.06	1277.41	286.55	-10613.7	5734.8	17972.3	10828
c1	.060.060	1	2	81.4	12.8	-2545.16	1458.57	323.52	77.53	-4210.31	2834.41	4959.78	2699.55
c1	.060.180	1	4	64.07	10.16	-2644.4	837.07	779.24	146.97	-1718.66	829.89	2275.33	992.02
c1	.060.180	2	3	23.23	15.9	-9518.01	2466.94	1716.12	101.82	-7492.67	2765.31	14135.3	7241.53
c1	.060.180	4	4	20.22	4.97	-5481.25	1254.03	986.84	373.99	-7483.75	459.08	11130	1460.12
c1	.060.180	7	3	53.83	9	-3383.45	1095.38	590.91	103.24	-3643.92	548.89	5532.4	5558.43
c1	.060.180	15	3	91.4	7.7	-951.78	150.57	292.94	28.2	-999.4	652.96	1287.39	994.94
c1	.060.180	20	3	41.37	5.45	-5043.09	1456.85	918.63	189.75	-4872.61	636.52	8446.68	2322.07
c1	.060.300	1	5	14.92	17.16	-10563.6	3732.56	2475.48	874.88	-8609.27	2357.09	18647.8	11060
c1	.060.300	3	3	3.77	0.48	-7313.76	2600.64	1819.39	36.57	-8339.19	3767.64	7594.53	4421.19
c1	.060.300	8	1	73	0	-4326.53	0	435.42	0	-2713.61	0	882.82	0
c1	.060.300	12	5	46.08	12.74	-5761.94	1172.17	1200.81	358.37	-2694.73	955.71	8161.54	4767.42
c1	.060.300	15	1	17.5	0	-7814.4	0	1667.99	0	-6540.81	0	14792.8	0
c1	.180.060	3	1	67.2	0	-3221.07	0	276.04	0	-5609.66	0	6858.44	0
c1	.180.060	5	4	65.85	66.02	-2647.56	635.17	867.79	192.24	-1518.18	455.42	1735.73	718.41
c1	.180.060	7	4	11.07	8.47	-5998.29	1178.97	1479.71	555.76	-6673.98	2373.73	7298.72	2558.2
c1	.180.060	10	3	40.3	1.79	-6294.04	296.9	1251.02	114.1	-5190.79	865.9	20352.7	933.88
c1	.180.060	12	2	40.2	14.4	-5259.01	2067.42	1178.31	128.62	-2127.99	343.16	4126.29	1032.69
c1	.180.060	16	3	69.73	30.56	-4522.31	1977.51	759.51	386.12	-3758.48	1543.49	4071.41	1012.24
c1	.180.060	18	4	0.7	0.34	-9999.66	450.57	2539.17	109.66	-3708.85	168.52	3749.9	96.09
c1	.180.180	2	2	23.35	22.75	-7015.1	2921.36	1972.34	392.76	-9840.79	7351.96	13855.2	6512.35
c1	.180.180	3	3	0	0	-8418.99	1983.27	1663.89	140.2	-5733.22	1358.22	9968.63	5454.86
c1	.180.180	6	2	70.95	1.95	-1279.01	17.55	439.4	21.83	-571.94	94.15	986.59	205.47
c1	.180.180	8	2	63.25	3.25	-5820.84	2916.21	948.39	494.7	-4873.87	671.78	4697.5	561.92
c1	.180.180	12	4	39.62	11.28	-4841.96	894.41	1370.6	469.5	-3103.64	630.43	4230.35	2015.24
c1	.180.300	1	2	62.65	30.25	-4022.84	2315.81	568.68	441.39	-2587.58	442.58	4417.37	998.64
c1	.300.060	3	2	43.2	13.1	-5726.65	2291.59	1263.02	84.14	-9153.75	7447.63	18216.5	17200.8
c1	.300.060	4	4	35.67	11.68	-9176.14	4959.39	1188.36	139.44	-7597.26	169.21	16690.4	6821.35
c1	.300.060	7	4	54.2	19.8	-3295.88	1010.57	803.72	348.83	-3570.09	1901.11	4247.66	1873.49
c1	.300.060	12	5	11.74	3.78	-5820.32	843.46	1220.85	163.49	-13966.1	4243.11	19356.2	5739.3
c1	.300.060	16	4	69.77	40.43	-3363.62	827.4	710.46	298.11	-4033.98	2893	2987.04	1499.66
c1	.300.180	11	15	19.06	16.42	-11243.5	3398.58	2003.23	778.48	-10145.6	3030.61	17807.8	11814.4
c1	.300.180	14	4	67.75	10.3	-4432.66	3169.61	904.04	330.61	-885.79	248.96	1540.48	749.24
c1	.300.180	44	24	38.38	14.35	-5620.22	1534.82	892.07	285.88	-6155.51	3504.98	8807.14	6987.56
c1	.300.180	60	10	67.18	24.38	-3585.95	906.79	670.92	137.16	-2496.16	1169.28	3922.39	4536.03
c1	.300.180	63	14	46.49	10.16	-5603.47	1483.18	1431.4	412.54	-3168.84	987.99	4977.58	3619.99
c1	.300.180	72	6	65.06	31.3	-3551.91	1091.03	905.06	312.62	-1559.34	763.13	2349.85	1998.55
c1	.300.180	74	14	15.84	17.7	-6035.8	1530.06	1249.92	265.6	-8105.32	4059.49	13036.8	8268.76
c1	.300.180	75	9	88.86	6.17	-1541.6	429.29	307.38	77.69	-770.78	617.9	898.55	765.11
c1	.300.180	85	6	80.57	4.68	-1689.19	366.02	472.64	110.25	-1004.8	519.7	833.26	234.1
c1	.300.180	94	6	97.56	43.79	-1003.67	109.25	375.59	122.73	-377.34	123.86	282.82	42.96
c1	.300.180	99	5	53.4	15.52	-3570.94	569.49	307.14	128.09	-4809.84	1559.2	7711.41	3667.05
c1	.300.180	124	14	56.3	10.37	-3415.16	843.71	884.93	339.41	-2831.13	1347.81	3778.21	2338.08
c1	.300.300	1	2	52.9	0.5	-8169.99	163.92	2730.04	138.78	-4984.68	3214.95	10573.9	7514.11
c1	.300.300	7	4	72.32	6.13	-2818.52	220.99	493.52	147.5	-1867.79	479.41	1597.38	679.46
c1	.300.300	8	3	6.5	9.19	-8127.38	873.92	1051.44	28.23	-13466.4	2384.25	17592.6	7604.79
c1	.300.300	14	5	71.38	13	-2074.4	490.63	872.7	177.02	-1546.85	653.11	1287.76	458.36
c1	.300.300	23	4	14.52	7.75	-6786.17	1926.03	978.33	374.48	-5147.52	1226.26	6294.91	2709.39
c1	.300.300	27	3	45.13	11.71	-5802.27	1855.63	445.52	119.83	-6889.74	3545.42	25220.2	13725.6
c1	.300.300	28	5	77.84	13.74	-1735.34	459.22	347.29	101.81	-1382.89	401.14	1645.5	797.64
c1	.300.300	33	4	4.7	3.83	-9304.74	2009.53	1903.62	476.55	-12205.8	4880.68	23065.9	15309.8
c1	.300.300	35	8	35.71	21.12	-5565.61	2516.72	887.65	231.71	-6152.69	3591.08	11239.6	6719.41
c2	.060.060	1	2	81.1	0.2	-4693.71	33.56	594.44	27.25	-1933.92	207.59	2685.51	350.02
c2	.180.180	1	4	84.08	8.69	-2274.28	530.87	602.01	184.58	-731.74	178.71	1066.64	330.77
c2	.300.180	1	3	66.8	24.83	-3106.57	1371.68	877.7	357.23	-1566.82	1047.54	1818.12	1033.22
c2	.300.300	1	2	42.75	32.55	-6097.92	3675.03	843.92	215.03	-10910.8	8883.91	13579.1	11999.3
c3	.180.060	1	4	68.12	11.36	-4856.44	2963.6	849.43	379.55	-2031.86	310.97	3377.25	1723.98
c3	.180.180	3	3	86.3	12.59	-1424.77	243.48	331.54	168.03	-581.14	329.83	988.02	698.1
c3	.180.180	5	1	66.3	0	-2639.25	0	310.47	0	-6242.81	0	6436.48	0
c3	.180.180	7	3	39.8	5.66	-11360.8	6356.44	1210.83	298.34	-2877.99	964.41	17751.7	6812.18
c3	.180.300	1	2	48.75	19.15	-5263.69	2936.56	962.7	423.98	-2420.44	724.43	3387.33	1988.83
c3	.300.180	3	5	88.7	1.45	-1221.55	102.56	585.73	60.09	-189.08	66.71	452.72	57.82
c3	.300.180	10	3	55	16.13	-9465.34	4717.46	1290.51	653.92	-4025.09	483.02	8565.67	5626.12
c3	.300.180	16	4	87.75	4.69	-1459.04	559.67	423.07	108.09	-449.09	416.42	365	157.2
c3	.300.180	20	11	43.13	12.44	-5018.53	847.14	1181.32	163.6	-6183.05	2184.88	9516.96	4115.19
c3	.300.180	23	1	72.2	0	-11892.4	0	3639.04	0	-8215.51	0	12104.5	0
c3	.300.180	24	4	75.7	1.96	-1532.56	201.28	418.6	44.86	-682.25	271.02	802.8	340.7
c3	.300.180	29	2	67.3	67.3	-3700.88	279.82	986.06	405.75	-2857.94	1758.91	2731.14	187.9
c3	.300.300	2	3	80.67	1.07	-1088.82	58.94	322.29	7.58	-331.78	113.19	303.7	49.28
c3	.300.300	4	2	66.45	6.55	-4234.08	1680.53	648.17	193.08	-3353.83	1285.93	5066.54	3437.7
c3	.300.300	7	4	21.83	10.99	-6987.49	313.83	1596.39	209	-6035.45	2035.38	5631.33	1864.08
c4	.060.060	7	4	66.57	10.82	-5054.98	2335.7	733.91	274.8	-4109.05	1820.11	5261.88	1540.95
c4	.060.060	8	2	57.75	20.75	-6599.89	763.46	615.95	70.17	-5672.3	1945.26	18915.2	1945.42
c4	.060.060	16	3	17.9	8.24	-7467.82	1293.36	1671.92	554.87	-6591.12	2254.32	7740.88	3102.99
c4	.060.060	17	4	47.9	5.32	-5357.28	1284.28	1188.21	298.62	-3899.6	406.63	6718.67	3186.56
c4	.060.060	20	7	58.39	8.43	-3638.32	334.5	651.55	125.09	-2539.03	402.44	3265.39	517.56
c4	.060.060	22	2	9.35	6.85	-8798.14	1005.69	1263.87	221.17	-10296.2	635.48	21404	11288.4
c4	.060.060	24	5	74.04	13.01	-2019.65	457.03	285.55	12.49	-1175.9	264.75	2110.64	564.56
c4	.060.180	13	22	71.76	30.51	-3487.75	1180.62	799.11	262.13	-2216.9	922.89	3045.68	1820.15
c4	.060.180	24	14	15.75	12.58	-8806.07	3107.51	1439.74	470.7	-8548.21	2376.58	18729.3	9003.2
c4	.060.180	38	8	34.89	22.71	-5273.84	1950.18	1424.59	402.07	-5108.69	2774.45	9385.74	7276.31
c4	.060.180	44	22	56.12	33.15	-3860.92	792	811.91	205.09	-2903.3	1018.08	5461.48	4674.77
c4	.060.180	53	8	90.28	6.62	-1315.09	394.62	350.92	143.51	-630.61	507.12	827.33	621.04
c4	.060.180	60	14	33.26	13.81	-4841.97	1874.82	1471.45	354.75	-3685.7	1414.48	4169.3	1845.59
c4	.060.180	70	8	39.95	13.82	-5384.8	1611.12	1112.6	374.09	-4179.35	1628.48	11980.2	8360.92
c4	.060.180	82	9	11.7	9.69	-14825.3	4115.56	1976.51	798.91	-8393.01	2751.42	29121.6	9428.94
c4	.060.300	7	6	34.35	27.58	-11398.5	3686.41	1658.12	256.85	-8086.85	4270.89	15627.6	11909.7
c4	.060.300	12	4	47.65	22.23	-5171.36	1040.6	1497.68	200.12	-5213.51	2131.51	4329.77	1388.83
c4	.060.300	16	8	63.14	11.59	-4733.72	1077.41	811.99	86.34	-5849.67	3915.1	6485.93	4061.55
c4	.060.300	21	8	74.45	9.58	-3078.62	754.61	348.08	75.4	-6381.5	1613.88	6519.16	2272.34
c4	.060.300	23	5	34.62	23.24	-7526.51	1294.52	1319.35	408.52	-10326.1	2284.63	25268.5	12002.6
c4	.060.300	33	6	21.28	20.01	-7816.31	2441.48	1947.13	402.23	-3869.66	1252.29	5834.01	1242.13
c4	.060.300	44	3	56.97	17.39	-4353.82	1670.02	548.12	70.62	-8498.03	6681.31	10223	9443.92
c4	.060.300	45	6	19.05	15.07	-9401.05	2825.24	1989.02	530.7	-8410.05	4048.66	18493.4	11123
c4	.180.060	15	12	29.77	19.55	-9975.51	3640.15	1674.01	652.47	-6795.58	2713.87	12401.6	10970.1
c4	.180.060	26	32	20.81	12.25	-6124.24	2256.29	1824.09	517.07	-5988.77	3039.71	11759.1	7944.47
c4	.180.060	94	27	11.42	9.22	-8676.46	2806.74	1629.08	333.75	-6012.4	2812.97	19439.6	9759.64
c4	.180.060	141	25	56.14	24.23	-3946.44	1701.56	1097.08	446.99	-2299.92	1299.83	2376.77	1452.9
c4	.180.060	142	24	11.01	9.56	-10387.6	3126.5	2654.41	346.89	-6513.81	2122.35	20839.3	10097.7
c4	.180.060	149	27	41.29	19.54	-5420.64	2042.63	942	247.79	-5128.34	2736.69	10397.9	7934.31
c4	.180.060	153	37	69.3	26.04	-2653.66	847.4	516.74	95.58	-2308.4	1544.2	3085.03	3091.57
c4	.180.060	180	17	82.63	12.26	-1547.77	516.43	353.37	145.76	-1067.33	507.03	794.74	586.38
c4	.180.060	192	22	32.06	18.07	-6187.65	2990.64	1522.72	642.47	-5096.86	4019.86	8192.36	8152.45
c4	.180.060	204	31	34.79	16.05	-5676.51	2103.45	1209.22	424.73	-4553.21	2515.19	8874.68	7205.59
c4	.180.180	1	21	16.23	24.05	-13564.4	3666.66	2984.26	629.43	-8505.57	3033.33	22121	10096.3
c4	.180.180	10	28	41.39	16.98	-4505.03	1373.99	1161.77	309.51	-3805.3	3077.95	8006.93	7710.21
c4	.180.180	89	55	75.49	17.41	-2065.22	717.91	385.26	91.77	-1603.76	1542.57	2441.04	3978.01
c4	.180.180	112	47	42.3	14.58	-5202.71	1749.25	1448.75	444.59	-3274.44	1599.47	6408.34	4905.87
c4	.180.180	136	23	29.6	18.16	-8750.12	2572.64	1856.39	740	-5689.36	2763.04	11054.4	8583.69
c4	.180.180	238	18	89.14	10.13	-1329.01	643.77	321.7	121.48	-508.27	449.94	568.62	464.63
c4	.180.180	255	38	41.57	17.08	-3718.63	1382.62	1141.42	336.64	-3619.3	2600.39	4456.25	3537.53
c4	.180.180	296	29	28.13	22.08	-10955.1	3789.1	2125.27	596.41	-6124.09	3975.74	15120.8	10282.8
c4	.180.180	342	21	69.17	13.51	-3044.31	1428.91	918.36	340.51	-1426.43	1373.08	2970.02	4645.89
c4	.180.180	343	44	55.17	18.12	-3451.69	1173.56	766.06	156.46	-2643.42	1578.52	4423.34	4686.2
c4	.180.180	366	33	23.12	13.03	-6284.44	2117.98	1882.89	610.22	-5193.06	3354.39	11778.5	10049.3
c4	.180.180	367	31	19.13	15.84	-8393.84	2576.29	1363.01	372.41	-5607.22	3510.26	12910.3	10000.4
c4	.180.300	4	8	58.04	45.25	-3895.32	783.47	553.09	231.79	-5370.52	1965.13	9353.61	5496.18
c4	.180.300	13	7	58.17	11.25	-5844.18	1500.27	741.43	229.5	-3513.09	1974.03	6559.96	5931.83
c4	.180.300	30	6	30.45	19.9	-5458.31	1910.22	1856.22	397.69	-3162.05	824.17	8120.77	8583.21
c4	.180.300	34	3	0.2	0.16	-11393.5	482.28	3282.91	150.16	-9554.45	771.47	15053.8	916.13
c4	.180.300	35	5	41.48	30.82	-8698.89	929.07	1980.76	722.26	-4356.07	2478.77	5723.14	2190.41
c4	.180.300	38	13	82.27	25.22	-1986.94	520.16	376.74	65.48	-1716.17	904.25	2160.77	1647
c4	.180.300	41	4	46.12	17.61	-8941.63	4034.63	1646.14	359.1	-5519.33	4574.82	4628.03	2523.67
c4	.180.300	44	9	53.71	19.91	-3861.11	1090.72	911.53	276.74	-3635.25	1737.67	3972.95	2867.9
c4	.180.300	45	5	3.4	6.55	-8298.2	3754.29	2302.71	326.35	-8262.28	4109.87	16744	11934.1
c4	.180.300	70	10	67.09	25.38	-3647.01	1195.46	600.77	169.09	-2545.14	1061.87	4819.54	2833.03
c4	.300.060	19	4	80.4	18.39	-1979.06	865.58	339.2	96.49	-3255.45	1866.66	5565.19	3925.57
c4	.300.060	21	11	61.28	21.38	-5528.05	1839.69	861.53	237.14	-2836.28	833.46	5563.77	3631.09
c4	.300.060	24	14	72.42	11.67	-3517.11	1005.48	453.39	68.12	-4026.78	2117.08	7959.62	5057.42
c4	.300.060	32	7	68.09	9.98	-2974.7	873.77	614.89	194.72	-2146.64	953.75	5099.58	7045.3
c4	.300.060	46	6	69.92	13.61	-4806.91	1122.49	625.68	175.64	-3245.15	2039.62	4562.52	1267.81
c4	.300.060	47	12	40.86	23.59	-7640.38	2918.25	1218.4	299.5	-5936.23	2068.73	10974	5105.42
c4	.300.060	49	13	9.41	6.09	-10910.1	4463.34	2224.95	442.11	-7774.85	2092.68	17801.9	9945.06
c4	.300.060	80	28	14.97	12.28	-8004.95	3159.77	1773.72	552.54	-8126.62	3058.43	14125.9	7455.28
c4	.300.060	103	9	59.26	17.85	-3396.85	1269.17	533.52	171.28	-6475.86	2789.87	7493.06	3148.64
c4	.300.180	22	83	35.06	11.67	-6512.03	1907.65	1531.21	305.31	-4440.68	2238.53	8045.16	6102.5
c4	.300.180	27	72	49.18	15.76	-4841.95	1908.2	1014.87	337.9	-4269.94	3002.29	7166.05	6117.99
c4	.300.180	100	63	8.93	8.78	-10109.8	3141.18	2053.69	566.51	-8157.9	3531.47	19831.3	12844.7
c4	.300.180	131	24	26.26	28.58	-14641.2	4700.57	2817.32	985.5	-8927.65	3955.17	20583.5	13286.8
c4	.300.180	213	40	40.54	24.58	-6398.48	2365.15	1404.89	455.58	-4219.85	2977.17	7985.74	8154.39
c4	.300.180	318	66	39.05	12.27	-5369.43	1785.21	1268.42	435.79	-3904.46	2070.39	7146.71	7004.3
c4	.300.180	337	51	77.39	25.15	-2406.12	919.85	433.03	121.6	-1859.8	1323.46	2719.26	3486.34
c4	.300.180	431	30	69.78	12.47	-2798.74	1357.67	838.82	372.53	-1455.83	1548.68	3162.18	5100.8
c4	.300.180	522	27	36.52	17.99	-7318.97	2905.36	1545.05	538.01	-5257.14	4802.37	8203.28	8564.39
c4	.300.180	600	23	94.93	22.7	-1093.02	485.66	295.18	123.7	-530.73	573.58	469.29	467.94
c4	.300.180	612	47	19.83	16.11	-10213.6	3024.75	2224.5	613.53	-6972.46	3557.67	17958.7	11452.9
c4	.300.180	616	105	60.64	16.18	-3256.45	987.7	653.82	164.49	-2705.01	1334.3	3922.63	5472.56
c4	.300.300	22	30	77.81	8.16	-2622.07	761.16	482.16	119.07	-2215.93	1368.39	2472.57	2579.45
c4	.300.300	39	31	56.02	27.14	-3299.21	1327.94	887.31	200.84	-2273.31	722.57	3854.93	3461.21
c4	.300.300	119	33	36.13	21.01	-9049.37	2893.92	1323.33	377.79	-5377.58	2418.03	15504.9	9171.68
c4	.300.300	164	40	6.73	6.18	-9160.94	2838.45	2189.02	417.89	-7514.13	3132.32	17379.5	10291.7
c4	.300.300	173	12	62.01	11.31	-2320.23	1017.58	1018.04	274.07	-1017.74	355.31	843.85	161
c4	.300.300	174	25	32.9	15.76	-4288.62	1453.88	1500.28	466.08	-3371.63	1570.74	5486.49	4324.75
c4	.300.300	178	25	5.45	7.68	-12338.7	4169.75	2567.91	665.96	-7241.05	2561.28	14144.6	10642.4
c4	.300.300	180	23	68.6	12.4	-3409.6	1531.83	540.41	134.92	-3678.28	1841.15	9676.93	12047.3
c4	.300.300	189	41	24.15	16.43	-5695.21	2032	1715.57	340.83	-4200.47	1525.65	5984.3	2750.38
c4	.300.300	200	10	86.12	45.41	-1818.62	756.58	327.02	71.37	-1954.31	1127.04	2744.94	2086.1
c4	.300.300	255	24	51.02	21.59	-4330.36	1605.7	890.53	258.83	-2763.57	1829.75	5328.53	5557.53
c4	.300.300	299	8	84.02	49.63	-2043.13	537.64	321.25	63.94	-912.67	393.19	496.01	141.72
c5	.060.060	1	2	0.2	0.2	-8025.49	394.93	2915.65	62.58	-11744	5047.21	16129.2	8174.65
c5	.060.060	3	1	32.9	0	-3126.38	0	1601.01	0	-2119.46	0	3230.8	0
c5	.060.060	4	3	74.8	9.24	-2097.01	202.23	283.49	5.23	-1933.25	693.57	2257.6	482.59
c5	.060.060	9	5	60.64	14.08	-5152.89	3035.54	879.44	279.88	-2866.78	1480.7	9638.38	9875.58
c5	.060.180	18	9	58.09	22.07	-4108.39	2601.08	1054.9	256.18	-2245.23	750.46	1766.26	1734.3
c5	.060.180	29	18	40.19	14.74	-4838.1	1422.5	904.43	198.24	-4897.44	2316.76	8072.03	4916.27
c5	.060.180	45	7	90.53	37.49	-1301.51	361.13	319.97	97.86	-741.2	254.37	729.83	339.73
c5	.060.180	73	14	69.12	13.57	-2601.17	473.24	702.4	123.61	-1665.84	645.28	1356.54	1006.07
c5	.060.180	78	8	59	13.94	-4044.91	3248.95	1159.27	315.25	-2410.41	1508.07	5027.63	5287.01
c5	.060.180	83	5	61.46	18.05	-4668.9	2515.11	830.27	233.57	-4692.02	1564.75	13491.2	10158.9
c5	.060.180	85	11	30.8	22.59	-6082.65	1535.74	1440.28	316.08	-4562.77	1249.55	8112.77	6664.63
c5	.060.180	86	4	55.17	41.39	-4523.95	1512.7	1336.06	584.27	-1805.96	1078.94	3623.16	2613.31
c5	.060.180	87	14	21.73	13.52	-8878.41	2801.6	1584.72	341.08	-7060.35	2918.14	20438.3	10966.8
c5	.060.180	102	15	10.43	10.13	-12391.9	4304.44	2200.99	586.89	-9352.67	6405.8	18884.8	13040.1
c5	.060.180	110	4	27.08	5.35	-5498.31	859.62	566.73	56.33	-7087.29	1066.52	13805.5	6735.05
c5	.060.180	116	8	70.07	14.72	-3044.25	915.43	634.11	252.16	-2562.93	1505.52	2430.76	1733.29
c5	.060.300	11	5	51.58	12.74	-6933.89	3054.22	1133.22	388.73	-6812.53	3239.44	7294.51	3545.13
c5	.060.300	14	8	69.34	10.51	-2845.15	1299.33	455.27	114.77	-4359.92	1352.93	4181.71	1988.19
c5	.060.300	17	12	13.33	13.53	-9115.77	2377.46	2028.79	480.86	-8499.38	3752.21	11688.8	6554.44
c5	.060.300	43	7	72.9	8.58	-6418.7	2180.01	966.09	179.2	-2492.72	984.57	5307.3	4260.53
c5	.060.300	51	9	10.26	18.74	-11275.6	3268.7	2596.92	655.35	-8750.84	1631.36	23776.2	13911.5
c5	.060.300	53	12	27.82	20.46	-6397.26	1920.47	1332.48	526.09	-8198.46	3354.82	10488	5581.6
c5	.060.300	59	5	66.72	14.73	-3818.61	1150.09	610.56	219.12	-3013.02	1100.09	2865.79	854.82
c5	.060.300	65	14	25.15	16.78	-6229.47	2648.68	1940.07	484.37	-4738.31	1312.03	6902.55	5042.49
c5	.060.300	77	8	54.73	8.46	-3445.58	652.19	1110.3	208.53	-2795.85	1084.32	2857.93	1307.18
c5	.180.060	8	9	28.33	17.94	-6972.43	4426.09	1786.73	367.98	-3276.88	1971.02	13452.5	13795.4
c5	.180.060	9	13	44.35	27.53	-4964.96	1412.08	877.63	207.43	-3868.32	2379.09	8296.52	7347.96
c5	.180.060	19	6	47.52	25.02	-3025.3	801.51	1090.28	412.62	-2141.06	896.51	3875.86	3124.27
c5	.180.060	25	7	14.09	26.25	-10658.5	4815.37	2073.67	661.89	-9461.69	3659.45	25137	11189
c5	.180.060	35	8	76.37	33.33	-1829.64	512.13	447.35	140.56	-1852.3	981.45	1841.36	730.13
c5	.180.060	42	2	99.85	0.15	-473.72	46.42	191.01	71.81	-415.66	120.24	189.51	2.72
c5	.180.060	44	6	90.9	3.02	-1427.1	219.19	249.8	23.91	-1585.22	424.78	776.93	409.95
c5	.180.180	1	20	42.01	17.42	-5294.55	2526.25	1219.09	409.32	-3929.39	2935.21	7731.18	9522.02
c5	.180.180	13	3	93.53	8.31	-694.66	142.85	352.29	273.11	-166.4	108.83	160.19	74.09
c5	.180.180	22	6	68.98	10.07	-2084.91	735.31	344.58	66.9	-1559.4	813.88	2297.15	1647.62
c5	.180.180	48	15	59.95	39.84	-2495.94	568.6	721.51	260.83	-2203.4	1495.66	2548.65	1826.14
c5	.180.180	52	22	19.99	21.23	-8900	2325.31	2052.37	608.2	-5573.82	3609.87	10784.5	7317.64
c5	.180.180	56	5	53.58	6.32	-4080.86	706.83	956.74	281.2	-1958.08	845.09	2218.27	1782.05
c5	.180.180	60	4	39.27	7.35	-5176.94	284.41	479.68	118.41	-8333.5	5417.93	22121.7	9179.19
c5	.180.300	1	4	64.75	16.05	-2465.41	1537.78	667.82	56.03	-2225.65	1553.47	4055.37	4342.4
c5	.300.060	2	7	18.01	16.71	-8106.06	4700.04	2077	426.77	-4686.22	2147.59	8870.93	6946.69
c5	.300.060	7	8	17.31	16.04	-9685.18	3604.25	2223.69	379.3	-7566.72	3343.38	12636.8	9555.43
c5	.300.060	36	16	38.32	18.84	-5491.11	1586.9	1098.13	512.76	-7843.87	4669.55	10317.2	8164.11
c5	.300.060	41	7	22.03	14.02	-7485.57	3145.51	1551.22	280.21	-7867.47	3303.89	13630.4	9487.43
c5	.300.060	42	7	52.48	27.84	-4001.53	2142.69	902.72	391.62	-3349.94	1619.66	3957.89	1940.99
c5	.300.060	52	14	68.18	12.4	-2401.87	493.92	426.54	124.86	-3689.6	2929.84	3561.13	3022.92
c5	.300.060	65	6	9.35	6.23	-9141.75	1763.07	1435.46	296.79	-12618.3	4753.36	25794.4	3903.06
c5	.300.060	73	10	76.38	8.56	-1876.72	521.85	456.9	93.66	-3293.63	1669.19	2874.6	1338.81
c5	.300.060	91	17	74.5	20.02	-3559.61	1105.84	556.53	178.09	-4102.36	3917.65	3752.61	3464.66
c5	.300.180	49	18	95.53	6.37	-1121.56	909.7	249.04	70.49	-868.49	1413.5	680.91	977.03
c5	.300.180	96	33	66.83	29.73	-2740.44	1469.38	795.33	287.82	-1651.32	1093.29	2598.09	4142.43
c5	.300.180	134	31	37.75	15.65	-5495	1965.38	957.18	524.06	-6058.61	2624.94	11311.8	7534.18
c5	.300.180	165	12	43.59	29.26	-7418.5	2117.09	1682.29	552.76	-5112.26	2627.6	11536.2	9871.89
c5	.300.180	175	19	21.85	22.65	-13248.4	2934.61	2473.46	553.41	-5838.8	2310.28	19735.4	14559.6
c5	.300.180	180	34	38.9	18.4	-4589.83	1406.49	1093.98	470.98	-3703.84	1569.83	6065.66	4344.54
c5	.300.180	224	37	88.53	39.45	-1549.34	720.18	354.97	115.49	-1120.58	849.75	911	672.13
c5	.300.180	230	61	19.22	16.56	-9090.67	2838.34	1533.63	541.81	-9323.31	4600.88	18829.8	10388.9
c5	.300.180	352	58	32.8	16.35	-7097.95	2595.81	1411.65	422	-5294.77	2696.89	11880.3	9245.41
c5	.300.180	363	65	65.8	17.28	-2846.41	762.17	572.48	137.57	-2647.86	1303.99	2371.02	1838.48
c5	.300.180	385	32	59.23	13.77	-2822.08	538.78	1012.4	239.5	-1916.49	821.32	2869.49	3128.49
c5	.300.180	449	55	34.72	15.59	-6610.26	2532.32	996.75	234.69	-5384.12	2674.53	13518	10161
c5	.300.300	5	12	35.55	36.65	-9110.34	5047.25	2812.76	882.39	-5817.03	3197.61	8727.5	9297.35
c5	.300.300	16	14	63.37	19.66	-4056.96	1221.9	649.91	143.6	-4498.6	2258.04	9787.88	5555.37
c5	.300.300	57	23	33.33	7.64	-3635.57	727.87	1319.78	270.32	-3151.22	1640.81	3007.26	1809.29
c5	.300.300	59	18	79.16	30.56	-2013.91	994.86	333.8	95.32	-1716.25	1030.61	3320.52	4583.82
c5	.300.300	63	20	38.24	15.13	-4487.7	1629.16	1658.44	539.18	-2276.3	1071.24	3092.15	1619.6
c5	.300.300	71	29	8.53	12.32	-9870.09	2969.29	2155.12	476.61	-7149.33	2974.55	24709.6	12238.9
c5	.300.300	73	20	16.84	12.64	-8993.55	2833.53	1646.84	325.55	-6486.79	2269.66	18218	10727
c5	.300.300	86	1	97.2	0	-1370.41	0	139.84	0	-1057.87	0	526.14	0
c5	.300.300	148	5	26.3	14.28	-5025.17	1792.51	748.68	103.94	-5041.85	1733.79	16361.6	13823.9
c5	.300.300	151	14	73.86	8.95	-2216.53	887.64	772.31	172.68	-1202.85	775.33	932.33	705.78
c5	.300.300	173	12	49.86	19.85	-5624.43	1606.78	1542.93	475.81	-1778.96	932.66	1944.89	1491.46
c5	.300.300	182	34	62.41	13.34	-3147.15	1025.78	768.97	192.01	-1981.22	1010.43	2389.34	2829.76
c6	.060.060	1	1	19.6	0	-5000.07	0	1357.65	0	-2985.8	0	2644.98	0
c6	.060.180	2	3	3	1.63	-10245.2	2517.69	2030.88	217.79	-6408.13	2696.81	18170.4	12778.9
c6	.060.180	3	2	80.3	10.6	-1074.1	552.89	811.99	322.95	-391.63	316.09	184.59	146.84
c6	.060.180	5	1	72	0	-3386.65	0	300.79	0	-227.78	0	18864.1	0
c6	.060.180	8	3	41.9	34.46	-3664.18	1162.93	922.45	364.54	-2509.4	1097.53	3024.69	1435.54
c6	.060.300	2	2	23.55	6.25	-12633.4	2478.23	2778.38	683.08	-3348.27	1031.82	2476.81	476.31
c6	.060.300	6	5	70.82	6.95	-3358.6	1621.83	478.71	60.53	-2800.86	570.97	4520.89	2679.78
c6	.180.060	1	4	27.3	9.7	-4296.99	1619.7	1762.5	430.13	-3780.19	1097	5929.77	3649.01
c6	.180.060	3	2	77.6	4	-4070.33	1127.08	931.36	441.62	-2204.54	719.86	2183.63	798.73
c6	.180.060	6	3	52.37	1.42	-6094.78	371.46	407.44	14.87	-2753.37	549.74	11751.6	322.76
c6	.180.060	8	1	54.9	0	-2542.97	0	432.7	0	-2801.49	0	4452.95	0
c6	.180.180	1	5	10.84	8.02	-10566.9	5938.19	1361.71	790.11	-10071.4	2806.57	26807	9174.46
c6	.180.180	5	2	59.15	1.55	-2513.57	166.52	764.38	59.61	-963.91	50.44	1676.58	169.33
c6	.180.300	1	4	30.07	0.48	-4514.15	47.37	847.88	19.87	-9183.34	262	14271.2	541.76
c6	.300.060	3	1	51.7	0	-7276.44	0	1765.33	0	-3995.49	0	4126.15	0
c6	.300.060	4	5	18.02	17.59	-8202.17	297.88	1643.89	193.72	-7936.19	1362.96	20890	8187.33
c6	.300.060	9	2	84.2	14.8	-1678.12	1031.21	361.68	137.3	-4646.54	2559.94	3844.08	2252.23
c6	.300.060	12	4	49.35	29.8	-6184.84	2175.8	1164.2	592.57	-3461.63	1698.46	4540.32	3280.02
c6	.300.180	4	2	54.35	1.65	-5202.61	644.91	717.37	9.16	-2946.02	21.69	4913.65	931.74
c6	.300.180	10	7	48.06	32.41	-7894.39	2316.01	1526.52	599.25	-5313.5	2499.79	9565.02	9847.19
c6	.300.180	12	8	22.61	29.15	-11197	2804.12	2607.69	594.8	-6347.47	3262.78	11230.5	11174.4
c6	.300.180	16	6	53.02	14.65	-3786.83	745.66	1100.66	284.6	-1610.9	974.84	2649.03	2183.81
c6	.300.180	26	3	69.3	3.88	-2552.23	167.36	572.23	144.34	-2083.51	328.77	2472.47	968.93
c6	.300.180	30	12	75.43	7.06	-2225.76	510.46	608.42	231.02	-1412.65	662.9	2418.2	3937.88
c6	.300.180	35	6	93.82	3.03	-748.26	276.65	168.12	47.29	-286.62	272.52	439.66	307.47
c6	.300.180	50	3	54.6	1.31	-3227.24	431.65	795.75	34.93	-5145.35	834.07	7543.96	4448.38
c6	.300.180	53	8	17.79	15.47	-7845.29	3096.37	1529.43	485.29	-5496.5	2082.23	18514.6	15935
c6	.300.300	2	2	74.5	25.5	-7965.71	893.74	1188.86	86.25	-3107.56	1564.12	6344.7	3657.55
c6	.300.300	3	7	46.09	18.3	-4004.18	1304.13	601.07	103.69	-4390.27	1560.51	5053.06	2811.26
c6	.300.300	16	5	23.6	2.15	-5565.61	778.14	2747.52	205.02	-2570.34	35.47	5433.16	186.51
c6	.300.300	24	2	63.75	9.25	-2843.18	170.79	214.2	64.58	-3415.41	698.97	15473.4	3195.51
c6	.300.300	28	10	37.02	23.36	-3048.08	973.74	1322.05	468.9	-2536.98	1207.15	3592.64	2573.57
c6	.300.300	30	6	74.7	13.25	-2330.3	950.16	661.27	233.59	-2207.38	1328.05	3918.38	4153.36
c6	.300.300	31	7	76.7	12.27	-1976.94	715.66	391.29	105.6	-2350.71	1143.33	2220.36	1282.54
c6	.300.300	38	6	46.47	0.88	-4039.69	870.75	342.88	21.04	-4046.38	767.5	7922.36	7380.83
c7	.060.060	1	3	9.4	3.45	-8096.64	1789.47	1658.42	174.24	-3308.34	1257.86	4654.76	2529.08
c7	.060.180	1	3	75.63	8.42	-1905.12	229.37	654.89	248.46	-1845.74	851.51	2307.7	1756.77
c7	.060.180	2	2	63.9	3	-1750.97	152.03	317.25	68.79	-1459.98	135.96	5414.25	4241.62
c7	.060.180	3	1	64.4	0	-14778.7	0	1241.78	0	-2179.73	0	6706.47	0
c7	.060.180	6	3	38	28.75	-5684.16	1439.6	1489.59	524.05	-5674.76	3358.7	5678.88	2520.69
c7	.060.300	1	4	51	19.93	-5071.05	3493.26	739.64	547.38	-4573.01	1203.87	4394.49	1192.12
c7	.180.060	2	5	60.74	14.09	-2346.97	641.94	793.56	147.8	-2376.41	2007.24	2727.3	1851.68
c7	.180.060	3	9	32.59	22.27	-6260.96	2893.07	992.68	242.79	-7260.09	3311.44	17640.8	10405.7
c7	.180.060	9	8	93.01	4.95	-622.15	53.39	237.65	66.34	-938.38	165.35	733.15	142.92
c7	.180.060	17	3	83.27	15.63	-1480.28	436.23	121.5	58.36	-2431.07	1438.92	4857.02	3409.96
c7	.180.060	28	8	28.24	16.15	-7959.83	3278.95	1872.88	898.79	-5515.58	3849.8	14266.6	12625.5
c7	.180.180	18	4	100	0	-888.17	50.14	147.37	3.47	-264.89	79.17	204.32	89.9
c7	.180.180	24	6	46.12	8.78	-4766.65	1577.42	2128.12	333.92	-3129.87	1917.77	2988.98	1882.8
c7	.180.180	27	10	43.05	14.36	-4030.32	853.51	1012.08	257.13	-3423.62	1556.36	4702.86	1753.35
c7	.180.180	28	6	71.95	9.26	-1921.15	212.41	321.74	41.4	-1629.43	776.46	2946.5	1834.7
c7	.180.180	30	4	55.5	18.42	-5262.67	3069.03	1509.09	433.56	-2125.15	1634.83	2730.15	2302.98
c7	.180.180	33	5	44.34	17.99	-6362.08	2706.59	1527.46	212.95	-2449.02	935.22	9948.39	12016.8
c7	.180.180	42	7	5.6	5.99	-15460.9	4856.91	2223.16	544.88	-10233.5	2821.59	26870.2	7860.76
c7	.180.180	53	8	51.06	9.62	-2770.97	363.83	655.65	158.91	-2529.28	799.58	2765.76	1084.54
c7	.180.180	58	2	100	0	-676.67	64.62	255.93	15.18	-87.63	14.61	144.15	29.07
c7	.180.180	62	10	27.8	26.62	-8182.39	4823.52	1618.87	198.03	-5605.67	2353.52	14207	12102.6
c7	.180.180	68	6	61.6	11.45	-3571.54	1341.62	526.12	180.32	-2449.25	1137.59	11056.2	9885.79
c7	.180.300	3	4	77.88	7.78	-3471.06	1581.99	511.84	135.84	-2035.45	744.18	4936.07	4333.12
c7	.180.300	4	2	18.55	2.95	-7263.31	435.85	1836.54	73.02	-4314.6	103.67	3572.19	1069.69
c7	.300.060	1	3	11.13	5.99	-11158.2	5243.12	2105.68	264.83	-8017.39	3226.44	23048.9	24257.6
c7	.300.060	5	4	71.45	2.86	-1858.08	550.91	575.43	180.6	-3753.16	882.17	3156.19	711.53
c7	.300.060	8	1	49.9	0	-5536.12	0	359.39	0	-8219.47	0	25102.4	0
c7	.300.060	10	3	44.83	20.91	-3594.03	781.12	1221.24	263.69	-6454.37	2672.74	9561.77	5126.58
c7	.300.180	9	8	87.2	10.58	-1022.57	399.97	219.3	45.62	-710.25	592.71	741.73	662.29
c7	.300.180	35	19	14.19	11.94	-9624.32	2552.52	1894.01	472.75	-6555.12	2721.53	23462.5	10786.9
c7	.300.180	38	16	18.07	15.72	-8029.15	3134.01	1964.64	249.73	-5378.99	4606.03	15025.3	16796.8
c7	.300.180	39	12	49.4	7.35	-4234.36	1654.17	1310.49	378.37	-2992.19	800.94	5808.79	4038.82
c7	.300.180	65	15	50.15	30.96	-3935	1250.27	973.13	340.69	-2797.72	978.25	2775.98	1190.33
c7	.300.180	78	16	41.48	18.98	-4095.34	1686.55	619.44	108.27	-4260.63	2145.01	11634.2	9774.33
c7	.300.180	84	14	53.66	15.04	-3190.65	946.99	1058.35	259.07	-2128.07	2112.93	3998.07	6724.62
c7	.300.180	104	11	83.67	8.77	-1854.66	941.42	467	204.16	-1107.57	1316.37	1667.84	2198.69
c7	.300.180	114	8	16.46	13	-10459.2	2809.35	2024.99	1055.79	-5507.91	3783.07	11883.8	11658.5
c7	.300.300	2	13	70.9	40.45	-2819.75	1047.03	564.57	186.56	-2512.73	1072.46	4197.88	4311.75
c7	.300.300	5	5	93.24	3.38	-1165.94	190.24	166.16	47.62	-1477.8	357.6	1140.66	321.33
c7	.300.300	7	13	32.15	17.95	-5347.75	2421.88	1372.3	635.83	-5796.71	2810.83	8671.61	4299.37
c7	.300.300	29	6	14	9.91	-4549.54	1306.1	1381.49	495.06	-4703.36	292.32	8338.05	1303.33
c7	.300.300	49	8	89.66	8.34	-1592.74	772.19	300.69	94.63	-1050.56	545.25	1893.5	1572.91
c7	.300.300	56	11	19.77	19.38	-8949.63	4412.12	2004.8	593.3	-7562.82	3901.83	13724.8	11083
c8	.060.060	1	10	69.56	17.06	-3039.2	1451.58	672.3	530.7	-3671.28	2484.35	5515.65	6543.26
c8	.060.180	17	5	36.22	20.97	-5989.18	1475.74	1434.12	549.15	-3992.31	1878.14	6497.89	4032.07
c8	.060.180	21	6	76.58	15.47	-1536.21	581.68	635.52	198.14	-641.05	306.87	468.48	260.96
c8	.060.180	26	7	56.58	26.54	-2423.78	881.44	982.95	270.18	-1170.9	632.82	3581.03	1531.07
c8	.060.180	31	11	79.46	9.32	-1390.43	494.29	432.03	135.25	-1253.6	467.48	1411.09	875.43
c8	.060.180	32	4	41.53	14.69	-7359.33	2409.99	1072.24	228.99	-4248.07	1671.62	9460.24	4289.91
c8	.060.180	37	9	26.6	20.28	-6334.07	1479.81	1460.21	417.99	-7307.93	2732.08	13301.1	4680.8
c8	.060.180	38	6	97.82	2.48	-1015.01	320.37	216.94	66	-570.04	339.15	379.94	93.78
c8	.060.180	43	6	53.38	6.21	-2793.04	343.49	675.17	81.97	-3615.04	2789.62	6584.34	6055.34
c8	.060.180	45	11	28.18	34.96	-6134.93	2445.4	911.93	298.91	-5266.98	2653.73	17411	11382.9
c8	.060.300	2	3	26.8	18.51	-6234.42	2818.34	1001.54	93.73	-9141.93	7128.92	13555.5	9670.73
c8	.060.300	5	4	66.28	1.26	-2383.53	453.58	1247.43	97.82	-1019.62	131.35	744.36	171.21
c8	.060.300	8	2	74.95	4.15	-2281.6	140.9	713.3	41.26	-991.4	46.34	801.96	74.06
c8	.060.300	11	4	54.47	32.5	-3164.94	701.13	487.62	99.34	-2566.11	960.34	11916.1	6714.75
c8	.060.300	14	4	67.97	14.34	-2842.18	743.6	505.28	116.36	-1998.82	1059.86	1621.69	638.34
c8	.060.300	27	10	17.15	18.88	-8474.39	2282.05	2315.82	332.26	-5206.32	2321.79	8942.78	5847.31
c8	.060.300	28	5	60.62	20.06	-3417.17	1515.81	992.02	165.12	-2263.5	685.49	4695.05	4006.17
c8	.180.060	4	12	17.88	23.24	-8135.66	1886.86	2581.99	1046.47	-9046.8	2549.78	14646.6	7205.15
c8	.180.060	13	7	76.36	10.58	-2019.93	1176.03	467.44	93.43	-1740.88	868.68	1790.19	1239.7
c8	.180.060	23	4	49	49.34	-3719.06	562.58	442.67	83.65	-5828.33	1328.18	15585.6	10018.6
c8	.180.060	40	15	64.82	11.37	-2991.61	1245.74	520.8	130.45	-3483.68	1726.91	5509.92	4254.28
c8	.180.060	67	5	87.46	9.52	-1708.63	545.94	196.33	47.35	-2554.65	1713.56	3074.74	2073.39
c8	.180.060	71	18	28.04	18.99	-4947.23	1606.93	1456.65	388.01	-3331.64	1267.82	4575.15	1900.73
c8	.180.060	73	4	90.73	52.57	-1004.17	290.52	566.96	44.48	-1044.74	163.33	602.43	293.48
c8	.180.060	78	15	22.83	17.83	-8006.13	2321.22	1313.89	362.73	-9847.04	5500.05	18637.9	11656.7
c8	.180.180	22	12	50.8	6.06	-3979.41	1109.18	1725.07	360.32	-1607.09	722.61	1535.58	975.66
c8	.180.180	48	20	36.6	15.69	-5703.64	2648.68	1370.41	569.85	-3995.18	3563.34	9330.08	9743.86
c8	.180.180	64	3	100	0	-763.39	180.43	173.39	20.86	-99.76	7.38	130.66	10.66
c8	.180.180	74	32	40.14	15.27	-5547.01	2338.53	1168.74	333.76	-5532.14	3598.98	10151.4	8504.23
c8	.180.180	92	12	84.41	26.62	-1385.98	204.4	293.53	78.64	-795.96	386.28	749.03	357.55
c8	.180.180	97	24	65.93	27.62	-2359.04	622.72	664.34	178.54	-1722.85	980.69	2117.22	1631.52
c8	.180.180	100	59	8.28	7.32	-9412.61	3376.77	2240.03	439.31	-6844.35	3247.37	15977.9	12549.2
c8	.180.180	132	46	35.47	20.34	-4965.84	1364.67	1085.57	288.99	-4276.94	2168.8	8740.18	7367.01
c8	.180.180	165	7	98.34	3.9	-916.46	110.88	190.96	56.12	-313.14	360.37	356.61	300.11
c8	.180.180	188	8	97.43	4.04	-941.34	221.58	257.74	109.84	-385.74	248.21	370.26	166.5
c8	.180.180	242	32	54.93	17.32	-3067.48	780.25	741.34	221.43	-2735.86	1432.85	4443.04	4179.69
c8	.180.180	283	28	27.36	16.08	-9168.4	2732.44	1648.92	468.41	-6492.08	2129.1	17092.5	9959.3
c8	.180.300	6	5	23.6	27.3	-8338.1	3921.75	1784.63	667.65	-6989.44	2658.07	17724.7	8093.44
c8	.180.300	8	3	89.7	7.41	-1476.08	76.29	618.27	332.48	-684.04	427.82	1110.37	558.49
c8	.180.300	11	2	20.15	2.65	-6776.98	21.7	1646.86	77.91	-4302.85	610.32	3370.9	1001.33
c8	.180.300	14	8	44.64	20.2	-3589.12	477.67	1042.2	324.03	-3232.47	1393.26	5338.35	2623.6
c8	.300.060	2	2	22.65	0.35	-8395.62	1754.16	2354.28	40.33	-8784.37	404.23	10167.4	394.88
c8	.300.060	9	7	21.21	7.69	-10644.9	1858.35	2757.65	210.56	-8851.83	4132.04	4877.82	783.77
c8	.300.060	13	5	41.97	35.18	-9159.24	4492.96	1279.16	145.58	-6256.68	2628.2	13275.7	8414.25
c8	.300.060	16	6	91.93	1.64	-1229.15	118.93	152.07	10.58	-1013.51	197.8	318.25	57.65
c8	.300.060	21	5	83.8	44.02	-1951.83	1050.12	501.56	202.23	-2333.22	986.09	1703.3	1148.3
c8	.300.060	25	6	9.22	8.68	-8683.09	2193.92	2081.8	532.66	-8160.59	1348.64	20002.5	6787.2
c8	.300.060	27	4	52.7	9.97	-4320.3	1482.34	880.01	133.26	-4414.61	798.17	6528.84	3918.27
c8	.300.060	44	11	31.83	21.04	-4787.15	2234.41	1234.6	199.13	-4810.24	2165.39	6908.59	6704.78
c8	.300.180	19	6	100	0	-652.13	104.95	141.76	13.16	-225.2	85.47	161.78	39.24
c8	.300.180	79	35	56.61	15.46	-2972.75	1100.92	807.09	247.12	-2471.53	1360.43	3029.78	2616.81
c8	.300.180	127	22	62.81	9.3	-2782.71	1031.48	796.2	224.41	-2061.81	1305.75	2376.48	1478.43
c8	.300.180	171	44	74.1	17.88	-2190.53	1114.77	477.9	180.98	-1560.52	1975.35	3203.44	4999.24
c8	.300.180	177	43	10.26	16.29	-10493	3225.16	2064.07	610.71	-7429.16	3589.79	18202.7	11548.6
c8	.300.180	188	47	32.68	19.97	-6423.78	2617.38	1387.29	353.45	-5429.78	3134.21	10889.8	9053.58
c8	.300.180	208	22	94.08	23.06	-1148.88	608.69	200.03	61.95	-862.37	1335.71	636.56	812.69
c8	.300.180	265	29	33.32	13.46	-6225.95	2263.15	1515.01	398.43	-4366.52	3578.12	8976	8435.08
c8	.300.180	269	37	6.16	6.69	-9755.22	2939.44	1823.42	408.43	-8846.23	2977.7	23817.5	13342.8
c8	.300.180	278	45	34	18.24	-4883.98	1615.19	1115.52	341.72	-3781.7	1829.9	10019.7	10228.8
c8	.300.180	291	29	59.91	11.23	-3608.3	2157.1	1086.97	459.02	-1228.83	911.39	1497.51	1004.19
c8	.300.180	385	29	56.52	28.73	-4155.99	2284.01	937.59	246.02	-2338.31	1501.62	4553.24	4556.32
c8	.300.300	8	8	17.22	22.81	-14661.3	3440.64	2817.72	383.34	-6890.28	3203.91	17199.6	10957
c8	.300.300	11	23	16.54	15.92	-10200.1	4011.9	2064.79	463.66	-9379.3	5075.86	21149.2	12450.6
c8	.300.300	94	24	46.02	23.01	-4144.83	1066.85	1176.94	324.06	-3377.97	1298.44	3436.29	1669.55
c8	.300.300	105	3	29.93	1.77	-6142.81	643.9	1351.13	179.44	-4477.59	439.57	8063.88	3370.11
c8	.300.300	109	19	61.14	21.53	-5930.25	3044.54	652.04	250.43	-4521.87	2475.96	12519.7	12268.5
c8	.300.300	115	13	94.03	7.28	-926.06	391.06	204	97.8	-1097.87	1213.27	1406.05	1982.48
c8	.300.300	116	20	17.69	13.27	-8872.68	3105.23	1615.08	533.23	-8318.18	2345.08	11895.9	6295.75
c8	.300.300	125	33	69.73	22.56	-2185.96	803.4	535.64	148.69	-2460.55	2307.75	2760.68	2689.42
c8	.300.300	128	6	91.1	41.17	-1065.12	378.04	545.4	62.33	-1635.42	1126.25	1347.47	1049.29
c8	.300.300	143	10	42	12.11	-5216.35	1314.28	992.35	112.57	-5306.17	1347.78	13122.1	9253.76
c8	.300.300	170	11	64.77	11.83	-2726.13	984.08	933.12	296.28	-2201.32	1094.75	2242.86	1631.66
d1	.060.180	1	4	67.9	117.61	-2930.21	652	669.27	36.92	-2200.79	535.52	2189.64	273.68
d1	.060.180	7	4	20.15	13.23	-7015.3	2965.08	1360.92	353.99	-8499.6	2951.95	21697.5	13880.8
d1	.060.300	3	6	29.1	29.02	-7185.76	3269.71	1808.3	1001.36	-7479.41	4394.87	13685.7	11111.9
d1	.060.300	4	2	58.05	1.45	-3651.66	1316.83	615.27	14.7	-4422.92	963.21	8330.56	7059.89
d1	.180.060	1	1	84.2	0	-2535.11	0	233.63	0	-1863.18	0	7296.03	0
d1	.180.180	1	2	69.65	14.25	-3109.82	442.42	498.22	261.58	-2334.5	47.12	2180.67	595.95
d1	.300.060	1	4	44.83	29.22	-5019.21	1141.31	1028.58	995.04	-6429.12	7685.34	6038.19	6753.62
d1	.300.180	2	3	64.53	3.73	-2036.47	208.64	431.3	55.47	-2570.4	422.33	3038.06	546.9
d1	.300.180	10	7	54.29	8.37	-3102.94	619.04	803.98	159.07	-2654.78	1120.49	3237.06	711.58
d1	.300.180	19	5	29.12	29.75	-7843.43	2111.86	1659.72	158.55	-8540.89	4876.14	12487.6	9617.76
d1	.300.180	22	9	72.9	13.08	-2838.32	1162.05	682.77	175.25	-1343.95	869.79	1117.94	402.83
d1	.300.180	27	3	15.13	0.31	-9805.38	2261.36	1182.27	38.84	-10905.1	1428.7	20804.3	7296.27
d1	.300.180	30	6	78.82	56.05	-1487.98	885.29	381.15	164.08	-1042.46	869.8	1203.82	1071.64
d1	.300.300	1	1	0.2	0	-7641.51	0	1955.83	0	-10506.5	0	25732.6	0
d1	.300.300	2	2	69.5	0.4	-2129.52	79.05	1023.53	35.78	-1621.06	233.35	1640.88	930.37
d1	.300.300	6	2	87.2	8.4	-3886.15	2215.15	601.04	257.85	-1095.74	16.92	996.72	296.19
d1	.300.300	7	3	36.8	5.7	-6394.49	2547.89	931.39	353.5	-7605.99	2041.85	19617.4	8494.2
d1	.300.300	10	4	21.9	11.41	-7784.8	4017.83	1309.41	231.87	-5635.74	2354.37	11585.4	9442.38
d2	.180.180	1	2	82.5	5.5	-2131.5	597.42	714.73	191.67	-537.42	248.68	1184.67	183.86
d2	.300.180	1	2	77.35	1.45	-2420.04	4.45	532.73	9.45	-1484.83	192.02	1327.96	201.27
d3	.060.300	1	1	39.7	0	-6144.51	0	983.42	0	-8634.19	0	8309.52	0
d3	.180.060	1	2	55.45	44.25	-3192.31	2321.94	844.21	603.88	-1592.49	1286.61	2402.63	2148.98
d3	.180.180	3	6	20.15	16.05	-8345.09	2001.47	1408.9	474.07	-6646.63	2577.62	14405.3	5982.21
d3	.180.180	5	1	95.6	0	-1515.74	0	353.54	0	-331.16	0	494.84	0
d3	.180.300	1	4	42.65	16.15	-4557.83	1145.38	906.38	215.22	-3623.13	2450.19	5232.61	1537
d3	.300.060	1	5	61.5	10.57	-3300.16	1814.14	1272.36	253.13	-2656.4	1310.97	1696.95	1032.53
d3	.300.180	1	5	24.34	6.78	-6728.23	1450.84	1174.74	137.49	-8447.29	1957.75	12690.5	7881.29
d3	.300.180	2	2	73.25	5.65	-3097.82	131.99	1037.67	459.27	-1237.3	210.11	1280.46	732.81
d3	.300.180	3	2	74.6	2.7	-1849.3	145.29	673.08	183.82	-1599.45	362.01	1555.97	336.6
d3	.300.180	10	3	57.5	6.23	-3478.15	819.53	629.49	142.39	-5291.82	939.86	8944.79	9412.25
d3	.300.180	14	3	95.87	3.39	-1361.55	235.71	257.31	48.28	-419.59	52.34	533.08	145.53
d3	.300.300	1	5	73.3	33.46	-2044.74	1020.74	448.87	302.18	-2211.79	2015.41	1727.88	2393.86
d4	.060.060	3	3	61.23	12.39	-3999.84	1509.58	548.98	170.08	-4377.45	2809.19	6966.27	5468.4
d4	.060.060	7	2	32.1	8.5	-8558.83	3000.14	1529.33	22.19	-5290.23	1757.79	13845.9	10349
d4	.060.060	9	2	16.2	1.3	-7165.98	350.04	1470.97	67.71	-6503.93	815.28	7034.66	1470.59
d4	.060.060	15	4	16.02	1.29	-5303.5	774.78	1868.79	150.45	-5264.13	353.96	8199.38	869.28
d4	.060.060	18	3	66.17	6.47	-5071.34	1716.79	690.01	138	-2504.98	483.93	8365.17	7472.85
d4	.060.060	19	1	17.6	0	-7283.53	0	972.31	0	-4415.3	0	8304.49	0
d4	.060.060	21	4	61.25	10.3	-3861.18	599.67	826.89	239.95	-2947.24	624.5	4176.93	1313.98
d4	.060.060	22	5	44.32	28.83	-5681.19	1668.32	1109.02	199.51	-2994.11	1812.77	3608.26	2075.77
d4	.060.180	6	10	36.81	14.92	-5490.35	1370.69	1027.5	240.21	-6575.44	2589.04	8402.66	6282.98
d4	.060.180	7	16	64.85	34.06	-2966.79	1345.73	726.42	327.73	-2448.03	1705.44	3483.73	3348.56
d4	.060.180	12	20	30.06	29.23	-5690.1	1345.44	1645.2	385.91	-4857.35	1729.7	7654.6	5467.14
d4	.060.180	24	2	60.95	10.65	-14421.7	2423.12	3741.08	694.65	-7625.96	2999.7	9051.53	1473.28
d4	.060.180	28	31	5.94	9.17	-9253.35	1446.72	1399.25	366.49	-12679.9	3364.44	36138.5	14489.6
d4	.060.180	66	14	61.02	17.71	-3360.05	1155.87	802.29	278.82	-2099.61	1203.12	3506.73	4169.32
d4	.060.180	71	13	88.34	6.9	-1042.37	298.6	448	266.94	-483.26	227.5	710.07	337.48
d4	.060.180	72	6	54.46	29.41	-6736.56	3316.7	1420.79	213.7	-3237.08	1496.79	5656.73	4572.64
d4	.060.180	99	20	63.83	22.29	-3394.49	648.44	783.06	153.1	-2115.95	952.07	3392.29	3258.82
d4	.060.180	104	13	79.97	10.5	-2250.21	443	444.04	70.24	-1322.05	563.35	1319.46	724.38
d4	.060.180	108	11	19.39	17.46	-6409.97	1718.58	1314.54	406.24	-7216.11	2743.73	12879.2	7175
d4	.060.300	4	22	5.52	6.93	-9706.34	3382.36	2372.95	668.85	-10425	4369.25	22443.9	12133.9
d4	.060.300	34	13	59.11	9.84	-4213.42	1363.27	783.97	262.12	-5600.01	1775.95	5401.25	2210.14
d4	.060.300	53	3	52.27	4.63	-6609.31	942.38	761.28	174.16	-4697.27	2497.83	12280.4	1482.48
d4	.060.300	54	10	32.07	17.22	-6073.88	2873.79	1997.31	552.98	-5329.88	2272.48	6599.37	2120.53
d4	.060.300	56	8	15.56	13.6	-9008.65	3842.5	2106.56	888.31	-7038.01	2002.02	13251.1	11477.5
d4	.060.300	57	10	67.9	15.2	-3896.15	1951.16	951.81	445.33	-3092.07	1247.17	4233.96	2552.51
d4	.060.300	78	9	45.71	25.4	-8116.73	1945.7	1071.74	243.69	-8732.1	4940.03	15496.7	9299.86
d4	.060.300	80	7	38.81	8.8	-4252.75	1325.11	1007.16	414.34	-6785.91	2243.97	5413.97	2416.87
d4	.180.060	58	58	68.19	22.93	-2691.23	885.3	654.06	166.73	-1753.41	1200.59	1995.45	2791.58
d4	.180.060	92	28	82.24	30.25	-1570	573.32	384.76	112.23	-1015.5	660.57	1017.75	1106.69
d4	.180.060	160	23	95.8	6.72	-1028.55	442.53	194.79	71.34	-773.92	1310.97	716.65	1394.21
d4	.180.060	258	18	47.11	16.34	-5206.59	2015.29	1011.95	317.91	-2827.12	1404.73	4651.69	6092.52
d4	.180.060	276	27	54.9	19.52	-4212.86	1750.89	1587.91	583.38	-1801.35	1756.7	2133.25	3645.5
d4	.180.060	279	55	59.2	10.52	-4034.35	1603.51	650.22	146.66	-2377.58	907.11	5501.24	5038.51
d4	.180.060	282	55	46.8	22.44	-4536.93	1602.06	689.9	166.92	-4291.67	2627.14	9483.81	8590.83
d4	.180.060	329	26	71.22	28.95	-2641.24	841.8	347.84	83.75	-3985.68	1955.78	8298.6	7295.79
d4	.180.060	371	78	14.76	15.72	-10419.3	4870.2	2211.62	651.77	-6373.58	3099.06	20517.7	12473.5
d4	.180.060	399	38	28.99	19.94	-7787.6	2819.62	1278.84	352.22	-6225.03	3228.56	13201.3	9878.11
d4	.180.060	513	67	33.64	18.3	-5467.27	1973.18	1341.24	399.94	-3152.92	1460.52	7605.57	6582.61
d4	.180.060	519	46	24.89	26.3	-9836.35	3748.92	2644.13	774.32	-5543.34	2427.29	14725.1	10667.7
d4	.180.180	161	136	66.2	26.22	-2617.74	760.12	562.12	121.48	-2044.19	1202.14	2194.85	2119.14
d4	.180.180	223	117	32.36	21.44	-6021.07	2473.11	1978.11	517.92	-4226.64	2336.24	8016.16	7958.05
d4	.180.180	373	109	43.25	20.05	-6088.27	2326.93	1651.7	442.5	-2799.85	1407.97	7128.01	7173.01
d4	.180.180	399	68	34.54	23.28	-7521.83	2963.37	1301.12	389.59	-5208.8	3636.03	10427.4	9216.16
d4	.180.180	715	121	13.72	11.34	-7820.46	2779.57	1645.95	458.48	-7349.5	3702.84	15739.1	11107.3
d4	.180.180	729	123	79.32	22.8	-1919.33	697.95	371.51	93.24	-1310.42	1051.21	1815.14	2530.76
d4	.180.180	761	43	93.04	16.25	-1131.5	462	267.17	148.04	-425.91	631.91	851.25	2071.72
d4	.180.180	850	121	60.3	19.14	-2859.74	1051.1	696.56	252.15	-2244.62	1518.5	4528.35	4790.49
d4	.180.180	964	23	54.25	35.15	-13226.4	5009.85	2775.85	744.91	-5700.98	3212.74	8772.62	7179.88
d4	.180.180	984	144	38.38	17.55	-4165.47	1155.59	1238.23	429.24	-3753.75	2167.79	5249.31	4555.58
d4	.180.180	1012	188	46.86	19.19	-4569.77	1733.31	953.16	276.83	-3282	1796.15	6527.53	6756.71
d4	.180.180	1170	133	8.86	14.47	-11697.4	4230.85	2668.15	630.89	-8503.15	3433.92	20020.6	10741.5
d4	.180.300	15	4	84.75	11.81	-1549.62	325.13	257.1	67.76	-672.06	317.14	1207.53	489.29
d4	.180.300	22	13	50.74	26.13	-5972.72	2512.93	1153.36	387.98	-2819.82	1789.56	4168.27	3578.61
d4	.180.300	23	8	69.95	18.73	-2441.91	536.8	459.63	121.12	-2730.18	1260.42	3867.33	1867.01
d4	.180.300	31	11	12.85	9.19	-6487.4	2528.39	1617.95	432.87	-6021.97	3758.98	13119.4	8283.29
d4	.180.300	36	18	11.34	7.44	-5910.2	1768.68	1740.72	396.97	-6099.65	2618.38	11681	9302.67
d4	.180.300	38	5	29.18	5.56	-4541.48	1767.33	1097.47	336.49	-4100.88	1490.24	13227.5	9188.19
d4	.180.300	42	9	75.93	27.83	-2463.92	673.38	416.86	89.33	-1932.12	491.78	2282.91	1315.22
d4	.180.300	51	23	56.6	12.27	-4311.63	1592.97	525.12	113.15	-5652.86	1908.91	11660.3	6501.15
d4	.180.300	56	5	71.12	18.09	-7362.55	1755.05	1517.74	347.33	-3020.86	1022.46	5209.98	2864.23
d4	.180.300	63	24	57.95	10.8	-3677.84	1343.69	837.66	187.56	-2106.23	711.01	2064.57	1186.2
d4	.180.300	114	13	72.94	18.14	-2399.05	595.35	467.34	58.81	-1491.46	741.76	1833.68	890.38
d4	.180.300	137	24	15.41	20.59	-8610.11	3385.94	2341.82	735.66	-6064.18	2392.61	11060.7	9180.36
d4	.300.060	62	6	89.98	16.14	-1168.44	643.73	188.72	74.85	-1678.62	1100.21	1048.57	457.25
d4	.300.060	64	55	73.7	19.75	-4464.28	2024.23	610.56	162.24	-3200.36	1686.62	5074.32	4226.69
d4	.300.060	81	10	36.95	35.75	-9384.31	3183.67	2377.25	576.66	-5855.91	2133.93	12090.6	9959.08
d4	.300.060	111	43	56.83	20.12	-3880.28	1373.97	664.63	177.68	-5547.1	3991.9	5861.32	5738.38
d4	.300.060	246	23	78.27	15.22	-3214.17	1876.37	407.86	140.35	-3864.41	2206.76	5426.76	4090.13
d4	.300.060	257	41	40.72	17.32	-6192.89	2044.35	1362.71	348.71	-4887.95	2008.38	7149.8	4350.56
d4	.300.060	259	26	24.43	22.08	-10208.5	3340.57	2213.74	583.77	-6408.01	3351.73	12615.8	8565.27
d4	.300.060	263	40	51.08	16.96	-5444.76	2382.29	800.41	190.46	-5886.79	2552.73	7859.32	4357.64
d4	.300.060	322	51	26.9	18.98	-7520.33	2948.01	1644.17	416.09	-7721.14	4099.69	13325.7	8257.05
d4	.300.060	326	35	74.35	11.74	-3482.13	1316.05	384.99	59.55	-3549.05	1485.68	7625.39	5782.16
d4	.300.060	346	10	42.5	24.86	-7353.59	2196.09	1108.21	262.83	-5635.03	3875.04	10039.4	10084.6
d4	.300.060	367	44	15.07	18.11	-10116	4215.89	2483.48	601.17	-7942.26	3311.09	17866.7	11113.5
d4	.300.180	117	196	38.48	18.5	-5709.09	1647.71	972.75	277.33	-5283.27	2809.35	10016.8	8547.72
d4	.300.180	622	343	56.39	18.23	-3710.6	871.87	809.67	207.16	-3026.07	1211.71	3375.3	2262.01
d4	.300.180	786	231	23.51	17.03	-8144.04	2805.54	1808.57	504.29	-6229.63	3435.06	14345.7	11194
d4	.300.180	1007	171	40.47	16.03	-5195.93	1620.86	1591.53	426.77	-3411.83	1708.76	4997.16	4460.06
d4	.300.180	1174	189	46.96	16.83	-4891.85	1461.25	1196.67	321.82	-3408.13	1782.75	6603.03	5403.82
d4	.300.180	1244	123	44.67	22.73	-5546.39	2835.38	1429	512.96	-3935.93	3155.37	8184.66	9146.45
d4	.300.180	1297	180	70.91	24.96	-2677.37	847.09	518.98	113.32	-2124.4	1102.06	2246.64	1762.66
d4	.300.180	1373	62	97.1	32.08	-836.33	225.62	259.09	98.87	-289.15	315.89	333.23	366.56
d4	.300.180	1386	221	14.43	14.54	-10019.6	3422.93	1952.62	528.31	-7750.78	3175.71	16428.3	11141
d4	.300.180	1397	143	14.85	19.83	-11592.9	3304.15	2478.52	756.05	-7730.2	3604.34	20012.6	12847.5
d4	.300.180	1822	156	88.25	25.97	-1507.3	634.61	469.25	247.32	-718.24	677.71	987.53	1832.23
d4	.300.180	2052	149	60.43	22.47	-3264.01	1568.03	846.15	328.25	-2516.89	2319.9	4420.91	5972.51
d4	.300.300	86	46	83.99	24.91	-1857.67	852.28	380.35	125.61	-1550.13	2242.87	2270.38	4570
d4	.300.300	180	87	11.85	9.07	-6997.68	1931.02	1943.82	358.7	-6737.02	2866.47	14273.8	10681.6
d4	.300.300	228	32	59.6	17.06	-5808.73	2391.61	913.16	338.89	-4295.26	3142.82	10229.5	10154.4
d4	.300.300	241	49	52.58	23.85	-3991.8	1818.71	806.56	183.76	-2980.41	1975.55	4379.2	4511.61
d4	.300.300	248	43	72.69	23.02	-3063.29	1172.72	507.81	123.99	-2690.82	1369.45	6035.51	5134.59
d4	.300.300	273	72	54.66	16.15	-3273.56	761.91	809.59	232.75	-2458.88	1199.3	3937.81	3026.96
d4	.300.300	280	57	36.68	15.4	-4341.21	1275.44	1589.12	361.04	-3147.79	1781.88	4726.54	4613.57
d4	.300.300	283	14	92.09	9.2	-1759.37	1043.86	186.01	62.36	-1341.43	1145.69	2921.97	4188.2
d4	.300.300	362	62	44.07	13.04	-5983.63	1557.78	1069.71	358.82	-3447.26	1644.18	10297.2	7996.17
d4	.300.300	485	37	77.38	19.17	-2173.69	461.31	489.03	104.18	-1216.09	548.37	1222.16	908.45
d4	.300.300	532	54	13.72	17.37	-10736.5	3728.67	2555.14	508.42	-6818.14	2904.11	15157.1	11517.6
d4	.300.300	546	55	23.05	16.55	-8491.44	3070.45	1548.85	400.78	-6011.45	2879.35	12365.9	9391.52
d5	.060.060	1	2	53.4	22.4	-4590.28	531.18	966.52	76.44	-2181.95	22.66	2887.93	157.84
d5	.060.180	9	10	52.39	22.94	-2889.01	659.65	883.29	284.97	-2770.46	1370.66	4910.65	2520.83
d5	.060.180	12	7	26.16	12.68	-10629.6	3844.54	1677.03	322.69	-4361.42	1141.77	14295.5	6853.6
d5	.060.180	16	9	75.22	8.64	-2118.94	443.09	207.04	48.66	-1634.76	528.51	2091.53	1074.38
d5	.060.180	33	1	92	0	-8509.31	0	2137.84	0	-261.73	0	1250.8	0
d5	.060.180	35	4	29.02	24.22	-9140.13	1826.25	2086.93	1086.28	-5388.63	1844.91	15614.3	12882.7
d5	.060.180	41	6	88.65	6.32	-1358.52	369.88	405.61	88.91	-575.1	215.45	433.96	123.45
d5	.060.180	42	3	28	3.52	-5598.39	1605.26	1353.49	190.94	-4185.12	2140.06	4482.18	642
d5	.060.180	45	5	66.16	20.97	-2975.95	825.11	730.27	216.7	-1693.29	1358.09	1875.69	1785.03
d5	.060.300	1	5	74.48	7.11	-5083.06	1476.31	593.03	153.2	-2410.55	279.97	7988.65	3181.9
d5	.060.300	2	4	14.35	10.73	-7263.73	2229.72	2351.86	608.97	-8147.21	3893.25	15981.7	12046.4
d5	.060.300	15	4	45.68	7.9	-4334.27	877.07	678.77	125.87	-6337.44	1483.64	5448.01	1285.82
d5	.060.300	22	2	25.95	12.55	-6187.69	2988.27	1169.49	451.8	-6918.8	2848.32	19403.5	26.85
d5	.060.300	25	1	79.8	0	-7330.53	0	1759.48	0	-1904.91	0	2448.25	0
d5	.060.300	30	5	9.16	8.19	-8901.19	2217.87	2027.43	491.9	-7723.46	3398.61	14270.9	7473.8
d5	.060.300	31	11	64.79	9.14	-4814.07	1374.12	836.96	264.85	-3434.45	1290.49	3580.78	1858.15
d5	.180.060	1	4	36.08	28.14	-5154.59	1726.2	1064.85	303.53	-2314.26	818.34	2746.82	928
d5	.180.060	4	2	79.35	12.25	-1264.79	452.14	129.08	33.92	-3705.59	2571.16	4042.17	3208.48
d5	.180.060	5	2	53.35	32.55	-5446.08	1576.96	886.16	215.14	-4981.25	4455.42	15108.1	14548.6
d5	.180.060	9	4	63.5	11.94	-3273	875.07	1418.58	202.16	-2193.96	1454.89	2531.3	2254.45
d5	.180.180	3	6	7.87	8.35	-7619.3	2424.94	1535.05	357.08	-5666.66	1483.05	17927.1	11900.9
d5	.180.180	5	2	76.55	3.75	-2938.1	1638.61	633.31	23.46	-1855.14	1659.71	2322.66	997.62
d5	.180.180	6	3	56.17	16.68	-7076.87	4429.28	1187.64	550.01	-2591.45	768.52	2778.15	148.94
d5	.180.180	10	2	35.15	2.55	-2440.23	80.2	950.97	139.32	-3995.2	680.34	4099.88	146.59
d5	.180.300	1	3	62.87	27.06	-3149.92	1210.12	531.37	83.97	-2162.8	1781.95	4381.12	4761.55
d5	.300.060	1	2	59.8	59.8	-3842.49	1529.01	724.69	106.01	-5883	3117.62	4443.77	577.1
d5	.300.060	3	2	54.4	45.6	-6581.26	1045.3	1607.22	174.35	-10555	4792.31	14494.6	9770.16
d5	.300.060	4	2	0	0	-560.07	49.04	143.54	23.62	-1090.96	273.37	623.57	80.79
d5	.300.060	8	5	77.92	8.73	-3561.97	923.15	541.37	84.13	-2889.5	938.84	2356.1	1330.4
d5	.300.060	9	3	52.15	43.38	-5732.66	1882.03	605.68	129.67	-5176.51	3225.91	6226.88	5093.6
d5	.300.060	13	3	18.37	14.98	-7293.51	1623.95	1141.01	169.55	-6868.6	2455.88	13907.3	4056.51
d5	.300.060	15	3	41.97	17.75	-5909.56	1900.54	1600.53	819.34	-2912.5	1006.28	3258.75	1759.02
d5	.300.180	5	7	88.59	10.54	-1517.16	423.22	322.98	90.53	-823.38	406.49	797.29	466.39
d5	.300.180	6	12	45.86	7.96	-5310.8	1930.25	1022	356.71	-3494.17	1312.75	9535.46	7345.88
d5	.300.180	10	10	26.5	21.18	-6549.81	1862.7	1542.24	420.53	-7286.09	4729.13	10655.8	7290.12
d5	.300.180	46	9	33.31	21.43	-8433.01	3411.27	1395.05	365.96	-5392.66	2786.19	12435.5	9103.9
d5	.300.180	48	17	58.55	13.36	-3613.25	1568.45	821.99	336.19	-2137.74	792.55	2489.36	1151.08
d5	.300.180	53	8	36.8	46.09	-10795.8	2574.66	2668.13	1503.9	-5866.37	3206.28	15551.8	7035.08
d5	.300.180	54	11	49.49	18.12	-3222.03	1150.44	971.09	188.98	-1915.86	650.45	2940.75	1729.76
d5	.300.180	73	8	95.39	2.37	-845.18	141.07	354.18	77.55	-299.37	176.16	262.99	70.44
d5	.300.180	75	5	91.96	7.07	-955.19	168.41	137.41	20.03	-657.61	152.06	1180.27	503.2
d5	.300.300	5	5	14.42	14.26	-6745.04	1924.43	1666.76	241.31	-7018.54	3010.56	12346.7	9841.67
d5	.300.300	7	2	59.8	2.3	-2126.91	5.53	804.75	142.39	-1777.78	221.12	1447.99	144.78
d5	.300.300	9	7	77.07	6.65	-1963.35	874.57	340.38	95.12	-2401.51	1115.47	5507.41	5402.51
d5	.300.300	10	5	94.3	4.67	-1621.48	463.6	270.67	54.67	-1106.26	649.09	1057.16	955.59
d5	.300.300	13	3	51.2	4.47	-4604.15	1477.8	1830.16	167.69	-747.85	110.86	350.03	14.98
d5	.300.300	18	1	7.9	0	-5556.73	0	1841.19	0	-4630.09	0	6589.02	0
d5	.300.300	21	2	75.75	4.95	-4996.47	56.36	615.22	106.74	-1645.74	29.3	1093.91	288.92
d5	.300.300	22	3	32.47	2.23	-7011.5	938.53	1089.2	363.85	-5187.26	56.85	15408.8	10210.5
d7	.060.060	1	2	43.85	0.15	-5200.31	223.04	1749.52	118.42	-1584.58	56.24	730.53	11.52
d7	.060.180	1	6	50.9	15.64	-5220.6	2821.44	791.49	198.03	-4860.89	1148.97	7224.36	4148.22
d7	.180.060	1	4	91.18	8.83	-1048.24	397.4	201.02	85.19	-1617.52	979.92	1995.05	1169.2
d7	.180.060	2	1	57.3	0	-4473.21	0	678.66	0	-7656.14	0	5684.01	0
d7	.180.180	1	2	86.35	5.55	-1219.11	244.09	239.46	10.06	-534.48	26.16	367.23	88.67
d7	.180.180	5	2	71.65	1.65	-2225.23	10.39	923.44	39.04	-1056.18	127.83	1183.8	143.98
d7	.180.180	7	2	95.5	4.5	-842.31	42.86	515.36	16.07	-162.08	85.97	298.21	155.08
d7	.180.180	10	4	60.83	20.2	-3617.5	2056.77	455.17	127.62	-2370.23	1203.98	4025.73	2413.32
d7	.180.180	11	4	9.75	5.96	-7272.15	2946.02	1858.64	197	-6140.23	3297.78	17914.9	19147.2
d7	.180.180	13	4	40.6	4.77	-3546.7	321.19	1051.26	232.36	-3351.15	1516.46	5231.09	1022.92
d7	.180.300	1	1	32.7	0	-5101.86	0	935.18	0	-3328.08	0	4592	0
d7	.300.060	1	3	58.33	18.44	-6185.5	907.89	870.98	112.01	-4471.76	2531.8	4121.73	1544.73
d7	.300.180	2	3	45.27	4.4	-4252.88	948.19	523.09	32.65	-2683.62	467.24	14664.8	7056.43
d7	.300.180	6	3	76.37	16.44	-2447.63	799.27	440.56	58.9	-1971.33	1392.6	3346.26	2217.84
d7	.300.180	7	2	100	0	-613.53	61.36	189.52	110.22	-108.96	4.3	118.92	42.73
d7	.300.180	14	6	44.47	26.42	-5983.19	3141.84	1441.63	325.43	-2770.93	1719.04	4456.79	2748.98
d7	.300.180	15	3	39.03	27.86	-8967.93	5273.71	1299.53	371.39	-4866.25	2258.1	13637.5	10034.2
d7	.300.300	1	3	46.57	0.68	-2375.64	76.52	715.57	41.18	-4719.92	55.98	4711.79	84.03
d8	.060.060	1	4	36.6	17.86	-7974.88	3253.4	910.44	68.29	-7122.48	2479.09	23660.8	13013.8
d8	.060.060	3	3	87.53	1.95	-1581.48	510.13	317.09	37.17	-933.69	368.92	1004.82	337.89
d8	.060.180	1	2	95.05	4.95	-814.69	55.85	185.01	46.64	-475.89	263.48	396.93	145.08
d8	.060.180	6	5	47.86	6.75	-4665.22	2090.63	974.09	331.28	-2948.17	503.11	6807.84	3127.66
d8	.060.180	15	5	79.76	7.35	-1590.15	481.26	508.32	277.84	-1083.23	438.78	1274.38	576.08
d8	.060.180	26	8	43.64	13.97	-3545.76	820.59	758.96	269.64	-4860.23	2249.81	8493.54	5131.7
d8	.060.180	30	13	44.27	22.06	-4402	1497.71	1032.56	341.72	-3509.33	1448.13	9886.91	8660.58
d8	.060.180	34	5	41.06	16.88	-3845.97	2502.04	802.08	373.61	-4995.79	1014.3	5584.76	1154.47
d8	.060.180	41	3	47.17	11.24	-2971.15	407.37	903.08	113.52	-2296.43	360.17	3353.15	1409.41
d8	.060.300	1	3	18.33	13.42	-5413.49	1167.74	1132.54	447.14	-8635.72	4393.26	11855.6	5881.01
d8	.060.300	2	3	16.75	11.85	-6501.81	3214.87	1777.09	508.28	-5177.94	1002.66	11955.2	5334.58
d8	.060.300	3	2	41.55	10.75	-2678.5	505.13	1205.01	54.18	-2473.05	1667.72	2009.63	1453.75
d8	.060.300	4	4	63.4	109.81	-6730.76	1615.84	850.15	118.35	-2626.8	250.63	5842.97	1453.08
d8	.060.300	12	6	72.25	9	-3695.59	717.02	792.14	116.96	-3024.84	4149.2	2849.1	3709.47
d8	.180.060	6	4	90.5	90.5	-1301.28	58.17	631.59	30.4	-1616.04	314.3	1961.68	358.94
d8	.180.060	14	3	35.63	20.94	-6889.95	3408.59	2412.46	478.23	-4328.05	1389.74	4882.34	1550.09
d8	.180.060	20	3	90.5	127.99	-741.35	321.87	577.33	34.18	-672.71	180.21	420.41	361.97
d8	.180.060	21	7	50.43	11.97	-4065.05	1199.29	586.35	140.15	-5696.27	1139.31	12614.4	8973.21
d8	.180.060	27	6	14.35	7.3	-11240.9	1969.39	2088.28	142.62	-6683.58	2575.2	22173.6	10035.2
d8	.180.060	36	7	88.89	8.67	-1990.52	340.14	371.18	172.98	-1705.23	843.91	2513.01	1920.36
d8	.180.060	37	2	57.6	21.4	-4713.52	2107.61	1207.57	202.24	-3043.58	1062.89	4772.48	3466.61
d8	.180.060	47	8	21.7	16.32	-6557.48	2296.54	1229.79	451.45	-7793.34	3029.56	20485.8	11728.5
d8	.180.060	49	11	57.96	10.66	-2701.55	970.04	895.86	235.4	-2480.69	863.65	3075.34	1533.19
d8	.180.060	54	6	82.02	14.52	-1831.58	856.27	334.37	157.67	-920.59	317.34	832	180.3
d8	.180.180	1	13	49.24	11.98	-4309.34	1533.17	1212.07	273.03	-2630.95	1518.23	6963.35	8350.07
d8	.180.180	2	25	71.13	8.96	-2861.68	883.24	744.3	253.59	-1521.26	1335.92	2221.43	2342.91
d8	.180.180	40	9	63.33	28.07	-3879.19	1517.2	1295.69	289.74	-1435.46	1557.8	1293.58	1115.3
d8	.180.180	43	19	43.15	19.94	-4387.6	1765.64	1192.31	249.46	-4019.41	4345.02	4288.99	3733
d8	.180.180	72	7	74.06	5.19	-2486.67	532.15	837.88	175.45	-1363.33	775.17	1906.35	1743.23
d8	.180.180	111	14	19.4	12.29	-7738.62	3146.42	1681.98	404.29	-6578.48	3266.69	16304.7	8817.23
d8	.180.180	115	17	97.29	3.74	-863.5	330.12	210.5	93.04	-307.57	305.27	311.89	299.39
d8	.180.180	121	10	60.91	17.97	-4222.52	2166.26	1033.37	223.29	-1657.57	1093.6	1989.97	1422.35
d8	.180.180	141	12	19.18	16.37	-6989.63	2457.71	1283.1	261.85	-6837.24	2364.21	14429.8	11067.4
d8	.180.180	142	7	46.04	7.23	-3281.07	1160.45	1251.06	123.88	-2892.36	1750.49	3451.91	1323.75
d8	.180.180	153	24	18.09	14.11	-8279.87	2159.37	1901.02	494.07	-6182.49	2790.92	10652.1	8165.15
d8	.180.180	174	22	74.72	13.4	-2444.93	738.75	424.37	98.43	-1740.84	908.14	1741.93	1058.08
d8	.180.300	3	3	96.2	2.95	-956.18	130.45	135.93	13.17	-2045.6	1355.18	1680.96	1019.55
d8	.180.300	6	4	45.8	16.31	-5172.05	705.25	1092.31	325.11	-5719.2	692.07	9198.42	1533.37
d8	.180.300	12	2	41.8	18	-8794.51	921.2	887.17	379.93	-10335	3541.09	31523.4	2472.12
d8	.180.300	13	6	18.13	15.7	-9540.24	5280.5	1515.72	580.51	-4918.09	1355.46	19275.4	8271.88
d8	.300.060	14	1	94.9	0	-14295.1	0	2293.42	0	-1872.52	0	3225.68	0
d8	.300.060	16	7	50.87	4.25	-4654.17	2064.64	974.8	71.4	-4734.59	1420.94	3825.57	1070.07
d8	.300.060	19	2	38.55	17.65	-4046.29	429.46	2490	355.05	-2650.21	47.72	1681.82	541.68
d8	.300.060	21	5	73.4	38.74	-2200.75	1049.49	342.21	86.11	-2821.89	839.22	2588.94	1679.69
d8	.300.060	33	9	40.16	13.16	-3667.66	1136.23	912.34	108.53	-4634.73	2084.59	6898.46	6797.62
[truncated: 180 more rows]

## Sheet: GLYmS
Chess Square	Parse	Cluster ID	Total Count	Sidechain SASA	stdev SASA	Sum Hydro(-)	stdev Hydro(-)	Sum Hydro(+)	stdev Hydro(+)	Sum Polar(-)	stdev Polar(-)	Sum Polar(+)	stdev Polar(+)
[truncated: 427 more rows]

[truncated: 12 more sheets: HISmS.pH5.4206, ILEmS, LEUmS, LYSmS, METmS, PHEmS, PROmS, SERmS, THRmS, TRPmS, TYRmS, VALmS]
