# Supplementary material for: Three-Dimensional Interaction Homology: Deconstructing Residue–Residue and Residue–Lipid Interactions in Membrane Proteins
Source: Molecules. 2024 Jun 14;29(12):2838. doi: 10.3390/molecules29122838 (PMC11207109; doi:10.3390/molecules29122838)
Supplement: Supplementary file 1 [file molecules-29-02838-s001.zip › TableS3_Membrane_CoreFacing_Cluster_Data.xlsx]

## Sheet: ALAmC
Chess Square	Parse	Cluster ID	Total Count	Sidechain SASA	stdev SASA	Sidechain LASA	stdev LASA	Sum Hydro(-)	stdev Hydro(-)	Sum Hydro(+)	stdev Hydro(+)	Sum Polar(-)	stdev Polar(-)	Sum Polar(+)	stdev Polar(+)
a1	NULL	1	3	14.87	2.41	0	0	-11170.7	1443.25	2181.91	80.29	0	0	0	0
a1	NULL	2	3	2.4	3.39	0	0	-6735.36	824.66	4246.99	453.62	0	0	0	0
a4	NULL	1	2	0.22	0.22	0	0	-12960.7	2427.23	2906.93	114.4	0	0	0	0
a4	NULL	3	3	0.01	0.01	0	0	-8556.89	1748.37	3966.97	517.8	0	0	0	0
a5	NULL	1	2	13.27	0.41	0	0	-6662.08	489.98	1743.22	273.75	0	0	0	0
a7	NULL	1	2	1.02	0.25	0	0	-6380.88	98.75	3939.01	76.86	0	0	0	0
a8	NULL	1	2	19.63	0.55	0	0	-9351.75	42.63	1798.43	15.71	0	0	0	0
a8	NULL	3	4	49.41	3.96	0	0	-5141.31	255.85	760.15	399.89	0	0	0	0
a8	NULL	7	4	7.35	9.79	0.88	1.52	-7280.71	1656.99	3481.49	1079.53	0	0	0	0
b1	NULL	7	5	36.03	6.54	0	0	-6767.75	1840.82	1464.77	299.98	0	0	0	0
b1	NULL	8	2	19.52	17.11	0	0	-5744.6	2180.57	2028.52	453.4	0	0	0	0
b1	NULL	11	4	7.59	0.81	0	0	-9090.05	1441.34	1955.17	96.57	0	0	0	0
b1	NULL	14	4	2.67	2.89	0	0	-5655.64	674.32	4262.67	1292.44	0	0	0	0
b3	NULL	1	1	0	0	0	0	-13429.7	0	2360.14	0	0	0	0	0
b4	NULL	3	10	0.08	0.23	0	0	-5451.86	232.09	4319.85	705.65	0	0	0	0
b4	NULL	4	3	8.26	11.62	0	0	-7542.88	549.27	3350.95	303.9	0	0	0	0
b4	NULL	5	3	8.7	7.14	12.03	17.02	-7739.18	2246.16	2210.43	512.66	0	0	0	0
b5	NULL	1	8	0.59	0.84	0	0	-6187.17	1025.94	4611.81	702.26	0	0	0	0
b5	NULL	4	2	27.04	21.11	0	0	-7360.86	798.61	1555.52	841.82	0	0	0	0
b5	NULL	8	7	21.49	3.82	0	0	-7661.11	1458.15	1705.85	173.93	0	0	0	0
b5	NULL	12	2	9.78	7.56	0	0	-5907.89	681.4	2381.98	238.42	0	0	0	0
b6	NULL	4	6	0	0	0	0	-4524.45	925.95	3659.16	782.04	0	0	0	0
b6	NULL	7	2	23.16	15.38	0	0	-5020.44	2054.44	1643.11	596.99	0	0	0	0
b6	NULL	9	8	1.04	0.57	0	0	-9385.93	1273.94	3405.68	756.36	0	0	0	0
b7	NULL	1	5	4.31	1.6	0	0	-6591.2	1616.05	2818.74	606.12	0	0	0	0
b7	NULL	3	3	18.41	8.09	0	0	-6942.67	652.55	1734.43	740.85	0	0	0	0
b7	NULL	6	4	8.65	6.99	0	0	-6041.22	1287.11	1973.56	525.6	0	0	0	0
b7	NULL	7	3	6.26	2.79	0	0	-7302.15	1944.16	4335.21	841.07	0	0	0	0
b8	NULL	18	20	16.7	8.43	0	0	-6286.88	1248.22	1883.26	541.18	0	0	0	0
b8	NULL	19	15	14.47	12.36	0	0	-7303.06	2871.33	1970.64	608.63	0	0	0	0
b8	NULL	28	18	4.12	4.47	0	0	-7052.19	1699.44	3333.24	761.3	0	0	0	0
b8	NULL	49	1	59.84	0	0	0	-3067.77	0	343.56	0	0	0	0	0
c1	NULL	1	7	4.91	7.53	0	0	-5834.94	2362.43	3800.3	473.01	0	0	0	0
c1	NULL	6	3	3.33	1.71	0	0	-10430.5	1568.24	1904.79	881.42	0	0	0	0
c1	NULL	7	2	58.75	14.89	0	0	-3270	701.44	643.49	152.98	0	0	0	0
c2	NULL	1	1	2	0	0	0	-7920.72	0	3085.78	0	0	0	0	0
c3	NULL	1	1	15.61	0	0	0	-8131.58	0	2286.03	0	0	0	0	0
c4	NULL	55	110	4.03	3.99	0.17	1.77	-6862.99	1437.13	3737.56	1070.44	0	0	0	0
c4	NULL	177	33	26.43	15.93	3.55	13.89	-5838.59	2287.87	1573.05	719.19	0	0	0	0
c4	NULL	217	56	17.8	13.77	1.42	7.66	-7293.61	2246.47	1991.99	562.86	0	0	0	0
c4	NULL	271	92	4.49	5.82	1.26	6.21	-6872.71	1939.38	3654.57	896.33	0	0	0	0
c5	NULL	7	69	1.52	2.71	0.43	3.44	-6522	1608.66	4184.03	1020.19	0	0	0	0
c5	NULL	57	32	11.5	11.2	0	0	-6395.22	1598.06	2621.9	954.75	0	0	0	0
c5	NULL	86	13	29.98	13.53	3.46	11.97	-5023.12	1842.67	1196.29	452.17	0	0	0	0
c5	NULL	139	43	12.92	10.28	1.02	6.53	-5964.12	1771.21	2824.54	888.82	0	0	0	0
c6	NULL	2	7	4.61	6.87	0	0	-7127.71	1490.07	2375.06	674.44	0	0	0	0
c6	NULL	3	5	8.01	9.8	0	0	-7221.73	437.12	2106.71	265.33	0	0	0	0
c6	NULL	4	5	1.17	1.48	10.45	20.89	-4468.47	1502.56	3621.45	691.79	0	0	0	0
c6	NULL	5	4	47.94	4.4	0	0	-4342.38	1316.1	737.1	139.72	0	0	0	0
c7	NULL	1	14	14.71	11.88	1.49	5.36	-6552.7	2278.79	3194.54	948.25	0	0	0	0
c7	NULL	9	7	8.63	12.51	0	0	-6877.89	1367.31	1949.88	497.06	0	0	0	0
c7	NULL	11	2	35.17	5.95	0	0	-2847.35	345.81	1339.07	8.62	0	0	0	0
c7	NULL	15	3	62.52	10.2	0	0	-2411.11	790.24	688.86	118.87	0	0	0	0
c8	NULL	30	18	12.6	9.18	3.1	12.8	-7073.43	3852.06	2016.73	581.85	0	0	0	0
c8	NULL	33	5	49.73	9.41	0	0	-3224.41	620.74	839.62	282.55	0	0	0	0
c8	NULL	57	16	10.41	9	0	0	-8089.22	1522.3	2387.78	745.65	0	0	0	0
c8	NULL	63	31	1.55	2.75	0	0	-7419.84	1954.78	3382.07	510.45	0	0	0	0
d1	NULL	1	3	1.2	0.96	0	0	-11407.6	571.51	1732.15	282.8	0	0	0	0
d3	NULL	1	5	14.94	11.51	0	0	-5624.68	2047.15	3187.63	944.27	0	0	0	0
d3	NULL	6	3	0	0	0	0	-9628.15	1569.08	4051.63	360.61	0	0	0	0
d4	NULL	270	222	24.58	13.24	0.5	4.39	-6570.88	1660.08	1806.75	571.18	0	0	0	0
d4	NULL	305	229	6.31	7.36	1.51	6.91	-7643.01	2169.12	3126.36	967.68	0	0	0	0
d4	NULL	835	149	24.92	15.09	0.41	4.96	-7378.36	2889.38	1664.96	822.97	0	0	0	0
d4	NULL	897	458	4.31	5.44	0.47	3.75	-6863.85	1306.59	3834.95	1028.74	0	0	0	0
d5	NULL	11	9	7.51	12.03	0	0	-6244.78	2272.84	3747.54	1302.51	0	0	0	0
d5	NULL	17	3	17.58	5.06	0	0	-6602.73	851.5	1754.85	309.94	0	0	0	0
d5	NULL	21	4	31.75	12.73	0	0	-6991.69	2988.73	1001.67	192.92	0	0	0	0
d5	NULL	33	21	8.64	9.35	0	0	-5969.72	1499.11	3181.38	1016.48	0	0	0	0
d7	NULL	1	2	5.47	5.12	0	0	-7492.75	400.93	2090.22	644.71	0	0	0	0
d7	NULL	2	3	1.04	0.71	0	0	-6169.53	783.23	3430.07	424.65	0	0	0	0
d8	NULL	36	22	3.79	7.41	0	0	-8195.7	2739.04	3099.43	1242.74	0	0	0	0
d8	NULL	40	10	42.56	25.68	12.32	24.65	-2400.06	1058.6	1194.99	392.43	0	0	0	0
d8	NULL	43	15	14	14.42	3.52	13.16	-5852.29	1957.72	2785.74	1180.22	0	0	0	0
d8	NULL	53	6	74.16	1.44	0	0	-3206.87	956.65	450.88	52.95	0	0	0	0
e3	NULL	1	3	6.55	0.86	0	0	-8246.85	682.81	1882.23	734.24	0	0	0	0
f2	NULL	1	3	43.02	28.81	0	0	-7461.73	4887.83	1009.83	520.34	0	0	0	0
f3	NULL	1	2	23.03	22.86	0	0	-5417.08	544.7	2553.08	1288.09	0	0	0	0
f5	NULL	1	1	0.79	0	0	0	-7833.5	0	2661.3	0	0	0	0	0
f6	NULL	10	2	9.47	3.96	0	0	-11579.3	3421.95	1607.07	290.55	0	0	0	0
f6	NULL	11	3	52.39	5.75	0	0	-3572	699.9	587.38	310.12	0	0	0	0
f6	NULL	15	14	3.01	2.4	0	0	-6270.44	1160.07	3773.67	1101.66	0	0	0	0
f7	NULL	1	2	0.32	0.32	0	0	-6529.94	1206.32	5442.33	927.26	0	0	0	0
f8	NULL	1	3	28.94	1.21	0	0	-4210.46	628.35	2068.38	862.54	0	0	0	0
g4	NULL	1	4	0.81	0.52	0	0	-6689.2	1077.57	2704.63	164.63	0	0	0	0
h8	NULL	1	1	0	0	0	0	-6680.99	0	4031.26	0	0	0	0	0

## Sheet: ARGmC
Chess Square	Parse	Cluster ID	Total Count	Sidechain SASA	stdev SASA	Sidechain LASA	stdev LASA	Sum Hydro(-)	stdev Hydro(-)	Sum Hydro(+)	stdev Hydro(+)	Sum Polar(-)	stdev Polar(-)	Sum Polar(+)	stdev Polar(+)
a1	.060.180	1	2	38.18	2.41	0	0	-6861.71	85.47	1772.75	220.11	-1469.19	191.76	19804.1	1799.63
a1	.300.180	1	1	46.42	0	0	0	-2404.52	0	1626.54	0	-1748.08	0	12439.1	0
a7	.180.180	1	1	34.79	0	0	0	-3631.65	0	1044.2	0	-4592.72	0	7998.5	0
a8	.060.300	1	1	25.51	0	0	0	-4839.05	0	1154.63	0	-6094.27	0	9967.79	0
a8	.180.180	1	3	76.34	17.05	0	0	-3749.12	1668.25	712.71	406.55	-2546.63	555.86	14453.9	8845.84
a8	.300.180	1	1	23.04	0	0	0	-4525.15	0	1658.08	0	-4199.99	0	18867.4	0
a8	.300.300	1	1	76.64	0	0	0	-3823.82	0	1251.6	0	-630.85	0	1481.75	0
b1	.060.180	1	2	53.24	50.58	0	0	-7064.85	4146.85	1211.42	652.62	-1540.65	185.54	8755.17	3469.96
b1	.060.300	1	2	63.38	10.97	0	0	-3219.48	951.02	707	76.46	-1006.78	255.03	6460	2058.8
b1	.300.060	1	1	55.79	0	0	0	-2498.02	0	1320.1	0	-2452.99	0	2552.09	0
b1	.300.180	1	3	98.01	25.97	0	0	-5025.16	1456.63	660.24	202.24	-1039.25	185	7071.28	3328.3
b1	.300.300	1	2	65.21	49.69	0	0	-6377.52	5387.24	801.91	640.09	-5565.29	625.51	16490.4	8745.31
b4	.060.180	1	2	29.29	0.47	0	0	-7795.76	134.51	4123.26	86.53	-1849.49	34.8	14315.3	1008.01
b4	.180.060	1	3	69.35	58.83	38.93	55.06	-2927.89	2630.2	914.26	425.28	-1259.26	808.46	6178	7736.86
b4	.300.180	1	3	53.33	1.66	0	0	-4143.18	1598.04	1044.31	174.36	-3670.65	2063.65	9386.02	3858.98
b4	.300.300	1	1	38.83	0	0	0	-3419.2	0	1369.78	0	-1173.21	0	9968.1	0
b5	.180.180	1	2	65.07	21.32	0	0	-4802.86	2489.25	725.93	129.97	-951.44	547.53	16684.7	11807.9
b5	.300.060	1	2	6.3	0.03	0	0	-6320.75	645.46	1298.53	28.57	-5993.77	654	23106.8	746.5
b5	.300.180	1	2	13.62	13.62	0	0	-3990.05	54.62	1089.42	7.7	-2001.79	159	18369.9	255.87
b5	.300.180	5	3	131.92	19.68	0	0	-1883.73	75.71	593.52	202.76	-809.31	1077.56	1356.39	117.9
b5	.300.180	9	2	66.15	36.33	0	0	-4957.4	1058.62	799.84	31.43	-1436.07	256.83	7682.91	2215.13
b5	.300.180	11	5	36.25	15.11	0	0	-4815.13	2047.57	1258.36	185.73	-1585.02	840.85	13900.3	2391.19
b6	.060.180	1	3	12.16	8.6	0	0	-6895.74	741.62	1484.6	208.34	-1125.93	72.03	20620.4	3045.58
b6	.060.300	1	1	0	0	0	0	-7136.68	0	2106.7	0	-6353.54	0	24619.7	0
b6	.300.180	1	4	63.44	78.41	0	0	-3452.06	2153.7	1466.11	837.13	-2512.43	1630.72	12381.7	8893.91
b7	.060.180	1	3	9.34	5.53	0	0	-8215.42	2877.9	1841.71	367.75	-2859.68	437.29	15977.6	8775.5
b7	.180.060	1	2	30.19	13.49	0	0	-6928.36	859.32	1625.14	858.74	-4420.08	1404.8	7871.1	1139.56
b7	.180.180	1	1	39.3	0	0	0	-2566.65	0	1047.65	0	-4924.62	0	5937.87	0
b7	.180.180	5	6	34.09	37.44	0	0	-5178.74	1550.7	2032.18	788.83	-2875.47	960.84	13807	5216.93
b7	.300.060	1	2	18.31	0.35	0	0	-2995.72	1132.78	626.11	209.79	-5075.08	1232.44	13890.7	9361.08
b7	.300.180	1	2	14.05	12.65	0	0	-5928.31	1572.85	1708.26	142.08	-5526.38	493.43	22737.1	6194.73
b7	.300.300	1	4	89.26	52.05	0	0	-3246.28	1892.68	998.21	246.12	-1711.48	1898.79	7255.17	8719.06
b8	.060.180	1	4	47.41	32.73	0	0	-4139.48	1368.07	612.6	153.37	-4735.92	4847.78	15930	5502.44
b8	.060.180	2	4	28.2	8.89	0	0	-6934.71	2779.58	1170.78	82.49	-3296.33	1350.1	16572.4	8200.37
b8	.060.180	6	2	16.66	2.14	0	0	-6672.44	838.08	1400.09	199.47	-3664.22	1524.64	24650.8	3727.12
b8	.060.180	9	1	32.26	0	0	0	-1738.35	0	850.85	0	-2866.01	0	12746.4	0
b8	.180.060	1	2	42.6	27.46	0	0	-2937.63	471.55	1118.35	126.21	-2273.52	441.32	12850.8	310.85
b8	.180.180	12	7	26.28	10.33	0	0	-5537.65	1738.62	1546.2	452.73	-2703.57	1098.55	21457.4	2523.72
b8	.180.180	14	2	35.47	32.52	0	0	-2284.29	480.33	1036.71	61.58	-4733.77	3020.14	9881.17	2773.3
b8	.180.180	16	3	72.73	11.7	0	0	-3588.41	1099.05	1343.52	153.19	-2043.34	363.68	5019.34	1900
b8	.180.180	17	6	61.4	30.14	0	0	-3810.19	752.58	1100.44	190.4	-1777.56	1165.97	13819	4511.52
b8	.180.180	18	3	90.42	40.43	0	0	-2755.59	1702.14	458.8	61.06	-2658.72	1398.36	5535.49	3865.3
b8	.180.180	29	10	29.05	24.47	0	0	-4350.4	1481.14	1475.45	325.35	-2144.85	593.18	18962.2	8886.11
b8	.180.180	36	6	30.42	7.41	0	0	-5292.45	1502.62	928.68	233.02	-2942.35	1386.45	25560.7	9933.93
b8	.300.060	1	1	53	0	0	0	-2672.56	0	637.28	0	-1293.49	0	6997.04	0
b8	.300.180	8	3	78.31	1.33	0	0	-2572.32	40.33	582.85	170.13	-2752.31	519.05	9545.52	718.94
b8	.300.180	13	5	17.09	11.73	0	0	-6224.08	1076.56	1782.12	362.07	-4252.08	844.77	27484.7	6993.37
b8	.300.180	17	9	57.48	29.17	0	0	-4193.86	1524.69	1204.59	514.73	-2290.5	1192.45	16114.5	7190.95
b8	.300.180	21	4	122.92	51.53	0	0	-1916.28	1044.99	452.56	70.36	-1749.69	1570.77	6552.94	5334.78
b8	.300.180	23	7	47.07	19.12	0	0	-3979.03	1579.51	839.4	222.21	-4236.09	3640.07	16795.8	7813.88
b8	.300.180	26	2	52.6	5.39	0	0	-6784.02	735.35	841.18	9.26	-1000.02	196.24	10318	946.65
b8	.300.300	5	2	96.25	21.7	0	0	-4153.29	1728.05	696.54	38.68	-899.21	410.37	14966	6222.59
b8	.300.300	8	3	24.68	7.13	0	0	-6524.65	1119.1	1020.62	21.65	-1625.08	744.36	15838.9	1965.69
b8	.300.300	9	6	13.7	17.69	0	0	-4452.04	630.49	1803.54	389.26	-4709.23	857.29	23998.5	10128.7
c1	.060.180	1	2	85.57	1.24	0	0	-1930.38	16.07	544.03	133.15	-1823.33	209.32	12458.5	7718.63
c1	.300.060	1	2	50.26	3.58	0	0	-3000.04	142.33	1753.43	21.82	-3434.67	140.55	16473.2	1780.88
c1	.300.180	1	2	81.96	1.98	0	0	-3700.33	1.52	667.7	10.04	-1928.78	70.71	7259.58	213.82
c1	.300.300	1	1	12.18	0	0	0	-4645.74	0	893.36	0	-4313.12	0	10007.7	0
c3	.180.180	1	2	36.35	2.9	0	0	-3522.16	29.17	1681.09	116.92	-3729.97	347.61	20218	4009.81
c4	.060.060	1	2	62.46	26.8	0	0	-6437.38	1801	1436.39	334.89	-1331.84	726.05	9763.34	3164.17
c4	.060.180	5	6	20.51	19.27	0	0	-5304.46	1157.45	911.03	168.68	-3717.23	1853.47	20142.4	10351.9
c4	.060.180	6	2	0	0	0	0	-9777.73	154.07	2512.9	17.38	-3703.23	123.02	30696.4	4835.05
c4	.180.060	3	11	23.79	21.22	0	0	-7019.48	5957.14	1994.58	321.32	-3006.01	1806.23	16200.3	6480.32
c4	.180.060	13	5	118.06	14.18	0	0	-1356.32	459.86	680.21	198.68	-1094.68	1039.07	577.48	320.31
c4	.180.060	16	4	55.4	27.32	0	0	-5591.05	1767.71	988.39	98.3	-2241.58	1576.5	17861.7	6527.7
c4	.180.060	17	5	12.84	9.48	0	0	-6968.73	935.41	2133.98	140.41	-4962.84	453.83	25567.2	2825.45
c4	.180.060	19	2	27.16	2.1	0	0	-3181.11	102.9	1595.92	177.15	-2293.04	133.17	14014.7	725.92
c4	.180.180	2	7	48.3	23.15	0	0	-3415.17	1445.75	1145.15	322.56	-2888.03	872.52	10757.7	7106.79
c4	.180.180	6	3	52.02	36.78	26.96	38.12	-4869.55	1123.7	1692.2	103.03	-402.89	7.67	701.46	97.3
c4	.180.180	16	4	89.32	24.04	0	0	-4650.7	635.25	362.45	67.14	-1689.43	229.98	23210.6	3313.74
c4	.180.180	22	11	26.28	26	1.72	5.43	-4181.92	775.62	1479.7	370.26	-1962.18	674.6	14110.4	5496.87
c4	.180.180	23	4	26.78	41.45	48.93	49.44	-3105.8	1458.9	825.49	324.4	-1708.08	1263.57	8195.29	3806.16
c4	.180.180	27	6	16.58	14.33	0	0	-5033.77	2262.09	1751.36	288.35	-4050.2	1918.99	13189.6	7236.28
c4	.180.180	30	3	21.75	15.65	0	0	-6611.21	1029.43	2367.25	763.69	-3499.99	1077.42	32010	8528.08
c4	.180.180	34	3	12.01	1.95	0	0	-4143.01	283.6	1115.08	142.38	-2430.14	130.48	13285.8	1489.2
c4	.180.300	1	5	34.01	38.39	0	0	-4930.59	531.68	1225.44	307.46	-2590.73	391.41	18724.5	10200.1
c4	.180.300	4	2	23.72	10.2	0	0	-3753.91	831.76	1647.21	359.78	-3241.64	239.86	16217.5	2978.25
c4	.300.060	1	3	5.42	0.43	0	0	-3738.61	263.77	2091.45	62.03	-1895.9	54.39	17883.7	305.34
c4	.300.060	4	4	42.32	59.77	0	0	-4370.27	1287.57	1706.38	596.64	-2341.07	1117.12	12795.1	10275
c4	.300.180	3	8	76.89	34.04	0	0	-4128.42	1669.12	638.45	202.4	-1251.4	784.28	8813.57	6476.98
c4	.300.180	25	19	29.29	18.65	2.71	11.5	-5369.34	2721.73	1431.18	422.35	-3169.95	841.82	15281.4	7355.97
c4	.300.180	28	14	27.69	14.73	0	0	-5076.14	2270.34	1862.44	501.26	-1742.58	757.44	14378.7	6490.34
c4	.300.180	35	4	47.46	25.63	0	0	-3412.59	1329.51	1133.76	419.63	-1694.46	639.69	20365.4	5541.96
c4	.300.180	39	20	10.13	15.92	0	0	-7076.76	2123.51	1970.34	499.5	-4657.25	2051.77	21486.2	9661.15
c4	.300.300	2	5	22.36	30.32	3.51	7.02	-5857.83	733.2	1748.12	706.7	-4365.81	2438.51	23208.6	11801.6
c4	.300.300	7	2	35.88	1.92	0	0	-4356.67	71.95	1983.55	23.48	-961.49	176.06	20133.6	1594.2
c4	.300.300	12	2	62.04	0.11	0	0	-3230.25	1004.02	350.85	34.59	-3483.9	2095.23	19754.5	9659.2
c4	.300.300	17	8	23.31	13.48	0	0	-4530.1	1373.53	1541.05	415.77	-2711.51	1437.15	11489	7189.16
c4	.300.300	20	11	26.19	28.33	0	0	-5220.49	1530.92	1856.94	216.57	-3338.44	1417.18	13782.3	7978.78
c5	.060.060	1	1	8.7	0	0	0	-2477.84	0	1208.64	0	-2206.33	0	11872.2	0
c5	.060.180	5	2	54.1	28.24	0	0	-5243.29	574.4	774.4	239.36	-1122.92	143.03	15155.8	3591.23
c5	.060.180	7	3	23.06	11.94	0	0	-4932.36	2084.11	1283.18	377.99	-1789.69	348.24	19197	2839.77
c5	.060.180	9	3	8.13	1.3	0	0	-6053.13	379.45	1753.23	88.36	-3857.35	32.13	29947.3	1013.34
c5	.060.180	14	9	16.87	5.69	0	0	-3044.43	227.49	1292.23	245.42	-2871.4	743.63	10764.8	3442.7
c5	.180.060	1	1	71.53	0	0	0	-2058.86	0	687.38	0	-1183.23	0	1422.42	0
c5	.180.060	7	6	20.37	11.99	0	0	-4002.68	1486.94	1252.66	634.77	-3598.51	1586.41	21151.5	4524.66
c5	.180.180	2	2	17.38	15.26	0	0	-4625.31	1899.18	1147.85	372.49	-2179.52	640.59	14048	3433.06
c5	.180.180	4	2	86.44	5.19	0	0	-3115.32	400.36	979.82	59.42	-742.55	239.36	5502.96	1638.29
c5	.180.180	6	3	50.1	47.37	0	0	-4138.63	1343.14	1238.75	426.2	-2042.68	1288.79	17034.8	6054.61
c5	.180.300	1	1	17.03	0	0	0	-5909.84	0	1663.44	0	-1318.78	0	7974.68	0
c5	.300.060	1	2	15.76	15.76	7.16	7.16	-9418.26	1715.53	1303.07	416.46	-2067.95	194.92	22256.1	15700
c5	.300.180	8	4	75.13	21.48	0	0	-3682.23	390.6	425.62	149.63	-2674.35	1030.3	23923.7	2920.79
c5	.300.180	10	12	45.03	29.61	0	0	-3496.5	1396.56	970.59	134.46	-2308.79	1176.7	7454.91	3073.68
c5	.300.180	13	5	48.16	14.27	0	0	-2913.54	180.93	1492.7	187.24	-3814.11	727.11	8231.83	1733.85
c5	.300.180	20	4	15.95	3.02	0	0	-6596.75	367.7	1505.06	229.88	-897.4	72.62	16278.4	895.05
c5	.300.180	24	2	100.58	100.58	97.79	97.79	-503.18	78.1	88.18	20.19	-149.67	132.33	324.95	188.95
c5	.300.180	28	5	18	30.06	0	0	-8453.47	3146.49	2026.18	357.35	-3529.76	1267.16	22544.6	11670
c5	.300.180	31	9	11.98	13.06	0	0	-5083.26	762.69	1466.9	430.52	-3076.69	1499.98	23128.6	9477.37
c5	.300.180	42	4	39.08	28.02	0	0	-7341.79	1185.56	1581.96	690.61	-2875.96	1071.74	23966.9	13081.8
c5	.300.300	7	3	77.93	6.14	0	0	-4172.24	462.06	580.93	113.68	-1786.56	902.9	19115.3	3250.8
c5	.300.300	15	2	7.35	1.48	0	0	-6498.71	244.94	2508.82	223.75	-1620.56	246.59	14164	1474.44
c5	.300.300	20	13	36.44	34.03	0	0	-5278.97	2687.76	1362.03	405.93	-3279.78	1968.3	16302.6	7376.04
c5	.300.300	21	2	34.53	1.02	0	0	-4100.57	173.96	1591.96	34.34	-1184.21	116.82	17678.3	974.62
c5	.300.300	26	10	19.04	1.5	0	0	-5474.7	521.02	1202.22	96.61	-3448.65	791.28	13559	2956.22
c6	.060.180	1	2	38.06	38.06	0	0	-6089.21	426.77	1235.11	328.61	-1672.63	575.43	15801.3	1653.98
c6	.180.180	1	1	34.2	0	0	0	-3613.94	0	480.9	0	-4954.67	0	19073.2	0
c6	.300.180	1	5	21.87	9.76	0	0	-6647.3	1554.28	1514.08	481.11	-1947.73	1104.33	18926.5	9366.65
c6	.300.300	1	1	35.3	0	0	0	-6286.25	0	2389.7	0	-3024.32	0	15347	0
c7	.180.060	1	2	36.2	7.07	0	0	-2986.08	526.49	657.53	113.38	-1930.66	271.34	13524.3	1192.6
c7	.180.180	1	2	139.24	2.99	0	0	-3324.1	22.67	1007.49	61.8	-301.22	24.6	8525.72	874.45
c7	.180.180	4	3	12.47	2.1	0	0	-6087.03	397.41	1925.09	34.31	-2720.95	298.87	4394.91	744.12
c7	.180.180	7	3	83.72	26.97	0	0	-2605.45	578.43	589.15	293.27	-1508.59	597.79	12571.4	6097.57
c7	.300.180	1	2	135.38	57.84	0	0	-1730.68	1268.81	493.24	355.7	-1191.09	1182.12	1804.12	1310.25
c7	.300.180	3	3	47.35	4.18	0	0	-5402.93	580.39	2106.6	967.58	-2291.27	1703.65	13375.7	5282.11
c7	.300.300	1	4	125.74	21.29	0	0	-2476.3	1213.75	993.08	330.29	-1046.19	980.12	1789.8	641.56
c8	.060.060	1	2	29.42	7.42	0	0	-5142.48	525.51	1184.62	337.74	-1289.76	158.14	7448.57	2389.95
c8	.060.180	1	4	52.77	36.88	0	0	-4149.64	413.08	998.64	452.92	-1899.3	688.24	13206.2	5284.02
c8	.180.180	2	2	38.89	6.21	0	0	-4505.46	694.05	2105.61	101.24	-1746.43	568.59	20563.8	6631
c8	.180.180	4	3	47.14	21.57	0	0	-3763.68	522.57	956.68	362.01	-2390.47	171.04	22412.1	5623.7
c8	.180.180	5	2	23.74	0.22	0	0	-5310.45	99.45	1003.07	122.41	-2804.35	1442.92	23788.9	2087.29
c8	.300.060	1	2	6.19	5.35	0	0	-6630	846.86	2448.82	299.91	-4173.6	142.69	24297.2	4311.43
c8	.300.180	3	6	29.25	6.69	0	0	-7812.16	652.93	1439.53	1314.34	-1198.35	396.89	13831.2	8629.9
c8	.300.180	4	3	44.98	1.37	0	0	-3167.01	61	1187.06	22.23	-3291.07	206.07	7582.21	252.33
c8	.300.180	14	2	53.67	5.8	0	0	-3422.88	698.85	1384.57	619.92	-1539.4	543.16	11847.2	227.74
c8	.300.180	15	9	21.55	16.85	0	0	-7702.25	2855.4	1283.2	412.04	-3726.57	2944.18	16481.7	7654.04
c8	.300.180	16	4	78.85	32.65	0	0	-4368.75	2542.91	478.06	78.42	-1336.33	880.27	13820.6	4187.59
c8	.300.180	20	4	8.92	3.64	0	0	-5906.75	910.1	1222.79	218.01	-1694.77	292.53	12108.3	1593.74
c8	.300.300	1	3	31.31	21.53	0	0	-6824.4	91.13	1457.41	390.1	-2292.16	900.71	14697.9	4170.05
d1	.300.060	1	1	16.55	0	0	0	-7263.29	0	1396.89	0	-4219.22	0	25216.9	0
d1	.300.180	1	1	21.54	0	0	0	-5972.31	0	1386.61	0	-3929.64	0	27533.4	0
d1	.300.300	1	1	83.58	0	0	0	-3379.79	0	1725.3	0	-1159.66	0	9635.46	0
d4	.060.060	1	1	1.83	0	0	0	-8498.68	0	2219.71	0	-7474.54	0	6690.95	0
d4	.060.180	2	2	0.02	0.01	0	0	-7943.37	1095.88	2227.24	256.46	-6423.12	1942.83	17027.1	11086.7
d4	.060.180	4	2	37.34	5.04	0	0	-5602.5	1686.23	1474.55	369.51	-2125.25	893.32	6088.81	3005.19
d4	.060.180	7	3	46.33	1.29	0	0	-4347.42	1788.92	1351.36	157.97	-1827.87	764.03	13654.5	2995.85
d4	.060.300	1	1	21.36	0	0	0	-4519.2	0	2081.94	0	-4707.75	0	22281.1	0
d4	.180.060	9	11	27.06	40.55	0	0	-6508.32	2655.07	2257.88	726.32	-2035.88	1125.92	18250.8	12504.9
d4	.180.060	34	4	19.06	9.7	0	0	-4588.31	790.11	1663.88	314.7	-3456.92	1247.03	19385.8	7082.41
d4	.180.060	41	6	6.36	0.93	0	0	-4826.83	503.52	1330.85	147.92	-4530.15	604.51	23005.4	3867.75
d4	.180.060	43	20	35.84	20.17	0	0	-4151.54	1843.47	1408.04	321.92	-2350.78	1158.73	14410.8	5560.78
d4	.180.060	44	4	29.44	2.03	0	0	-2900.26	232.99	771.97	78.36	-2920.08	203.1	28414.5	1110.51
d4	.180.060	52	7	85.18	27.97	0	0	-3436.52	1051.97	541.17	106.13	-2681.15	1584.81	9724.35	9559.38
d4	.180.180	8	21	16.16	14.41	1.59	7.1	-5607.69	1880.22	1826.54	597.61	-3035.9	1621.84	21079.9	10964.9
d4	.180.180	25	19	36.05	18.32	0	0	-4375.69	2269.27	1226.56	280.27	-2182.14	1063.14	11318.4	4887.09
d4	.180.180	40	17	16.63	12.95	0.39	1.57	-5396.63	1494.43	2223.78	464.08	-1894.84	692.42	19836.4	8039.76
d4	.180.180	62	25	49.07	25.3	4.57	16.11	-4063.49	1610.62	685.61	160.54	-2742.66	1650.71	13518	5965.22
d4	.180.180	64	18	28.34	21.45	7.92	18.62	-3993.3	878.67	1514.8	295.49	-2156.65	1067.96	12211.9	4768.1
d4	.180.180	106	6	50.1	6.19	0	0	-3794.66	664.22	1312.4	163.45	-1541.35	115.83	11353.2	3350.94
d4	.180.180	109	23	20.9	16.84	0	0	-6055.01	1767.33	1120.27	300.44	-2408.24	819.32	19499	9165.73
d4	.180.180	115	9	4.94	3.16	0	0	-5687.6	810.33	2225.35	231.02	-4237.14	703.78	26660.3	4822.72
d4	.180.180	128	13	21.46	18.69	0	0	-8251.05	3499.14	1959.51	269.34	-2992.73	1395.93	17017.4	11701.5
d4	.180.180	134	7	35.9	26.04	0	0	-6739.92	991.96	1177.7	182.48	-1094.38	369.57	6551.16	3329.65
d4	.180.180	149	4	61.96	13.15	0	0	-5527.21	660.4	1242.59	378.79	-735.1	27.08	14562.2	3422.64
d4	.180.180	179	10	81.34	36.27	10.17	30.51	-2638.39	493.41	304.57	50.25	-1602.53	1270.08	10295.2	7509.42
d4	.180.180	188	20	32.13	23.49	1.62	7.07	-5585.92	3086.9	1613.87	352.79	-2656.16	1323.15	14532.2	9308.36
d4	.180.300	1	11	11.47	8.41	1.99	4.82	-5550.83	780.44	1891.32	302.26	-1985.63	1022.22	12072.7	3803.12
d4	.180.300	6	3	11.08	0.67	0	0	-5540.7	241.31	2049.93	235.81	-4990.71	821.53	3909.16	171.05
d4	.180.300	7	3	15.78	10.57	0	0	-5116.99	1735.82	1925	784.34	-2644.81	1131.2	17669.7	4737.8
d4	.180.300	13	2	64.08	15.79	0	0	-7692.63	617.12	1762.83	294.96	-2210.25	34.79	18257.3	12005.3
d4	.180.300	19	7	17.24	5.73	0	0	-2945.39	1428.86	1405.07	185.54	-1767.75	929.99	8452.24	2327.03
d4	.300.060	3	9	17.56	20.74	0	0	-6824.23	1241.6	2241.7	585.96	-2039.09	1463.53	12128.3	3536.47
d4	.300.060	4	2	57.58	35.35	0	0	-5200.11	2446.4	1341.19	268.57	-1430.78	1138.8	8052.25	1854.6
d4	.300.060	12	1	8.18	0	0	0	-6914.54	0	1556.33	0	-3829.06	0	6556.73	0
d4	.300.180	2	26	68.52	37.3	0	0	-3981.19	1788.25	631.18	204.81	-2037.53	1354.42	10189.4	5926.81
d4	.300.180	42	38	19.38	20.62	2.06	9.65	-5072.5	2064.13	1601.45	388.76	-3104.77	1238.3	17177.8	9083.95
d4	.300.180	46	23	21.66	21.2	0.44	2.09	-6863.12	2210.08	1694.36	313.62	-2396.51	1457.7	12395.6	6748.75
d4	.300.180	73	34	58.56	30.97	5.03	17.42	-3339.82	1156.94	991.93	300.96	-1594.29	998.42	8316.99	8067.98
d4	.300.180	94	27	22.11	13.93	0	0	-4323.04	1134.19	1474.89	341.28	-2904.39	1002.85	13779.5	3986.56
d4	.300.180	129	20	23.46	18.54	1.41	4.67	-6182.65	2373.97	1605.14	332.37	-2841.22	1352.64	15602.7	8336.49
d4	.300.180	144	19	34.06	24.02	2.78	11.78	-5950.24	1825.78	1674.55	355.75	-1900.9	1075.44	11377.5	6529.86
d4	.300.300	17	4	34.52	18.28	0	0	-5818.19	2023.15	651.72	132.44	-2356.58	1384.72	26301.5	2177.19
d4	.300.300	20	11	20.94	13.39	0	0	-9264.05	1154.62	2028.19	376.76	-4461.4	1450.58	17785.7	7823.31
d4	.300.300	25	3	23.53	16.67	11.87	16.78	-8168.38	2042	2201.01	378.58	-1738.53	88.55	23813	754.87
d4	.300.300	28	11	44.96	26.8	0	0	-3376.14	1260.39	1183.04	374.57	-3474.38	1533.68	14226.7	4912.94
d4	.300.300	31	3	23.15	1.93	0	0	-4678.5	275.58	1144.75	164.94	-2569.88	239.93	19876.8	2438.62
d4	.300.300	36	13	11.68	12.6	0	0	-7588.21	1782.44	2503.14	506.03	-3223.76	2163.86	17524.8	9723.96
d5	.060.180	1	3	31.7	30.72	0	0	-4591.33	2196.39	1238.13	297.71	-2136.72	501.16	16893	6362.4
d5	.180.060	1	1	118.4	0	0	0	-3149.47	0	852.28	0	-4086.76	0	1281.39	0
d5	.180.180	1	2	27.91	10.63	0	0	-5552.06	455.83	1353.25	196.09	-4233.78	1203.05	11206.5	8247.91
d5	.180.300	1	4	46.02	0.59	0	0	-1343.38	16.11	948.31	18.31	-8789.75	117.97	2201.84	59.26
d5	.300.180	5	2	58.29	3.32	0	0	-3737.36	298.77	1050.96	53.42	-3421.08	430.31	10798.4	4663.77
d5	.300.180	8	6	0.53	0.94	0	0	-7343.89	2091.99	2084.16	125.46	-4059.88	1410.72	33743	3175.22
d5	.300.180	14	4	64.4	36.64	0	0	-5417.79	1644.91	1072.67	419.81	-2022.01	1424.99	13241.5	5951.66
d5	.300.180	17	6	25.5	27.24	14.61	32.67	-4101.54	1109.86	823.96	1160.94	-3182.58	1692.12	14351.1	5116.22
d5	.300.300	1	4	54.85	20.23	0	0	-3989.42	968.19	1137.24	273.75	-2070.8	1531.55	14010	7762.26
d8	.060.180	1	1	42.47	0	0	0	-1653.52	0	889.98	0	-2385.64	0	11866.1	0
d8	.180.060	1	1	61.92	0	0	0	-6440.26	0	1292.49	0	-1368.26	0	21726	0
d8	.180.180	5	4	13.26	1.66	0	0	-6006.9	717.86	1063.25	152.98	-2989.72	898.69	16828.2	670.43
d8	.180.180	7	2	9.71	8.37	0	0	-7572.96	1244.29	1781.18	148.26	-2948.47	507.09	20962.6	3447.29
d8	.180.180	10	6	45.16	19.37	0	0	-3319.27	1276.32	915.5	402.64	-2745.98	1640.01	10184.3	6618.1
d8	.300.180	2	4	18.22	5.82	0	0	-7169.81	1128.94	1643.85	530.06	-2427.62	282.96	19234.1	4763.17
d8	.300.180	4	3	75.18	3.36	0	0	-2994.5	109.73	478.81	56.1	-1939.01	270.56	10538	231.13
f1	.300.060	1	1	0	0	113.28	0	-3897.82	0	495.88	0	-1830.19	0	1659.46	0
f2	.060.180	1	1	35.15	0	0	0	-5052.85	0	1970.71	0	-733.28	0	16845.7	0
f5	.060.180	1	2	54.84	2.62	0	0	-2295.61	277.75	431.37	12.82	-5446.84	713.48	18172.2	1736.79
f5	.300.180	1	1	8.72	0	0	0	-3914.15	0	1191.78	0	-1819.23	0	18946.3	0
f6	.180.060	1	3	44.42	2.94	0	0	-3622.22	189.82	2260.09	51.78	-1167.65	42.92	13884.1	2071.18
f6	.180.180	1	2	23.7	0.94	0	0	-8053.5	17	2391.02	7.27	-2370.92	123.62	8814.86	1463.48
f6	.300.180	1	3	49.4	54.05	0	0	-3439.62	1411.34	1027.89	214.48	-3075.7	1748.22	13977.2	11755.6
f6	.300.180	3	2	44.24	2.26	0	0	-5484.46	468.37	1310.48	364.49	-880.09	196.73	12278.7	5324.13
f6	.300.180	6	3	10.03	8.19	6.11	8.65	-11889.7	1210.42	2384.58	292.6	-1061.06	193.87	16154.2	9815.26
f6	.300.180	9	2	58.92	0.03	0	0	-2793.4	543.04	971.36	172.61	-792.2	32.02	2780.77	365.07
f6	.300.300	1	3	35.92	12.96	0	0	-4759.71	244.84	2145.49	313.47	-1642.02	379.69	16885.9	5063.7
f6	.300.300	2	2	18.42	0.01	0	0	-4872.42	165.47	848.29	283.28	-3940.58	637.28	23732.1	874.49

## Sheet: ASNmC
Chess Square	Parse	Cluster ID	Total Count	Sidechain SASA	stdev SASA	Sidechain LASA	stdev LASA	Sum Hydro(-)	stdev Hydro(-)	Sum Hydro(+)	stdev Hydro(+)	Sum Polar(-)	stdev Polar(-)	Sum Polar(+)	stdev Polar(+)
a1	0.06	1	8	31.97	12.49	0	0	-5886.79	2583.31	748.57	168.15	-3155.76	879.85	6364.53	1205.65
a1	0.18	1	2	28.74	28.74	26.26	26.26	-2220.77	190.11	297.08	187.82	-3788.98	998.26	5528.15	1466.86
a4	0.18	1	1	6.15	0	0	0	-7158.79	0	1118.79	0	-10641.7	0	15753.4	0
a6	0.06	1	1	2.19	0	0	0	-8022.55	0	1163.27	0	-4784.59	0	5376.3	0
a6	0.18	1	1	57.15	0	0	0	-2711.31	0	308.53	0	-5156.58	0	6559.8	0
a7	0.18	1	3	42.69	36.74	4.93	6.97	-3734.75	2186.47	953.78	838.51	-4602.29	1888.05	6976.17	3810.59
a8	0.06	1	1	18.94	0	0	0	-5560.92	0	517.15	0	-5185.59	0	10807.3	0
a8	0.18	1	5	36.98	23.93	0	0	-5212.82	3109.74	834.47	287.01	-4104.92	1695.2	6082.74	2143.01
b1	0.06	1	3	12.35	11.15	0	0	-6356.76	620.04	956.9	194.32	-5772.52	1363.55	11621.4	3426.12
b1	0.06	4	1	9.96	0	0	0	-5362.38	0	1105.47	0	-7233.33	0	11838.1	0
b1	0.06	5	3	13.73	8.68	0	0	-7401.79	1182.05	1194.09	57.59	-8471.82	2157.63	14526.2	3484.31
b1	0.06	7	3	8.42	2.73	0	0	-5483.45	488.24	754.26	55.56	-7385.71	1334.36	19233.3	6007.83
b1	0.18	1	1	49.73	0	0	0	-3746.87	0	754.17	0	-4199.16	0	4701.69	0
b1	0.3	1	4	43.45	7.19	0	0	-3638.68	1148.52	604.38	55.64	-5559.13	962.23	8439.44	667.82
b1	0.3	6	3	6.68	3.53	0	0	-5331.24	1425.71	938.92	120.85	-7555.68	2701.28	10081.3	3091.77
b1	0.3	8	2	50.02	3.94	0	0	-2999.33	884.27	634.53	218.16	-3395.5	365.44	4046.42	1189.01
b2	0.06	1	1	3.38	0	0	0	-5617.8	0	1437.97	0	-11234	0	13276.9	0
b3	0.3	1	2	0	0	40.69	40.69	-10064.7	3571.96	1590.93	568.78	-5148.68	1427.9	6335.01	3414.12
b4	0.18	1	2	11.61	3.37	0	0	-4229.7	185.39	606.43	45.15	-4572.5	1338.49	6696.57	1765.39
b4	0.3	1	6	44.9	23.7	0	0	-3244.26	1226.71	371.55	194.12	-7689.81	1293.72	7255.22	1584.52
b4	0.3	8	4	8.58	8.91	0	0	-4587	682.29	909.29	193.84	-6993.34	2795.55	11145.7	3700.03
b4	0.3	9	1	0.06	0	0	0	-4734.55	0	823.44	0	-11774.5	0	16020	0
b5	0.06	1	2	42.13	1.28	0	0	-2690.22	229.3	454.28	162.76	-5819	3563	5035.02	1837.76
b5	0.18	1	2	14.1	10.15	0	0	-3893.5	1304.97	772.35	421.72	-5089.38	1696.68	10796.8	901.92
b5	0.3	1	1	18.37	0	0	0	-2692.44	0	814.15	0	-6268.16	0	13111.2	0
b5	0.3	4	3	39.82	10.45	0	0	-3492.61	1007.15	446.6	104.75	-3996.41	1085.07	6642.03	3169.03
b5	0.3	5	6	8.17	6.54	0	0	-5729.48	1798.76	1001.99	197.41	-8664.23	1459.92	15426.5	5630.39
b5	0.3	11	2	56.05	1.37	0	0	-2032.06	90.2	364.49	14.93	-3091.21	72.69	3157.25	227.47
b6	0.06	1	4	19.35	17.02	0	0	-6009.67	1714.63	964.58	308.87	-4292.11	808.73	6052.94	3472.06
b6	0.18	3	3	11.41	3.66	0	0	-6010.22	715.3	1254.07	243.15	-6185.05	779.23	8576.68	823.81
b6	0.18	4	4	6.79	2.62	0	0	-5851.67	1238.1	795.95	100.01	-9343.32	1297.68	13785.8	3103.28
b6	0.3	1	2	26.19	7.89	0	0	-5543.65	1367.12	914.67	123.33	-3322.4	670.65	4741.19	1191.98
b6	0.3	5	2	3.71	2.25	0	0	-5975.42	63.99	1545.59	36.97	-7337.66	327.51	11494.4	1675.12
b6	0.3	8	3	0.74	0.53	0	0	-9554.94	1242.25	1541	191.86	-5116.7	1475.72	7743.31	4750.46
b6	0.3	10	4	55.87	17.79	0	0	-2168.13	521.06	366.74	90.44	-3828.51	1598.85	6451.5	2889.57
b7	0.06	1	3	21.46	21.07	31.1	43.99	-6359.3	3232.89	893.77	453.06	-6014.35	2422.98	8645.26	3988.31
b7	0.18	6	4	12.88	13.31	0	0	-5775.69	1082.17	662.89	45.85	-5664.05	1546.13	10703.9	1268.96
b7	0.18	7	2	60.78	0.84	0	0	-2644.83	156.54	339.3	102.58	-3554.08	1288.88	6196.52	2115.14
b7	0.18	9	2	54.35	1.48	0	0	-3529.54	730.63	476.43	172.48	-3847.13	785.62	5927.09	2169.74
b7	0.18	10	5	30.25	7.11	0	0	-3794.32	974.47	624.39	114.51	-5834.08	1106	9291.45	3928.56
b7	0.18	15	4	6.84	4.17	0	0	-5459.93	1416.7	1335.94	268	-5065.88	1526.65	9102.15	3821.87
b7	0.3	2	2	17.23	0.08	0	0	-3908.33	276.38	825.05	126.37	-4552.73	83.15	5532.03	1294.81
b7	0.3	3	5	49.9	16.09	0	0	-3516.09	1394.15	474.28	195.26	-4641.23	975.42	7709.9	1455.38
b7	0.3	6	1	0	0	53.9	0	-14230.1	0	2661.46	0	-4714.69	0	8611.21	0
b7	0.3	7	3	14.68	11.45	0	0	-3811.57	747.57	711.64	194.22	-5776.42	1524.77	8959.62	1122.66
b8	0.06	1	5	7.52	2.79	0	0	-5766.21	2029.71	892.21	157.15	-6368.02	3004.14	8944.66	1443.36
b8	0.06	3	2	10.92	10.92	43.47	43.47	-5230.15	18.4	899.08	231.43	-9273.15	2763.99	10661.8	3901.26
b8	0.06	6	2	17.64	2.41	0	0	-4555.17	184.42	604.07	3.47	-9592.73	981.67	13209.3	790.57
b8	0.06	7	5	37.25	3.99	0	0	-3820.88	560.63	722.83	154.69	-6362.14	2776.46	5219.11	1770.57
b8	0.06	18	4	36.28	14.85	0	0	-3857.83	885.92	676.63	230.68	-4485.11	226.95	4066.49	743.88
b8	0.18	2	8	45.56	20.89	0	0	-3194.14	1020.19	409.08	119.89	-4773	1979.51	8587.31	5209.55
b8	0.18	4	7	5.38	3.97	0	0	-6457.94	2810.83	1073.51	286.6	-5960.46	1926.12	11510.5	3735.83
b8	0.18	8	6	47.33	7.16	0	0	-3536.87	1280.94	737.34	190	-3339.74	591.44	4756.83	904.38
b8	0.18	17	12	34	10.69	0	0	-4042.3	1006.54	551.26	75.15	-6206.62	1399.43	8620.1	2825.24
b8	0.18	27	3	35.29	11.93	0	0	-3576.15	688.04	801.33	179.2	-6366.82	1957.83	7331.03	1258.96
b8	0.18	39	7	16.89	18.75	0	0	-6131.95	1278.85	1023.68	304.57	-4289.64	1511.51	7979.63	2659.68
b8	0.18	40	6	38.57	18.23	0	0	-2746.82	627.25	481.23	76.21	-5137.16	292.93	7029.77	2929.73
b8	0.3	3	10	21.26	7.36	0	0	-4666.58	1369.65	929.26	194.93	-5628.53	2199.69	8081.6	2551.86
b8	0.3	11	3	48.56	19.99	0	0	-3332.41	1088.48	427.11	20.78	-2513.01	611.2	3629.46	684.24
b8	0.3	16	3	54.02	29.68	0	0	-2483.45	657.61	427.01	62.36	-4825.87	2694.65	5830.97	3769.17
b8	0.3	18	4	62.58	2.17	0	0	-2169.93	166.65	241.59	33.65	-3749.57	722.5	4484.87	1066.68
b8	0.3	19	7	36.54	20.09	0	0	-3665.28	1625.87	558.57	136.04	-5480.04	1737.31	6018.06	3413.74
b8	0.3	23	3	6.93	9.8	44.17	31.27	-9186.32	2102.92	1994.99	651.75	-5774.02	1343.21	7562.63	1736.71
b8	0.3	24	6	22.72	18.6	0	0	-5369.95	1233.09	710.58	293.9	-6005.54	403.65	10244.1	913.7
c1	0.06	1	2	27.4	20.92	0	0	-4435.5	17.98	625.69	3.53	-3961.35	1533.21	10263.5	4030.54
c1	0.06	3	3	0.81	0.07	0	0	-7018.71	541.26	1103.97	257.62	-6895.08	1420.43	12819.7	2306.06
c1	0.06	5	2	2.78	0.52	0	0	-6175.94	540.56	943.74	171.98	-7705.81	112.27	16934.4	1634.04
c1	0.18	1	4	5.09	3.81	0	0	-3943.98	2229.51	654.28	88.32	-7742.65	594.78	10744.5	1001.81
c1	0.3	4	5	34.89	22.44	0	0	-3828.03	413.86	784.8	248.75	-3080.63	1477.93	6874.12	4863.47
c1	0.3	7	3	37.68	8.83	0	0	-3815.49	439.63	359.89	79.08	-5827.81	263.97	10028.2	1793.16
c1	0.3	8	2	44.27	3.08	0	0	-2421.06	8.43	664.78	15.1	-4105.04	388.92	5175.56	28.35
c1	0.3	9	2	40.74	2.81	0	0	-2459.48	89.69	700.72	3.88	-4909.02	525.61	4907.35	45.69
c2	0.06	1	1	71.56	0	0	0	-3903.25	0	400.31	0	-2424.21	0	6123.9	0
c2	0.3	1	1	48.71	0	0	0	-6017.03	0	859.74	0	-3074.2	0	3939.05	0
c3	0.18	1	4	20.99	21.26	0	0	-7365.85	732.19	1183.11	241.77	-2710.08	449.35	5279.05	1109.81
c4	0.06	1	1	9.23	0	0	0	-6073.52	0	846.32	0	-2869.28	0	7000.45	0
c4	0.18	1	2	67.3	23.95	0	0	-1751.47	187.35	267.77	3	-1245.02	429.41	2534.14	201.85
c4	0.18	2	13	19.02	13.09	0	0	-4382.18	1942.76	785.98	298.28	-4117.23	1320.27	6621.7	2245.7
c4	0.18	7	13	31.81	12.47	0	0	-4198	1454.68	600.3	132.57	-4418.25	2281.11	7560.02	4632.54
c4	0.18	25	1	34.97	0	0	0	-2125.57	0	293.84	0	-1031.38	0	1927.17	0
c4	0.18	30	8	6.85	5.95	0.14	0.38	-7688.42	1705.16	1288.07	225.53	-6243.05	800.13	8645.61	2487.1
c4	0.18	36	6	35.41	18.05	0	0	-6686.13	1968.14	812.03	241.53	-2685.94	781.07	5394.47	2984.25
c4	0.18	40	10	5.63	4.79	0	0	-7606.35	2184.87	1408.19	395.5	-5086.38	1615.52	6787.42	2359.88
c4	0.18	58	7	15.27	13.52	0	0	-5653.43	2037.28	1024.89	147	-3175.57	336.94	3588.03	860.46
c4	0.3	16	5	36.3	3.25	0	0	-5209.62	538.05	495.72	45.27	-5146.5	844.88	4937.16	811.49
c4	0.3	59	29	12.8	7.81	1.57	8.3	-6289.43	2142.02	1447.9	395.1	-4794.13	1563.11	6683.65	3508.35
c4	0.3	60	11	7.29	7.02	0	0	-8256.39	2034.05	1195.3	452.71	-6482.38	2199.37	9691.19	3639.36
c4	0.3	63	18	55.68	23.85	0	0	-2811.96	733.27	356.31	81.94	-3604.34	1560.81	5450.12	2789.84
c4	0.3	93	22	19.57	14.24	1.99	9.14	-4916.65	1149.94	1267.2	296.31	-5419.09	2730.11	8588.72	3955.04
c4	0.3	100	12	14.7	13.6	0	0	-5326.07	1809.59	830.54	151.6	-5147.43	1519.06	6900.34	2133.07
c4	0.3	102	10	6.13	4.89	0	0	-5740.5	1802.91	1283.63	318.39	-6949.18	1867.09	8727.34	2194.16
c4	0.3	118	6	14.02	6.49	0	0	-3674.54	265.1	862.77	118.75	-7599.92	1640.14	8435.64	1664.94
c4	0.3	127	19	23.75	19.09	1.91	8.12	-4706.64	1654.11	651.58	67.44	-4767.98	2415.78	6339.89	2479.83
c4	0.3	129	13	4.97	4.57	0	0	-10718.2	1063.78	1452.19	127.49	-3145.05	583.12	3892.28	853.82
c4	0.3	133	6	19.58	7.06	0	0	-6404.64	2374.25	1209.35	260.78	-3550.27	1680.47	3118.11	1219.42
c5	0.06	1	4	11.81	5.52	0	0	-7187.16	867.84	1534.85	180.56	-6592.4	996.43	8114.69	2897.91
c5	0.06	4	2	32.42	15.71	0	0	-7730.57	4803.32	940.33	69.18	-7447.38	155.68	9422.75	1022.58
c5	0.06	7	6	29.67	10.71	0	0	-4682.68	866.57	560.77	106.96	-8287.95	2254.17	7075.1	2015.41
c5	0.18	3	2	16.9	3.4	0	0	-6644.54	1183.65	1263.77	42.44	-5949.12	1073.54	7890.25	982.82
c5	0.18	7	3	4.24	3.45	0	0	-6352.37	1429.08	1496.82	251.31	-5944.16	1238.5	6426.6	1603.56
c5	0.18	9	6	87.29	26.11	0	0	-2232.78	212.96	247.02	53.37	-1928.58	358.12	2844.05	2727.16
c5	0.18	14	5	8.68	5.61	0	0	-6425.97	2443.76	958.21	217.72	-4962.45	1419.36	6784.2	2939.25
c5	0.18	19	3	33.83	20.73	0	0	-4253.3	500.1	553.1	90.17	-4632.82	1865.1	5423.12	2487.31
c5	0.3	24	9	56.22	22.64	0	0	-2913.16	721.26	519.52	116.57	-3226.63	1704.87	3734.81	2215.49
c5	0.3	28	22	7.54	8.94	0	0	-7476.78	2334.42	1374.57	290.58	-5690.82	2387.96	9217.14	4571.27
c5	0.3	30	11	9.85	6.74	0	0	-6644.1	1588.78	1266.27	340.78	-4852.85	1709.61	8028	2535.55
c5	0.3	33	20	10.56	9.71	0.22	0.96	-4801.56	1583.72	809.55	226.01	-7239.11	2580.06	9848.4	4067.25
c5	0.3	36	1	0	0	52.24	0	-13873.2	0	3179.9	0	-5839.82	0	3047.04	0
c5	0.3	64	8	15.24	13.93	0	0	-5301.08	2415.92	977.71	207.53	-4188.03	2181.49	6863.13	4810.82
c5	0.3	81	10	59.57	26.64	5.5	16.51	-2141.59	527.98	355.43	74.37	-3062.67	1082.89	3338.73	770.23
c6	0.06	1	4	8.06	4.72	20.02	34.67	-6070.76	638.94	736.11	264.36	-9299.58	191.81	12299	574.29
c6	0.18	1	3	26.47	8.92	0	0	-3514.31	769.99	724.24	232.02	-6307.01	539.95	8238.33	1142.97
c6	0.3	4	2	2.38	2.38	0	0	-7508.83	385.17	1801.21	91.02	-6874.54	742.19	10024.3	195.49
c6	0.3	6	6	33.89	11.49	0	0	-4251.86	1488.79	704.18	192.3	-5794.17	1793.38	8032.09	1903.73
c6	0.3	8	2	4.39	3.23	0	0	-4121.69	880.27	889.52	257.53	-6201.75	213.92	9360.72	3348.2
c6	0.3	10	4	1.16	1.06	0	0	-9036.46	617.15	1534.49	253.43	-3648.35	597.98	5276.65	338.55
c7	0.06	1	1	43.77	0	0	0	-3503.16	0	312.37	0	-8126.16	0	5974.23	0
c7	0.18	2	6	30.21	23.36	0	0	-5649.67	1920.22	614.56	202.34	-5009.76	983.67	7984.82	1058.94
c7	0.18	5	4	24.38	18.69	0	0	-5636.8	975.7	960.7	272	-2508.66	224.22	6735.26	489.91
c7	0.18	9	3	38.69	18.3	0	0	-3777.46	807.19	716.68	145.54	-5768.65	2729.67	8499.09	2720.21
c7	0.18	16	3	22.39	24.04	0	0	-6211.93	2039.45	1293.33	297.5	-5041.17	1918.37	8425.51	4127.15
c7	0.18	17	4	24.48	23.23	0	0	-3163.19	467.23	726.31	122.79	-3997.05	1183.25	6789.38	2118.93
c7	0.3	1	2	23.45	1.54	0	0	-2887.52	33.56	436.74	38.58	-5003.68	80.09	14873.2	0.31
c7	0.3	2	2	42.9	18.54	0	0	-2765.4	510.41	379.46	108.74	-3149.03	1491.51	6357.47	3703.96
c7	0.3	5	3	32.29	18.57	0	0	-3996.1	297.51	668.93	135.36	-5902.14	1940.54	6537.15	637.69
c7	0.3	8	3	52.95	8.2	0	0	-2896.07	267.98	239.84	25.32	-7096.04	1290.87	7272.38	1431.27
c8	0.06	1	4	46.81	42.65	0	0	-3430.46	1554.81	725.14	626.07	-4265.27	2583.25	6454.26	6378.66
c8	0.18	4	3	29.04	2.2	0	0	-7113.74	1143.51	1029.17	49.12	-2515.15	647.34	7890.94	2288.55
c8	0.18	6	2	3.53	1.92	0	0	-6981.5	1981.12	869.03	43.56	-6549.49	1804.3	7700.52	751.07
c8	0.18	7	4	12.05	9.12	0	0	-4941.26	705.73	649.05	178.42	-5398.08	1091.05	10022.1	2715.39
c8	0.18	8	6	35.79	6.87	0	0	-3333.85	1118.82	618.42	208.69	-5594.3	1439.26	7092.2	1864
c8	0.18	15	4	16.84	9.77	0	0	-7455.93	965.02	906.89	62.28	-5342.83	1257.55	11054.5	1215.58
c8	0.18	21	4	32.68	23.03	0	0	-6541.73	1789.46	1195.81	301.38	-4937.23	3017.33	8144.27	5903.17
c8	0.3	1	10	12.75	6.66	0	0	-5693.27	2366.64	1105.26	255.42	-5784.08	1392.93	8042.99	2055.36
c8	0.3	3	13	37.36	14.11	0	0	-3918.25	841.4	406.58	86.14	-5423.02	1838.06	8190.17	2418.35
c8	0.3	14	13	1.58	1.62	0	0	-3339.1	722.01	938.33	109.41	-7490.35	945.3	12693.5	1746.63
c8	0.3	17	8	31.11	19.25	0	0	-4390.48	1133.69	734.65	248.08	-5694.31	2192.54	7648.28	2975.48
c8	0.3	30	1	104.11	0	0	0	-1032.92	0	226.85	0	-1203.53	0	1656.2	0
d1	0.3	1	1	17.55	0	0	0	-6246.15	0	808.58	0	-5659.23	0	9558.22	0
d3	0.18	1	3	13.49	11.44	29.61	41.87	-5577.96	2863.99	715.49	375.84	-4554.79	2498.74	8336.26	8747.53
d4	0.06	1	5	36.2	8.35	0	0	-5110.31	1314.19	778.72	204.53	-4617.75	2581	7417.04	3797.09
d4	0.06	3	2	44.72	1.34	0	0	-3282.07	271.36	366.56	39.48	-7032.32	160.89	10905.9	226.28
d4	0.06	5	1	43.4	0	0	0	-3375.96	0	1006.89	0	-2414.66	0	3225.68	0
d4	0.06	12	4	26.17	16.19	0	0	-4335.37	1550.9	639.42	210.29	-5212.14	866.41	6594.94	1373.43
d4	0.18	1	3	6.24	1.27	0	0	-11522.8	1948.91	1915.13	99.62	-2416.25	1495.36	2641.77	870.93
d4	0.18	49	24	10.89	13.06	0	0	-6631.23	1600.77	1142.36	189	-5071.36	2600.92	7225.56	3531.97
d4	0.18	56	5	14.27	6.01	0	0	-11175	3027.06	1158.31	74.75	-6092.72	990.96	9170.13	3782.59
d4	0.18	77	4	24.87	13.55	0	0	-4559.72	2281.7	637.62	151.67	-5038.52	1582.95	5119.68	1370.12
d4	0.18	84	17	33.33	23.09	12.89	29.56	-2777.41	518.32	455.33	91.59	-2372.7	1473.96	3733.7	2464.21
d4	0.18	98	24	21.7	11.97	0	0	-5474.63	1630.68	843.02	195.3	-5646.63	3196.47	8681.25	3591.84
d4	0.18	111	10	5.9	5.87	2.34	7.03	-9540.87	702.65	1345.76	377.48	-4603.91	2051.02	7656.16	3728.53
d4	0.18	112	16	11.86	11.51	0	0	-5555.44	1241.57	860.55	136.13	-5431.53	1925.53	6904.41	3580.4
d4	0.18	121	14	12.44	10.76	0.87	3.14	-3826.77	459.28	913.21	157.32	-4750.6	940.56	7440.19	2490.31
d4	0.18	124	11	54.27	16.69	0	0	-4333.02	726.37	514.49	78.8	-2172.76	860.59	3272.04	1306.45
d4	0.18	145	22	36.78	12.78	0	0	-3589.29	1005.58	562.21	77.27	-3980.4	1625.1	5515.87	2764.71
d4	0.18	162	17	24.08	16.92	0	0	-5756.13	1827.48	1147.92	213.11	-3702.21	1237.81	6027.4	3034.06
d4	0.3	32	37	9.56	9.53	0	0	-6339.15	1516.7	1401.19	279.93	-5923.1	2298.85	8072.71	4132.95
d4	0.3	53	27	23.62	13.94	0	0	-4062.18	1289.92	889.64	224.2	-6075.71	3099.91	7279.38	4507.37
d4	0.3	79	4	60.96	9.01	0	0	-2240.44	146.38	223.29	58.32	-4008.03	1090.3	4837.74	1062.43
d4	0.3	82	24	8.61	6.89	0	0	-9441.13	1483.65	1467.13	235.65	-3974.8	1721.29	6897.89	3657
d4	0.3	96	32	13.58	13.94	2.19	12.22	-6927.21	2003.03	1171.97	249.54	-5847.74	2137.46	7815.27	3734.76
d4	0.3	102	26	10.37	8.84	4.06	14.65	-5209.1	1219.37	853.98	152.9	-6236.63	1960.89	8374.44	3126.54
d4	0.3	134	39	33.18	16.61	0	0	-5112.57	1073.32	597.96	102.12	-5439.53	2201.78	7103.29	3632.82
d4	0.3	156	30	34.29	24.11	7.14	19.53	-3223.12	850.41	437.89	85.83	-5314.98	2353.43	6496.99	2921.45
d4	0.3	158	21	10	12.53	1.88	8.01	-6877.09	2143.78	960.25	214.25	-6583.81	2858.15	9283.35	6103.45
d4	0.3	208	14	25.92	6.38	0	0	-3599.94	756.68	765.79	124.92	-6136.46	1789.1	7167.52	2155.75
d4	0.3	225	28	36.39	27.27	1.15	6	-3655.87	1495.8	536.66	119.23	-4724.95	1469.52	5563.94	2557.84
d4	0.3	276	17	45.82	21.44	0	0	-4254.49	1522.86	1030.11	219.34	-3844.07	1307.54	4649.33	2015.8
d5	0.06	1	1	0	0	47.18	0	-7422.29	0	1728.8	0	-8355.6	0	9992.1	0
d5	0.18	1	2	14.18	6.87	0	0	-4761.61	1360.64	789.69	151.68	-2530.02	143.47	5358.65	1597.42
d5	0.3	2	3	2.44	1.89	0	0	-8367.95	473.93	919.11	131.05	-5687.84	773.95	8026.36	1235.35
d5	0.3	6	6	45.9	20.6	0.05	0.1	-3613.74	1397.63	987.41	73.3	-4923.31	2446.23	8458.1	3642.92
d5	0.3	7	1	0	0	81.68	0	-8935.2	0	1106.14	0	-9038.57	0	9616.02	0
d7	0.3	1	1	4.48	0	0	0	-6023.91	0	1631.64	0	-5647.17	0	8422.79	0
d8	0.18	1	16	14.64	11.71	0	0	-5816.27	2262.2	1356.68	379.26	-3617.91	733.76	8120.3	1119.37
d8	0.18	13	2	4.91	4.91	34.32	34.32	-6065.25	144.72	917.77	242.45	-2543.18	237.59	7763.58	829.75
d8	0.18	17	3	32.63	12.88	0	0	-5042.29	636.83	1007.14	248.46	-4196.62	1319.38	9856.94	2417.92
d8	0.18	21	5	27.31	1.78	0	0	-3728.39	135.97	573.51	93.97	-7807.68	1052.99	10489.6	1610.15
d8	0.18	26	5	24.71	11.95	0	0	-3742.38	588.95	632.12	240.66	-8739.38	4438	10862.4	3940.73
d8	0.3	2	2	15.2	1.92	0	0	-5343.71	464.52	1093.38	24.2	-5169.58	3247.67	5474.58	3230.06
d8	0.3	5	3	6.35	6.78	0	0	-4841.55	1470.71	839.45	44.81	-6392.2	357.15	10470.9	260.61
d8	0.3	7	3	42.38	4	0	0	-4450.98	912.87	549.97	34.19	-4131.67	829.89	5056.12	1148.71
e8	0.3	1	1	1.42	0	0	0	-5834.12	0	584.17	0	-12003.1	0	31998.7	0
f4	0.3	1	2	6.11	2.34	0	0	-9796.08	1147.21	1269.83	55.56	-5928.6	2363.82	6764.29	2370.22
f5	0.3	1	6	30.22	5.12	0	0	-5020.14	902.77	794.7	97.63	-4640.5	2500.82	5788.6	2230.94
f6	0.18	1	3	26.3	29.78	0	0	-5280.79	771.06	871.89	219.92	-3961.42	1240.32	9105.87	4375.18
f6	0.18	3	2	8.58	7.05	0	0	-6353.62	582.14	789.57	12.77	-7833.95	994.51	17131.8	4060.6
f6	0.18	4	1	108.98	0	0	0	-1411.96	0	93.11	0	-973.1	0	1182.99	0
f6	0.18	8	3	71.67	7.69	0	0	-1425.22	40.15	124.44	4.28	-3394.21	584.85	3668.47	1034.86
f6	0.3	2	4	34.81	5.09	0	0	-2698.15	220.15	617.11	81.77	-3962.4	1670.6	7149.23	727.7
f6	0.3	8	2	55.45	10.38	0	0	-2524.62	334.06	750.27	188.49	-3948.18	1186.05	4170.15	1639.34
f6	0.3	9	7	21.71	13.77	7.76	12.28	-4684.92	1354.09	1095.3	96.13	-7393.13	1713.98	13967.7	1354.9
f6	0.3	20	7	46.67	21.21	0	0	-3843.9	1978.31	533.59	159.04	-3823.63	1510.19	5737.64	2445.56
f7	0.18	1	3	4.92	5.01	0	0	-5973.01	1030.82	998.83	132.19	-6424.77	719.91	13371.9	1116.27
f7	0.18	4	2	31.41	0.24	0	0	-2249.82	54.17	158.32	8.71	-2972.93	33.48	6843.58	46.66
f7	0.18	6	3	17.66	21.64	13.06	18.46	-5138.73	1909.39	1092.58	293.78	-4442.81	1954.53	5126.48	1358.04
f7	0.3	1	1	0.07	0	0	0	-5712.93	0	778.51	0	-10131.3	0	16863.9	0
g1	0.18	1	3	27.15	4.57	0	0	-7586.8	66.99	677.74	35.55	-7271.08	812.81	14550.7	540.35
g4	0.3	1	1	0	0	89.65	0	-14168.1	0	1978.56	0	-8258.79	0	9997.21	0
g5	0.18	1	1	14.6	0	0	0	-3843.07	0	792.57	0	-3878.87	0	3418.15	0
g5	0.3	1	2	39.84	34.3	0	0	-3632.71	1977.78	704.53	394.38	-3471.09	267.14	7127.72	2677.78
g6	0.18	1	2	60.38	41.14	0	0	-3995.95	2322.74	539.42	316.43	-4800.76	3415.03	7854.04	6599.13
g6	0.3	1	4	36.92	12.33	0	0	-3324.88	667.92	669.31	327.35	-4996.81	1899.48	7655.84	2516.99
g7	0.18	1	1	37.58	0	0	0	-1736.8	0	486.03	0	-2954.02	0	5684.16	0

## Sheet: ASPmC.pH3.9331
Chess Square	Parse	Cluster ID	Total Count	Sidechain SASA	stdev SASA	Sidechain LASA	stdev LASA	Sum Hydro(-)	stdev Hydro(-)	Sum Hydro(+)	stdev Hydro(+)	Sum Polar(-)	stdev Polar(-)	Sum Polar(+)	stdev Polar(+)
a1	0.06	1	2	33.83	19.1	0	0	-4352.55	1426.39	861.83	5.71	-7520.7	3260.85	12880.1	9167.07
a1	0.06	5	3	21.29	18.46	0	0	-8471.95	3680.72	867.71	414.54	-7628.75	2601.21	21046.6	10104.1
a1	0.18	1	2	44.92	4.25	0	0	-5192.01	1025.83	525.93	61.03	-7692.78	2713.84	11551.5	4432.47
a7	0.18	1	4	0	0	0	0	-11862.1	1022.88	1590.06	72.03	-11227.3	290.93	36014.9	1067.75
a8	0.18	1	1	10.31	0	0	0	-16490.4	0	1514.52	0	-5637.51	0	24613.3	0
b1	0.06	2	4	39.94	6.15	0	0	-2773.67	491.75	785.01	201.33	-4157.42	1213.93	5197.91	2020.98
b1	0.06	9	5	12.7	7.01	0	0	-13187.8	2428.82	1001.76	242.73	-10401.8	4176.01	24220.2	8777.1
b1	0.06	10	3	48.78	0.35	0	0	-7617.57	2881.57	432.2	87.18	-8260.6	2649.5	22296	4646.96
b1	0.06	15	7	11.59	9.42	0	0	-11719.7	3430.34	943.24	357.17	-10861.6	760.78	29845.7	6619.35
b1	0.18	1	3	31.06	4.99	0	0	-4766.71	599.86	533.26	179.5	-5940.67	1259.28	17463.7	5518.15
b1	0.3	1	4	35.6	18.51	0	0	-5246.29	3099.49	770.28	360.35	-9233.08	2084.73	11444.7	6030.37
b4	0.18	1	8	17.3	23.61	0	0	-5357.62	1557.15	1043.56	494.54	-4681.35	1289.82	6913.73	1937.25
b4	0.3	1	4	3.76	3.76	0	0	-11036.2	5090.03	1441.52	197.45	-10440.9	3656.36	10870.6	6768.94
b4	0.3	3	2	18.76	8.36	0	0	-7889.79	40.65	813.08	173.18	-10038	881.81	23343.8	49.08
b4	0.3	9	4	2.99	0.93	0	0	-16255.2	1361.75	1453.25	274.35	-12797	831.99	19181.5	1104.4
b4	0.3	13	3	49.16	11.36	0	0	-4959.88	2389.42	577.44	249.62	-5345.35	2183.98	8201.6	5523.47
b5	0.06	1	1	16.96	0	0	0	-8299.06	0	1328.9	0	-5614.63	0	6624.58	0
b5	0.18	1	1	10.07	0	0	0	-8449.35	0	1787.35	0	-4280.71	0	7722.4	0
b5	0.3	1	2	61.86	4.32	0	0	-4305.92	1119.81	783.21	105.42	-4631.55	320.01	2855.62	722.57
b5	0.3	5	4	25.63	17.25	0	0	-5939.29	1417.04	1011.98	245.71	-7165.01	1666.99	16602.8	5007.23
b6	0.06	1	4	56.65	31.01	0	0	-3384.29	3187.86	583.68	95.73	-3434.98	3349.87	8619.98	11630.9
b6	0.06	5	1	35.45	0	0	0	-4103.06	0	1029.39	0	-6093.21	0	22192.4	0
b6	0.18	1	4	33.6	11.18	0	0	-3330.71	1580.39	551.5	90.14	-3315.09	802.56	4262.42	1020.26
b6	0.3	1	2	17.99	1.98	0	0	-7484.21	582.3	1019.78	22.28	-7828.01	163.8	7439.55	601.24
b7	0.06	1	1	29.81	0	0	0	-3310.69	0	662.78	0	-5324.89	0	9747.21	0
b7	0.18	8	10	22.41	17.78	0	0	-8036.05	2030.46	1090.31	509.71	-7719.07	1385.16	19892.6	6402.8
b7	0.18	11	6	49.99	16.97	0	0	-4896.57	2666.22	482.82	107.1	-4492.95	2052.93	8684.07	6223.38
b7	0.18	18	3	60.29	4.66	0	0	-3072.51	767.06	520.76	64.3	-3179.3	1099.73	4053.31	1710.56
b7	0.18	24	7	4.09	3.66	0	0	-12317.6	1335.75	1341.02	220.79	-9960.1	1271.39	28717.2	6258.94
b7	0.18	29	1	75.35	0	0	0	-2963.09	0	366.63	0	-5768.3	0	4269.77	0
b7	0.18	32	3	25.68	11.68	0	0	-4691.2	711.65	783.99	104.79	-5188.34	1226.65	8343.01	2111.02
b7	0.18	33	5	42.78	18.64	0	0	-4499.51	1047.1	922.25	374.04	-4002.24	1036.99	8241.06	3414.67
b7	0.3	3	1	42.52	0	0	0	-4347.77	0	227.6	0	-6801.68	0	17241.3	0
b7	0.3	4	4	22.56	15.43	0	0	-6858.47	2796.56	1065.95	479.83	-9459.36	5542.56	14394.6	9922.24
b8	0.06	2	2	12.15	9.78	0	0	-7166.54	1309.96	678.84	72.15	-10638.1	1521.41	23584.5	3137.54
b8	0.06	4	4	30.05	17.87	0	0	-4959.02	2180.24	793.61	207.08	-7953.73	3745.76	13770.7	9515.57
b8	0.18	4	5	28.12	12.23	0	0	-5392.26	1573.79	584.4	42.26	-12405	3860.7	18238.5	5446.22
b8	0.18	9	4	34.82	3.51	0	0	-4546.2	794.39	579.11	30.73	-8992.22	1803.99	7654.89	3941.28
b8	0.18	14	16	48.89	18.7	0	0	-4393.05	1808.69	583.53	198.48	-4548.65	2021.13	10175.4	6560.4
b8	0.18	18	8	22.29	13.89	9.02	23.88	-6702.08	2378.44	722.54	269.78	-8544.17	2645.34	19400.5	6659.42
b8	0.18	35	3	21.91	22.29	0	0	-5527.76	2264.77	777.74	250.41	-9109.18	5298.55	17473.1	17405.6
b8	0.3	7	7	9.15	4.03	0	0	-9127.96	1936.13	1407.15	286.91	-11709.9	2520.07	21982.9	4505.3
b8	0.3	13	3	14.12	1.53	0	0	-9924.41	2150.78	789.57	176.67	-14937.5	3920.42	26988.5	588.86
b8	0.3	15	2	2.7	1.33	0	0	-7211.21	1255.12	978.07	60.69	-13767.8	5387.03	17940	7542.99
b8	0.3	16	2	24.5	4.69	0	0	-3673.48	38.46	836.72	206.82	-9861.34	2962.36	9511.03	3247.99
b8	0.3	25	6	28.74	9.51	0	0	-7760.61	2234.47	753.13	148.61	-9362.27	1758.51	17169.7	6393.91
b8	0.3	26	3	12.48	9.72	0	0	-6864.25	1139.74	685.35	135.58	-11534.8	1750.03	14951.9	5317.12
b8	0.3	29	6	46.24	14.27	0	0	-4077.93	1522.52	426.76	113.67	-7169.82	2264.73	9803.37	5235.6
c1	0.06	1	8	17.99	14.35	0	0	-8830.21	2294.95	811.6	274.53	-9937.09	3097.87	25635.4	9863.92
c1	0.06	5	1	0	0	66.24	0	-24677.8	0	2176.52	0	-7104.4	0	28532.9	0
c1	0.18	1	6	11.61	7.89	6.05	13.52	-9921.31	3488.01	1471.31	622.2	-6731.26	2047.2	15580.9	6473.57
c4	0.06	8	10	11.85	7.88	0	0	-10231.5	3696.81	1171.76	338.67	-10115	6917	16741.2	5657.79
c4	0.06	11	1	69.55	0	0	0	-4603.48	0	322.01	0	-3922.44	0	7978.18	0
c4	0.06	14	2	24.01	6.29	0	0	-10586.5	1380	938.64	359.55	-5384.51	220.05	20879	516.37
c4	0.06	16	3	13.63	10.12	3.27	4.62	-10321.4	2717.44	1748.3	369.59	-8498.83	3393.51	19892.8	2567.74
c4	0.06	17	2	12.3	8.26	0	0	-11502.9	1571.1	942.82	28.85	-13596.5	1337.58	25472	8023.29
c4	0.18	1	2	5.65	2.38	0	0	-12972.5	105.63	1532.39	45.62	-5679.28	971.32	7871.88	6.33
c4	0.18	3	3	7.86	1	0	0	-6224.44	2825.93	1160.34	244.27	-6736.48	1828.9	14734.9	10606.1
c4	0.18	7	5	59.66	24.18	0	0	-3483	876.12	454.18	161.1	-5446.53	4728.27	6504.39	5388.79
c4	0.18	10	6	5.9	6.03	2	4.48	-10016.2	3271.96	1296.41	395.16	-6810.62	1889.86	13928	10702
c4	0.18	16	7	13.65	4.58	0	0	-7585.65	2308.6	1281.25	192.03	-6224.01	2064.27	10448.5	7031.34
c4	0.18	23	3	12.15	4.57	0	0	-5885.76	1282.71	979.32	191.44	-6875.61	2417.58	14656.3	10824.2
c4	0.18	28	4	11.53	4.63	0	0	-9295.16	3837.91	1125.66	201.41	-4451.81	1828.3	9604.29	8638.72
c4	0.3	3	22	18.64	15.03	3.21	10.17	-6368.3	1795.57	1247.8	264.41	-8232.42	3019.51	12595	6506.52
c4	0.3	13	11	35.08	14.05	5.98	18.9	-4290.31	792.96	486.24	152.41	-8984.48	4235.85	12207.6	5652.7
c4	0.3	46	14	23.68	12.75	0	0	-8758.09	3441.84	865.68	197.36	-10281.3	4310.33	15681.2	8431.12
c4	0.3	47	4	55.45	22.41	0	0	-2761.81	506.3	378.17	117.72	-5279.72	1457.45	6856.77	2958.76
c4	0.3	49	5	48.52	18.77	0	0	-5126.92	1464.81	559.49	73.6	-8089.71	3707.36	12313.7	9227.03
c4	0.3	50	5	4.03	4.51	2.35	4.71	-10819.9	1967.96	1445.31	350.51	-10690.4	4362.46	13118	4560.15
c4	0.3	60	14	26.48	12.86	0	0	-5348.93	1759.27	748.38	148.27	-9580.35	4138.21	16259.7	9676.59
c4	0.3	78	4	4.54	7.85	26.39	26.41	-15433.7	1490.72	1708.84	440.01	-9890.65	2563.42	20829.6	5179.9
c4	0.3	80	12	31.47	14.53	0	0	-8182.66	3584.42	1196.71	239.77	-5065.61	1540.42	10638	5928.65
c4	0.3	108	18	5.58	9.15	0	0	-11952.1	2951.94	1377.32	327.55	-11588.1	3192.3	25269.2	8305.68
c5	0.06	1	7	59.13	23.32	0	0	-5259.03	1651.97	434.32	53.75	-4833.03	2539.18	16430.9	9975.16
c5	0.06	6	3	73.33	1.91	0	0	-3513.44	416.32	508.88	46.21	-7459.28	1464.39	11895.6	1248.88
c5	0.06	9	2	19.15	1.57	0	0	-5908.64	400.39	1054.94	107	-11654.2	897.3	26603	3352.55
c5	0.18	1	1	81.11	0	0	0	-1162.48	0	169.23	0	-2001.38	0	2424.22	0
c5	0.18	6	2	4.11	2.52	0	0	-9079.16	1027.14	752.34	224.82	-14075.9	32.86	31867.5	2203.97
c5	0.18	10	7	31.28	19.31	0	0	-5406.91	2730.58	857.39	157.92	-4419.1	1528.07	10657.6	9859.09
c5	0.3	8	5	40.97	17.41	0	0	-4205.94	1964.63	927.64	311.07	-3963.75	703.1	2914.95	508.59
c5	0.3	10	6	12.37	9.45	0	0	-8380.01	1976.36	1225.61	465.12	-9801.42	2697.94	20794.4	12251
c5	0.3	17	5	21.86	12.29	0	0	-6583.67	2066.67	891.23	209.17	-11532	6646.54	18881.2	10580.8
c5	0.3	20	5	51.93	37.81	10.04	20.08	-4021.95	1061.05	345.33	88.22	-9844.8	5109.18	15608.1	8127.04
c5	0.3	22	5	16.82	8.34	0	0	-6644.11	368.73	1448.9	343.06	-8281.34	2596.03	9878.31	4905.04
c5	0.3	26	4	29.58	14.75	0	0	-6996.14	4888.77	815.49	239.02	-7751.81	4042.34	9786.33	5900.75
c5	0.3	33	5	13.36	3.05	0	0	-5226.51	1328.51	973.51	38.51	-6618.13	1727.2	13540.3	7421.76
c5	0.3	38	3	35.45	7.61	0	0	-7549.17	2177.32	971.2	302.37	-6005.79	3637.77	14789.3	14773
c6	0.06	1	2	49.88	28.14	0	0	-3558.42	2360.32	662.41	470.33	-7550.03	4800.49	10989.4	8043.24
c6	0.18	1	2	44.67	19.77	0	0	-4599.15	630.11	371.59	91.61	-3332.39	664.76	15116.9	9879.43
c6	0.18	3	5	32.49	6.1	0	0	-2323.65	408.12	458.12	46.03	-2207.91	482.89	3855.17	774.16
c6	0.18	8	4	28.67	2.22	0	0	-3193.21	156.84	519.7	24.65	-2158.57	279.05	2993.96	285.95
c6	0.3	1	4	39.95	2.26	0	0	-4555.51	415.92	524.9	79.71	-14849.9	3574.91	17334.6	3782.2
c6	0.3	2	1	0	0	87.29	0	-3985.47	0	410.95	0	-9067.17	0	4982.27	0
c7	0.18	8	5	3.71	4.68	0	0	-14134.8	2197.38	1505.89	201.24	-8881.91	2516.59	32045.6	8592.46
c7	0.18	29	4	26.45	12.15	0	0	-7245.5	2915.55	891.98	280.82	-5336.96	2099.87	15652.5	12582.7
c7	0.18	34	16	14.74	10.87	0	0	-9304.07	3538.79	996.35	301.63	-9859.21	1513.98	30400.1	7743.38
c7	0.18	38	3	61.27	17.22	0	0	-3066.4	624.48	350.39	56.15	-5198.22	2155.66	7334.56	3842.5
c7	0.18	39	2	14.11	3.79	0	0	-7613.96	617.42	763.49	72.98	-13118.6	724.02	21681.2	7395.2
c7	0.18	44	16	28.94	19.84	6.46	17.13	-5765.28	1933.33	1184.48	336.67	-3991.48	866.96	7369.05	1150.67
c7	0.18	48	5	26.43	15.05	11.5	23	-6026.93	3449.7	744.74	290.93	-4752.41	846.57	23747	9352.27
c7	0.18	51	2	65.76	8.11	0	0	-6691.82	2569.19	543.57	1.81	-2920.59	486.27	20089.3	14253.7
c7	0.3	5	3	27.64	10.98	0	0	-5008.3	466.6	562.08	73.73	-7802.6	3744.26	16598.2	5474.5
c7	0.3	6	2	86.03	2.51	0	0	-2931.85	719.15	228.85	32.51	-5318.85	1734.98	4163.9	1444.91
c7	0.3	9	5	42.9	25.01	0	0	-3006.42	1497.3	632.45	90.28	-8104.88	623.4	3668.56	1956.06
c7	0.3	11	2	94.53	1.58	0	0	-2180.36	195.9	230.4	6.4	-5569.96	2089.18	1364.03	155.74
c8	0.06	1	3	32.4	21.24	0	0	-8279.07	5307.6	835.07	374.65	-6322.56	1871.24	12137	6767.19
c8	0.18	1	4	25.65	13.31	0	0	-4064.17	277.07	636.51	170.96	-8986.11	2130.93	11663.9	2500.69
c8	0.18	3	3	51.15	15.96	0	0	-3642.99	520.63	376.35	55.93	-6265.61	568.05	9743.23	2828.75
c8	0.18	9	6	12.96	4.05	0	0	-6020.18	846.78	527.3	24.98	-6852.07	621.07	37868.5	3416.8
c8	0.18	16	6	16.71	17.37	9.71	21.7	-4739.19	905.15	821.75	122.59	-4658.59	1738.89	9546.11	3665.48
c8	0.18	17	9	10.11	7.84	0	0	-9335.3	3629.44	1144.92	207.54	-5592.88	563.97	24020.8	7026.07
c8	0.18	25	1	57.96	0	0	0	-1693.38	0	163.29	0	-3013.96	0	3951.24	0
c8	0.18	37	9	6.52	6.94	0	0	-11520.5	4143.21	1268.93	370.17	-14028	3377.44	27164.7	8150.67
c8	0.18	46	10	21.92	6.32	0	0	-6564.04	2278.11	937.53	169.34	-5518.21	1007.01	16460.6	7381.49
c8	0.3	2	6	38.58	23.65	0	0	-6657.22	1943.5	734.94	133.17	-11600.9	5061.64	24150.9	7491.73
c8	0.3	7	5	59.77	5.33	0	0	-2526.34	841.77	606.88	129.14	-3385.57	326.15	7089.92	9758
c8	0.3	11	5	35.35	19.48	0	0	-5535.14	1468.9	716.33	214.31	-6839.27	3752.24	9274.15	6444.68
c8	0.3	22	8	41.57	21.19	0	0	-4493.61	2098.27	514.51	103.75	-6890.88	3264.4	11149	8024.55
c8	0.3	24	5	13.91	11.53	0	0	-9881.72	4069.58	1091.91	316.31	-9609.73	3673.76	24396	5769.97
c8	0.3	29	5	61.3	25.98	0	0	-2553.59	1067.87	300.89	128.16	-7250.85	3328.69	7217.42	6579.2
d1	0.06	1	1	42.32	0	0	0	-4239.18	0	437.38	0	-7452.47	0	29555.1	0
d1	0.3	1	1	43.44	0	0	0	-5006.73	0	770.19	0	-13498.6	0	10525.4	0
d3	0.18	1	3	16.98	2.67	0	0	-5216.12	25.33	595.81	27.22	-11348	238.16	27192	377.82
d3	0.3	1	2	1	1	22.67	22.67	-13400.7	1816.32	1901.73	678.84	-9352.07	2138.3	17049.1	8375.56
d4	0.06	2	11	22.67	5.67	0	0	-11572.6	1820.26	1149.45	197.69	-4752.85	889.65	14780.3	2340.38
d4	0.06	8	2	36.78	3.66	0	0	-6071.47	1944.57	820.49	71.42	-7237.39	2517.23	14546.9	9693.12
d4	0.06	9	2	11.59	6.96	0	0	-8946.16	1500.01	1434.77	146.88	-6693.58	3291.98	30202.8	2011.05
d4	0.06	12	2	49.42	11.58	0	0	-3673.14	319.28	340.84	73.93	-8168.22	1765.32	7540.51	1650.04
d4	0.06	13	6	11.95	3.09	0	0	-6985.98	735.3	742.38	155.91	-9039.86	1117.98	27828.1	7099.01
d4	0.06	27	3	9.32	7.98	0	0	-9343.64	2602.52	998.16	426.19	-10951.5	3906.73	23977.2	6395.45
d4	0.06	29	3	22.45	13.9	0	0	-7127.41	3049.61	831.45	144.81	-9843.27	2502.76	15102.7	9401.82
d4	0.18	31	16	7.27	7.96	2.97	11.51	-10033.6	2205.44	1310.13	293.96	-6336.3	2317.89	14381	11595.7
d4	0.18	38	12	11.22	7.23	1.46	4.85	-8285.07	2947.05	1242.88	345.85	-7038.97	4099.17	13919.9	11336
d4	0.18	47	11	11.2	9.65	0	0	-8586.56	2848.44	1183.66	226.15	-8937.84	1681.91	21815.8	10036.1
d4	0.18	56	12	7.95	8.48	0	0	-8396.99	2040.48	958.3	158.24	-7892.64	1757.12	27787.8	17013.4
d4	0.18	75	3	83.08	2.21	0	0	-2080.99	113.08	288.42	13.01	-2407.81	597.01	2022.1	240.52
d4	0.18	78	8	12.55	8.16	3.27	8.66	-6094.4	1669.43	802.51	95.36	-7251.91	2255.28	14765.9	12405.9
d4	0.18	85	15	23.87	17.66	3.31	8.47	-4527.83	1679.54	901.9	157.52	-5213.34	2676	6657.81	3854.47
d4	0.18	105	25	32.91	19	2.94	14.4	-4964.63	1863.39	614.88	222.21	-4754.51	2883.45	10702.7	8002.11
d4	0.18	113	11	16.77	10.3	0	0	-6531.99	1401.86	1047.74	361.32	-6948.6	1387.33	15919.1	4655.58
d4	0.3	23	28	10.1	12.52	0	0	-6968.34	1394.55	800.25	142.92	-13232	3834.11	23067.9	10202.6
d4	0.3	30	23	5.87	9.76	0	0	-8685.5	2056.87	1119.22	208.82	-15708.2	5642.65	28918	11796.7
d4	0.3	44	27	41.84	22.52	0	0	-4465.69	1628.3	481.19	89.95	-8225	4153.47	11133.7	8828.9
d4	0.3	87	29	15	9.95	3.31	10.93	-8857.62	3398.68	840.19	229.67	-10373.9	5422.37	14402.9	9381.03
d4	0.3	92	13	52.64	24.18	0	0	-4546.55	1740.07	333.63	84.73	-7322.29	4048.2	17434.5	9022.24
d4	0.3	97	19	40.68	20.44	0	0	-6252.03	2968.82	941.35	363.37	-3887.38	1870.36	4974.38	6279.41
d4	0.3	103	20	11.51	9.85	0	0	-9749.87	4142.21	1057.75	257.29	-12516.9	3994.36	23858.3	9785.29
d4	0.3	154	22	31.48	19.9	2.93	13.41	-5388.73	2459.44	971.61	241.31	-5683.34	2001.3	8486.72	6545.17
d4	0.3	205	32	6.9	10.57	0.06	0.35	-10076.5	2819.56	1462.01	283.47	-11191	4615.53	26093.5	8525.69
d4	0.3	209	21	9.08	10.74	5.06	12.58	-10542.1	4171.26	1540.44	385.71	-8993.62	4108.24	16753.8	10820.6
d5	0.06	1	2	18.22	18.22	8.64	8.64	-13108.9	7264.85	1669.58	320.8	-12463.4	9143.41	23818.8	20486.2
d5	0.18	1	2	21.39	2.29	0	0	-9067.1	57.01	1031.06	33.33	-3391.29	67.1	4777.1	181.32
d5	0.3	3	2	39.33	1.99	0	0	-3374.39	248.07	629.84	48.56	-2086.5	179.89	1926.84	342.56
d5	0.3	5	2	17.41	16.09	0	0	-7944.98	791.72	855.87	48.78	-11728.5	4006.28	22151.7	5130.97
d5	0.3	7	6	18.16	9.76	0	0	-7466.81	3369.72	635.97	202.55	-10831.8	4995.22	23408.8	8851.76
d5	0.3	10	1	110.3	0	0	0	-792.25	0	146.96	0	-691.94	0	396.06	0
d7	0.18	1	3	15.18	9.44	0	0	-12456.8	850.04	1323.26	163.55	-4539.77	849.09	29225.1	1640.05
d7	0.3	1	4	22.74	15.9	0	0	-6787.66	2547.54	885.18	315.79	-9457.79	6301.67	13529.4	12854.2
d8	0.06	1	8	38.83	13.34	0	0	-4213.87	622.39	541.99	229.12	-10103.5	2847.85	13564.7	696.14
d8	0.18	2	2	56.56	3.7	0	0	-5243.44	381.62	747.99	71.47	-2373.94	489.97	20708.2	2197.75
d8	0.18	5	2	45.33	2.75	0	0	-5111.07	719.88	770.49	129.17	-5784.57	1297.68	19439.4	13888.1
d8	0.18	7	4	18.05	9.42	0	0	-9958.72	1002.45	1271.81	306.75	-6303.16	3373.3	23386.3	9340.25
d8	0.18	9	4	21.25	11.04	0	0	-7693.71	1233.19	640.56	30.61	-11781.8	4065.39	33328	15452.9
d8	0.18	13	2	9	9	8.57	8.57	-5037.53	241.95	934.82	15.61	-8255.8	1041.95	8744.05	444.77
d8	0.3	1	6	33.36	10.42	0	0	-4589.88	790.58	626.61	146.02	-11847.5	2505.02	11899.1	1981.44
d8	0.3	2	2	60.99	16.5	0	0	-2104.82	670.93	168.49	32.85	-6373.48	574.98	9287.75	1082.04
d8	0.3	3	8	34.15	15.71	0	0	-6062.16	1981.2	1197.72	62.07	-7415.38	3912.69	12309.6	7947.79
d8	0.3	13	1	36.06	0	0	0	-9028.09	0	1210.88	0	-5232.78	0	10388	0
d8	0.3	15	2	21.98	1.39	0	0	-8767.87	2130.99	863.46	26.19	-6620.82	1211.56	9515.58	2281.69
e3	0.18	1	2	15.16	5.76	0	0	-8385.06	1153.22	1020.7	9.04	-7436.15	838.95	22165.9	11089.5
e3	0.3	1	1	0	0	9.89	0	-13216.5	0	1211.84	0	-6882.8	0	15295	0
f3	0.18	1	1	11.51	0	0	0	-9216.12	0	1015.82	0	-7276.56	0	30110.5	0
f3	0.3	1	1	27.78	0	0	0	-6264.57	0	782.9	0	-8491.96	0	14627.6	0
f4	0.3	1	1	58.02	0	0	0	-2471.7	0	783.59	0	-3158.58	0	3102.48	0
f6	0.18	1	3	45.96	1.58	0	0	-2491.2	51.77	173.07	14.23	-6721.07	208.43	14240.3	1220.43
f6	0.18	5	5	54.39	22.51	0	0	-3996.91	1370.63	616.57	179.21	-5043.78	2669.84	9244.61	8931.48
f6	0.3	1	4	26.36	18.06	0	0	-11980.2	4963.48	1036.95	368.79	-10029.6	2587.16	19406	5207.7
f6	0.3	8	6	29.86	11.9	0	0	-12168.6	2842.98	791.31	168.58	-8915.42	1603.81	26805.2	8668.29
f6	0.3	9	4	9.6	3.32	0	0	-10176.8	694.01	1095.78	228.59	-8205.93	1385.92	17226.5	5792.42
f6	0.3	14	1	45.46	0	0	0	-2284.86	0	127.57	0	-8804.62	0	11948.8	0
f6	0.3	15	1	65.98	0	0	0	-2499.92	0	402.39	0	-1348.19	0	3909.6	0
f7	0.18	1	2	36.35	25.19	0	0	-4037.15	944.9	778.15	160.49	-9464.93	3267.36	16743.7	10276.6
f7	0.18	4	4	27.53	3.09	0	0	-9902.94	1128.77	814.89	116.3	-6954.27	1002.9	6004.94	375.59
f7	0.3	1	1	83.98	0	0	0	-1835.23	0	488.25	0	-1900.23	0	1652.74	0
g1	0.3	1	2	28.31	0.57	0	0	-8814.3	78.35	1060.8	4.74	-4336.93	34.41	5076.25	51.64
g3	0.3	1	1	1.67	0	0	0	-10530	0	1339.99	0	-8273.19	0	27307.6	0
g5	0.3	1	2	70.64	0.33	0	0	-2673.19	375.46	396.07	50.43	-5140.93	674.64	4618.12	3241.67
g6	0.18	1	1	70.37	0	0	0	-3082.56	0	1050.75	0	-2516.08	0	4246.37	0

## Sheet: CYSmC.pH9.4506
Chess Square	Parse	Cluster ID	Total Count	Sidechain SASA	stdev SASA	Sidechain LASA	stdev LASA	Sum Hydro(-)	stdev Hydro(-)	Sum Hydro(+)	stdev Hydro(+)	Sum Polar(-)	stdev Polar(-)	Sum Polar(+)	stdev Polar(+)
a1	0.06	1	2	2.47	0.17	0	0	-1385.14	140.81	818.87	40.91	-1363.24	3.06	4570.59	234.05
a6	0.06	1	2	0	0	0	0	-1294.55	70.51	927.08	26.31	-2043.47	335.21	9574.68	479.32
b1	0.06	1	1	0	0	0	0	-2738.03	0	748.32	0	-3335.24	0	5814.2	0
b1	0.3	1	1	5.9	0	0	0	-901.4	0	497.36	0	-2824.84	0	5664.97	0
b3	0.18	1	1	0.58	0	0	0	-2478.19	0	398.82	0	-1286.97	0	1731.01	0
b4	0.3	1	3	3.39	3.54	0	0	-1795.67	167.53	769.87	88.23	-981.06	122.99	4140.49	752.43
b5	0.06	1	3	1.74	2.4	0	0	-2075.34	711.17	734.33	131.1	-1870.18	347.77	4035	317.85
b5	0.3	1	5	0.1	0.19	0	0	-3745.8	1191.73	555.86	128.97	-759.24	79.77	4021.68	302.66
b8	0.18	1	1	10.08	0	0	0	-966.41	0	387.85	0	-2601.11	0	4350.1	0
b8	0.3	1	3	0.18	0.11	0	0	-2634.78	38.66	930.7	39.02	-1254.28	29.34	6365.15	359.02
c1	0.06	1	2	0.11	0.03	0	0	-2092.12	97.95	537.66	1.26	-3339.32	226.11	2685.6	2.68
c3	0.3	1	1	0	0	5.82	0	-1428.39	0	668.07	0	-1115.89	0	1921.32	0
c4	0.06	1	7	19.11	15.48	0	0	-1584.95	1312.41	551.37	336.49	-1888.04	246.88	5085.25	1470.62
c4	0.18	2	5	4.66	5.62	2.95	5.9	-2584.41	438.48	706.18	65.27	-1507.69	480	4019.26	1313.5
c4	0.18	5	2	0	0	5.79	5.79	-2000.88	622.26	557.35	115.73	-816.92	125.55	2000.63	372.07
c4	0.3	5	10	2.24	5.29	0.54	1.62	-2202.87	601.54	802.44	148.68	-1172.96	435.29	4648.85	1892.89
c4	0.3	9	4	4.65	4.06	0	0	-1284.49	622.87	671.8	168.03	-1512.45	285.53	5238.8	1093.99
c4	0.3	14	2	5.68	3.33	0	0	-1215.52	20.54	543.22	60.61	-2217.15	977.03	10604.8	7327.14
c4	0.3	16	3	13.05	5.89	0	0	-1241.15	733.72	376.82	99.98	-2507	667.55	6800.7	1699.39
c4	0.3	17	3	30.62	22.06	0	0	-2809.68	656.32	271.91	73.16	-1229	316.31	5465.58	317.47
c4	0.3	24	6	14.52	18.11	0	0	-1707.28	410.11	650.42	187.47	-1076.06	330.58	4351.18	745.82
c5	0.06	1	3	0.52	0.74	0	0	-2745.06	1121.89	681.63	62.1	-1854.84	740.74	3822.81	854.79
c5	0.18	1	1	0.05	0	0	0	-1937.4	0	474.31	0	-356.57	0	1358.79	0
c5	0.3	3	5	2.67	5.01	14.67	29.34	-2077.2	638.83	667.9	201.35	-1025.22	413.34	4411.16	2204.95
c5	0.3	5	8	15.55	9.77	0	0	-1505.83	190.77	476.93	71.85	-1097.13	116.01	4686.85	245.2
c5	0.3	11	5	29.52	21.98	0	0	-3005.2	827.35	287.92	192.53	-798.45	148.35	4040.14	796.46
c5	0.3	13	9	3.44	2.57	0	0	-1626.79	462.83	651.42	102.76	-1443.94	332	4830.58	1033.08
c5	0.3	22	3	9.85	9.11	0	0	-1089.3	451.76	471.79	2.27	-886.58	245.56	2715.8	806.79
c5	0.3	28	1	78.58	0	0	0	-83.54	0	160.8	0	-154.31	0	260.64	0
c6	0.3	1	2	26.59	21.12	0	0	-2512.6	162.02	403.12	272.05	-736.12	74.73	4169.97	668.59
c8	0.3	1	2	3.42	3.42	0	0	-2594.52	1711.9	572.13	166.92	-1683.3	129.14	4637.06	3358.06
d4	0.06	1	1	0	0	0	0	-1727.32	0	728.7	0	-2399.68	0	8618.17	0
d4	0.18	1	2	2.04	2.03	0	0	-1217.49	591.36	706.33	21.95	-2420.94	181.8	3038.61	1323.38
d4	0.18	2	2	1.83	1.83	5.86	5.86	-2684.65	52.96	522.87	57.44	-1110.44	243.37	3613.23	316.72
d4	0.18	5	5	6.08	5.43	0	0	-828.2	200.34	345.12	130.84	-1865.49	826.36	2355.57	1227.43
d4	0.3	27	3	7.1	5.33	0	0	-2307.04	122.2	445.37	47.41	-2255.26	765.89	6202.93	709.75
d4	0.3	32	30	9.4	11.88	0	0	-2128.53	1243.14	647.23	183.24	-1363.19	426.88	5234.12	1179.17
d4	0.3	41	6	27.72	23.87	0	0	-1223.58	717.9	214.11	87.58	-1402.98	596.53	7554.83	5265.36
d4	0.3	45	12	2.47	3.11	0	0	-1589.97	486.11	655.27	62.39	-1383.18	368.45	5162.99	1199.17
d4	0.3	47	8	6.66	5.07	0	0	-2529.07	646.06	587.34	127.79	-1149.29	128.15	5607.1	589.05
d4	0.3	62	7	13.45	10.25	3.01	7.37	-834.06	600.26	496.56	79.7	-848.15	285.89	3600.12	1457.91
d5	0.06	1	1	1.34	0	0	0	-3835.42	0	759.68	0	-1967.98	0	2939.61	0
d5	0.3	1	5	7.07	8.58	0	0	-1773.98	748.4	654.63	137.55	-1342.4	239.37	6039.95	80.84
d8	0.06	1	2	1.71	0.06	0	0	-480.29	95.71	848.53	34.01	-2257.5	32.46	5086.54	77.02
f6	0.3	1	4	14.18	0.65	0	0	-2052.27	55.26	340.29	3.64	-1168.87	18.25	5561.05	129.73

## Sheet: CYXmC
Chess Square	Parse	Cluster ID	Total Count	Sidechain SASA	stdev SASA	Sidechain LASA	stdev LASA	Sum Hydro(-)	stdev Hydro(-)	Sum Hydro(+)	stdev Hydro(+)	Sum Polar(-)	stdev Polar(-)	Sum Polar(+)	stdev Polar(+)

## Sheet: GLNmC
Chess Square	Parse	Cluster ID	Total Count	Sidechain SASA	stdev SASA	Sidechain LASA	stdev LASA	Sum Hydro(-)	stdev Hydro(-)	Sum Hydro(+)	stdev Hydro(+)	Sum Polar(-)	stdev Polar(-)	Sum Polar(+)	stdev Polar(+)
a8	.060.060	1	1	31.19	0	0	0	-8626.74	0	1334.12	0	-3247.61	0	6680.53	0
a8	.180.180	1	4	34.86	20.14	18.1	31.35	-6841.29	4626.3	1446.79	435.95	-3049.66	784.31	3623.72	2106.56
b1	.060.180	1	3	14.71	10.73	0	0	-10189.3	1431.69	2086.13	387.11	-6328.5	2639.07	12251.9	4055.85
b1	.300.060	1	3	72.58	0.65	0	0	-2112.73	96.09	722.8	49.59	-5153.02	428.18	3289.04	189.82
b1	.300.300	1	1	2.84	0	0	0	-5443.72	0	1462.3	0	-4468.49	0	7627.04	0
b4	.060.180	1	3	38.76	1.11	0	0	-4413.06	65.52	928.83	19.37	-4904.2	344.56	6244.83	66.88
b4	.180.060	1	1	9.09	0	0	0	-5527.64	0	1199.97	0	-7592.62	0	3006.05	0
b4	.180.180	1	2	43.34	0.01	0	0	-3528.21	137.19	1247.34	30.39	-3176.81	2.45	7589.44	77.96
b4	.300.060	1	2	43.12	0.33	0	0	-3502.51	1026.99	1704.42	363.01	-4159.25	539.68	5752.5	1303.9
b4	.300.180	1	1	23.55	0	0	0	-9460.78	0	2004.57	0	-6444.37	0	9801.33	0
b4	.300.300	1	2	52.58	3.24	0	0	-2469.2	136.15	1585.19	79.89	-2248.08	259.29	4029.48	1114.1
b4	.300.300	5	3	9.78	9.26	4.38	6.19	-5960.34	146	2106.2	93.07	-5521.68	804.71	9677.23	3700.59
b4	.300.300	6	2	45.12	2.04	0	0	-3862.14	306.53	1592.69	133.31	-4456.27	790.5	4775.9	597.12
b5	.180.180	1	1	12.77	0	0	0	-8330.39	0	1143.57	0	-6732.22	0	9942.36	0
b5	.180.300	1	1	40.22	0	0	0	-4389.49	0	1027.69	0	-4956.87	0	3891.4	0
b5	.300.180	1	5	61.69	41.82	0	0	-3399.44	2815.99	1123.8	567.56	-4074.08	3321.78	6121.94	4777.96
b5	.300.300	1	3	31.84	24.34	0	0	-7272.51	2319.41	1648.88	344.41	-3994.47	1549.89	8073.68	3577.24
b6	.060.180	1	2	20.37	12.29	0	0	-7148.65	1720.65	1609.39	557.41	-5167.7	1607.77	5977.61	361.35
b7	.060.060	1	1	0.13	0	0	0	-6698.58	0	1809.59	0	-8660.41	0	11076.5	0
b7	.180.060	1	2	32.05	0.79	0	0	-7560.03	110.73	2948.5	94.53	-4469.62	236.79	5998.38	355.48
b7	.180.180	1	1	20.38	0	0	0	-9348.88	0	1467.86	0	-3640.35	0	7203.38	0
b7	.300.180	1	2	74.79	37.08	0	0	-3363.02	136.04	632.35	146.13	-7834.85	4171.15	9556.71	3844.95
b7	.300.300	1	6	7.34	15.96	0	0	-10566.5	2982.86	2421.17	60.81	-5611.24	552.41	12011.9	1409.73
b7	.300.300	6	1	23.06	0	0	0	-9634.86	0	1364.75	0	-5600.86	0	13580.1	0
b8	.060.180	1	8	38.73	31.77	0	0	-6101.59	2891.37	1301.79	681.64	-5145.34	3982.8	7024.99	4932.4
b8	.060.300	1	1	0.46	0	0	0	-6116.8	0	1508.92	0	-7585.46	0	17674.4	0
b8	.180.060	1	4	31.41	11.98	0	0	-5370.92	1001.82	1849.08	268.18	-3730.21	2154.06	6667.69	1891.95
b8	.180.180	1	3	54	2.21	0	0	-3948.11	25.25	1137.94	48.96	-2432.51	448.24	6512.61	793.31
b8	.180.180	5	2	46.6	3.05	0	0	-3694.53	130.34	1017.44	45.86	-2873.11	242.2	3297.86	497.86
b8	.180.180	8	4	42.75	25.13	0	0	-4836.85	1052.82	1681.42	333.96	-2037.44	942.49	2636.12	1525.52
b8	.180.180	13	3	23.11	14.44	0	0	-4868.23	1088.99	1259.01	63.04	-5234.13	1401.61	9277.6	6588.7
b8	.180.180	15	3	20.43	10.65	0	0	-7712.45	2034.68	1582.11	479.96	-5194.79	614.3	17770.7	3478.45
b8	.180.180	18	4	47.65	26.27	0	0	-5048.24	2569.04	1006.07	283.94	-2986.24	668.55	6271.33	1439.4
b8	.300.180	2	5	23.65	8.95	0	0	-6914.73	1007.96	2293.65	320.03	-3331.38	1616.02	8905.41	7761.74
b8	.300.180	9	9	41.97	21.31	0	0	-3341.22	594.88	1242.77	284.91	-3438.25	1823.1	6600.73	4065.91
b8	.300.180	15	3	84.78	9.71	0	0	-2914.5	178.07	601.67	84.63	-5284.66	1999.24	6005.31	853.83
b8	.300.180	23	8	23.45	23.03	0.7	1.85	-5950.05	1195.14	1209.26	238.81	-5944	2355.65	9420.85	3803.48
b8	.300.300	1	3	54.4	27.99	0	0	-4370.61	1233.79	973.39	387.65	-3741.06	277.17	7937.79	1821.23
c1	.060.300	1	1	30.66	0	0	0	-6983.15	0	1189.99	0	-13076.2	0	15298.7	0
c1	.180.180	1	1	7.32	0	0	0	-7291.14	0	1520.79	0	-5801.3	0	15206.5	0
c1	.300.180	1	1	16.99	0	0	0	-5861.09	0	699.75	0	-8054.63	0	10150.9	0
c1	.300.300	1	3	13.36	5.87	0	0	-5397.44	773.17	1625.58	178.4	-4993.63	1040.39	9832.01	2661.67
c3	.180.300	1	1	18.27	0	0	0	-6455.26	0	2212.82	0	-2154.03	0	3231.81	0
c4	.060.060	1	1	41.1	0	0	0	-3076.31	0	439.1	0	-6597.08	0	8743.75	0
c4	.060.180	1	4	11.93	2.95	0	0	-7804.29	1618.22	1908	512.64	-9454.38	4379.6	10101.8	4820.79
c4	.060.180	3	3	66.86	17.54	0	0	-3376.7	1014.05	689.18	71.54	-2444.88	1410.45	4023.14	1815.32
c4	.060.180	5	3	65.1	9.68	0	0	-4687.31	346.02	1195.61	157.19	-2871.92	1427.05	3996.08	2603.65
c4	.060.300	1	1	0.1	0	0	0	-5900.22	0	2041.66	0	-6695.49	0	11268	0
c4	.180.060	6	2	0.24	0.14	0	0	-8889.82	828.63	1488.74	100.71	-7377.36	291.9	11202.2	655.99
c4	.180.060	9	4	40.82	38.29	0	0	-4012.09	1600.14	1436.34	712.07	-3564.81	1106.51	4354.03	960.77
c4	.180.060	10	9	23.47	10.91	0	0	-5747.57	1248.09	1872.18	432.82	-4981.38	2151.22	6305.89	3203.43
c4	.180.060	11	2	13.48	3.19	0	0	-6728.96	361.35	1569.3	92.79	-1853.72	163.98	1475.77	10.95
c4	.180.060	15	2	18.81	1.19	0	0	-4176.58	294.84	871.33	16.55	-5297.75	166.11	8854.18	401.38
c4	.180.060	17	1	60.41	0	0	0	-4554.31	0	574.11	0	-5646.4	0	17442.2	0
c4	.180.180	6	15	8.03	6.08	0	0	-5760.03	1536.81	1514.04	284.71	-7198.24	3169.04	10364.9	3543.04
c4	.180.180	13	8	20.09	17.68	0	0	-7947.07	2721.09	1911.91	408.58	-5053.89	3223.34	6903.81	5051.72
c4	.180.180	20	6	25.82	14.27	0	0	-6123.58	2526.1	1879.1	665.06	-4001.79	2026.03	7873.31	5530.61
c4	.180.180	30	5	28.99	20.15	0	0	-5109.28	1954.27	1002.45	144.06	-7300.99	3423.62	7620.23	3256.88
c4	.180.180	32	3	85.15	16.05	0	0	-2546.77	976.01	703.66	126.46	-1833.89	808.26	2168.26	1903.5
c4	.180.180	41	4	11.04	8.1	0	0	-8039.87	910.9	1530.33	419.48	-6284.11	906.25	11900.3	3294.17
c4	.180.300	4	2	14.95	6.11	0	0	-8389.34	2375.32	1889.1	96.3	-3895.01	1763.16	6432.98	4445.89
c4	.180.300	5	5	14.03	7.14	0	0	-5958.12	954.49	1469.51	443	-6625.32	1726.12	12085	4555.85
c4	.300.060	1	3	43.22	6.38	0	0	-4453.66	659.13	1125.35	267.55	-2525.01	178.58	3904.85	1673.25
c4	.300.060	2	2	25.42	0.77	0	0	-6278.31	46.58	2284.54	22.09	-2532.12	168.38	4019.95	621.22
c4	.300.060	4	4	17.87	10.35	14.23	24.65	-10270.4	1139.65	1947.1	512.45	-7502.84	331.59	10180.2	1561.85
c4	.300.060	12	3	26.53	31.18	0	0	-6093.21	1890.57	1722.74	585.63	-5752.72	606.61	4560.2	2128.88
c4	.300.180	8	8	25.43	18.93	4.73	10.92	-4371.7	952.97	538.18	40.82	-8740.18	1583.36	11847.5	1064.96
c4	.300.180	13	4	85.93	3.38	0	0	-4440.65	1440.6	1086.35	361.83	-2613.18	396.64	3446.85	1252.8
c4	.300.180	22	14	11.97	10.88	1.58	5.7	-7255.04	2039.88	1911.61	345.95	-4435.74	1657.31	7629.7	2549.82
c4	.300.180	33	10	28.87	18.02	0	0	-6486.34	2352.23	1315.86	282.91	-5241.96	2687.26	6118.82	3025.89
c4	.300.180	34	8	42.09	23.09	0	0	-5268.21	1316.01	1201.13	377.01	-3749.53	1212.07	6202.74	2445.46
c4	.300.180	42	3	28.19	4.9	0	0	-7452.71	1041.6	2036.63	562.74	-2665.62	182.07	7855.59	3060.71
c4	.300.180	48	9	0	0	0	0	-5582.79	553.97	835.21	66.6	-6799.52	1126.99	6764.34	644.74
c4	.300.300	1	12	12.46	18.31	6.9	19.77	-7162.41	1842.45	1992.87	487.8	-4752.85	1958.08	6401.54	2409.52
c4	.300.300	30	10	4.7	6.58	2.49	5.33	-6217.62	1493	1729.87	293.03	-6824.69	1958.29	9628.92	3268.34
c4	.300.300	34	5	40.34	36.44	0	0	-7795.07	2668.93	1172.57	509.93	-5929.01	2423.13	7557.59	3708.52
c4	.300.300	44	9	16.03	11.11	0	0	-5405.69	1535.08	1995.27	442.93	-5050.23	1550.86	6096.29	2516.53
c4	.300.300	45	6	8.56	7.26	0	0	-9484.28	1811.73	2174.11	530.05	-4757.16	1370.67	8414.5	4903.67
c4	.300.300	51	11	64.39	35.58	0	0	-3826.17	1416.7	819.45	233.24	-2600.23	1381.77	4273.96	2261.86
c5	.060.180	1	2	18.8	18.79	0	0	-8867.03	2040.3	1613.15	695.53	-5941.03	557.16	12219.4	4302.12
c5	.060.180	4	2	27.9	1.19	0	0	-7540.35	777.44	1564.28	232.67	-4493.93	863.82	4260.83	106.77
c5	.060.180	6	5	17.87	11.69	0	0	-5620	1472.2	1496.82	374.57	-3868.13	772.59	6795.9	2260.25
c5	.060.300	1	5	26.22	13.47	0	0	-6208.86	2383.06	1858.01	833.1	-4736.88	1288.64	7584.11	4135.12
c5	.180.060	1	1	50.86	0	0	0	-6232.74	0	877.42	0	-2347.44	0	6845.01	0
c5	.180.180	1	2	78.57	0.6	0	0	-2190.12	36.05	498.26	12.4	-2644.03	78.88	2845.06	19.69
c5	.180.180	7	6	14.5	19.66	18.2	40.7	-9014.39	4192.68	2466.03	798.09	-4421.54	1247.63	6283.37	522.32
c5	.300.060	1	5	15.32	12.73	0	0	-6903.85	1583.82	1591.26	532.8	-5157.49	1928.91	8642.57	2655.96
c5	.300.180	1	4	1.35	2.06	30.49	28.04	-8384.13	4116.35	1268.36	310.8	-7102.11	1418.53	6948.03	1097.88
c5	.300.180	5	8	10	11.78	0	0	-6576.84	1283.52	1363.74	289.02	-5588.65	902.17	9158.71	761.19
c5	.300.180	15	7	32.24	17.25	0	0	-5338.33	1412.65	1214.71	147.68	-5305.37	2531.63	7424.12	1998.13
c5	.300.180	17	2	10.41	5.32	0	0	-6092.66	728.89	1327.55	55.89	-5267.72	998.89	7274.75	439.41
c5	.300.180	26	5	40.37	5.52	0	0	-4377.08	1164.1	1055.79	235.59	-4797.4	757.63	6579.5	2057.9
c5	.300.300	2	2	63.99	30.64	0	0	-3712.92	1068.51	469.95	17.68	-6110.07	5012.26	6625.29	4327.46
c5	.300.300	3	2	90.85	20.92	0	0	-1848.76	634.6	335.34	26.32	-3380.01	1849.72	5424.27	3437.19
c5	.300.300	6	5	21.51	6.82	0	0	-5857.14	1103.74	1299.53	211.66	-5353.41	1166.96	8835.61	2597.48
c5	.300.300	10	4	25.67	8.55	0	0	-5954.26	1075.72	2001.21	154.57	-6468.27	2106.59	6389.94	1569.33
c5	.300.300	13	4	47.18	19.85	0	0	-4060.21	1444.16	1273.41	267.51	-1807.01	297.76	2692.52	451.5
c5	.300.300	20	6	5.64	9.14	9.25	18.97	-7940.05	1608.54	2021.32	450.21	-4035.02	1389.26	7037.83	1600.12
c5	.300.300	22	2	43.16	2.03	0	0	-7681.43	716.05	1290.68	86.61	-3031.98	377.58	3381.29	49.1
c6	.060.180	1	1	12.58	0	0	0	-7658.98	0	1401.97	0	-3533.05	0	7032.32	0
c6	.180.180	1	1	0.85	0	0	0	-8824.44	0	1850.05	0	-3772.82	0	6470.8	0
c6	.300.180	1	5	3.19	2.61	17.06	20.98	-8494.62	1175.49	1907.32	337.04	-8370.49	3946.48	10831.9	3505.73
c6	.300.300	1	2	12.07	0.11	0	0	-6112.8	201.7	2135.75	40.17	-3504.8	103.41	5570.54	273.69
c7	.060.300	1	1	11.95	0	0	0	-1428	0	241.42	0	-3047.88	0	2393.7	0
c7	.180.060	1	2	16.1	13.44	0	0	-8159.58	342.33	2636.53	71.92	-4913.58	1003.51	5905.44	185.75
c7	.180.180	1	1	57.55	0	0	0	-5835.36	0	1234.89	0	-3160.64	0	4259.12	0
c7	.300.180	2	1	40.83	0	0	0	-908.31	0	327.99	0	-173.71	0	176.09	0
c7	.300.180	3	7	19.23	21.03	0	0	-7959.55	2371.4	1780.06	691.71	-5609.23	1085.13	9913.81	3055.47
c7	.300.180	9	2	0	0	64.2	7.51	-4001.78	964.66	875.53	155.51	-2577.6	618.02	4418.57	943.95
c7	.300.300	2	3	33.79	17.36	0	0	-4153.37	1369.09	1075.99	256.64	-5102.44	796.36	11213.3	5427.57
c7	.300.300	6	3	25.61	17.82	0	0	-5928.02	2692.25	2238.99	240.96	-5530.53	447.07	10363.1	2257.83
c8	.060.180	1	2	52.93	2.79	0	0	-4624.21	1012.25	888.98	204.08	-3419.85	338.98	3638.36	231.79
c8	.180.060	1	3	31.09	23.85	0	0	-4091.33	1055.42	1215.08	499.68	-5720.01	776.15	8483.94	1486.65
c8	.180.060	2	2	39.22	8.39	0	0	-3219.84	122.27	594.54	70.95	-5179.79	476.59	6988.95	291.47
c8	.180.180	2	3	19.04	1.98	0	0	-6111.83	1070.33	1532.28	212.14	-3753.62	459.79	6764.8	1573.67
c8	.180.180	6	3	38.57	40.53	0	0	-5427.31	1592.16	1465.65	600.29	-4251.03	926	5578.56	1246.5
c8	.180.300	1	1	3.46	0	0	0	-4590.47	0	1828.85	0	-5753.38	0	13465.8	0
c8	.300.060	1	3	33.23	31.98	0	0	-6934.61	2224.66	1337.55	948.02	-6098.11	3110.01	10112.4	4921.14
c8	.300.180	1	3	57.29	7.48	0	0	-5654.38	244.67	1197.81	335.56	-3680.33	871.4	4523.34	192.54
c8	.300.180	6	2	53.24	41.22	0	0	-3578.79	1429.04	529.73	53.58	-5162.42	3094.5	6356.84	3336.05
c8	.300.180	13	3	86.22	21.26	0	0	-3509.22	1922.53	707.79	120.92	-2813.25	2800.71	5924.13	6066.9
c8	.300.180	14	6	33.24	15.13	0	0	-4663.02	640.86	1237.41	282.07	-4442.17	1812.57	10239.4	4824.53
c8	.300.300	2	3	10.07	1.26	0	0	-5972.22	614.88	1613.4	112.56	-4828.61	534.44	11302.7	2714.53
c8	.300.300	6	3	50.58	13.88	0	0	-4335.84	1271.18	809.46	168.77	-5368.82	1913.99	6893.06	1986.24
d1	.060.300	1	1	0	0	0	0	-6819.8	0	1402.05	0	-8662.89	0	17518.5	0
d1	.300.180	1	1	2.44	0	0	0	-13309.4	0	2434.03	0	-5476.29	0	6849.84	0
d4	.060.060	1	1	0.01	0	0	0	-10151.1	0	2132.57	0	-4611.19	0	9996.91	0
d4	.060.180	1	2	87.25	10.13	0	0	-4718.25	278.41	1501.78	532.31	-1955.03	309.2	1699.93	141.64
d4	.060.180	5	3	30.02	23.42	17.71	25.05	-5309.85	1749.3	1208.43	240.13	-4279.98	1171.83	4226.63	943.67
d4	.060.180	7	3	13.33	16.33	45.53	55.77	-6008.75	1414.97	1426.72	109.6	-3417.14	1591.22	4585.23	1209.26
d4	.180.060	6	8	12.76	10.45	0	0	-7330.6	1613.56	1403.18	319.81	-4528.8	1150.39	8791.52	3820.45
d4	.180.060	20	3	84.15	19.64	0	0	-2736.81	57.78	336.26	19.71	-3206.47	1740.78	6597.13	524.58
d4	.180.060	23	5	23.82	18.85	0	0	-5490.98	1049.04	1979.33	153.71	-4091.82	1391.54	5639.26	2098.06
d4	.180.060	30	18	3.85	4.35	0	0	-6838.2	1352.05	2130.5	372.53	-5658.08	1255.67	9707.23	4058.76
d4	.180.060	38	6	66.79	20.56	0	0	-4500.42	969.27	663.08	119.79	-4383.7	2750.73	6956.56	5316
d4	.180.060	43	6	35.47	25.91	0	0	-5555.23	2034.77	1374.24	343.83	-4417.16	1908.51	5692.05	3040.46
d4	.180.060	50	3	19.12	15.57	0	0	-7819.6	1132.22	2626.3	326.82	-4007.15	2164.11	7867.95	6817.31
d4	.180.060	54	6	22.65	18.11	0	0	-7155.55	2173.96	1558.06	463.92	-5796.48	1538.93	8628.9	4541.32
d4	.180.180	2	5	16.35	8.79	0	0	-7735.3	1677.38	1795.16	246.58	-2813.32	1428.11	5816.81	3895.62
d4	.180.180	29	6	66.67	15.51	0	0	-3015.66	785.53	573.09	143.88	-2200.3	1716.77	2854.88	1900.75
d4	.180.180	42	14	9.3	13.9	0.46	1.65	-7940.5	2175.87	2020.37	464.03	-5361.86	2151.49	10014.4	5352
d4	.180.180	58	1	0.71	0	0	0	-7214.17	0	1604.66	0	-3497.57	0	4224.9	0
d4	.180.180	65	30	31.47	11.32	0	0	-4601.32	1158.26	1519.04	349.1	-3454.95	1646.88	4908.36	2459.25
d4	.180.180	69	17	10.68	8.31	1.26	5.06	-6946.51	1645.9	1502.23	280.11	-5621.55	2271.28	8826.89	4531.1
d4	.180.180	70	18	45.68	22.12	0	0	-4193.82	1612.04	1171.03	334.97	-4685.14	2172.14	7461.19	4543.05
d4	.180.180	74	3	11.41	16.13	25.87	18.31	-4616.16	1534.32	700.44	126.77	-5033.44	1801.03	7494.17	5292.76
d4	.180.300	1	3	33.8	9.75	0	0	-4710.02	895.77	708.85	248.32	-6383.98	3743.74	8574.21	5922.22
d4	.180.300	3	2	17.4	0.07	0	0	-7461.94	376.5	1665.82	2.43	-2877.98	50.33	3556.01	626.28
d4	.180.300	6	3	16.23	10.24	0	0	-5991.26	1095.11	1208.44	112.32	-5601.63	799.14	10044.7	1521.12
d4	.180.300	8	8	17.52	24.28	0	0	-6521.69	1003.42	1568.47	276.6	-4875.23	2018.06	11580.8	7040.83
d4	.300.060	1	3	22.14	12	0	0	-5712.62	1297.64	1437.11	37.36	-4340.92	1864.61	10910.2	5534.22
d4	.300.060	8	5	39.71	4.22	0	0	-4566.5	467.73	1534.96	239.64	-6077.39	563.2	7592.89	271.22
d4	.300.060	14	4	56.44	19.25	0	0	-2372.48	865.25	583.97	90.61	-5102.59	685.35	5770.03	1465.92
d4	.300.060	16	5	19.03	3.75	0	0	-6636.35	386.58	1858.53	302.08	-5701.27	2069.05	6734.34	1582.64
d4	.300.180	1	20	17.28	19.43	3.32	13.12	-6152.01	2194.82	1788.72	418.09	-5120.74	1512.52	7885.6	2527.69
d4	.300.180	6	3	49.82	15.7	0	0	-6010.12	1834.26	1226.73	288.47	-2730.28	527.06	4226.61	864.21
d4	.300.180	28	13	28.59	14.89	0	0	-6765.48	2305.6	1180.01	242.38	-4315.77	900.37	6694.48	2596.96
d4	.300.180	40	12	37.4	30.56	0	0	-5329.8	1656.78	1394.48	207.2	-3571.23	1909.14	5424.43	5422.71
d4	.300.180	44	14	25.47	17.52	0	0	-6028.67	1489.8	1359.01	312.46	-5044.96	1327.32	9983.72	4016.29
d4	.300.180	58	2	30.55	2.32	0	0	-1147.41	31.41	292.17	11.04	-475.32	89.04	362.54	64.44
d4	.300.180	63	25	19.83	13.08	0	0	-6691.7	1424.95	1770.35	406.23	-5023.21	2414.53	9508.84	5016.67
d4	.300.180	71	7	48.22	21.1	0	0	-5687.49	1577.55	1115.58	195.8	-3921.01	1815.11	4658.33	3070.64
d4	.300.180	91	9	41.17	43.21	0	0	-6015.75	700.59	1070.4	236.75	-4767.96	1809.6	5753.87	1549.43
d4	.300.180	102	12	67.37	27.84	0	0	-4127.16	1746.87	772.11	224.83	-3201.87	1712.88	4230.02	1872.65
d4	.300.180	103	17	5.4	8.49	0.76	3.03	-8176.25	1779.71	2114.17	441.34	-6331.13	2287.35	10894.6	3179.92
d4	.300.180	104	4	16.89	10.65	0	0	-9302.13	2494.38	2772.81	900.58	-3397.16	726.32	7675.03	1903.32
d4	.300.300	1	5	17.82	20.65	10.88	21.77	-8531.34	3344.56	1688.7	179.21	-3574.7	1538.99	4094.21	2176.03
d4	.300.300	20	7	18.46	10.15	0	0	-6877.21	2314.49	1090.51	140.1	-7824.62	1769.72	11542.9	4733.91
d4	.300.300	24	3	36.42	26.49	20.69	29.26	-5023.65	1717.5	906.41	239.81	-2904.78	1721.13	3341.51	2353.69
d4	.300.300	29	5	52.41	10.04	0	0	-5956.06	1013.16	961.32	148.27	-3146.87	1122.85	6114.31	2936.27
d4	.300.300	31	8	43.72	23	0	0	-3241.44	1115.99	1135.08	227.22	-3089.12	1793.22	4812.17	3599.03
d4	.300.300	33	7	7.93	11.28	0	0	-7658.68	1240	2018.05	208.55	-4134.86	2081.49	6633.72	4918.01
d4	.300.300	35	14	22.79	12.1	0	0	-6211.85	1506.25	1623.32	406.2	-5063.54	1288.19	8412.6	3259.86
d4	.300.300	37	2	99.83	41.74	0	0	-1771.16	983.65	268.72	44.46	-2267.86	305.16	3080.06	222.49
d4	.300.300	39	7	6.55	5.62	0	0	-7882.57	1921.46	2010.69	489.29	-5923.22	861.19	12386.4	2648.53
d5	.060.180	1	3	65.1	26.34	0	0	-4672.33	977.59	1327.2	681.03	-3066.71	1277.28	4462.13	2251.41
d5	.180.060	1	3	11.25	0.42	0	0	-5297.85	36.21	1531.69	46.49	-5542.82	191.61	9729.75	77.91
d5	.180.180	1	4	57.22	25.36	0	0	-3187.87	663.85	825.15	265.77	-3885.32	2200.32	4867.8	2535.43
d5	.300.060	1	1	0	0	38.14	0	-8120.69	0	1794.99	0	-3472.99	0	9706.83	0
d5	.300.180	1	3	20.38	7.82	0	0	-5398.03	729.56	1551.51	191.95	-5416.42	906.78	7042.85	2646.78
d5	.300.300	4	6	25.74	12.74	0	0	-6598.54	325.72	1421.62	107.51	-3958.22	1416.56	6187.68	651.27
d5	.300.300	7	2	46.87	2.99	0	0	-6030.75	3270.99	818.02	108.81	-3913.08	840.74	5033.92	107.3
d7	.180.180	1	2	10.58	0.87	0	0	-10984.7	1226.47	1830.94	204.1	-3567.3	1548.47	3185.44	711.94
d7	.300.060	1	1	0.34	0	0	0	-7346.76	0	1231.1	0	-13241.2	0	13652.5	0
d7	.300.180	1	3	2.54	3.59	41.21	29.51	-8163.06	1982.97	1944.56	480.54	-4435.16	902.42	8263.88	3098.15
d7	.300.300	1	1	48.95	0	0	0	-4047.73	0	2021.16	0	-4756.91	0	9455.06	0
d8	.060.180	1	1	35.84	0	0	0	-6747.23	0	1164.49	0	-13593.4	0	10088.1	0
d8	.060.300	1	2	25.13	0.47	0	0	-4682.23	12.31	925.96	7.48	-7311.07	331.78	11438.8	499.43
d8	.180.180	4	1	75.68	0	0	0	-3909.01	0	853.86	0	-1607.86	0	3594.03	0
d8	.180.180	6	5	8.67	3.26	0	0	-5523.79	2640.67	1588.02	272.24	-5306.62	1471.33	8741.16	4106.32
d8	.300.180	1	2	59.31	18.1	0	0	-2498.66	675.84	834.59	187.07	-3869.05	1570.89	4869.48	1200.48
d8	.300.180	2	5	38.3	24.01	0	0	-5758.77	1371.37	1164.79	547.04	-8043.2	3346.8	10322.4	3231.61
d8	.300.300	1	2	2.88	2.8	0	0	-5798.88	747.19	1755.4	35.72	-4084.32	211.16	10099	2743.67
d8	.300.300	2	4	2.06	0.25	0	0	-4635.07	29.88	1517.81	71.87	-4569.19	242.74	9103.7	391.89
f6	.060.180	1	1	15.28	0	0	0	-4060.38	0	1101.43	0	-7370.66	0	11337.3	0
f6	.300.060	1	1	18.59	0	0	0	-12417.1	0	2680.85	0	-5447.62	0	12443.9	0
f6	.300.180	1	5	33.69	16.32	0	0	-4533.92	1216.96	904.75	463.55	-7241.8	1985.24	11118.7	2910.35
f6	.300.300	1	1	20.68	0	0	0	-5208.76	0	1150.04	0	-4932.91	0	12443	0
f7	.180.180	1	1	0	0	89.69	0	-8833.42	0	3516.82	0	-3461.56	0	6439.31	0
g5	.060.060	1	1	79.84	0	0	0	-8035.79	0	1228.85	0	-1516.03	0	762.27	0

## Sheet: GLUmC.pH4.2021
Chess Square	Parse	Cluster ID	Total Count	Sidechain SASA	stdev SASA	Sidechain LASA	stdev LASA	Sum Hydro(-)	stdev Hydro(-)	Sum Hydro(+)	stdev Hydro(+)	Sum Polar(-)	stdev Polar(-)	Sum Polar(+)	stdev Polar(+)
a1	.060.180	1	1	39.51	0	0	0	-3464.24	0	431.11	0	-5377.61	0	9097.67	0
a7	.180.180	1	1	35.38	0	0	0	-9127.3	0	1446.55	0	-5726.92	0	18992.6	0
a8	.180.060	1	1	27.48	0	0	0	-6455.3	0	1492.53	0	-11476.6	0	7185.09	0
a8	.180.300	1	1	37.92	0	0	0	-11570.5	0	1278.4	0	-9770.59	0	24802.8	0
b1	.060.180	1	4	9.25	3.72	0	0	-9468.35	1853.49	1220.49	94.36	-9300.41	3250.23	33043.5	3851.12
b1	.060.180	4	1	61.64	0	0	0	-2956.5	0	1022.35	0	-2828.97	0	5894.16	0
b1	.060.300	1	1	43.38	0	0	0	-5061.37	0	393.58	0	-6800.89	0	19836.8	0
b1	.180.060	1	2	69.65	60.88	0	0	-5902.02	4561.6	1017.72	738.98	-7856.67	3438.36	12569.1	8281.17
b1	.300.180	1	2	82.4	15.84	0	0	-2442.17	193.09	328.46	118.24	-1691.8	468.89	4833.74	1752.73
b1	.300.300	1	6	99.18	32.61	0	0	-2640.69	1665.15	614.31	314.47	-2800.3	1079.33	3514.48	1271.16
b2	.060.180	1	1	105.41	0	0	0	-3260.5	0	1034.58	0	-891.52	0	1047.35	0
b4	.180.060	1	2	24.38	0.21	0	0	-7401.19	759.33	1201.21	95.92	-4217.62	188.92	4072.54	100.05
b4	.180.180	1	4	26.21	1.92	0	0	-7965.99	124.13	1111.75	40.12	-3936.18	274.75	5404.02	977.54
b4	.300.180	1	1	2.82	0	0	0	-12608.9	0	1991.48	0	-10677.6	0	31421.2	0
b4	.300.300	1	1	30.63	0	0	0	-4873.1	0	2143.03	0	-4783.57	0	4954.49	0
b5	.300.060	1	2	20.14	0.39	0	0	-7894.11	719.34	4058.25	344.35	-2585.85	106.99	2321.1	128.79
b5	.300.180	1	2	61.43	47.15	0	0	-5289.1	3378.07	800.18	454.85	-4190.85	2843.76	3665.12	2479.94
b5	.300.300	1	1	36.17	0	0	0	-7031.44	0	1394.86	0	-4966.96	0	22372.2	0
b6	.060.180	1	1	0	0	100.83	0	-3938.95	0	1162.29	0	-882.69	0	598.05	0
b6	.300.060	1	1	13.45	0	0	0	-7462.87	0	1973.38	0	-8130.47	0	8330.84	0
b6	.300.180	1	3	35.38	13.37	0	0	-7680.39	1191.13	1241.76	24.48	-6804.33	757.16	22871.8	9852.97
b6	.300.300	1	1	51.15	0	0	0	-5548.12	0	1082.18	0	-1851.74	0	1925.2	0
b7	.060.180	1	3	30.27	23.36	0	0	-9220.09	3764.29	1842.48	418.55	-3057.18	1606.43	9257.71	7372.79
b7	.180.060	1	2	80.26	0.42	0	0	-2066.87	182.47	595.77	79.1	-3756.68	1281.2	4566.71	2601.74
b7	.180.180	1	3	50.21	23.53	0	0	-3975.31	509.62	1070.21	344.36	-2416.29	697.66	3974.66	1153.14
b7	.180.180	2	2	31.57	4.27	0	0	-6486.72	2471.54	1777.04	115.12	-3081.59	627.99	12333	6027.21
b7	.300.180	1	3	14.64	1.16	0	0	-12315.9	2592.18	1596.8	20.65	-11506	2346.61	23343	8561.38
b7	.300.300	1	3	14.56	7.36	0	0	-10078.4	2731.11	1621.94	739.86	-9083.58	980.7	26132.1	1153.35
b8	.060.180	1	3	55.86	11.55	0	0	-4547.65	1669.39	1087.65	143.68	-5120.22	4192.02	9280.12	9981.85
b8	.060.300	1	2	45.69	1.12	0	0	-4838.94	62.84	337.32	1.96	-6068.03	225.63	19403.1	167
b8	.180.060	1	6	44.72	42.31	0	0	-5106.94	2983.61	1383.18	749.1	-8491.83	5289.13	7433.12	5062.95
b8	.180.180	9	2	74.84	6.85	0	0	-3358.35	505.93	1090.15	76.07	-2256.64	619.01	2271.03	333.11
b8	.180.180	10	3	28.85	3.62	0	0	-5943.46	1462.97	1812.76	107.77	-3140.33	233.37	10531.2	4144.68
b8	.180.180	15	4	24.85	10.85	0	0	-9241.31	3660.07	2696.69	547.13	-5515.47	1469.56	7147.64	1377.21
b8	.180.180	17	2	30.88	0.62	0	0	-7436.22	1044.01	1304.64	12.73	-6502.85	591.94	6046.89	773.69
b8	.180.180	21	8	32.91	15.63	0	0	-4949.78	793.1	1726.81	394.8	-4447	1585.28	5401.12	1191.77
b8	.180.180	25	6	13.4	23.18	4.48	10.01	-9193.59	4601.99	1071.67	211.61	-11099.6	3218.27	35801.6	14248.9
b8	.180.300	1	2	3.85	3.85	0	0	-13610.4	4565.77	1588.9	504.22	-9776	314.42	36267.6	3499.38
b8	.300.180	2	2	2.49	2.49	5.01	5.01	-8716.06	1750.74	1397.11	452.52	-9254.22	4693.52	9789.77	4763.71
b8	.300.180	3	3	21.49	15.68	0	0	-9741.13	4146.47	1799.85	365.79	-7730.04	2296.73	33569.1	11224
b8	.300.180	9	4	15.64	10.73	0	0	-7566.27	3011.61	2274.98	688.32	-6178.54	3285.07	14136.5	11103.5
b8	.300.180	10	4	62.78	11.55	0	0	-6292.88	4832.69	1451.14	474.57	-3295.95	700.05	3810.84	941.34
b8	.300.180	14	2	57.51	39.17	0	0	-4725.71	2317.85	678.98	140.32	-3953.72	2986.26	8532.71	4734.62
b8	.300.180	17	3	2.74	1.75	0	0	-9769.08	3549.85	1777.19	231.94	-13044.6	4319.77	22140.4	6105.47
b8	.300.300	1	6	19.18	20.81	0	0	-7461.94	2425.44	2161.53	781.95	-7659.5	2605.26	12769.9	6849.2
c1	.060.180	1	3	55.71	56.25	0	0	-4588.21	1607.82	780.33	37.64	-3162.56	1493.06	4647.85	2721.51
c1	.060.300	1	4	2.54	0.46	0	0	-11519	237.28	1198.25	23.23	-12477	480.77	44152.3	672.01
c1	.180.180	1	1	45.39	0	0	0	-4897.26	0	1694.23	0	-3519.16	0	6167.15	0
c1	.300.060	1	4	25.28	13.33	0	0	-7506.75	1331.92	1613.11	175.71	-4645.04	2802.1	10552.9	7866.59
c1	.300.180	1	3	17.97	16.27	0	0	-7092.44	1770.03	1479.74	239.01	-8585.33	4653.89	24076.6	15058.2
c1	.300.180	3	2	82.48	25.25	0	0	-2527.74	1089.56	547.83	79.95	-5085.35	3854.79	3824.39	2621.42
c2	.300.180	1	2	24.1	0.61	0	0	-4436.18	173.32	1217.03	0.34	-5150.39	525.28	9889.78	1535.92
c3	.180.060	1	1	6.39	0	0	0	-13763.3	0	2062.63	0	-13850.4	0	21653.7	0
c3	.180.180	1	2	49.26	48.36	0	0	-7706.39	5055.61	2010.92	1265.91	-4362.06	1009.94	4682.57	2981.78
c3	.180.300	1	2	0	0	0	0	-3265.53	25.66	645.54	23.62	-3571.9	115.12	3968.02	127.03
c3	.300.300	1	1	0	0	0	0	-2847.75	0	576.99	0	-3393.2	0	4062.32	0
c4	.060.060	1	1	118.99	0	0	0	-2358.51	0	231.52	0	-2841.06	0	3269.68	0
c4	.060.180	2	2	27.14	7.64	0	0	-7418.79	2127.76	1620.16	74.59	-5841.83	1895.96	18489	15303.3
c4	.060.180	3	1	12.59	0	0	0	-5606.46	0	2027.45	0	-2380.35	0	4367.8	0
c4	.060.180	8	3	2.45	2.76	0	0	-11543.3	6073.07	2151.82	506.04	-11346.1	1911.47	17011.3	5146.9
c4	.060.180	11	6	91.11	7.1	0	0	-3538.7	793.13	1079.02	274.53	-2591.76	568.42	1617.12	368.21
c4	.060.300	1	2	45.97	21.6	0	0	-5360.37	717.66	1595.83	191.36	-4245.35	368.98	5437.16	477.3
c4	.180.060	6	7	36.01	29.71	0	0	-6850.11	3401.44	2057.8	1004.79	-4077.34	2098.77	7306.96	4349.81
c4	.180.060	18	3	52.15	17.11	0	0	-2728.64	214.28	917.64	198.53	-2317.79	342.76	2233.95	272.16
c4	.180.060	22	4	16.57	7.81	0	0	-6284.56	1860.15	1862.35	829.44	-6930.74	2269.83	12917.9	7027.13
c4	.180.060	25	11	26.76	19.25	0	0	-7227.02	1983.95	1640.2	430.46	-4694.01	1414.15	7739.78	5479.13
c4	.180.180	3	1	72.83	0	0	0	-2864.17	0	393.66	0	-4583.9	0	6186.66	0
c4	.180.180	8	6	38.6	7.34	0	0	-6421.18	4279.56	1151.54	368.42	-5043.13	970.08	8821.12	5973.47
c4	.180.180	16	3	23.81	16.07	0	0	-6737.97	2310.6	2517.79	304.75	-3286.86	1269.39	7296.81	4569.93
c4	.180.180	18	9	11.18	21.32	0	0	-8515.53	4262.8	2480.12	489.73	-7165.11	3086.62	14632.5	9533.17
c4	.180.180	25	5	36.36	19.42	0	0	-6217.79	2274.36	1035.92	373.09	-4336.85	1600.1	9677.02	10899.7
c4	.180.180	26	3	5.51	5.16	4.31	6.1	-9515.87	3404.38	2503.39	949.02	-9085.33	5144.53	13132	6535.91
c4	.180.180	29	3	60.67	8.99	0	0	-3621.11	578.53	1005.28	337.16	-3277.69	1851.95	3080.11	2380.26
c4	.180.300	4	5	46.66	38.38	0	0	-4598.88	1314.81	1347.85	702.16	-3374.04	817.54	3418.85	1231.54
c4	.180.300	6	1	61.47	0	0	0	-2401.33	0	-14016.6	0	-2334.16	0	1730.82	0
c4	.300.060	2	1	21.17	0	0	0	-12187.7	0	3527.67	0	-5811.67	0	32193.1	0
c4	.300.060	5	3	63.03	12.85	0	0	-5236.46	1686.87	1695.73	493.95	-2947.39	327.37	2288.27	434.89
c4	.300.060	7	3	7.68	8.68	0	0	-9520.74	3572.79	2025.84	217.26	-9182.5	4652.95	16702.7	10694.7
c4	.300.180	4	5	9.79	12.71	0	0	-11825.3	5698.3	2100.64	411.15	-8222.94	2681.65	25320.5	19737
c4	.300.180	15	5	24.44	6.88	0	0	-6224.87	1084.43	1211.12	218.24	-7190.87	2618.74	14778.9	7541.38
c4	.300.180	17	8	44.8	28.32	0	0	-5799.57	3186.81	778.09	162.61	-8221.5	5651.98	16992.1	13205.9
c4	.300.180	18	4	80.52	39.13	0	0	-3403.07	1503.58	713.28	344.76	-832.05	389.89	885.82	346.87
c4	.300.180	32	4	72.84	42.09	23.86	41.32	-4096.12	784.44	502.93	32.18	-4618.34	1955.07	11167.6	5415.08
c4	.300.180	34	8	30.93	28.06	0	0	-10002.2	4597.03	2123.96	653.5	-7307.91	2501.52	20357.3	14052.7
c4	.300.180	36	2	6.72	6.62	0	0	-11587.7	4397.12	3013.57	769.65	-6165.42	388.42	8202.09	1064.54
c4	.300.180	42	11	13.52	10.42	0	0	-7645.5	2141.26	2078.33	358.59	-5875.77	1869.38	12721.3	8218.77
c4	.300.300	3	1	0	0	63.92	0	-7547.99	0	1024.06	0	-4335.74	0	6478.55	0
c4	.300.300	6	6	24.81	14.49	0	0	-9509.42	3863.73	2092.71	714.89	-7252.98	4248.11	9542.29	5022.11
c4	.300.300	12	5	8.72	5.52	2	4	-7470.14	1635.23	2102.78	397.47	-5502.98	1780.4	16363.2	8020.73
c4	.300.300	15	7	44.73	17.46	0	0	-6180.14	1584.49	844.49	176.24	-4008.86	1566.48	14891.7	5642.6
c4	.300.300	25	6	34.04	15.58	0	0	-5526.06	2211.73	1917.96	483.21	-4296.52	1479.53	7131.16	2864.45
c5	.060.180	4	1	40.36	0	0	0	-9173.67	0	2843.83	0	-1634.39	0	1698.33	0
c5	.060.180	5	3	60.77	4.01	0	0	-5191.73	1378.56	1341.05	149.03	-8325.13	4144.47	7249.3	3127.39
c5	.060.180	9	4	16.48	4.9	0	0	-8099.88	2715.35	1965.9	700.85	-3410.62	1337.45	11772.4	10632.2
c5	.060.180	10	3	57.95	41.36	0	0	-7064.66	5375.2	1205.62	740.81	-2715.79	1406.56	2577.68	1390.06
c5	.060.300	4	5	25.87	1.97	0	0	-6381.21	978.95	2105.91	137.88	-5347.71	1651.56	8084.67	2489.13
c5	.060.300	9	4	28.14	31.35	0	0	-12726.3	5359.02	1766.53	1040.95	-9259.46	4214.83	19880.5	11185.9
c5	.180.060	2	1	12.49	0	0	0	-10427.4	0	2735.54	0	-2920.66	0	3716.36	0
c5	.180.060	4	5	19.95	3.35	0	0	-7714.02	2741.74	2027.84	482.32	-8596.48	3257.91	19690.7	10235.9
c5	.180.180	1	3	42.65	33.53	0	0	-4065.94	2210.37	1351.71	326.4	-4566.9	3337.41	5522.41	4153.94
c5	.300.060	1	2	27.16	3.02	0	0	-11093.9	730.75	1930.79	587.67	-5461.19	230.02	10861.2	4271.33
c5	.300.060	3	3	4.88	1.55	0	0	-11580.3	2957.99	2985.96	138.39	-9521.31	2348.02	16514.8	13826.1
c5	.300.180	2	10	45	17	0	0	-6281.2	1943.55	1216.77	233.32	-5357.4	2083.8	9105.34	6635.64
c5	.300.180	3	3	57.02	21.48	0	0	-3666.49	741.25	795.34	240.83	-6207.45	3558.46	4494.79	2354.41
c5	.300.180	9	2	59.12	2.65	0	0	-3825.62	253.26	906.77	31.45	-942.14	143.15	956.23	108.15
c5	.300.180	15	2	55.54	28.3	0	0	-4292.77	974.69	1524.21	6.4	-4382.56	3777.69	7152.04	6540.08
c5	.300.180	16	5	72.67	19.67	0	0	-3162.23	520.6	532.38	67.98	-3048.66	856.86	3741.83	1118.06
c5	.300.180	20	5	5.94	2.75	0	0	-5709.04	384.53	1533.19	119.41	-4305.62	363.36	7216.22	597.7
c5	.300.180	25	5	9.7	6.3	0	0	-11532.1	3709.12	2910.49	610.69	-7414.32	2080.25	12625.5	7160.89
c5	.300.180	32	3	95.77	11.43	0	0	-2135.01	201.27	417.77	60.79	-1297.38	479.01	1488.1	571.71
c5	.300.300	2	2	29.88	26.47	0	0	-8411.36	2524.46	1559.23	585.49	-6732.42	3049.12	18754.1	9239.55
c5	.300.300	3	3	21.56	19.89	0	0	-6566.97	703.8	1207.84	248.83	-4659.45	1453.44	13136.4	12938.4
c5	.300.300	4	4	15.87	9.75	0	0	-8477.95	1388.52	1702.69	439.76	-5556.43	670.59	25626.2	11952.4
c5	.300.300	10	7	17.11	19.97	0	0	-6872.46	1956.13	2081.02	335.63	-4536.84	1294.84	7373.72	930.3
c5	.300.300	15	1	57.73	0	0	0	-3877.29	0	805.23	0	-3727.77	0	5452.69	0
c5	.300.300	18	5	91.32	1.19	0	0	-2424.77	141.98	346.48	21.3	-3185.81	428.79	2831.99	397.38
c6	.060.180	1	1	106.83	0	0	0	-1027.04	0	198.92	0	-1226.86	0	1323.53	0
c6	.180.060	1	1	43.87	0	0	0	-3603.24	0	1516.91	0	-8336.94	0	6731.17	0
c6	.300.180	1	4	50.34	48.12	0	0	-5502.81	2656	1125.14	577.59	-2783.21	1115.85	4106.13	2373.16
c6	.300.300	1	1	19.15	0	0	0	-8008.55	0	1965.8	0	-3875.26	0	5256.18	0
c7	.060.180	1	1	104.77	0	0	0	-1074.43	0	236.18	0	-701.58	0	482.16	0
c7	.180.060	1	3	39.71	15.32	0	0	-5259.41	980.22	1975.94	997.41	-4564.77	289.41	10224.7	7358.21
c7	.180.180	1	3	60.13	1.54	0	0	-3246.15	115.87	1018.31	7.44	-3302.1	513.67	3875.6	498.46
c7	.180.180	12	5	26.53	1.94	0	0	-5122.21	763.31	855.86	66.35	-4535.6	1394.19	17601.8	12590.5
c7	.180.180	13	5	90.85	19.51	0	0	-3838.86	1567.06	854	379.98	-2975.84	957.06	3693.05	2202.83
c7	.180.300	1	3	15.83	18.74	0	0	-7512.33	2849.35	1284.14	492.93	-8279.1	2478.22	32425	14088.9
c7	.300.180	2	5	24.58	14.24	0	0	-8815.37	954.62	2440.03	136.93	-4444.98	728.09	6801.41	2095.42
c7	.300.180	8	5	44.17	2.41	0	0	-7576.94	365.84	1420.25	31.58	-3429.23	736.29	5681.97	1390.41
c7	.300.180	13	1	84.45	0	0	0	-7326.7	0	1389.94	0	-3693.67	0	8068.96	0
c7	.300.180	14	3	34.18	28.66	0	0	-6450.02	2816.33	1666.31	311.25	-6583.58	4304.63	7790.74	5075.51
c7	.300.300	1	2	29.61	22.93	0	0	-7355.36	3245.55	1354.54	781.97	-7486.81	799.13	27255.3	2744.61
c8	.060.180	1	4	41.94	49.15	0	0	-10010.7	6674.44	1516.45	920.37	-5654.92	3117.92	17441.7	11780.9
c8	.060.300	1	2	83.35	15.82	0	0	-3842.27	38.41	811.96	55.21	-2899.75	948.93	4107.58	92.43
c8	.180.060	2	2	3.41	1.64	0	0	-10855	383.6	2853.03	30.95	-7167.06	765.73	11485	5591.6
c8	.180.060	5	4	23.71	6.69	0	0	-6758.26	1301	2054.81	487.57	-5674.71	439.76	6291.38	632.06
c8	.180.180	1	2	0	0	88.72	47.58	-13555.6	2757.25	2420.85	30.19	-6916.76	29.95	6591.03	542.86
c8	.180.180	5	5	32.41	10.48	0	0	-8084.45	3388.18	1417.24	249	-5576.1	1310.48	10324.2	4309.96
c8	.180.180	8	3	18.05	8.37	0	0	-7690.17	2784.73	1092.09	66.73	-7424.34	2699.76	19338.6	9229.83
c8	.180.180	10	1	61.58	0	0	0	-5814.98	0	1460.62	0	-1490.85	0	2010.74	0
c8	.180.300	1	1	2.95	0	0	0	-12705.1	0	1722.6	0	-9504.69	0	40879.9	0
c8	.300.060	1	3	30.08	13.03	0	0	-4241.25	1014.11	1248.11	140.54	-7226.61	1165.08	4682.13	574
c8	.300.180	1	2	12.41	12.41	0	0	-5972.05	864.72	1328.33	122.15	-8181.32	497.92	27868.3	998.72
c8	.300.180	2	2	59.31	16.99	0	0	-4459.52	2543.04	1350.53	226.29	-2110.62	1082.85	2048.43	1096.32
c8	.300.180	3	7	24.62	9.72	0	0	-8293.4	1507.51	1915.7	470.34	-5829.7	2272.64	14712.6	10671.1
c8	.300.180	9	2	46.21	9.07	0	0	-3437.43	775.53	925.46	18.97	-3623.52	1617	5076.58	545.33
c8	.300.180	12	5	43.4	3.29	0	0	-5404.76	1183.56	1594.08	133.54	-3874.65	558.25	5140.34	622.35
c8	.300.180	16	2	99.46	3.47	0	0	-2243.74	41.23	436.52	17.76	-1319.69	375.12	4495.58	571.32
c8	.300.180	16	2	99.46	3.47	0	0	-2243.74	41.23	436.52	17.76	-1319.69	375.12	4495.58	571.32
c8	.300.300	2	3	71.24	12.71	0	0	-4785.29	1589.26	993.36	106.82	-4903.18	1293.33	7547.8	5337.67
c8	.300.300	3	2	10.63	2.94	0	0	-9271.42	0.25	1475.06	520.95	-11719.3	3570.29	30330.2	5930.2
c8	.300.300	4	5	5.45	3.12	0	0	-7381.14	427.68	2922.24	183.8	-9764.3	1188.87	12412.3	1249.44
c8	.300.300	9	2	5.36	4.91	0	0	-10747.6	1653.38	2205.98	68.81	-10706.3	335.17	37716.4	5208.07
d1	.300.060	1	1	41.74	0	0	0	-9093.03	0	1423.13	0	-7257.58	0	19200.1	0
d1	.300.180	1	1	0.05	0	0	0	-9669.94	0	1263.45	0	-16267.1	0	41827.2	0
d1	.300.300	1	3	27.33	14.62	0	0	-5054.71	1418.58	1386.05	421.42	-5769.58	1741.94	23798.4	7046.1
d3	.180.180	1	1	0.86	0	0	0	-7609.47	0	1613.57	0	-9643.71	0	11569.2	0
d3	.300.300	1	1	9.36	0	0	0	-10110.4	0	1663.18	0	-4694.11	0	7365.75	0
d4	.060.060	1	1	15.36	0	0	0	-9528.02	0	1922.09	0	-9584.24	0	6915.48	0
d4	.060.180	1	3	14.93	17.54	0	0	-8037.12	2820.98	1979.76	577.85	-9082.83	2185.36	9893.24	3701.09
d4	.060.180	4	3	96.94	25.82	0	0	-3178.9	491.23	675.89	166.17	-2175.07	723.84	3559.69	1095.05
d4	.060.300	1	7	11.75	6.81	0	0	-10971.9	2535.45	2262.64	342.48	-7919.96	3054.83	20740.1	7283.79
d4	.060.300	8	2	99.07	17.91	0	0	-3702.46	603.9	545.39	110.29	-5392.36	1659.58	7310.61	3984.15
d4	.060.300	10	2	12.14	1.14	0	0	-9019.56	15.19	1508.1	64.83	-15416	2768.57	22385.2	74.33
d4	.180.060	18	3	41.79	29.56	0	0	-5248.24	1301.64	861.43	221.15	-1951.71	557.58	2345.07	628.17
d4	.180.060	24	10	10.14	8.53	0	0	-6861.54	1314.76	1725.11	266.73	-12249.5	4959.79	20668.2	6798.49
d4	.180.060	26	8	81.96	18.34	0	0	-2692.85	233.63	799.6	81.76	-1700.92	167.04	2043.71	1566.6
d4	.180.060	33	8	34.67	18.11	0	0	-3982.23	1019.13	1626.62	725.03	-3763.93	2415.63	5460.99	3891.3
d4	.180.060	41	11	8.63	13.26	2.76	8.73	-11954.7	4167.16	2833.4	510.67	-6596.56	3721.09	10446.2	8136.08
d4	.180.060	47	10	10.61	8.16	3.14	9.41	-7132.91	2304.14	1654.81	281.12	-5941.24	1408.35	7384.84	3245.68
d4	.180.060	50	4	44.38	20.86	0	0	-4984.35	1061.28	1291	188.51	-4849.29	1837.17	6815.77	3723.83
d4	.180.060	51	8	52.35	25.67	13.89	36.76	-3595.58	1672.72	852.54	327.06	-2883.59	1356.54	8915.26	8145.39
d4	.180.180	1	9	51.95	20.79	0	0	-5473.74	1627.3	1344.92	592.28	-4811.78	4241.15	9589.03	11415.7
d4	.180.180	55	20	3.87	4.16	0	0	-11081.2	3718.26	2738.86	443.28	-8389.35	2558.44	22411.8	11943.5
d4	.180.180	65	11	19.98	15.36	0	0	-9723.91	1485.05	2180.87	521.71	-5347.91	1249.09	7820.68	2328.86
d4	.180.180	72	3	41.44	58.61	87.51	61.94	-1081.54	66.39	237.69	50.26	-871.01	425.15	947.95	485.49
d4	.180.180	78	18	16.43	12.22	0	0	-6856.54	2326.25	1974.53	372.75	-4958.73	1498	8208.09	5185.52
d4	.180.180	87	21	31.97	12.62	0	0	-8613	3372.75	1491.44	352.7	-5272.89	2900.63	12508.2	12569.1
d4	.180.180	88	9	33.54	15.78	0	0	-8955.4	1473.68	1308.21	201.92	-7746.93	3824.22	18308.7	5363.91
d4	.180.180	96	12	50.18	27.3	10.07	22.7	-4226	963.42	1015.01	464.68	-3315.97	1267.37	8785.03	8117.25
d4	.180.180	122	20	22.77	16.4	0	0	-7097.41	3113	1776.92	421.27	-7111.07	2999.29	15686.2	12446.7
d4	.180.180	133	18	77.36	10.32	0	0	-3358.69	651.59	839.63	189.51	-2045.8	642.03	1074.36	334.97
d4	.180.300	1	7	10.21	14.91	0	0	-6959.3	1896.07	1583.93	347.44	-9567.55	4071.9	29950.2	15273.8
d4	.180.300	6	2	12.12	4.17	0	0	-12636.1	217.06	1890.94	106.8	-7208.29	921.33	30298.5	1476.55
d4	.180.300	9	4	8.73	5.48	0	0	-6894.39	2179.11	1974.28	303.14	-4078.86	246.1	6238.63	2013.48
d4	.180.300	11	1	71.56	0	0	0	-5977.28	0	763.03	0	-5680.86	0	5352.03	0
d4	.180.300	13	3	5.19	4.14	0	0	-8262.14	2273.02	2936.29	53.5	-6521.17	3036.11	7399.74	307.86
d4	.300.060	2	16	19.07	14.78	0	0	-9638.79	3669.18	2124.98	428.98	-8683.46	3990.92	14911.1	9546.18
d4	.300.060	13	2	24.8	2.9	0	0	-5730.21	335.87	2427.21	168.9	-2431.43	117.63	2296.09	171.06
d4	.300.060	14	2	10.41	1.02	0	0	-6014.33	223.67	2113.95	293.69	-7040.34	3168.04	6301.17	790.48
d4	.300.060	27	6	108.36	17.85	0	0	-2592.75	1001.02	495.98	150.93	-3624.28	2947.66	4464.12	4061.83
d4	.300.060	32	6	42.23	30.77	0	0	-9332.51	4871.45	2267.14	582.93	-4810.38	2496.24	8185.82	6901.39
d4	.300.060	42	6	37.83	5.26	0	0	-7141.76	1461.37	2359.96	375.08	-8755.53	3888.78	14282.4	7034.85
d4	.300.060	46	8	21.12	7.91	0	0	-7476.62	1253.86	2293.36	723.42	-6149.35	3083.39	11512.4	9325.13
d4	.300.180	5	14	13.47	9.1	0.32	1.14	-10126.5	3155.66	1851.15	554.54	-6771.05	3196.64	11953.7	9022.23
d4	.300.180	15	21	4.28	7.72	0	0	-14195.3	4015.11	2543.55	525.61	-7722.21	3171.77	26474.8	14798.5
d4	.300.180	20	1	151.87	0	0	0	-601.44	0	143.75	0	-120.82	0	181.62	0
d4	.300.180	52	20	50.48	18.21	0	0	-5159.21	2079.49	834.6	170.96	-5374.49	3802.13	9241.54	8603.1
d4	.300.180	56	31	25.81	22.4	0	0	-6452.3	1854.98	1760.86	524.04	-6192.42	2241.58	11683.5	7388.43
d4	.300.180	71	2	19.56	3.56	0	0	-14223.5	3646.42	2116.73	170.23	-8112.01	2014.87	17010.2	6784.44
d4	.300.180	76	10	22.51	21.22	5.72	17.15	-9180.84	3298.09	1797.23	578.72	-6157.16	2583.69	13047	11058.9
d4	.300.180	80	14	32.64	25.49	1.18	4.25	-7225.82	2847.4	1721.48	430.19	-6360.33	2980.01	16595.7	11617.6
d4	.300.180	83	7	34.37	16.05	0	0	-7217.55	2076.27	2190.81	491.66	-4875.14	1793.42	6882.5	3591.52
d4	.300.180	94	11	37.24	21.67	0	0	-5603.38	1239.03	1474.34	409.71	-5734.49	2582.88	8409.24	6291.94
d4	.300.180	152	12	67.25	17.75	0	0	-3297.94	471.53	718.33	256.09	-4215.12	1819.54	4681.05	2114.69
d4	.300.180	154	18	11.36	13.28	0	0	-11489.4	4108.81	2575.94	554.3	-7563.62	5018.1	15895.6	14194.2
d4	.300.300	11	5	15.33	13.75	0	0	-10093.1	917.23	2431.37	517.62	-4083.28	3029.43	8388.88	9762.97
d4	.300.300	20	9	8.82	10.4	6.59	18.64	-11417.4	5074.5	2710.04	383.33	-7477.46	3294.44	20181.4	11354.1
d4	.300.300	33	21	18.32	12.12	0	0	-6120.66	2888.7	1560.33	385.22	-5679.85	2845.46	12000.2	9999
d4	.300.300	48	8	26.93	25.29	0	0	-8666.8	4574.02	1596.38	491.22	-3869.02	2185.78	7948.83	7740.28
d4	.300.300	56	7	22.72	2.86	0	0	-5220.41	507.91	939.87	83.39	-9591.27	2128.84	10653.8	3702.14
d4	.300.300	67	12	14.43	10.11	0	0	-10970.9	3815.19	2348.49	647.51	-10275.8	3974.55	14756.3	7369.9
d4	.300.300	71	9	41.66	12.79	0	0	-8235.73	1679.37	1314.61	246.54	-5147.59	1367.07	5424.37	1244.46
d4	.300.300	74	10	64.3	13.39	0	0	-5001.27	2269.99	853.83	310.97	-3585.41	1244.72	2507.89	1156.29
d5	.060.060	1	1	10.28	0	0	0	-5869.13	0	3255.5	0	-4521.15	0	6227.92	0
d5	.060.180	1	1	90.03	0	0	0	-3137.69	0	551.25	0	-2163.11	0	1813.33	0
d5	.060.300	1	1	0.29	0	0	0	-13710.6	0	2819.52	0	-7554.56	0	16066	0
d5	.180.060	1	1	42.26	0	0	0	-6071.58	0	864.25	0	-9236.97	0	27693	0
d5	.180.180	1	1	3.38	0	0	0	-11758	0	2564.17	0	-3339.09	0	3051.68	0
d5	.300.060	1	3	59.52	27.5	0	0	-5704.98	1355.61	1351.03	667.13	-6226.76	3510.98	9042.54	4516.44
d5	.300.180	1	3	34	0.44	0	0	-8332	1798.96	1359.32	94.15	-4648.83	121.98	6209.71	254.62
d5	.300.180	4	3	61.92	23.3	0	0	-7364.92	2764.42	1474.87	276.57	-5023.98	2674.75	6462.07	3524.86
d5	.300.180	6	3	42.95	32.4	6.05	8.56	-4562.2	2310.75	1499.57	613.23	-3471.69	1235.15	13677.6	13541.4
d5	.300.300	1	3	6.23	0.17	0	0	-5565.22	215.03	1565.46	200.08	-4526.42	297.79	5126.16	847.78
d5	.300.300	4	2	11.47	6.96	0	0	-9971.12	1323.24	2625.25	212.9	-10381.7	4749.91	8958.45	2029.15
d6	.180.060	1	1	39.5	0	0	0	-4579.69	0	1057.13	0	-8189.36	0	6528.67	0
d7	.180.060	1	1	47.94	0	0	0	-3621.01	0	1279.69	0	-6901.45	0	6400.74	0
d7	.180.180	1	1	54.44	0	0	0	-4098.75	0	788.08	0	-9328.29	0	7659.65	0
d7	.300.060	1	1	96.34	0	0	0	-1342.21	0	458.74	0	-2484.65	0	1099.13	0
d7	.300.180	1	1	25.84	0	0	0	-9177.94	0	1592.79	0	-3486.35	0	9609.12	0
d8	.060.300	1	1	99.53	0	0	0	-3956.41	0	672.32	0	-2137.47	0	3795.18	0
d8	.180.060	2	2	7.15	7.15	20.17	20.17	-7602.64	766.67	1607.95	405.23	-7685.35	783.65	14665.4	7705.67
d8	.180.060	3	3	15.66	14.05	0	0	-11008.1	1288.36	1742.95	46.11	-6494.58	870.34	17674.1	9318.1
d8	.180.180	1	3	42.67	26.31	0	0	-4843.64	1440.87	1338.49	326.58	-6833.58	4079.86	12091.9	10963.6
d8	.300.060	1	4	17.75	1.28	0	0	-5188.83	359.1	1578.79	131.38	-4378.87	2331.79	3995.23	1147.9
d8	.300.180	1	4	59.57	36.27	0	0	-8830.71	2857.46	1447.56	483.92	-3599.82	982.23	14342.8	17647.2
d8	.300.300	1	9	30.61	17.11	0	0	-5407.12	2664.34	1252.39	229.47	-5491	2000.44	16880.1	13344.8
e7	.060.300	1	1	0	0	43.53	0	-6749.68	0	2510.81	0	-4455.66	0	6917.76	0
f2	.300.300	1	1	61.92	0	0	0	-4226.1	0	1268.35	0	-1580	0	1576.49	0
f6	.300.180	1	1	0.51	0	0	0	-7280.04	0	1914.92	0	-7526.16	0	6862.53	0
f6	.300.300	1	1	22.36	0	0	0	-4655.4	0	1375.36	0	-5535.29	0	4557.99	0
f7	.180.180	1	1	0.09	0	0	0	-17202.8	0	2341.3	0	-10865.9	0	38096.7	0
f7	.300.300	1	1	63.02	0	0	0	-3955.17	0	901.12	0	-3801.2	0	8792.52	0
f8	.300.180	1	1	98.9	0	0	0	-2879.44	0	389.96	0	-1411.57	0	2490.21	0
g4	.300.180	1	1	62.82	0	0	0	-2058.24	0	1056.68	0	-3144.58	0	3237.82	0
g5	.300.180	1	1	0.04	0	0	0	-18008.3	0	2654.22	0	-7400.85	0	42945.5	0
g6	.300.180	1	1	0.89	0	0	0	-7537.49	0	1887.75	0	-6818.86	0	6388.69	0
h4	.060.180	1	1	0	0	79.21	0	-12214.6	0	3199.84	0	-4258.87	0	3394.74	0

## Sheet: GLYmC
Chess Square	Parse	Cluster ID	Total Count	Sidechain SASA	stdev SASA	Sidechain LASA	stdev LASA	Sum Hydro(-)	stdev Hydro(-)	Sum Hydro(+)	stdev Hydro(+)	Sum Polar(-)	stdev Polar(-)	Sum Polar(+)	stdev Polar(+)
a1	NULL	5	2	0	0	0	0	-3079.79	668.21	602.4	111.98	-6139.76	1203.8	5094.12	63.74
a1	NULL	7	4	0	0	0	0	-5454.76	1505.93	1030.44	358.8	-6144.76	2010.16	9607.51	4051.94
a1	NULL	9	5	0	0	0	0	-3288.26	829.75	1308.76	373.55	-6534.56	1206.11	6573.69	1121.1
a1	NULL	12	1	0	0	0	0	-3761.54	0	414.68	0	-11340.7	0	9491.31	0
a2	NULL	7	4	0	0	0	0	-3732.39	1146.16	860.77	112.96	-7342.86	2846.95	9125.06	5082.08
a2	NULL	9	5	0	0	0	0	-1822.71	261.4	249.29	376.71	-5866.4	764.3	7513.32	1737.79
a3	NULL	1	3	0	0	0	0	-4429.63	1757.08	763.28	315.69	-4555.25	1006.99	6934.99	2654.83
a5	NULL	1	1	0	0	0	0	-4530.9	0	466.97	0	-2378.82	0	3624.54	0
a6	NULL	1	3	0	0	0	0	-3005.15	1409.67	-68.75	1200.19	-4433.81	1982.04	5397.83	596.8
a7	NULL	1	2	0	0	0	0	-3064.61	27.03	375.9	14.07	-2323.68	16.23	2678.08	43.22
a7	NULL	5	4	0	0	0	0	-3449.96	700.06	861.01	320.33	-6821.44	3572.41	6688.74	968.32
a8	NULL	2	1	0	0	0	0	-3217.11	0	921.39	0	-3683.98	0	3831.31	0
a8	NULL	14	5	0	0	0	0	-3682.08	1509.02	442.44	545.71	-5457.87	2094.98	6055.01	591.69
a8	NULL	16	8	0	0	0	0	-3914.42	1079.9	738.29	151.38	-4935.8	665.3	8842.28	568.66
a8	NULL	23	3	0	0	0	0	-3014.43	163.96	966.6	40.92	-5905.14	1741.84	7785.79	2915.91
a8	NULL	24	8	0	0	0	0	-3377.18	1076.87	934.5	151.57	-5167.64	754.39	8290.79	829.48
a8	NULL	25	4	0	0	0	0	-2980.98	949.81	398.23	156.58	-5189.52	1354.11	6571.66	2289.37
b1	NULL	9	10	0	0	0	0	-4522.14	1666.52	700.66	134.74	-7669.88	1209.9	10904.6	1186.99
b1	NULL	15	4	0	0	0	0	-6120.2	786.4	554.72	63.26	-3663.74	516.81	6722.53	704.06
b1	NULL	16	2	0	0	0	0	-3891.69	348.91	271.61	29.11	-3151.81	47.39	5665.93	216.15
b1	NULL	18	5	0	0	0	0	-7720.91	3021.08	1457.71	410.04	-8109.36	2992.94	9417.71	3618.18
b1	NULL	19	2	0	0	0	0	-2132.93	199.1	1030.42	283.07	-5763.65	638.21	5020.94	1171.6
b1	NULL	22	3	0	0	0	0	-2337.55	128.66	671.78	194.11	-6623.33	915.37	10702.6	3183.73
b2	NULL	1	8	0	0	0	0	-2944.82	1045.28	702.53	171.64	-5617.15	1316.92	6841.79	950.41
b2	NULL	5	1	0	0	0	0	-3091.74	0	650.94	0	-4174.16	0	7874.96	0
b2	NULL	10	4	0	0	0	0	-3083.22	1097.23	492.26	46.96	-6546.41	2262.5	7983.97	2457.36
b2	NULL	14	1	0	0	0	0	-4245.3	0	1013.06	0	-3370.02	0	4922.51	0
b3	NULL	1	2	0	0	0	0	-3140.19	1210.67	325.4	44.19	-5420.59	2127.59	4441.02	2049.44
b3	NULL	4	3	0	0	0	0	-3022.17	1015.7	752.48	222.8	-4601.88	377.89	7580.54	3329.17
b4	NULL	4	5	0	0	0	0	-4103.26	527.37	520.85	90.06	-4917.81	972.81	6901.34	674.01
b4	NULL	7	6	0	0	0	0	-4194.11	572.35	834.45	153.34	-5411.48	1098.02	8573.76	2525.07
b4	NULL	8	2	0	0	0	0	-4349.75	249.05	482.51	1.47	-4026.76	368.41	9391.73	2910.97
b4	NULL	9	5	0	0	0	0	-4341.72	1877.98	1378.82	177.66	-5829.33	2257.21	10023.7	4165.1
b4	NULL	13	7	0	0	0	0	-2281.91	626.9	675.51	113.98	-5246.83	972.92	8760.53	3145.2
b4	NULL	19	12	0	0	0	0	-3146.3	457.91	647.05	195.15	-4311.99	1127.97	7973.23	1682.16
b5	NULL	1	6	0	0	0	0	-4337.32	902.39	1192.55	257.79	-5455.15	2202.87	8775.2	1170.31
b5	NULL	11	15	0	0	0	0	-2983.53	1467.82	606.24	152.18	-4839.44	1881.58	7048.75	989.28
b5	NULL	24	8	0	0	0	0	-1786.43	379.02	573.74	184.2	-6384.8	1755.82	7827.68	2492.18
b5	NULL	26	5	0	0	0	0	-3994.31	1078.57	847.61	205.49	-4383.65	1079.65	9143.91	2843.86
b5	NULL	28	2	0	0	0	0	-5889.87	17.82	1015.88	49	-4247.82	1136.5	4483.81	1176.26
b5	NULL	32	3	0	0	0	0	-4967.75	1009.47	903.53	85.53	-3481.24	926.24	4587.1	1217.27
b6	NULL	4	5	0	0	0	0	-2090.54	302.64	536.29	31.08	-4810.74	150.61	6304.09	541.22
b6	NULL	9	1	0	0	0	0	-5467.61	0	1270.56	0	-3865.14	0	4996.38	0
b6	NULL	12	2	0	0	0	0	-4573.98	2024.4	494.88	158.27	-3749.8	175.4	8878.22	943.04
b6	NULL	16	4	0	0	0	0	-2784.51	1338.29	923.01	71.11	-6998.45	2533.25	7726.43	723.42
b6	NULL	17	6	0	0	0	0	-3081.46	1293.82	525.37	299.54	-3842.41	1822.64	3857.25	1641.29
b7	NULL	1	2	0	0	0	0	-3361.74	140.89	686.04	169.75	-5028.06	677.85	6446.46	343.63
b7	NULL	3	1	0	0	0	0	-2487.01	0	287.52	0	-3721.98	0	4780.03	0
b7	NULL	5	4	0	0	0	0	-3997.55	913.65	817.18	189.7	-6624.37	2058.17	9867.39	2579.62
b7	NULL	6	3	0	0	0	0	-3691.1	717.76	886.65	12.46	-4658.46	1129.04	6202.06	920.35
b8	NULL	1	4	0	0	0	0	-3224.65	138.73	508.6	52.09	-3872.15	151.38	6948.75	309.24
b8	NULL	6	6	0	0	0	0	-4175.45	1208.26	833.39	176.15	-5457.18	1815.14	8397.72	1915.84
b8	NULL	10	1	0	0	0	0	-1660.13	0	-2514.3	0	-2207.51	0	3903.03	0
b8	NULL	13	3	0	0	0	0	-2943.86	748.97	937.4	13.12	-5321.41	674.11	7189.61	3430.9
b8	NULL	17	3	0	0	0	0	-3746.41	1077.33	321.6	135.24	-5375.4	985.25	8096.31	609.49
b8	NULL	25	6	0	0	0	0	-3260.95	847.54	645.05	113.03	-4175.2	592.83	7095.48	979.23
b8	NULL	27	8	0	0	0	0	-2628.15	1329.78	893.01	104.67	-5332.79	972.49	9825.63	3139.62
b8	NULL	30	2	0	0	0	0	-4819.85	2909.64	1027.58	57	-4706.46	1208.29	4411.47	470.19
c1	NULL	2	4	0	0	0	0	-1748.83	751.29	870.7	14.9	-6789.68	1379.41	8420.82	507.35
c1	NULL	5	3	0	0	0	0	-6284.42	63.86	1028.85	5.66	-6397.04	1743.44	9156.88	323.07
c1	NULL	7	3	0	0	0	0	-2433.65	84.17	1065.66	215.39	-6942.51	511.74	9321	1682.58
c1	NULL	9	3	0	0	0	0	-3119.78	440.42	651.98	86.16	-6303.32	1416.34	8723.5	2246.97
c2	NULL	1	2	0	0	0	0	-4485.35	339.75	589.01	135.65	-5895.04	819.72	8202.56	2211.92
c2	NULL	3	2	0	0	0	0	-1444.03	224.87	433.54	109.11	-7713.02	528.77	6794.57	1011.05
c2	NULL	4	2	0	0	0	0	-3253.28	361.53	990.82	157.6	-8673.01	970.7	12815	2705.65
c2	NULL	6	5	0	0	0	0	-4158.51	295.8	738.11	126.74	-4618.03	453.67	4994.93	757.2
c3	NULL	2	6	0	0	0	0	-3096.3	614.24	566.52	165.88	-5863.5	1514.24	8266.54	1561.68
c3	NULL	28	6	0	0	0	0	-2472.93	737.77	775.24	128.43	-7091.28	1557.82	9740.49	1434.09
c3	NULL	29	15	0	0	0	0	-5294.46	1316.39	1089.79	215.16	-6663.56	1153.93	10582.2	1310.75
c3	NULL	44	5	0	0	0	0	-2096.8	270.74	263.51	40	-5212.19	1128.96	8477.28	3572.45
c3	NULL	58	9	0	0	0	0	-3694.94	1326.61	1073.94	316.4	-6633.15	365.04	9643.77	922.2
c3	NULL	74	12	0	0	0	0	-3443.76	878.26	601.04	99.39	-6573.87	1185.44	9829.43	2170.22
c3	NULL	85	17	0	0	0	0	-3617.63	1042.37	933.33	178.11	-7020.84	1150.01	11635.1	1451.7
c3	NULL	87	17	0	0	0	0	-2357.11	557.12	489.27	99.82	-6160.56	947.89	9516.78	1540.54
c3	NULL	101	14	0	0	0	0	-3710.92	973.26	1069.74	251.84	-5467.18	891.34	7944.2	983.88
c4	NULL	157	114	0	0	0	0	-1374.92	1445.53	266.65	280.85	-3086.32	3103.84	4728.84	4576.08
c4	NULL	276	109	0	0	0	0	-1377.32	1868.35	339.01	426.26	-2304.9	2963.19	3871.08	4872.48
c4	NULL	366	79	0	0	0	0	-1562.85	1944.24	339.25	446.74	-2554.94	3090.29	4006.3	4788.39
c4	NULL	395	85	0	0	0	0	-1399.88	1595.2	406.69	439.35	-2538.5	2786.94	4110.29	4410.22
c4	NULL	597	95	0	0	0	0	-1785.95	2337.62	354.88	460.64	-2154.5	2719.47	4018.2	5180.04
c4	NULL	599	105	0	0	0	0	-1596.3	2295.64	329.88	445.89	-2197.68	2926.42	3747.12	4978.15
c4	NULL	779	150	0	0	0	0	-1224.28	1883.07	196.81	289.84	-1815.66	2661.82	3096.64	4545.22
c4	NULL	820	81	0	0	0	0	-1981.16	2912.3	372.96	538.15	-1954.98	2810.2	3051.06	4460.9
c4	NULL	874	94	0	0	0	0	-965.58	1219.08	242.24	417.28	-2554.34	3353.97	3733.61	4482.88
c5	NULL	11	2	0	0	0	0	-3063.23	383.01	426.15	83.2	-4544.55	251.11	7313.5	244.67
c5	NULL	14	6	0	0	0	0	-3217.93	764.3	697.83	160.18	-7131.03	1633.94	8097.17	1896.34
c5	NULL	23	12	0	0	0	0	-3524.19	1289.07	639.91	181.87	-4818.88	1710.29	8697.07	3385.42
c5	NULL	29	3	0	0	0	0	-2993.87	196.98	395.64	69.82	-4809	1772.61	4940.26	1729.33
c5	NULL	30	11	0	0	0	0	-3659.15	1300.25	923.82	170.02	-5650.87	2629.4	7936.65	1347.28
c6	NULL	1	2	0	0	0	0	-8963.12	1958.54	1395.19	285.08	-3134.23	631.4	4250.58	295.37
c6	NULL	3	3	0	0	0	0	-2540.73	645.44	665.22	106.1	-4756.13	486.89	6052.38	145.07
c6	NULL	5	4	0	0	0	0	-3029.71	166.44	714.27	192.4	-3975.85	363.57	8015.91	3393.9
c6	NULL	9	3	0	0	0	0	-4188.74	920.86	1031.43	79.22	-3258.24	323.94	9931.69	2454.92
c6	NULL	15	6	0	0	0	0	-3487.79	1166.01	1065.34	221.47	-4982.76	1451.33	8031.73	1801.27
c7	NULL	1	4	0	0	0	0	-1379.78	1142.89	392.8	194.4	-2549.49	215.7	4312.47	2105.7
c7	NULL	4	4	0	0	0	0	-3279.58	852.9	828.62	135.55	-3847.11	1820.28	7679.28	2165.21
c7	NULL	7	2	0	0	0	0	-2883.75	352.5	370.39	144.71	-5065.01	802.49	8414.69	2699.65
c7	NULL	8	3	0	0	0	0	-3617.95	657.59	630.15	38.13	-5905.98	124.86	7423.92	1438.79
c8	NULL	14	12	0	0	0	0	-3268.03	1014.09	1082.08	215.86	-8462.58	2175.39	9895.17	3265.39
c8	NULL	18	3	0	0	0	0	-3909.49	1217.66	599.01	99.38	-3408.97	471.46	3786	944.38
c8	NULL	25	12	0	0	0	0	-2168	666.96	532.09	69.99	-5477.32	1471.87	6898.8	2511.24
c8	NULL	29	2	0	0	0	0	-1470.81	554.99	194.37	0.27	-4597.08	173.08	5881.79	2401.47
c8	NULL	36	12	0	0	0	0	-3504.22	1110.44	829.15	192.16	-5187.05	1045.32	9000.5	1162.05
c8	NULL	38	4	0	0	0	0	-5017.4	502.57	435.4	41.26	-3267.58	581.03	7519.92	1344.85
c8	NULL	40	10	0	0	0	0	-5854.31	1709.43	1300.79	127.53	-5086.79	302.04	6907.72	488.18
c8	NULL	48	10	0	0	0	0	-4741.81	2083.93	857.3	194.28	-6069.77	1064.69	8116.34	3596.57
d3	NULL	1	5	0	0	0	0	-4746.2	1753.81	956.33	277.39	-5909.87	537.57	9006.91	717.12
d4	NULL	1	2	0	0	0	0	-4158.33	5.32	1058.36	20.14	-4728.45	226.52	8601.31	1816.3
d7	NULL	1	3	0	0	0	0	-3475.11	997.12	869.31	199.68	-3355.86	543.89	6827.24	750.84
e1	NULL	1	1	0	0	0	0	-3953.81	0	771.09	0	-5934.19	0	5886.92	0
e2	NULL	2	6	0	0	0	0	-3999.7	1030.53	711.67	163.69	-4040.78	624.67	8119.24	718.38
e2	NULL	6	3	0	0	0	0	-2714.25	801.13	557.28	107.1	-5414.05	523.67	8314.99	301.89
e6	NULL	1	1	0	0	0	0	-3883.01	0	438.46	0	-3414.99	0	5490.79	0
e7	NULL	1	1	0	0	0	0	-1742.86	0	714.21	0	-8165.74	0	9029.4	0
f1	NULL	30	5	0	0	0	0	-10105	13014.4	749.93	177.17	-7034.42	1519.22	10334.4	1443.42
f1	NULL	31	4	0	0	0	0	-5252.36	838.76	1094.4	55.64	-6218.42	1564.65	7614.59	286.47
f1	NULL	34	8	0	0	0	0	-2148.21	567.13	405.44	104.19	-6567.29	1384.1	11354.3	2768.18
f1	NULL	39	3	0	0	0	0	-4219.12	195.64	807.53	168.71	-5409.71	161.77	6345.4	263.97
f1	NULL	43	14	0	0	0	0	-3740.46	1205.79	701	166.34	-6072.24	780.93	10354.8	1200.02
f1	NULL	46	9	0	0	0	0	-2249.58	615.79	843.11	218.08	-3704.63	425.33	4398.16	1041.82
f1	NULL	55	8	0	0	0	0	-2424.37	558.33	445.99	47.6	-4159.63	752.82	3739.45	689.18
f1	NULL	56	4	0	0	0	0	-2927.18	196.57	596.76	143.88	-7688.48	1691.43	8490.12	3338.17
f1	NULL	58	4	0	0	0	0	-2971.29	821.59	1149.66	213.71	-5929.43	1752.3	8564.87	2772.95
f2	NULL	7	2	0	0	0	0	-4972.54	164.62	1380.78	27.78	-4223.62	1456.86	4029.5	607.67
f2	NULL	8	4	0	0	0	0	-3267.46	619.33	930.36	46.41	-2805.99	139.75	3827.22	87.95
f2	NULL	14	7	0	0	0	0	-3724.02	370.44	723.71	187.23	-4233.07	1260.38	6398.68	1971.26
f2	NULL	19	3	0	0	0	0	-5098.68	1057.36	1148.84	119.47	-5884.79	1622.18	8223.38	2226.15
f2	NULL	20	5	0	0	0	0	-2425.55	694.39	403.07	64.68	-9214.75	4311.87	10380.3	2411.74
f2	NULL	24	5	0	0	0	0	-4679.53	1089.02	794.5	113.22	-6389.85	1523.95	9539.8	1164.48
f2	NULL	26	7	0	0	0	0	-3395.49	744.62	621.5	162.13	-5029.68	399.45	8497.07	2415.46
f3	NULL	1	2	0	0	0	0	-3748.99	308.79	968.45	283.07	-3891.29	1466.61	6457.85	2059.1
f3	NULL	4	3	0	0	0	0	-3647.82	1687.79	484.11	60.73	-3545.99	553.92	6329.3	2090.15
f4	NULL	1	2	0	0	0	0	-3483.83	68.93	1088.82	65.83	-4513.12	1178.19	8218.09	1295.42
f4	NULL	2	2	0	0	0	0	-1874.19	433.53	449.15	79.48	-3712.94	562.65	7698.97	2581.59
f4	NULL	4	6	0	0	0	0	-3959.22	868.82	719.96	102.92	-5767.18	1117.19	9449.73	878.66
f4	NULL	14	5	0	0	0	0	-3573.14	1182.12	861.46	184.38	-7752.15	3562.26	8416.44	590.88
f4	NULL	18	5	0	0	0	0	-2458.86	323.72	658.83	172.34	-6669.66	950.54	7208.48	1195.51
f4	NULL	21	4	0	0	0	0	-3381.16	887.89	759.54	61	-4908.95	343.5	5605.73	299.74
f4	NULL	28	5	0	0	0	0	-3485.69	363.46	865.91	168.97	-4643.34	552.68	6852.58	1718.55
f5	NULL	5	9	0	0	0	0	-3984.39	1504.04	822.36	268.33	-5265.7	807.59	8463.46	1829.07
f5	NULL	14	29	0	0	0	0	-2360.64	817.71	678.01	118.66	-5013.53	390.75	5874.33	1098.41
f5	NULL	67	30	0	0	0	0	-2369	933.69	371.54	94.22	-4809.52	1186.12	7141.76	2211.97
f5	NULL	95	13	0	0	0	0	-4809.9	2253.87	856.75	266.47	-6491.95	2065.63	9879.5	2972.56
f5	NULL	98	28	0	0	0	0	-3516.71	1560.72	705.46	175.26	-5306.04	1702.38	9750.03	3224.87
f5	NULL	108	9	0	0	0	0	-3220.62	1006.61	773.19	236.03	-5404.91	1255.01	7476.65	2296.49
f5	NULL	136	26	0	0	0	0	-3636.32	1189.04	856.87	287.85	-4942.16	1326.84	7898.57	2016.05
f5	NULL	154	22	0	0	0	0	-2793.65	760.38	503.68	137.41	-4515.4	1280.23	8566.26	3258.2
f5	NULL	157	10	0	0	0	0	-3691.61	1574.67	1001.47	217.23	-5132.59	1681.2	8209.49	2564.93
f6	NULL	1	2	0	0	0	0	-2808.5	125.86	1015.68	336.42	-5744.96	367.56	8386.39	1337.94
f6	NULL	7	16	0	0	0	0	-3377.38	688.76	931.71	124.89	-6476.52	817.28	6478.48	593.46
f6	NULL	25	13	0	0	0	0	-2374.11	543.52	301.06	56.22	-3847.83	618.97	5609.05	699.06
f6	NULL	34	4	0	0	0	0	-4261.79	1047.1	853.68	62.73	-5950.49	1268.62	10127.7	3131.95
f6	NULL	36	6	0	0	0	0	-2446.67	1265.67	389.63	94.65	-5536.4	749.73	8032.98	1469.3
f6	NULL	45	5	0	0	0	0	-2934.05	1279.62	880.17	45.27	-4358.53	1093.95	6190.33	1809.95
f6	NULL	46	3	0	0	0	0	-2786.66	262.78	712.27	117.13	-7923.6	2246.42	5195.19	984.14
f6	NULL	47	8	0	0	0	0	-2275.76	639.48	722.77	150.58	-4628.51	1209.96	7374.47	938.21
f6	NULL	52	4	0	0	0	0	-1816.68	705.27	288.26	130.09	-4725.77	2320.11	6102.23	743.15
f7	NULL	1	2	0	0	0	0	-2844.67	578.82	555.96	192.32	-4128.56	171.62	4507.25	1763.54
f8	NULL	4	4	0	0	0	0	-2065.75	322.6	354.59	90.11	-5609.12	1199.71	6659.22	711.49
f8	NULL	5	3	0	0	0	0	-2766.1	463.53	859.51	121.15	-7575.35	1356.32	12063	4216.99
f8	NULL	6	2	0	0	0	0	-4768.37	160.72	614.68	104.66	-5346.51	446.2	8680.45	558.32
f8	NULL	9	3	0	0	0	0	-5623.07	496.03	-429.85	1572.04	-7106.87	612.68	9621.57	1172.55
f8	NULL	11	2	0	0	0	0	-4327.68	262.45	898.05	158.74	-6209.08	1964.59	8121.66	4881.91
g1	NULL	11	3	0	0	0	0	-4116.73	1809.76	887.91	319.72	-4969.38	1296.19	9039.08	3854.87
g1	NULL	13	9	0	0	0	0	-3882.95	2005.5	613.53	134.48	-6845.81	1647.86	9187.66	1754.46
g1	NULL	14	3	0	0	0	0	-3475.68	2131.85	453.24	141.27	-6197.89	927.59	9158.04	2612.62
g1	NULL	18	4	0	0	0	0	-3823.64	1044.01	899.47	218.54	-6479.48	578.45	8023.42	1787.01
g2	NULL	1	3	0	0	0	0	-3743.14	1130.64	730.17	116.36	-8362.65	1719	8925.66	1240.72
g2	NULL	6	2	0	0	0	0	-1927.22	169.78	606.03	36.58	-6667.7	1700.34	7454.96	619.35
g2	NULL	8	3	0	0	0	0	-2180.99	351.32	641.69	105.49	-4433.23	263.75	6862.42	2510.27
g3	NULL	1	3	0	0	0	0	-5036.13	1099.36	834.87	98.64	-6174.6	2828.75	7532.84	2337.9
g3	NULL	2	2	0	0	0	0	-2314.22	895.58	454.17	0.18	-3009.19	697.93	3933.15	312.72
g3	NULL	5	6	0	0	0	0	-3400.82	1331.12	709.97	480.91	-7537.76	1474.41	11972.7	1223.55
g3	NULL	13	3	0	0	0	0	-3714.25	1262.4	888.48	57.32	-3466.2	220.44	4855.96	247.9
g4	NULL	4	4	0	0	0	0	-3339.81	1614.39	505.27	84.24	-4445.57	1700.04	5880.82	2215.65
g4	NULL	6	5	0	0	0	0	-5482.03	1530.77	1273.96	343.53	-3390.54	658.99	6728.95	1730.71
g4	NULL	23	13	0	0	0	0	-3405.57	1009.92	825.46	146.64	-4437.21	803.76	6208.7	1475.71
g4	NULL	29	22	0	0	0	0	-2356.38	1932.97	640.13	108.87	-5457.67	350.99	6825.31	930.46
g4	NULL	46	10	0	0	0	0	-3723.7	1115.54	1070.32	250.96	-6073.27	1564.44	8153.68	1937.16
g4	NULL	52	7	0	0	0	0	-7568.02	7512.18	825.65	207.03	-6708.95	2405.92	9255.95	3427
g4	NULL	69	7	0	0	0	0	-3972.78	723.12	973.07	136.2	-4955.33	2391.05	7113.94	2246.03
g4	NULL	79	11	0	0	0	0	-2554.5	803.19	468.87	117.17	-5499.73	1519.6	8525.47	2640.26
g4	NULL	88	12	0	0	0	0	-1530.74	296.83	378.35	37.34	-3557.16	1432.06	7370.1	2016.42
g5	NULL	1	7	0	0	0	0	-3815.19	1119.32	940.12	244.93	-4823.48	996.3	7784.44	1015.31
g5	NULL	3	7	0	0	0	0	-3449.45	444.07	637.57	79.22	-6074.18	1639.22	7147.7	2319.5
g5	NULL	10	6	0	0	0	0	-4043.54	1304.96	972.86	323.47	-7133.86	920.98	7103.01	2136.84
g5	NULL	19	7	0	0	0	0	-1821.69	458.55	426.66	116.37	-3987.28	1148.23	5723.61	1856.41
g5	NULL	24	7	0	0	0	0	-2704.74	748.41	789.04	115.32	-4321.82	1127.9	6037.1	1588.52
g5	NULL	46	9	0	0	0	0	-4417.37	1030.82	614.28	178.81	-4576.93	1168.53	8865.88	3642
g5	NULL	63	9	0	0	0	0	-4299.33	895.2	688	79.14	-5056.79	613.29	6177.29	742.11
g5	NULL	67	15	0	0	0	0	-2038.03	518.61	431.89	64.39	-6646.75	3154.56	6320.84	845.48
g6	NULL	1	2	0	0	0	0	-2923.64	854.74	418.23	189.47	-6015.08	2933.66	4943.03	708.93
g7	NULL	1	3	0	0	0	0	-4448.03	1340.6	1054.5	371.22	-9480.84	669.99	5834.57	1241.19
g8	NULL	3	3	0	0	0	0	-4598.53	1861.27	1119.07	232.06	-6610.58	251.67	9482.88	2112.6
g8	NULL	5	5	0	0	0	0	-2445.22	91.17	-731.34	1063.62	-5112.08	139.76	8401.32	166.62
g8	NULL	15	6	0	0	0	0	-3917.09	459.73	628.95	120.58	-5585.72	1208.11	9947.27	1261.78
g8	NULL	16	5	0	0	0	0	-3845.14	1544.79	903.85	120.66	-7198.98	483.2	10050.7	1875.37
g8	NULL	20	3	0	0	0	0	-2833.55	1012.99	473.73	122.58	-5934.79	384.35	9678.22	1344.11
g8	NULL	21	1	0	0	0	0	-3519.83	0	868.33	0	-7331.86	0	13887.3	0
g8	NULL	23	3	0	0	0	0	-4982.89	651.74	1320.51	109.89	-6144.03	464.9	5208.77	2111.42
h1	NULL	2	2	0	0	0	0	-1888.24	232.33	641.58	26.48	-3087.14	560.49	2678.56	75.59
h1	NULL	4	4	0	0	0	0	-2782.6	638.27	797.59	36.13	-5450.96	1079.43	7451.4	267.1
h1	NULL	5	2	0	0	0	0	-4004.07	174.69	742.21	48.18	-6108.59	2593.45	7305.56	2841.33
h1	NULL	10	3	0	0	0	0	-4502.01	1394.95	754.36	85.16	-4756.4	576.03	7237.03	885.94
h2	NULL	1	2	0	0	0	0	-4350.42	756.48	1074.28	352.35	-5649.54	1407.88	8389.97	1933.25
h3	NULL	1	5	0	0	0	0	-4234.89	706.25	913.87	129.36	-4550.6	2922.47	6202.56	2691.25
h4	NULL	1	4	0	0	0	0	-4306.6	1836.15	786.41	190.29	-5325.05	1195.53	8445.73	2463.74
h8	NULL	1	4	0	0	0	0	-2918.2	689.08	589.89	115.55	-4434.98	567.14	6657.69	1787.42
h8	NULL	8	4	0	0	0	0	-4203.75	1234.96	599.71	120.06	-4815.12	937.15	8395.79	1612.27
h8	NULL	9	6	0	0	0	0	-3319.55	1234.6	928.49	83.52	-5881.1	646.96	7690.63	1735.44
h8	NULL	16	3	0	0	0	0	-2528.93	518.36	1265.91	199.31	-6193.76	445.89	5740.28	1034.35

## Sheet: HISmC.pH5.4206
Chess Square	Parse	Cluster ID	Total Count	Sidechain SASA	stdev SASA	Sidechain LASA	stdev LASA	Sum Hydro(-)	stdev Hydro(-)	Sum Hydro(+)	stdev Hydro(+)	Sum Polar(-)	stdev Polar(-)	Sum Polar(+)	stdev Polar(+)
a1	0.06	1	1	95.38	0	0	0	-399.71	0	308.87	0	-2972.83	0	2989.83	0
a8	0.18	1	2	75.92	0.21	0	0	-2358.53	93.83	413.16	0.94	-2199.56	289.41	1319.4	86.72
b1	0.06	1	4	40.66	45.08	0	0	-2011.8	992.45	2051.66	1703.03	-3373	2109.06	3649.6	2326.74
b1	0.18	1	1	51.28	0	0	0	-2073.93	0	491.97	0	-5544.77	0	6130.61	0
b1	0.3	1	4	64.69	35.92	0	0	-1106.4	994.8	317.95	153.01	-3407.35	1845.63	3279.91	2205.11
b1	0.3	5	3	22.8	13.75	0	0	-2571.72	76.04	2262.41	386.8	-2902.81	1365.23	4225.59	3145.98
b4	0.3	1	2	10.1	0.45	0	0	-1842.83	470.4	2319.43	110.81	-4601.93	126.99	6148.42	663.61
b5	0.3	1	3	119.11	1.01	0	0	-1324.06	46.3	434.1	20.81	-2194.65	135.87	1725.62	144.03
b6	0.18	1	1	111.01	0	0	0	-3003.52	0	422.59	0	-659.16	0	1355.67	0
b6	0.3	1	2	16.23	16.23	40.05	40.05	-1446.04	552.16	1168.23	445.18	-4026.81	1167.03	4357.79	2625.44
b6	0.3	5	6	20.85	9.35	11.84	26.46	-2508.01	744.33	2052.68	820.41	-2632.79	1207.84	2364.4	1247.83
b6	0.3	9	2	71.81	8.74	0	0	-462.87	126.78	388.8	8.63	-2025.59	192.52	2612.21	283.85
b6	0.3	13	4	10.08	8.74	31.77	55.02	-3765.12	1056.58	2359.28	900	-4654.82	2357.95	3742.13	2426.88
b7	0.18	1	2	2.65	0.18	0	0	-1882.78	420.01	1813.14	286.86	-4536.8	2250.2	4729.98	1736.78
b7	0.3	1	3	35.23	29.34	0	0	-1875.03	1147.89	1688.96	1008.91	-3331.65	2124.28	4203.75	2761.29
b8	0.06	1	2	54.53	48.81	0	0	-1713.66	1127.74	2070.27	1749.42	-2384.45	241.08	2419.85	340.72
b8	0.18	1	2	8.52	1.06	0	0	-2463.34	485.47	450.6	59.12	-8712.51	3438.8	9179.04	3163.62
b8	0.18	8	1	62.52	0	0	0	-886.5	0	569.47	0	-2832.64	0	2508.96	0
b8	0.18	10	6	34.08	20.18	0	0	-2405.87	1387.33	1810.47	674.8	-2702.48	1960.38	4395.14	1658.03
b8	0.18	11	5	8.31	5.14	0	0	-1494.22	177.94	2329.88	691.16	-3662.46	1321.55	3450.32	783.27
b8	0.3	4	3	40.43	24.9	0	0	-1371.85	476.91	405.31	46.63	-4951.93	930.67	5775.35	2012.33
b8	0.3	5	3	7.67	0.15	0	0	-2539.48	60.53	2633.84	178.71	-2112.81	605.91	2466.43	137.62
b8	0.3	9	2	2.03	2.03	0	0	-2449.38	776.58	3064.65	575.23	-5357.91	1263.03	4728.09	756.82
b8	0.3	11	5	33.06	16.85	0	0	-1819	738	680.25	167.04	-9210.8	4128.06	7846.82	2869.62
c1	0.06	1	1	0	0	0	0	-1227.37	0	473.35	0	-2402.03	0	2233.07	0
c1	0.18	1	1	9.3	0	0	0	-3711.04	0	3229.13	0	-1572.33	0	3797.68	0
c3	0.18	1	1	54.24	0	0	0	-254.61	0	106.1	0	-2691.89	0	4035.92	0
c3	0.3	1	1	35.59	0	0	0	-2485.99	0	683.54	0	-2648.4	0	3017.55	0
c4	0.06	1	3	44.98	63.62	52.76	37.31	-2101.15	1371.25	380.28	193.08	-2747.41	1385.18	3474.27	1970.13
c4	0.06	3	4	23.37	21.15	0	0	-1782.77	852.1	915.15	138.14	-4169.48	2975.05	4168.38	2955.17
c4	0.06	4	1	0	0	41.19	0	-3619.58	0	3549.83	0	-1348.64	0	857	0
c4	0.18	5	2	94.82	7.11	0	0	-747.26	255.53	151.57	9.57	-3210.03	1048.41	3634.57	2100.85
c4	0.18	9	4	14.7	15.02	21.65	37.5	-2739.48	742.23	2652.92	552.6	-2238.53	1051.16	3162.19	2331.66
c4	0.18	10	14	9.8	19.13	13.89	24.65	-2094.29	952.45	768.95	455.11	-5126.32	4054.82	5190.03	3752.86
c4	0.18	16	2	11.22	0.93	0	0	-4772.23	21.52	2863.15	8.47	-2883.52	455.26	2318.01	128.36
c4	0.18	19	7	38.35	11.98	0	0	-1518.36	379.36	755.47	365.21	-3273.74	918.8	4166.24	729.49
c4	0.18	30	3	6.41	5.16	30.64	43.34	-2406.2	224.79	2264.87	207.6	-2676.22	1111.82	2883.49	1025.25
c4	0.3	2	24	7.58	3.36	0	0	-3434.1	787.75	1254.52	478.78	-3468.56	647.92	3249.16	649.91
c4	0.3	33	20	34.96	23.73	5.72	17.16	-2224.96	772.57	865.84	296.46	-2683.03	1105.16	3536.77	1742.86
c4	0.3	35	4	5.69	8.11	36.47	41.47	-2795.89	320.85	3002.57	703.47	-929.79	446.56	1059.62	642.51
c4	0.3	50	16	16.83	15.29	6.18	16.38	-3111.02	796.72	2854.68	846.83	-2562.43	1471.95	2899.32	2486.22
c4	0.3	57	2	55.54	0.05	0	0	-1638.96	472.67	602.39	68.97	-3365.71	162.67	2641.92	110.53
c4	0.3	62	2	59.55	4.56	0	0	-1064.8	555.74	449.7	66.97	-3282.74	1081.86	3009.84	497.54
c4	0.3	71	6	84.09	26.93	0	0	-618.34	247.59	181.82	30.13	-2695.77	391.12	2976	1127.94
c4	0.3	81	13	36.32	20.48	8.85	30.65	-1727.78	774.62	739.3	161.83	-2220.29	943.12	2384.08	681.01
c4	0.3	94	8	18.37	15.24	0	0	-2116.04	402.61	2242.81	562.55	-2264.2	880.71	3904.03	1427.19
c5	0.06	1	3	8.75	7.66	0	0	-2569.61	321.86	2316.47	524.39	-3086.89	498.26	3870.81	154.14
c5	0.06	2	2	19.7	0.99	0	0	-2051.93	80.34	866.08	495.96	-4161	59.61	4229.54	8.12
c5	0.18	1	2	24.93	15.08	0	0	-2579.34	896.3	730.95	99.24	-2103.58	317.52	2202.96	83.7
c5	0.3	1	2	25.11	6.16	0	0	-1397.47	531.01	1615.39	291.94	-5921.62	1860.23	5282.54	1273.59
c5	0.3	7	4	17.92	1.78	0	0	-3135.76	67.84	1769.3	87.94	-4810.78	96.54	5210.09	63.48
c5	0.3	18	7	50.93	24.17	19.97	48.93	-1462.12	457.52	264.38	45.25	-3567.14	755.03	3717.05	998.88
c5	0.3	20	7	25.46	24.74	8.89	21.77	-1963.16	739.52	773.59	301.24	-3490.31	1380.12	3080.23	1184.64
c5	0.3	25	5	72.04	27.28	0	0	-924.79	828.85	357.41	109.44	-1821.99	697.24	2363.5	431.05
c5	0.3	26	7	11.36	8.7	0	0	-2306.36	532.9	2446.39	733.29	-4120.37	1340.75	5918.07	2253.8
c6	0.3	1	3	20.52	4.24	0	0	-3718.43	184.51	577.18	39.48	-2313.73	421.08	3317.88	76.94
c7	0.18	2	4	26.67	16.57	0	0	-1965.61	1027.02	560.27	291.52	-7687.68	3296.44	8206.32	4586.59
c7	0.18	3	1	42.66	0	0	0	-2137.67	0	1773.19	0	-1581.75	0	4205.45	0
c7	0.3	1	2	16.42	0.29	0	0	-3543.92	153.26	509.14	21.47	-2648.82	291.67	3224.89	64.13
c8	0.18	1	4	21.69	7.68	0	0	-2195.87	100.2	1018.67	24.33	-4613.18	601.22	9173.9	1615.47
c8	0.3	1	4	51.68	60.98	0	0	-2112.61	1598.21	1360.93	1182.49	-2476.83	1272.16	3704.14	1869.18
d1	0.18	1	1	5.25	0	0	0	-1460.1	0	2539.16	0	-858.44	0	3607.92	0
d4	0.06	2	3	36.86	3.32	0	0	-2042.62	1017	462.49	78.91	-4005.53	367.17	3407.41	872.6
d4	0.06	5	5	26.16	11.99	0	0	-3354.21	962.49	935.21	353.61	-3065.49	1461.13	3987.72	1636.1
d4	0.06	6	3	18.82	6.37	0	0	-2854.37	129.55	759.71	28.04	-3167.12	48.89	4657.6	407.1
d4	0.06	8	2	43.71	41.88	0	0	-1909.35	544.38	3112.43	626.24	-2352.72	1081.57	2740.44	925.26
d4	0.18	4	25	28.28	16.01	1.86	9.12	-2278.3	1103.95	821.73	203.08	-3809.43	1850.61	4448.27	2147.89
d4	0.18	43	14	10.81	12.52	0	0	-2749.93	420.8	3077.76	354.28	-1558.22	191.29	1887.41	614.3
d4	0.18	93	4	9.17	13.37	20.88	36.16	-3568.23	555.98	2848.72	322.17	-2824.34	1665.85	4606.4	3482.94
d4	0.18	97	5	124.87	4.99	0	0	-435.74	234.98	151.75	28.31	-1895.98	1275.9	1709.24	611.8
d4	0.18	114	13	21.3	17.83	14.5	34.2	-2577.62	682.61	1950.92	450.33	-2728.99	656	4097.15	1477.57
d4	0.18	125	46	34.79	23.06	0	0	-2061.25	936.4	586.93	142.25	-2703.01	1386.16	3184.13	1526.06
d4	0.18	142	12	13.39	12.75	0	0	-2350.53	1034.47	687.83	259.82	-3986.72	1707.3	4371.96	1619.34
d4	0.18	146	20	35.3	32	10.28	24.69	-1360.5	579.32	434.08	124.3	-4132	1651.54	4381.64	1402.14
d4	0.18	147	9	5.66	5.92	23.59	44.2	-2794.75	463.23	2909.56	560.3	-3106.58	1275.1	3758.88	1382.9
d4	0.3	8	14	32.58	24.89	15.11	37.02	-1729.96	1056.82	475.83	143.98	-4394.9	2487.15	3758.18	1586.91
d4	0.3	13	14	35.43	24.09	10.92	21.99	-2609.42	1006.17	786.63	345.1	-2510.43	1269.76	3045.54	1433.88
d4	0.3	24	12	19.94	19.72	0	0	-2554.85	427.79	1898.34	334.85	-3968.8	1071.02	4537.09	1862.31
d4	0.3	30	20	3.98	4.66	5.03	21.91	-3041.3	723.24	3408.31	619.68	-2807.58	824.42	4215.65	2432.08
d4	0.3	56	5	39.55	15.66	0	0	-1874.02	672.45	1113.02	297.78	-2692.91	1006.89	3240.02	2364.74
d4	0.3	60	11	46.78	40.99	36.52	49.66	-1491.74	413.42	298.93	60.56	-2380.47	1704.2	2409.13	1535.26
d4	0.3	72	10	9.57	6.58	3.58	10.73	-3148.62	1255.79	924.88	134.5	-4669.67	2101.4	4799.02	1981.87
d4	0.3	86	1	133.91	0	0	0	-63.47	0	105.61	0	-257.15	0	425.83	0
d5	0.06	1	1	30.99	0	0	0	-836.44	0	1133.86	0	-7900.58	0	6685.1	0
d5	0.18	1	1	0.9	0	0	0	-1084.08	0	880.64	0	-5891.55	0	8737.24	0
d5	0.3	1	2	26.25	7.25	0	0	-2307.16	200.57	860.73	178.33	-3383.89	899.83	3119.03	214.11
d7	0.18	1	1	56.98	0	0	0	-352.79	0	283.78	0	-2873.39	0	4055.94	0
d8	0.06	1	1	28.78	0	0	0	-2897.14	0	468.17	0	-6358.22	0	6181.95	0
d8	0.18	1	3	56.43	18.43	0	0	-1668.5	777.37	953.12	465.4	-1430.8	1168.86	3109.9	434.12
d8	0.3	1	1	9.71	0	0	0	-2281.83	0	2047.02	0	-2533.84	0	4018.73	0
e4	0.18	1	1	0	0	58.15	0	-4589.62	0	1868.34	0	-2102.3	0	2261.18	0
f2	0.3	1	1	82.88	0	0	0	-2364.35	0	877.15	0	-3119.64	0	2740.73	0
f3	0.3	1	1	63.24	0	0	0	-3274.59	0	588.91	0	-3368.38	0	2816.99	0
f5	0.3	1	1	126.56	0	0	0	-336.66	0	223.82	0	-987.87	0	1566.67	0
f6	0.18	1	2	10.92	1.77	0	0	-3208.89	25.51	1058.6	136.23	-3606.31	1151.85	4617.86	838.67
f6	0.3	1	4	117.67	6.96	0	0	-325.01	34.42	372.43	104.59	-1505.79	379.46	1268.62	114.41
f6	0.3	5	1	0	0	94.27	0	-1096.68	0	1002.98	0	-2050.71	0	2348.47	0
f7	0.18	1	1	55.22	0	0	0	-939.7	0	308.91	0	-1544.63	0	1795.85	0
f7	0.3	1	2	21.49	0.1	0	0	-1885.03	8.15	1922.72	80.56	-3497.23	5.08	4348.6	77.98
g4	0.18	1	1	27.26	0	0	0	-2621.23	0	663.56	0	-2720.44	0	3506.88	0
g4	0.3	1	4	84.52	48.84	27.82	48.18	-596.82	405.98	240.54	52.24	-1587.63	230.66	1322.85	170.95

[truncated: 11 more sheets: ILEmC, LEUmC, LYSmC, METmC, PHEmC, PROmC, SERmC, THRmC, TRPmC, TYRmC, VALmC]
