# Supplementary material for: Three-Dimensional Interaction Homology: Deconstructing Residue–Residue and Residue–Lipid Interactions in Membrane Proteins
Source: Molecules. 2024 Jun 14;29(12):2838. doi: 10.3390/molecules29122838 (PMC11207109; doi:10.3390/molecules29122838)
Supplement: Supplementary file 1 [file molecules-29-02838-s001.zip › TableS4_Membrane_LipidFacingON_Cluster_Data.xlsx]

## Sheet: ALAmL
Chess Square	Parse	Cluster ID	Total Count	Sidechain SASA	stdev SASA	Sidechain LASA	stdev LASA	Sum Hydro(-)	stdev Hydro(-)	Sum Hydro(+)	stdev Hydro(+)	Sum Polar(-)	stdev Polar(-)	Sum Polar(+)	stdev Polar(+)
a1	NULL	2	2	0	0	28.64	3.07	-6008.28	177.97	5250.83	193.23	0	0	0	0
a1	NULL	6	16	3.14	8.79	12.78	16.05	-7511.57	2807.92	3665.22	1401.52	0	0	0	0
a1	NULL	10	7	1.08	1.17	8.08	12.77	-7442.17	1989.38	3812.28	1224.51	0	0	0	0
a1	NULL	11	6	25.1	11.37	4.26	9.51	-5059.27	923.47	2055.76	466.99	0	0	0	0
a2	NULL	1	1	1.51	0	0	0	-13842.5	0	2421.27	0	0	0	0	0
a3	NULL	1	1	0	0	31.32	0	-7706.81	0	4666.12	0	0	0	0	0
a4	NULL	1	2	21.14	13.32	0	0	-6230.67	1605.09	2309.8	1509.14	0	0	0	0
a5	NULL	1	3	0.22	0.31	7.56	10.69	-8917.64	4449.74	4838.96	397.94	0	0	0	0
a5	NULL	3	2	13.69	13.69	0	0	-9560.93	180.81	1136.84	170.86	0	0	0	0
a6	NULL	1	5	0.11	0.21	17.47	17.39	-7141.27	2385	4561.5	684.15	0	0	0	0
a7	NULL	1	5	0	0	22.37	28.23	-6372.28	2881.58	4020.36	437.35	0	0	0	0
a7	NULL	4	2	2.88	2.88	23.11	23.11	-5633.48	934.73	3372.46	1089.56	0	0	0	0
a8	NULL	3	37	5.81	8.08	15.3	21.72	-5909.26	1196.9	4148.08	1161.8	0	0	0	0
a8	NULL	15	5	36.07	18.92	0	0	-6010.14	1991.73	1049.25	670.87	0	0	0	0
a8	NULL	24	10	3.69	10.24	18.37	18.65	-8102.51	3878.37	2677.22	1861.08	0	0	0	0
a8	NULL	41	9	11.82	12.76	11.14	21.29	-6680.16	1857.79	1911.97	645.52	0	0	0	0
b1	NULL	10	7	16.2	14.43	10.28	23.36	-6157.36	2671.67	2265.64	570.86	0	0	0	0
b1	NULL	38	13	3.56	6.62	1.67	5.79	-7207.19	1566.92	3806.01	942.5	0	0	0	0
b1	NULL	39	14	7.33	10.5	4.31	12.08	-6113.53	2148.23	3584.8	1249.72	0	0	0	0
b1	NULL	43	10	1.69	2.29	7.47	17.58	-10720.8	2423.08	2668.15	924.13	0	0	0	0
b2	NULL	1	3	0.58	0.79	6.44	9.11	-9882.88	3975.85	3477.64	1449.4	0	0	0	0
b3	NULL	1	3	1.63	0.42	0	0	-6768.78	278.49	3887.21	442.87	0	0	0	0
b3	NULL	5	5	0.12	0.16	13.7	17.39	-7941.22	2037.83	3916.86	612.41	0	0	0	0
b4	NULL	12	20	0.88	2.71	13.33	20.84	-7623.83	2778.57	4183.42	1147.82	0	0	0	0
b4	NULL	26	1	40.52	0	0	0	-15922	0	-1662	0	0	0	0	0
b4	NULL	30	10	15.98	17.87	9.96	16.51	-7776.49	2984.3	2755.35	1352.04	0	0	0	0
b4	NULL	45	14	0.88	1.19	4.11	14.83	-7765.27	1852.77	4022.56	1117.03	0	0	0	0
b5	NULL	13	31	0.71	1.96	14.61	17.81	-5926.75	1913.37	5105.09	1386.24	0	0	0	0
b5	NULL	27	8	18.07	20.68	22.39	23.31	-4737.83	2092.92	2045.62	865.35	0	0	0	0
b5	NULL	29	19	1.09	2.53	20.12	26.33	-7892.22	2412.41	4515.09	980.23	0	0	0	0
b5	NULL	47	8	5.74	7.37	6.08	16.08	-8770.68	2704.38	2490.12	949.97	0	0	0	0
b6	NULL	10	20	0.71	2.2	12.73	19.37	-6430.74	2610.79	4545.93	1710.08	0	0	0	0
b6	NULL	15	15	0	0	40.22	30.16	-6576.69	1351.61	4942.26	996.7	0	0	0	0
b6	NULL	27	15	19.77	20.19	15.57	25.12	-5844.03	2985.46	2479.98	1597.96	0	0	0	0
b6	NULL	38	6	5.66	9.24	12.8	18.47	-6437.79	2757.59	3417.18	1034.04	0	0	0	0
b7	NULL	5	21	4.96	8	13.07	15.79	-4673.41	1263.45	3894.83	1190.29	0	0	0	0
b7	NULL	12	20	2.8	6.73	5.62	14.39	-7566.32	2154.02	3884.34	1049.25	0	0	0	0
b7	NULL	32	10	3.93	8.2	23.06	17.34	-6171.07	2659.11	4617.17	941.06	0	0	0	0
b7	NULL	41	17	21.6	14.95	1.05	4.21	-6327.1	2225.05	1472.37	515.89	0	0	0	0
b8	NULL	20	169	0.91	3.64	24.75	18.6	-4916.19	1044.95	4208.79	1044.79	0	0	0	0
b8	NULL	54	115	11.9	12.79	9.15	17.39	-5744.19	1880.25	2465.41	745.4	0	0	0	0
b8	NULL	211	72	15.24	15.57	8.66	19.36	-7203.43	2949.86	1956.93	893.83	0	0	0	0
b8	NULL	331	101	1.35	4.07	10.08	17.77	-7917.22	2622.14	3612.85	1290.1	0	0	0	0
c1	NULL	5	5	6.38	9.8	15.11	20.67	-6002.81	2015.9	1991.73	784.82	0	0	0	0
c1	NULL	18	4	68.94	2.25	0	0	-2717.44	199.92	516.78	120.17	0	0	0	0
c1	NULL	24	27	2.32	5.33	5.08	12.21	-7511.4	2673.49	3623.41	1254.65	0	0	0	0
c1	NULL	36	6	5.84	7.17	19.61	19.64	-10633.3	2967.87	3167.49	1148.73	0	0	0	0
c2	NULL	1	1	37.33	0	0	0	-5113.06	0	861.1	0	0	0	0	0
c3	NULL	2	2	22.7	22.7	20.76	20.76	-3857.79	355.63	1172.33	74.93	0	0	0	0
c3	NULL	8	4	1.78	3.08	30.88	23.22	-6426.47	1400.01	3574.81	1259.14	0	0	0	0
c3	NULL	9	8	0.25	0.34	5.68	13.48	-7759.73	2000.95	4040.56	983.85	0	0	0	0
c3	NULL	15	3	0.23	0.3	0	0	-8377.79	460.15	3515.99	84.5	0	0	0	0
c4	NULL	615	628	2.17	5.34	4.52	12.89	-7699.68	2272.52	4032.67	1155.12	0	0	0	0
c4	NULL	1229	412	4.3	8.2	11.75	19.75	-7230.18	2427.7	3018.3	1102.06	0	0	0	0
c4	NULL	1929	104	23.39	21.51	13.65	23.83	-5936.05	2173.38	1899.99	1013.62	0	0	0	0
c4	NULL	2065	958	1.02	2.66	9.78	16.94	-6295.89	1522.52	4560.7	1092.14	0	0	0	0
c5	NULL	18	307	0.83	2.33	6.79	14.15	-6023.31	1486.23	4659.23	1268.36	0	0	0	0
c5	NULL	393	172	3.29	6.67	11.42	19.2	-6791.02	2673.18	3670.24	1332.81	0	0	0	0
c5	NULL	518	62	17.76	20.07	13.78	22.81	-5907.44	3115.34	1901.67	1822.55	0	0	0	0
c5	NULL	679	158	3.74	6.96	7.45	15.08	-6746.11	1976.59	3505.85	1214.46	0	0	0	0
c6	NULL	4	47	1.88	4.61	13.18	20.31	-6800.59	2227.47	4161.62	1144.86	0	0	0	0
c6	NULL	19	26	1.14	3.21	14.46	21.89	-5953.35	2185.99	4668.68	1614.39	0	0	0	0
c6	NULL	37	14	5.03	8.68	29.22	24.08	-5923.51	2760.34	2463.56	716.87	0	0	0	0
c6	NULL	63	3	35.37	25.7	16.58	23.45	-4061.02	2752	791.75	195.37	0	0	0	0
c7	NULL	3	33	0.43	0.86	5.51	13.34	-6879.12	2210.71	3952.72	911.53	0	0	0	0
c7	NULL	27	11	15.3	14.4	7.85	13.42	-6162.64	3174.6	1794.9	504.85	0	0	0	0
c7	NULL	70	26	2.13	3.49	15.27	18.94	-6827.45	2979.06	3839.52	1251.39	0	0	0	0
c7	NULL	73	6	41.9	25.14	10.18	22.75	-3140.6	1620.22	764.94	244.6	0	0	0	0
c8	NULL	60	110	0.86	2.38	4.13	9.95	-7351.68	2401.7	3830.84	1144.44	0	0	0	0
c8	NULL	105	33	7.79	9.4	11.87	15.94	-4965.38	1418.65	3581.2	1381.24	0	0	0	0
c8	NULL	126	48	8.79	10.84	4.4	11.1	-7584	3084.52	2500.74	716.05	0	0	0	0
c8	NULL	204	13	33.44	19.05	4.55	15.77	-4382.8	1338.77	1275.23	600.38	0	0	0	0
d1	NULL	5	3	9.09	11.65	21.61	30.57	-5935.34	1544.46	1774.7	473.43	0	0	0	0
d1	NULL	6	4	0	0	22.17	12.44	-7594.53	1285.93	4637.27	828.7	0	0	0	0
d1	NULL	8	1	26.02	0	0	0	-9479.41	0	2144.92	0	0	0	0	0
d3	NULL	6	6	2.01	3.72	20.7	21.41	-6162.79	1944.46	3819.01	1305.58	0	0	0	0
d3	NULL	21	4	0.48	0.77	0	0	-7934.79	2953.52	2735.06	449.17	0	0	0	0
d3	NULL	23	11	0.21	0.45	13.77	17	-9140.28	2631.24	4606.07	998.61	0	0	0	0
d3	NULL	33	12	0.87	2.19	10.68	13.14	-7825.65	1668.75	3953.24	962	0	0	0	0
d4	NULL	481	931	12.84	14.24	11.28	18.45	-6099.49	1487.92	2451.18	713.08	0	0	0	0
d4	NULL	2457	2944	1.29	3.11	5.28	13.64	-8249.4	2004.11	3868.73	1130.38	0	0	0	0
d4	NULL	4106	6516	1.1	3.24	11.47	17.62	-6459.26	1390.36	4415.5	1054.74	0	0	0	0
d4	NULL	8045	499	13.24	18.45	20.05	26.99	-6565.27	2763.19	2461.08	1322.89	0	0	0	0
d5	NULL	2	6	30.41	21.86	17.21	25.01	-5035.13	1761.68	1787.21	1571.94	0	0	0	0
d5	NULL	128	61	2.76	5.82	7.77	13.08	-7085.17	1967.47	3427.01	887.84	0	0	0	0
d5	NULL	151	84	1.64	3.6	8.9	16.77	-6694.76	2149.52	4368.45	1159.61	0	0	0	0
d5	NULL	180	36	6.38	10.28	15.46	21.35	-6482.43	2856.25	3027.27	1246.65	0	0	0	0
d6	NULL	1	1	0	0	15.12	0	-4472.84	0	5880.47	0	0	0	0	0
d7	NULL	3	3	0.43	0.61	0	0	-9055.23	1494.17	3024.96	154.6	0	0	0	0
d7	NULL	8	4	0.12	0.15	12.43	21.53	-6100.26	1383.96	3601.66	819.31	0	0	0	0
d7	NULL	9	3	1.84	2.1	13.36	18.89	-10513	2526.6	4020.28	1575.43	0	0	0	0
d7	NULL	12	4	10.58	18.33	27.26	16.32	-4339.46	1459.13	3903.35	2140.09	0	0	0	0
d8	NULL	53	19	13.32	15.76	6.28	14.53	-6331.43	1910.58	2197.63	717.94	0	0	0	0
d8	NULL	95	10	58.62	16.09	0	0	-3273.6	1068.82	988.42	424.86	0	0	0	0
d8	NULL	107	25	13.92	14.71	5.71	15.52	-5458.19	3061.18	2739.89	803.49	0	0	0	0
d8	NULL	120	72	1.3	3.42	4.61	12.42	-8092.11	2587.75	3919.75	1070.06	0	0	0	0
e3	NULL	2	2	17.49	0.06	0	0	-7830.76	1696.66	1858.94	72.25	0	0	0	0
e3	NULL	3	3	0	0	48.89	23.05	-7984.15	2564.33	5470.67	1341.73	0	0	0	0
e4	NULL	3	1	59.64	0	0	0	-3210.23	0	734.08	0	0	0	0	0
e4	NULL	5	5	7.37	9.54	14.5	18.39	-6110.58	2189.69	4919.04	1011.26	0	0	0	0
e6	NULL	1	1	0	0	0	0	-4062.95	0	3761.07	0	0	0	0	0
f1	NULL	1	1	0	0	46.75	0	-12216.4	0	1642.68	0	0	0	0	0
f2	NULL	1	2	2.1	2.1	13.31	13.31	-9602.68	856.68	3118.42	975.8	0	0	0	0
f3	NULL	1	3	40.83	30.1	0	0	-5459.25	2142.06	1089.17	256.27	0	0	0	0
f3	NULL	4	2	0	0	46.01	18.43	-6341.52	620.35	4408.02	517.48	0	0	0	0
f4	NULL	1	2	33.91	33.91	29.05	29.05	-3880.78	347.42	1818.07	624.54	0	0	0	0
f4	NULL	3	3	0	0	45.59	17.25	-6844.2	1354.12	4689.81	901.63	0	0	0	0
f5	NULL	2	2	27.64	27.64	22.09	22.09	-3942.91	524.6	1359.5	338.24	0	0	0	0
f5	NULL	6	4	2.76	4.78	9.18	15.9	-10765.3	3457.7	4619.41	1173.01	0	0	0	0
f5	NULL	7	1	0	0	46.79	0	-10238.2	0	11026.7	0	0	0	0	0
f6	NULL	4	18	1.99	3.54	7.31	14.2	-7236.34	2401.98	4467.01	1067.01	0	0	0	0
f6	NULL	9	17	0.68	2.73	4.5	14.99	-7602.98	1098.44	4243.92	1022.96	0	0	0	0
f6	NULL	28	5	57.89	2.27	0	0	-3842.25	277.24	364.12	61.57	0	0	0	0
f6	NULL	46	8	5.57	12.87	26.08	27.34	-7511.74	3229.74	2990.76	981.34	0	0	0	0
f7	NULL	2	12	0.09	0.21	1.63	5.42	-7682.49	969.57	4602.63	709.31	0	0	0	0
f7	NULL	11	2	0	0	42.83	25.43	-7651.34	2410.61	2513.52	1213.34	0	0	0	0
f7	NULL	12	1	40	0	0	0	-6770.39	0	377.36	0	0	0	0	0
f7	NULL	13	2	23.28	2	0	0	-8749.95	1227.98	1575.21	183.43	0	0	0	0
g3	NULL	1	1	24.95	0	0	0	-2976.56	0	1602.75	0	0	0	0	0
g4	NULL	1	4	0.12	0.15	19.66	19.66	-7920.25	900.16	4210.41	1526.71	0	0	0	0
g5	NULL	3	3	0	0	10.23	14.47	-7109.04	116.49	3425.57	395.01	0	0	0	0
g5	NULL	5	3	5.03	5.02	10.3	14.57	-6601.27	1233.07	4723.98	1022.51	0	0	0	0
g5	NULL	6	4	13.18	13.19	13.01	13.03	-4754.24	1189.84	2270.08	715.5	0	0	0	0
g5	NULL	9	2	0	0	34.7	4.14	-6989.18	1668.27	5148.89	79.93	0	0	0	0
g6	NULL	2	2	56.42	0.71	0	0	-3808.47	433.58	429.71	119.42	0	0	0	0
g6	NULL	3	3	0	0	14.06	10.52	-6104.71	1362.58	4764.01	1363.25	0	0	0	0
g7	NULL	1	2	24.64	24.64	12.93	12.93	-5266.25	369.95	1495.1	1012.13	0	0	0	0
g8	NULL	1	1	15.63	0	0	0	-5504.53	0	1437.94	0	0	0	0	0
h1	NULL	1	1	0	0	53.12	0	-3418.92	0	5999.82	0	0	0	0	0
h4	NULL	1	3	16	22.63	35.3	25.82	-9116.43	2404.42	3123.47	1148.15	0	0	0	0
h7	NULL	1	3	0	0	58.56	2.47	-8193.73	1495.48	4618.61	988.34	0	0	0	0
h8	NULL	1	1	0	0	35.23	0	-7521.77	0	3368.06	0	0	0	0	0

## Sheet: ARGmL
Chess Square	Parse	Cluster ID	Total Count	Sidechain SASA	stdev SASA	Sidechain LASA	stdev LASA	Sum Hydro(-)	stdev Hydro(-)	Sum Hydro(+)	stdev Hydro(+)	Sum Polar(-)	stdev Polar(-)	Sum Polar(+)	stdev Polar(+)
a1	.060.180	1	2	1.32	1.32	60.99	60.99	-6572.65	3860.24	1817.68	70.17	-2564.92	1211.26	12015.5	1527.06
a1	.060.180	4	3	0	0	89.74	30.19	-7380.01	2540.18	2148.46	1008.39	-3145.84	1862.07	23257.7	12029.4
a1	.060.300	1	1	0	0	66.49	0	-4813.99	0	2084.28	0	-1212.54	0	14240	0
a1	.300.180	1	1	0	0	47.75	0	-13093	0	2030.2	0	-2769.37	0	21760.4	0
a4	.300.180	1	1	113.33	0	0	0	-651.9	0	511.61	0	-3216.92	0	1373.52	0
a5	.060.180	1	1	0	0	114.47	0	-6326.11	0	1306.21	0	-2141.43	0	18331.2	0
a6	.180.300	1	1	0	0	41.76	0	-2365.34	0	2028.16	0	-853.7	0	5295.15	0
a7	.180.060	1	4	0	0	127.77	3.2	-4534.34	796.41	1475.49	383.6	-533.56	159.99	6905.13	7325.36
a7	.180.180	1	3	0	0	95.3	17.77	-6778.2	2711.57	1708.81	391.49	-715.51	89.06	11185.1	4741.54
a7	.300.180	1	2	0	0	94.51	3.66	-7651.53	136.09	1578.15	528.17	-1433.99	928.14	10466.5	1438.11
a8	.060.180	1	2	9.4	5.82	0	0	-7336.05	887.92	449.78	584.78	-3912.1	243.93	16913	2795.96
a8	.180.180	1	3	15.66	21.55	24.64	34.85	-8158.67	2782.42	1825.06	616.7	-2390.45	986.78	18496.4	7687.45
a8	.300.060	1	1	0	0	150.88	0	-12163.8	0	3577.02	0	-451.43	0	14896.4	0
a8	.300.180	1	2	0	0	62.78	8.07	-5510.4	2417.98	1678.09	220.61	-996.93	699.39	15275.5	8188.08
b1	.060.180	2	2	1.8	1.8	32.35	32.35	-4628.19	636.06	1393.98	28.71	-3544.36	116.46	27846.3	23247.1
b1	.060.180	4	3	35.86	38.4	34.35	48.58	-8402.16	3053.12	1413.48	326.86	-2608.55	470.42	14486	8656.87
b1	.060.300	1	1	57.8	0	0	0	-3585.84	0	684.59	0	-1200.82	0	8287.66	0
b1	.180.180	1	1	0	0	85.92	0	-9311.1	0	2593.48	0	-1819.17	0	30814.5	0
b1	.300.060	1	1	9.63	0	0	0	-5559.62	0	2289.11	0	-2257.63	0	18562.3	0
b1	.300.180	2	5	25.28	24.45	37.33	53.28	-5388.26	1361.48	982.99	235.01	-1823.67	508.34	14763.9	8622.38
b1	.300.180	3	1	0	0	100.7	0	-12536.9	0	1942.7	0	-1763.25	0	6099.3	0
b1	.300.180	5	2	70.75	6.44	0	0	-3531.17	1035.34	282.77	131.83	-1855.21	596.53	10773.2	3566.12
b1	.300.300	1	4	13.05	22.59	58.19	44.82	-3099.55	763.51	924.05	109.77	-1821.85	545.97	17844.4	6149.6
b2	.060.060	1	1	0	0	20.63	0	-12194.9	0	1735.62	0	-2467.54	0	15873.7	0
b3	.060.300	1	2	0	0	102.42	4.15	-5708.87	1763.82	1319.58	485.54	-3633.85	24.51	15635.3	5137.73
b3	.180.060	1	1	0	0	142.5	0	-12465	0	1879.89	0	-405.82	0	12278.5	0
b3	.180.180	1	4	76.53	59.43	27.23	47.17	-4712.97	1695.33	1157.07	536.41	-3122.79	1692.82	6120.29	4089.21
b3	.300.180	1	2	27.49	27.49	93.11	93.11	-5714.59	67.74	1322.27	136.74	-1202.14	885.43	8714.4	516.51
b3	.300.300	1	1	0	0	102.57	0	-7395.87	0	1100.79	0	-99.02	0	3728.37	0
b4	.060.180	1	1	0	0	65.87	0	-7885.48	0	957.38	0	-1617.71	0	14272.6	0
b4	.180.060	1	3	10.43	14.75	51.66	48.47	-7932.12	1811.57	1934.69	858.99	-1634.85	799.97	25136.5	3642.76
b4	.180.180	2	4	0	0	142.13	48.81	-6361.25	1454.45	1484.88	369.57	-2827.79	2378.39	18268.5	3908.54
b4	.180.180	3	2	21.19	21.19	40.76	40.76	-2758.99	883.92	601.6	73.4	-3415.21	1122.63	16322.5	5738.33
b4	.300.180	2	3	13.11	18.54	74.9	56.63	-6461.3	3388.53	1348.05	400.77	-1809.41	1142.43	19182.7	7294.47
b4	.300.180	5	1	125.32	0	0	0	-1973.69	0	245.43	0	-437.1	0	10586.2	0
b4	.300.180	6	3	24.21	34.24	110.02	81.55	-4456.64	2893.22	953.03	305.62	-625.67	166.56	17794.7	10799.7
b4	.300.300	1	3	1.78	2.52	73.44	51.99	-5137.23	664.88	1376.56	274.15	-1433.83	854.99	17404.5	3138.82
b5	.060.060	1	4	56.86	39.23	26.84	46.48	-5099.26	918.78	1339.52	602.77	-1363.31	248.61	20964.2	8626.52
b5	.060.180	1	3	18.77	26.54	111.93	79.73	-5571.06	2854.5	1430.53	445.4	-1847.11	998.23	26248.2	5626.01
b5	.060.180	2	2	5.68	0.3	0	0	-4820.88	806.42	1300.58	4.27	-2455.8	270.34	27643.2	72.97
b5	.060.180	4	2	30.17	30.17	29.44	29.44	-2030.83	133.79	2054.67	57.72	-4582.95	58.07	5320.58	2354.35
b5	.180.060	1	5	26.51	21.66	43.85	64.48	-6540.82	430.49	1570.72	276.78	-1455.04	782.11	10749.6	3713.49
b5	.180.180	1	2	40.62	40.62	63.53	63.53	-5556.27	3437.24	2060.52	1087.56	-1507.38	50.79	10865.7	7289.32
b5	.300.180	2	3	37.59	35.14	0	0	-7140.62	1189.02	1627.05	532.07	-4513.27	4085.84	10813	1472.75
b5	.300.180	4	1	0	0	118.24	0	-8526.25	0	1161.7	0	-103.35	0	2887.04	0
b5	.300.180	6	3	96.4	68.23	0	0	-2860.86	692.04	588.87	293.04	-1528.25	561.11	14021.9	2705.48
b5	.300.180	8	6	25.71	28.01	50.36	58.17	-3759.54	1266.52	1040.68	315.66	-2554.26	1654.67	12573.4	6133.89
b5	.300.180	9	3	50.58	71.53	84.46	62.67	-10167.6	3811.73	2155.42	766.31	-343.86	212.21	8051.53	632.42
b5	.300.180	14	2	3.2	0.12	0	0	-6319.17	172.26	1994.48	78.82	-1721.58	185.44	22011	1822.62
b5	.300.300	4	2	0	0	157.4	18.31	-2353.96	1390.72	388.11	26.57	-397.52	15.24	4691.38	70.64
b5	.300.300	6	3	13.49	19.07	117.73	85.29	-5946.65	3424.8	1431.97	212.09	-736.16	578.44	18570.3	11956.5
b5	.300.300	7	5	10.56	14.68	72.73	60.98	-7555.53	655.17	1466.13	374.19	-1945.22	1110.24	18524.8	6996.56
b5	.300.300	11	2	0	0	77.72	0.79	-6202.26	390.17	1711.8	65.36	-535.08	2.86	3987.42	466.92
b5	.300.300	12	2	0	0	79.16	1.53	-7873.98	687.77	1593.21	21.63	-612.51	109.9	17230.1	4857.52
b6	.060.060	1	2	25.48	0.48	0	0	-4223.09	73.19	954.93	20.11	-3508.58	110.7	13589.6	598.69
b6	.060.180	1	2	39.44	39.44	46.33	46.33	-5307.29	3006.38	642.21	283.46	-3013.44	1234.72	21812.2	8751.89
b6	.060.300	1	1	0	0	0	0	-7028.52	0	2200.49	0	-6202.26	0	24258.1	0
b6	.300.060	1	1	8.58	0	0	0	-9412.51	0	1821.02	0	-6116	0	32219.3	0
b6	.300.180	1	2	0	0	89.96	19.41	-8299.99	4204.02	1366.2	223.97	-284.42	3.28	9034.21	2895.49
b6	.300.180	4	4	14.37	1.69	0	0	-2842.51	712.32	1319.61	270.9	-2813.31	470.87	12685.7	1931.03
b6	.300.180	12	7	20.95	34.98	18.35	29.1	-6956.94	2550.04	1446.32	622.98	-2546.34	858.73	22688	9752.25
b6	.300.180	13	3	0	0	123	40.45	-11160.1	3473.87	1805.75	496.18	-522.38	489.53	14435.1	8321.44
b6	.300.180	14	1	0	0	78.81	0	-9534.01	0	1263.28	0	-2153.08	0	7231.07	0
b6	.300.300	4	3	40.95	57.91	31.8	30.88	-9406.14	2596.5	1521.23	325.42	-2408.11	1134.38	27739.7	6732.47
b6	.300.300	5	3	37.78	27.71	47.26	66.84	-4379.06	975.4	1240.24	324.13	-1353.63	930.93	14066.3	5172.04
b7	.060.180	1	4	6.98	9.87	0	0	-5668.64	529.12	1256.85	108.31	-3620.1	149.09	26166.7	1218.98
b7	.060.180	4	4	21.34	21.34	63.5	85.08	-1465.71	351.71	610.04	248.59	-1127.95	453.19	3549.8	1757.1
b7	.060.180	6	3	21.29	28.82	50.72	71.73	-8017.75	3453.05	1899.38	386.55	-1390.67	795	10263.1	3451.55
b7	.180.060	2	2	0	0	102.24	52.01	-6303.06	2980.1	1397.34	366.35	-4166.68	3024.6	25372.2	1619.46
b7	.180.060	7	3	0	0	54.85	16.85	-7035.77	1818.85	1439.12	81.31	-3325.68	948.16	7610.84	1963.28
b7	.180.060	8	3	53.43	37.8	19.67	27.82	-5936.68	3595.01	1188.91	311.4	-1886.65	921.37	4684.01	1197.27
b7	.180.060	9	1	121.32	0	0	0	-3115.08	0	847.65	0	-604.76	0	2594.35	0
b7	.180.180	4	2	21.88	21.88	24.42	24.42	-4978.12	778.46	890.63	298.29	-5283.46	638.36	11268.5	1433.05
b7	.180.180	5	2	1.86	1.86	2	2	-7360.06	391.65	1487.72	21.45	-5256.3	253.58	12541.4	787.8
b7	.180.180	9	5	79.21	37.56	0	0	-3935.16	2202.26	687.33	319.01	-1790.26	762.67	12608.5	8201.44
b7	.180.180	10	3	46.19	56.56	51.9	63.56	-2530.5	810.62	1206.41	149.49	-727.64	342.68	5849.78	3842.42
b7	.180.300	1	2	33.72	33.72	51.29	51.29	-4689	480.05	1516.08	381.43	-2184.29	345.01	11726.1	7032.22
b7	.300.060	1	1	21.81	0	0	0	-1732.09	0	911.2	0	-6288.88	0	4345.41	0
b7	.300.180	3	5	14.47	24.25	4.13	8.26	-5995.21	1451.66	1202.89	157.37	-2807.66	585.52	17870.5	5663.48
b7	.300.180	12	3	28.86	40.82	57.44	40.78	-2379.03	914.43	622.17	99.44	-3975.4	1964.7	14950.8	9170.09
b7	.300.180	14	1	0	0	115.76	0	-8013.93	0	760.05	0	-814.83	0	24041.6	0
b7	.300.180	15	5	50.61	27.78	0	0	-19274	27025.7	1355.54	262.45	-18052.4	19234.9	19185.7	10243
b7	.300.180	18	6	7.33	4.39	0	0	-5969.06	1127.59	1480	163.48	-5667.35	391.3	21442.5	7329.49
b7	.300.180	20	2	78.43	1.16	0	0	-3323.06	60.16	1300.23	50.81	-346.77	71.91	4540.63	104.71
b7	.300.300	6	3	0	0	124.92	23.1	-4697.21	635.08	879.97	124.02	-1131.43	702.44	18631.3	10447.7
b7	.300.300	8	7	25.63	17.22	12.46	30.52	-5643.04	2237.34	1627.69	150.43	-3288.31	900.46	18434.8	4205.81
b7	.300.300	12	3	1.58	2.23	67.15	55.3	-6022.64	1601.12	978.86	511.85	-2688.64	1161.39	16768	2893.26
b7	.300.300	13	1	0	0	151.81	0	-2745.53	0	189.89	0	-547.32	0	9517.87	0
b7	.300.300	15	3	123.44	4.16	0	0	-1439.39	29.15	877.5	100.44	-324.46	68.79	2093.03	491.79
b8	.060.180	8	9	14.29	16.29	29.05	32.98	-5280.3	1149.25	1154.58	127.42	-2681.7	966.98	17559.3	9048.39
b8	.060.180	15	7	18.13	10.21	0	0	-6485.72	1881.12	1996.45	255.63	-4033.53	1339.54	16903.1	5289.32
b8	.060.180	23	7	18.07	18.19	34.06	40.2	-6125.53	1207.93	1418.43	348.39	-3331.42	1517.74	23932.5	9393.43
b8	.060.180	25	5	43.89	42.87	26.32	52.64	-3589.81	986.51	696.45	166.91	-2112.09	1079.21	14561.3	7485.91
b8	.060.180	26	7	32.03	32.91	22.82	40.93	-3777.09	846.1	1089.37	243.73	-3738.3	1843.46	15130.4	6534.64
b8	.060.180	27	4	75.48	52.07	39.63	68.65	-3084.41	3077.3	216.39	75.06	-1723.01	831.3	8628.36	8807.8
b8	.180.060	1	6	24.91	31.68	36.27	42.34	-3652.95	835.79	918.9	243.97	-3126.33	1031.12	19182.7	7323.87
b8	.180.060	2	3	0	0	0	0	-3598.44	198.36	670.26	47.78	-4272.99	143.2	8441.79	2824.86
b8	.180.060	5	4	1.33	1.84	50.03	52.1	-8428.69	2699.13	1850.93	376.39	-2681	1139.37	25236.3	6982.51
b8	.180.060	10	1	0	0	67.88	0	-7826.12	0	825.49	0	-1524.88	0	7894.58	0
b8	.180.180	22	4	40.5	56.51	48.65	55.29	-6141.88	1012.56	708.34	121.64	-2903.29	2812.42	23131.4	2730.48
b8	.180.180	27	15	25.11	28.81	6.3	12.87	-8045.29	11062.7	1544.98	249.76	-2273.01	956.85	17833.3	8395.6
b8	.180.180	40	9	36.38	25.17	11.05	27.27	-4096.33	2323.67	1393.64	211.11	-2315.47	1096.67	16114.4	7830.8
b8	.180.180	43	8	18.05	32.08	44.39	45.21	-5743.67	914.79	1357.53	349.37	-3484.79	1264.88	20529.3	8447.52
b8	.180.180	53	15	20.93	31.1	9.52	26.86	-4855.96	1197.92	1469.55	448.04	-4179.66	1499.12	24760.9	10784.6
b8	.180.180	57	9	40.93	22.61	12.11	22.76	-6695	1697.29	1165.27	316.36	-1274.68	343	8428.46	5710.39
b8	.180.180	76	16	23.93	25.2	6.01	18.31	-5521.88	1723.93	1303.98	303.48	-3212.52	1460.95	24807.3	11974.8
b8	.180.180	81	3	14.19	10.11	6.68	9.45	-3590.07	278.26	923.49	57	-4420.61	514.32	20132.3	933.25
b8	.180.180	92	11	17.8	21.02	28.89	40.36	-5977.68	2051.92	1156.98	243.15	-3676.1	1468.36	25909.3	6745.74
b8	.180.180	100	15	9.34	14.19	33.1	46.75	-5528.95	1740.47	1736.02	389.96	-3076.41	2149.89	21412.4	6310.24
b8	.180.180	109	3	50.31	55.63	49.58	70.12	-8792.54	1858.1	2075.83	474.59	-1233.79	701.79	11846.4	7470.45
b8	.180.180	114	11	46.12	29.34	0	0	-4354.32	1674.7	838.35	240.27	-2840.57	1396.53	19599.4	11593.4
b8	.180.300	1	2	0	0	85.6	10.21	-7269.33	1735.62	1097.21	390.44	-4796.87	1821.05	18471.6	3715.4
b8	.300.060	1	3	3.68	4.79	50.38	71.24	-4896.08	2860.62	915.03	348.34	-2565.1	1665.77	15065.8	11591.5
b8	.300.180	9	8	25.18	26.42	44.49	65.89	-3984.54	562.55	1085.11	208.75	-1843.78	1026.86	10904.7	6575.05
b8	.300.180	13	22	15.25	16.37	14.1	35.77	-6381.09	1984.43	1364.31	216.04	-3136.15	1860.79	19143.4	7578.78
b8	.300.180	25	15	45.38	36.23	18.14	36.63	-3213.63	1191.84	757.61	169	-3620.14	2391.06	12696.3	6717.28
b8	.300.180	29	9	18.06	35.23	27.97	52.42	-5938.1	1698.16	1309.06	1050.48	-2682.74	1685.86	18305.7	4509.88
b8	.300.180	37	11	42.92	30.8	7.73	24.46	-4859.82	1567.05	1264.42	221.55	-3266.78	1717.56	19329.8	11465.6
b8	.300.180	40	8	0	0	109.83	17.27	-13038.7	1546.74	1943.46	496.74	-806.13	470.89	9931.12	6751.69
b8	.300.180	82	8	24.04	26.63	51.91	55.59	-3617.88	1475.98	607.2	126.11	-3234.27	2042.7	15184.5	8484.52
b8	.300.180	82	8	24.04	26.63	51.91	55.59	-3617.88	1475.98	607.2	126.11	-3234.27	2042.7	15184.5	8484.52
b8	.300.300	1	6	4.59	5.76	19.76	34.56	-5430.84	1111.39	1569.48	363.75	-3690.21	2055.19	18409.5	5840.38
b8	.300.300	6	1	0.3	0	0	0	-5480.25	0	1920.02	0	-5179.51	0	44350.4	0
b8	.300.300	11	6	20.01	28.29	77.1	55.36	-3460.15	866.96	1177.73	344.05	-579.47	250.59	10491.5	3055.31
b8	.300.300	14	2	115.85	20.57	0	0	-1741.62	353.77	324.76	94.76	-2237.03	1598.59	6824.78	5401.86
c1	.060.180	1	2	29.36	1.16	0	0	-4993.52	1242.26	1748.17	37.4	-2686.84	42.74	3359.42	1181.45
c1	.060.180	2	3	46.1	49.48	8.55	12.09	-4838.57	2992.99	1133.56	476	-1574.63	621.09	14553.9	9629.35
c1	.060.300	1	1	38.95	0	0	0	-8743.66	0	920.76	0	-3145.58	0	13898.1	0
c1	.180.180	1	1	0	0	123.03	0	-10723.8	0	1283.03	0	-504.86	0	20460.7	0
c1	.300.060	1	1	0	0	141.17	0	-1869.49	0	446.03	0	-1530.86	0	2938.69	0
c1	.300.180	3	2	87.6	0.72	0	0	-7163.21	86.45	1750.85	1.63	-770.91	31.04	8509.05	397.43
c1	.300.180	5	3	77.82	69.78	22.16	31.34	-2228.59	1155.44	578.79	45.66	-1847.99	1137.34	14401.6	10055.5
c1	.300.180	9	3	53	51.84	40.44	57.19	-6866.87	2734.3	1037.97	205.37	-1858.81	486.45	11540.2	11331.1
c1	.300.180	10	4	34.34	34.39	74.79	80.86	-5820.6	2080.38	1044.18	288.48	-1183.3	925.69	12780.9	6996.59
c1	.300.180	11	4	0	0	96.19	38.17	-9574.11	2539.82	1963.14	480.06	-1100.41	756.46	19171.3	5639.54
c1	.300.300	1	2	27.51	27.51	84.83	84.83	-4981.56	2053.58	717.71	72.29	-701.88	115.51	14861.5	4300.95
c1	.300.300	5	5	17.2	14.5	8.62	17.24	-7114.96	1292.18	1302.97	528.54	-3428.54	595.39	35531.6	13176
c3	.060.300	1	1	110.01	0	0	0	-2254.94	0	672.92	0	-3135.11	0	7637.71	0
c3	.180.180	1	4	79.83	76.2	31.78	55.05	-5595.25	3865.06	963.68	596.04	-1655.98	1899.12	14067.2	9959.19
c3	.300.180	1	3	21.41	25.7	47.4	67.03	-8505.04	7321.63	1804.29	593.34	-1521.58	739.96	18011.4	9998.42
c3	.300.180	3	2	116.25	4.42	0	0	-2501.79	201.27	594.95	35.94	-586.02	136.14	747.72	77.49
c3	.300.180	5	2	0	0	109.35	2.1	-3778.5	137.84	1296.14	142.01	-627.26	58.31	3464.58	2665.53
c3	.300.180	8	3	1.97	2.79	130.66	92.49	-11681.5	4192.74	1695.37	589.48	-736.41	348.39	26926.3	8012.52
c3	.300.300	1	4	14.64	25.35	96.83	58.76	-3371.66	1417.89	1404.27	454.08	-1368.55	674.12	8302.67	3664.98
c3	.300.300	2	1	0	0	128.64	0	-1549.75	0	139.12	0	-1457.03	0	3917.23	0
c4	.060.060	3	2	26.19	26.19	53.9	53.9	-6309.45	2207.87	1051.7	25.65	-2019.19	637.94	27884	157.52
c4	.060.060	4	3	18.89	18.48	14.05	19.87	-5785.52	2522.43	1882.98	393.64	-2209.33	389.27	19109.2	11099.1
c4	.060.180	2	7	42.78	49.66	60.59	52.66	-2916.98	838.29	1888.12	125.05	-2033.28	360.01	8019.77	7109.48
c4	.060.180	28	12	47.38	47.89	54.55	66.7	-5023.79	2045.91	833.7	193.31	-2324.2	2015.67	11782.4	8052.06
c4	.060.180	38	7	0.08	0.2	93.05	45.28	-10871.5	3453.52	1390.08	1676.06	-1123.22	810.89	22003.9	7433.25
c4	.060.180	48	13	6.13	9.91	61.51	70.56	-6233.17	2803.58	2146.98	513.2	-1828.72	1255.7	14598	7015.69
c4	.060.180	59	7	29.54	51.79	90.91	67.59	-4475.65	2084.21	510.59	188.13	-1252.79	817.48	10228.2	7999.51
c4	.060.180	64	20	21.33	21.43	16.6	31.54	-6351.67	3673.92	1565.92	398.24	-1732.65	715.29	14736.6	6356.46
c4	.060.300	1	1	0	0	106.12	0	-5946.52	0	984.82	0	-1074.89	0	13251	0
c4	.180.060	3	3	44.66	1.83	0	0	-2704.1	168.91	1460.98	22.13	-358.85	25.31	9016.41	344.75
c4	.180.060	6	3	0	0	123.15	45.22	-3490.6	1680.29	381.28	44.28	-995.91	699.43	16782.6	11683.6
c4	.180.060	9	11	10.05	16.72	55.74	52.09	-7156.39	4165.07	1869.94	497.84	-1665.15	1153.63	15782.2	5386.85
c4	.180.060	11	2	0	0	86.8	2.86	-9800.62	1421.41	1079.07	45.49	-1041.05	185.17	13083.6	4232.85
c4	.180.060	15	7	7.51	18.4	109.79	58.2	-4382.34	1652.01	1399.97	347.45	-940.16	529.87	13533.5	7116.45
c4	.180.060	23	7	6.65	9.59	34.44	59.59	-7926.35	4163.38	1680.67	326.89	-3574.54	1907.25	19690.4	5386.17
c4	.180.060	29	8	72.78	63.99	60.11	77.65	-2275.56	1154.45	734.64	305.04	-1406.85	1350.43	2190.63	3588.79
c4	.180.060	42	3	27.66	34.08	0	0	-8152.52	1819.04	2630.57	471.68	-1000.3	210.6	13820.4	5571.09
c4	.180.060	48	6	0	0	128.11	30.4	-5615.39	1907.31	1208.02	262.96	-887.15	570.65	11940.2	8490
c4	.180.180	13	9	25.44	42.58	81.94	74.13	-11854.5	3837.36	2495.39	749.83	-1874.88	1439.37	22556.3	7485.77
c4	.180.180	21	7	11.11	9.12	5.56	8.2	-6863.46	381.64	1694.3	150.71	-1852.25	687	8742.8	1051.59
c4	.180.180	38	7	26.76	60.82	94.88	60.37	-8434.79	2647.15	2115.82	413.06	-128.9	69.61	8173.4	6822.91
c4	.180.180	59	12	28.74	52.81	82.75	84.45	-5043.82	2283.26	954.71	180.9	-1353.66	1095.16	17562.1	9774.05
c4	.180.180	88	3	64.76	48.83	47.13	66.65	-1968.63	271.21	235.4	58.53	-1698.72	1392.23	4814.83	3619.79
c4	.180.180	97	9	20.69	58.52	83.12	45.8	-7635.38	3220.18	1409.79	432.83	-2126.45	1588.33	22759.9	5777.67
c4	.180.180	98	31	12.89	25.19	56.94	53.39	-4343.6	1305.2	1224.49	416.35	-2127.71	1623.59	13460.1	7773.21
c4	.180.180	116	23	24.27	33.75	32.62	50.22	-6767.86	2527.79	1323.11	394.45	-2733.68	1996.28	13873.1	8487.56
c4	.180.180	137	12	38.79	55.14	69.29	72.96	-3872.66	2086.64	513.92	101.62	-1893.15	1946.68	13019.4	9076.2
c4	.180.180	143	16	22.25	55.15	64.21	59.6	-6907.98	1948.85	1950.97	336.58	-1526.42	1227.54	17450.4	9659.96
c4	.180.180	147	23	26.83	50.85	75.91	65.35	-9055.49	3156.95	1725.23	394.45	-1359.18	1018.41	22215.2	10123.3
c4	.180.300	3	2	0	0	149.41	6.69	-11051.4	5910.08	1938.67	1019.89	-294.42	82.28	8628.77	4395.02
c4	.180.300	8	7	3.73	5.43	38.86	52.93	-6315.06	1623.62	1719.18	549.31	-2162.82	826.61	18972.3	8148.59
c4	.180.300	14	3	9.31	1.07	0	0	-6509.27	200.94	1753.62	73.77	-4900.2	605.61	30726	1537.84
c4	.180.300	17	3	21.83	15.53	18.57	26.27	-5217.06	2052.52	1784.05	413.48	-1877.98	1093.35	10163.5	5234.92
c4	.180.300	18	4	36.53	37.06	32.9	56.98	-3163.77	951.01	793.65	258.17	-3324.3	1972.43	11618.9	10884.7
c4	.300.060	2	2	0	0	38.69	1.99	-8310.37	769.1	1142.84	122.17	-2127.06	196.06	23272.2	9.9
c4	.300.060	4	10	2.1	3.74	56.51	57.73	-5649.76	2288.22	1796.63	300.72	-2577.77	1337.51	18151.1	10954
c4	.300.060	5	2	0	0	0	0	-6874.26	195.18	495.71	64.17	-504.71	16.29	18523.9	3228.99
c4	.300.060	18	4	68.57	42.92	16.86	29.2	-4102.25	1549.5	957.42	393.97	-1215.63	475.92	9520.75	6428.08
c4	.300.060	20	3	0.77	0.55	0	0	-8276.43	923.19	2490.24	120.24	-6230.15	173.71	36955.9	3304.94
c4	.300.180	21	14	22.19	23.99	22.83	23.77	-4558.01	1093.88	1909.11	395.64	-1148.83	272.8	15394.8	6831.9
c4	.300.180	102	26	16.22	35.46	35.26	38.73	-6480.66	2451.12	1577.47	2018.03	-2528.48	1695.61	17387.2	8117.1
c4	.300.180	105	6	55.29	81.48	93.58	86.23	-13092.5	2280.28	3520.85	679.84	-608.75	875.74	15861.5	10237.8
c4	.300.180	110	42	11.83	27.24	49.91	55.03	-7172.75	2085.93	1392	326.99	-1555.69	1193.9	17847.5	8865.69
c4	.300.180	136	33	12.26	21.01	55.72	54.21	-4784.44	1942.94	1120.6	306.41	-1863.45	997.41	12550.7	7287.29
c4	.300.180	170	25	17.41	50.32	94.59	63.21	-9245.92	2770.52	2160.05	472.05	-1456.02	1103.39	19990.5	9803.79
c4	.300.180	190	4	134.94	79.36	41.56	71.98	-761.39	353.81	213.28	60.37	-812.87	792.07	496.72	370.25
c4	.300.180	192	32	44.72	65.06	61.81	63.21	-4531.76	2654.17	710.39	216.18	-1584.1	1413.88	12027.1	8407.67
c4	.300.180	198	32	16.81	31.84	40.99	50.75	-8214.26	5263.2	1763.49	352.59	-2965.47	2159.66	17800.8	8480.66
c4	.300.180	218	17	25.88	58.31	106.17	67.2	-11628.8	5086.69	1550.78	916.27	-751.01	968.65	14455.1	7700.61
c4	.300.180	241	37	21.55	34.64	40.98	43.04	-5112.06	1929.95	1262.01	286.33	-2274.54	1595.83	16150.8	8894.65
c4	.300.300	17	5	0	0	155.82	4.36	-12568.4	3288.83	2021.49	660.05	-251.37	98.41	8604.94	4616.87
c4	.300.300	20	10	9.01	12.53	16	37.34	-5675.72	2549.37	2024.42	406.78	-4969.2	1496.35	19601.8	6522.63
c4	.300.300	21	11	14.8	46.81	117.3	42.62	-12439.5	2294.7	1668.12	1154.74	-417.88	130.55	16535.3	6945.85
c4	.300.300	24	19	14.09	20.45	26.67	38.76	-6106.08	2313.81	1406.26	319.33	-2355.2	1207.73	18130.4	6719.2
c4	.300.300	46	7	15.73	38.54	117.84	62.87	-4467.41	1830.35	651.39	172.54	-1491.28	1423.01	12832.6	11365.9
c4	.300.300	49	17	12.03	29.23	56.57	60.31	-4476.69	1192.34	1507.37	280.03	-2245.34	1832.01	16218.7	8656.91
c4	.300.300	54	16	25.98	41.28	56.24	59.82	-6656.89	1946.68	1943.46	234.58	-1971.15	1317.44	21818.2	7292.21
c4	.300.300	71	16	34.43	51.28	80.21	66.68	-4852.59	3688.66	1015.01	316.05	-1111.86	851.77	9753.21	7084.65
c5	.060.060	1	3	26.95	20.59	16.43	23.24	-8081.7	3235.11	1551.44	1406.39	-5009.09	3889.81	14777	9635.45
c5	.060.180	5	2	69.55	69.55	67.54	67.54	-3771.94	2005.99	324.29	107.79	-916.95	224.29	16184.6	7966.14
c5	.060.180	13	10	3.72	5.81	49.81	53.62	-6848	3249.31	1638.5	297.62	-2498.69	1814.22	18418.4	5948.67
c5	.060.180	23	9	12.61	16.17	27.37	38.74	-3022.12	522.43	1419.49	342.01	-3228.62	1051.16	13198.1	4022.51
c5	.060.180	27	8	34.88	41.49	48.05	50.57	-4228.84	1942.28	718.8	167.61	-1861	843.78	11662.1	4335.11
c5	.060.180	34	5	19.28	16.07	10.51	21.02	-6621.1	800.63	1276.64	480.18	-3672.88	1820.66	18098.5	5685.28
c5	.060.180	37	3	14.51	20.52	14.52	20.54	-4750.41	783.45	2153.77	520.74	-4301.48	2215.35	17659.4	9063.03
c5	.060.300	1	1	33.78	0	0	0	-4903.95	0	1599.23	0	-4699.54	0	26536.6	0
c5	.180.060	2	3	0	0	146.89	16.5	-3879.82	1276.52	624.7	162.27	-292.4	7.65	13268.4	3135.43
c5	.180.060	8	7	3.18	6.38	65.91	79.1	-9332.33	2320.12	1868.63	404.38	-1018.32	677.51	16167.9	9326.66
c5	.180.060	9	2	4.44	0.17	0	0	-5911.16	474.26	1058.21	24.68	-2701.77	73.81	30453.2	65.41
c5	.180.060	11	2	0	0	165.15	13.14	-14342.1	797	2666.9	321.23	-192.51	36.76	12554.8	5224.3
c5	.180.180	2	1	0	0	175.5	0	-848.47	0	420.78	0	-186.43	0	594.19	0
c5	.180.180	13	4	0	0	161.36	40.04	-10769.7	3263.29	2485.57	776.6	-805.68	600.54	16694	5839.16
c5	.180.180	16	8	6.98	12.13	107.13	75.97	-5692.25	2450.07	1603.81	498.8	-1707.8	933.76	15593.2	10490.9
c5	.180.180	17	7	22.58	29.13	62.9	59.68	-6178.43	2403.68	847.63	293.78	-1597.47	894.17	18880.7	12924.1
c5	.180.300	2	4	4.7	7.62	43.35	43.5	-5019.98	2494.12	1176.26	367.06	-1747.37	1079.36	17587.1	13718.3
c5	.180.300	5	1	0	0	42.42	0	-5830.51	0	1272.19	0	-2949.77	0	27209.4	0
c5	.300.060	1	3	1.85	2.49	38.18	54	-9559.29	3209.03	2410.26	388.52	-4026.12	3421.98	15609.6	2567.03
c5	.300.060	3	2	56.72	56.72	66.59	66.59	-5693.13	2087.2	819.15	28.26	-1482.3	230.19	18039.3	2047.8
c5	.300.180	2	10	23.16	30.76	51.48	57.52	-5929.26	936.29	1425.04	456.83	-1385.37	785.25	18802.9	4440.49
c5	.300.180	11	11	47.77	25.02	6.91	20.84	-2082.42	577.6	964.11	120.39	-1976.33	867.65	12349.1	11152.2
c5	.300.180	14	12	14.21	38.59	73.42	59.51	-6940.7	2360.89	1824.81	473.34	-2576.21	3256.34	13034.6	6374.74
c5	.300.180	16	19	34.16	47.89	12.87	23.49	-5324.99	2184.7	1317.88	429.17	-2889.88	1497.01	22605.5	14766.7
c5	.300.180	18	6	95.5	67.89	58.46	83.27	-2898.54	2663.28	260.95	119.11	-722.64	903.79	3763.1	3198.16
c5	.300.180	26	15	37.24	69.32	67.29	74.37	-9902.83	4678.51	2198.34	772.78	-1950.44	2012.27	19148.4	11159.7
c5	.300.180	77	4	5.04	5.18	6.4	6.53	-2894.5	174.84	750.94	68.02	-6007.09	367.59	19345.2	734.49
c5	.300.180	91	12	17.17	38.46	75.06	49.14	-6391.59	3288.42	1243.82	344.27	-1558.71	994.84	15987	7994.8
c5	.300.180	119	16	68.3	66.86	49.15	60.7	-4516.48	2569.77	578.8	158.49	-1748.72	1215.14	14771.3	12343.1
c5	.300.180	123	21	32.33	53.9	48.07	65	-6981.51	2966.94	1522.98	346.16	-2197.86	1621.28	17555.2	8185.2
c5	.300.300	6	4	0	0	88.5	7.7	-5082.26	1477.19	951.49	157.07	-1204.6	222.09	15312.1	4652.42
c5	.300.300	7	8	7.61	8	67.43	68.27	-8788.17	2887.89	1868.8	424.55	-1680.9	1083.75	17322.7	7104.77
c5	.300.300	14	11	11.89	18.39	73.93	60.78	-5173.48	1371.42	1364.05	198.33	-1919.25	1879.37	12932.6	8155.9
c5	.300.300	20	1	0	0	171.7	0	-802.05	0	156.76	0	-20.18	0	312.51	0
c5	.300.300	30	5	11.65	14.39	24.81	30.4	-7786.56	3006.43	1940.51	320.81	-2010.06	836.15	16756.4	2911.22
c5	.300.300	35	9	24.97	28.43	72.73	68.82	-3931.08	733.37	892.32	165.25	-2230.62	1162.44	13283.9	10942.5
c5	.300.300	36	2	81.08	12.58	0	0	-2304.44	766.23	361.96	133.5	-3187.5	926.82	8853.76	6733.67
c6	.060.180	1	2	0	0	77.36	4.69	-6211.52	1622.58	2267.42	433.82	-488.46	106.05	5433.94	804.81
c6	.060.180	4	4	0	0	96.57	35.95	-8521.83	2150.83	1065.01	300.05	-1624.29	696.85	10628	3986.2
c6	.060.180	7	2	0	0	153.88	3.4	-11046.1	5797.41	2745.22	1035.4	-468.01	295.71	19628	4772.58
c6	.180.060	1	2	0	0	59.98	5.82	-11224.6	1293.12	2157.77	301.89	-1465.43	142.48	12549	3551.89
c6	.180.180	1	1	0	0	71.11	0	-4188.09	0	1503.15	0	-673.84	0	8713.08	0
c6	.180.300	1	1	0	0	133	0	-5122.17	0	3376.92	0	-1663.5	0	7995.58	0
c6	.300.060	1	4	31.35	54.3	108	63.1	-4316.35	1559.46	855.99	328.62	-454.59	198.34	13142.9	5862.63
c6	.300.180	9	2	4.24	4.24	40.26	40.26	-9953.83	2595.12	1165.2	407.81	-4589.65	61.24	16502.5	5597.13
c6	.300.180	10	7	15.49	22.89	38.97	61.64	-3919.24	618.57	838.09	206.39	-2567.91	1274.99	19317.4	7625.93
c6	.300.180	15	5	0	0	155.22	28.67	-7785.89	4943.89	1982.47	1017.34	-393.2	206.92	9922.86	8790.74
c6	.300.180	17	5	0.03	0.06	43.16	54.04	-6847.4	1707.74	1670.81	85.59	-2339.05	618.53	15621.8	7758.71
c6	.300.300	1	2	38.88	38.88	39.54	39.54	-3912.62	336.19	1132.9	329.39	-638.38	231.32	17591.8	5926.01
c6	.300.300	2	2	0	0	104.21	45.05	-1217.92	677.29	1206.35	478.85	-1494.2	1082.95	3936.17	3098.46
c6	.300.300	6	3	12.56	17.76	68.46	49.1	-4701.14	1264.23	1123.93	194.15	-1638.21	543.81	11133.3	4748.53
c7	.060.180	1	3	12.93	12.21	21.3	30.12	-4996.01	1927.09	1272.14	477.78	-2672.18	971.03	18053.1	2557.99
c7	.180.060	2	3	27.13	25.6	23.5	33.24	-5093.42	973.35	1221.82	70.63	-1510.92	168.18	22907	7672.43
c7	.180.060	4	3	0	0	66.87	6.72	-8555.36	3113.47	1632.01	267.41	-1199.02	112.32	23784.9	1206.99
c7	.180.180	2	3	75.03	4.75	0	0	-3398.25	199.54	767.03	147.69	-1787.21	1210.9	9954.42	2503.54
c7	.180.180	5	3	18.11	13.08	21.62	30.58	-4059.21	922.51	1320.73	230.84	-3557.08	1670.65	16345.5	2188.29
c7	.180.300	1	2	0	0	130.38	32.61	-7123.36	178.49	1028.83	273.58	-2733.89	1276.03	27239	11100.7
c7	.300.060	1	1	0	0	24.74	0	-5129.12	0	1443.81	0	-1696.25	0	15675	0
c7	.300.180	2	6	15.63	34.95	73.82	41.48	-4012.02	671.42	1117.09	337.08	-1546.2	1323.35	13190	5367.93
c7	.300.180	11	1	0	0	207.93	0	-5008.73	0	285.67	0	-225.98	0	12336.3	0
c7	.300.180	14	4	0	0	93.7	43.11	-7301.49	2239.73	1764.58	610.28	-961.04	612.19	12566.6	5463.97
c7	.300.180	16	6	11.23	20.72	79.16	63.73	-6603.41	2266.72	970.23	144.88	-2040.78	1413.45	16077.4	3971.77
c7	.300.300	1	2	70.58	2.59	0	0	-2468.27	427.55	561.45	171.24	-7752.98	4966.47	5295.81	3264.93
c7	.300.300	5	3	29.6	41.86	39.82	37.77	-5620.56	1351.39	1548.03	221.54	-1164.67	194.13	13859.3	2259.34
c8	.060.180	2	2	0	0	92.69	10.12	-3400.53	102.97	724.23	61.92	-2559.92	45.49	10959.8	4089.92
c8	.060.180	4	4	33.42	38.96	33.03	57.21	-5691.13	1982.1	1059.57	219.28	-801.59	262.37	9574.81	3974.87
c8	.060.300	1	1	83.25	0	0	0	-1127.19	0	998.5	0	-1438.2	0	2901.08	0
c8	.180.060	2	5	32.62	40.21	55.7	47.23	-5463.79	2263.16	1095.69	484.18	-1825.47	613.7	12356.2	6887.08
c8	.180.060	4	1	0	0	200.48	0	-5606.64	0	1195.71	0	-90.82	0	236.74	0
c8	.180.180	1	6	42.22	31.31	29.06	42.23	-3523.99	684.1	845.61	283.02	-1248.54	515.12	14339.7	6042.79
c8	.180.180	7	4	17.61	15.16	0	0	-3862.54	643.28	1275.68	153.64	-3761.7	936.18	19889.1	6544.88
c8	.180.180	8	2	87.84	87.84	63.01	63.01	-1579.81	495.48	377.79	17.79	-175.74	114.9	2670.7	1231.38
c8	.180.180	15	7	49.25	36.81	24.33	40.5	-3590.94	2391.17	515.65	661.04	-3243.67	2310.6	12736.5	6422
c8	.180.180	20	7	20.28	21.26	42.66	67.49	-5473.57	1572.11	1574.54	512.1	-1881.83	1334.59	26336	6988.61
c8	.180.180	29	6	26.68	37.43	23.91	53.46	-6142.41	2246.32	1735.63	391.42	-2795.08	1936.87	20676	8230.46
c8	.180.180	34	3	16.72	23.64	53.96	38.31	-8490.55	1696.73	1747.53	268.08	-1112.86	406.26	18150	11419.2
c8	.300.060	3	2	0	0	88.9	10.91	-4866.75	740.75	862.15	147.42	-2384.49	109.12	20130.6	4096.64
c8	.300.060	4	3	8.26	10.9	49.85	70.5	-7498.12	949.69	2051.65	388.51	-3172.62	1654.31	13835.5	4099.91
c8	.300.180	1	13	9.9	14.49	65.74	70.26	-5249.54	1528.74	1274.9	370.48	-1828.64	1957.17	13156.5	8294.56
c8	.300.180	5	9	2.64	4.42	42.81	51.6	-7304.76	2930.47	1780.75	364.99	-16748	17921	29789.5	17089
c8	.300.180	16	4	55.91	58.45	66.24	66.27	-4442.86	1375.29	1201.36	70.82	-941.82	147.1	6198.7	4537.27
c8	.300.180	30	15	47.98	51.31	40.12	50.68	-4656.95	2143.77	1010	275.21	-1772.52	1912.62	13881.6	8732.52
c8	.300.180	36	4	100.87	37.81	0	0	-3053.71	1625.62	337.46	76.3	-1312.28	681.83	15181	4909.76
c8	.300.180	42	4	0	0	116.84	1.6	-2551.98	618.91	922.71	243.73	-2011.51	301.04	7010.4	3719.15
c8	.300.300	1	2	60.32	1.98	0	0	-3608.62	30.04	727.71	6.1	-1026.46	8.74	9165.13	1311.46
c8	.300.300	5	7	24.33	29.36	55.44	73.5	-7645.96	2688.6	1061.57	294.21	-1501.85	901.53	20572.2	10448
c8	.300.300	8	3	0	0	124.64	20.18	-4124.67	2317.96	813.37	465.96	-1737.66	1420.49	7991.54	9492.42
c8	.300.300	12	2	38.86	38.86	46.12	46.12	-4736.58	1450.58	1257.74	204.38	-1695.16	306.13	15881	2732.12
d1	.060.180	1	2	0	0	119.68	2.1	-7974.1	34.84	1341.4	489.01	-538	192.87	15063.2	6808.72
d1	.300.180	1	3	10.24	14.49	100.61	71.31	-5578.28	2035.85	1414.88	275.13	-1236.41	656.1	14262.9	5274.06
d3	.180.060	1	3	0	0	77.42	42.15	-7139.2	4202.81	1540.58	225.49	-1242.13	757.18	14167.4	2340.41
d3	.180.180	1	3	2.44	3.46	95.26	73.05	-11213.7	5715.91	3087.17	1271.7	-1718.68	1667.6	22065.2	10004
d3	.300.180	1	2	0	0	151.22	26.98	-8782.22	171.32	1197.78	132.12	-715.01	406.34	31042.1	10387.9
d3	.300.300	1	1	0	0	186.04	0	-15769.1	0	2686.02	0	-525.94	0	18509.2	0
d4	.060.060	1	5	6.99	5.86	9.38	18.76	-5989.57	842.27	1817.22	561.78	-3610.7	1762.84	24842.5	6443.85
d4	.060.060	5	1	51.95	0	0	0	-3568.67	0	868.08	0	-2324.04	0	4130.23	0
d4	.060.180	1	4	16.65	25.02	75.89	76.04	-6596.83	3470.22	1808.44	690.24	-2005.65	1492.9	12853.6	7102.4
d4	.060.180	5	6	29.09	32.03	26.69	30.02	-5805	1062.26	1602.2	168.54	-3267.58	1135.41	27420.9	4263.81
d4	.060.180	21	4	65.69	66.7	77.99	78.5	-21488.3	15739.7	584.76	170.22	-896.96	604.11	10613.7	5734.86
d4	.060.180	23	7	4.98	12.2	64.13	31.72	-5539.86	2409.21	1285.59	235.53	-2016.43	560.6	22677.5	7386.3
d4	.060.180	37	3	6.28	8.88	84.91	62.15	-8250.23	5235.16	1681.87	506.83	-1005.54	172.94	19664.4	11835.1
d4	.060.180	38	5	27.85	16.66	28.45	56.9	-5582.34	3232.22	1452.05	359.46	-2242.84	1021.56	15159.3	3041.41
d4	.060.180	42	8	1.27	1.41	70.4	70.71	-6435.86	2212.35	1368.24	368.28	-2671.68	2190.01	21106.9	3016.38
d4	.060.180	44	3	7.83	3.51	0	0	-6228.13	169.83	1571.91	133.62	-4756.07	420.66	15909.5	374.86
d4	.060.180	52	8	14.6	16.76	24.1	32.98	-4694.89	1223.61	2060.62	619.38	-3433.01	1647.83	11759.3	4491.7
d4	.060.180	61	5	0	0	125.85	27.77	-10343.2	1410.11	1350.46	1825.81	-583.56	281.49	18152.2	8685.34
d4	.060.180	62	9	38.04	28	26.47	50.83	-2770.27	1166.78	926.54	182.67	-2406.3	1596.09	11761.7	8221.55
d4	.060.300	1	3	9.09	12.86	60.12	42.55	-6712.96	2249.69	1497.85	286.11	-1755.51	441.34	26668.1	7671.97
d4	.180.060	1	22	40.73	50.11	60.95	66.21	-3274.35	1791.64	822.05	264.52	-2006.82	1293.78	7942.23	6839.74
d4	.180.060	4	17	11.63	21.06	73.53	67.15	-7769.18	3447.53	1488.41	309.67	-1157.23	887.58	15379.4	8928.91
d4	.180.060	8	7	0	0	137.15	43.89	-11973.3	6383.37	2822.67	564.66	-665.68	647.45	11276.7	6199.5
d4	.180.060	25	10	52.91	28.43	18.06	36.14	-4415.84	869.25	1095.96	179.11	-837.57	204.66	9160	5922.47
d4	.180.060	30	8	0	0	115.1	28.11	-4618.49	2401.3	444.9	133.71	-2307.18	1700.04	16548.2	9488.51
d4	.180.060	39	4	188.45	326.4	0	0	-1463.21	498.49	404.02	98.07	-197.28	63.6	561.69	256.4
d4	.180.060	44	3	10.22	14.45	22.1	15.66	-4719.45	838.16	814.59	99.96	-3973.95	164.69	21385.1	5661.1
d4	.180.060	49	16	23.39	25.77	17.4	28.28	-5190.46	1700.42	1551.19	414.65	-2447.67	1091.88	16292.6	8827.16
d4	.180.060	58	19	12.22	14.92	5.26	16.56	-4491.63	1266.72	1371.7	328.89	-3578.41	2063.05	17780.2	6181.07
d4	.180.060	74	11	0.06	0.16	58.66	51.98	-8693.76	1948.46	2094.1	370.2	-2617.5	1563.15	19542.2	6612.74
d4	.180.060	102	10	8.02	17.76	55.95	46.72	-9678.44	3493.66	2387.4	367.11	-1848.61	2192.44	18789.7	9213.41
d4	.180.060	130	8	3.8	10.06	100.52	47.2	-7870.67	2067.78	1743.26	449.65	-2108.99	1500.98	15600.3	8626.26
d4	.180.180	133	40	30.11	48.35	43.81	54.22	-8097.73	3594.74	2283.68	373.74	-1687.65	1187.64	20602.8	8701.51
d4	.180.180	160	56	48.86	57.19	45.52	55.2	-8058.84	28962	729.47	162.61	-1720.63	1589.37	13327.1	8853.81
d4	.180.180	185	6	59.54	84.64	98.65	70.56	-2537.22	1491.2	207.18	55.03	-372.46	266.37	6315.39	5437.97
d4	.180.180	197	43	17.68	32.06	21.74	34.96	-5330.87	2295.65	1634.36	404.58	-2676.1	1520.82	14994.5	8753.18
d4	.180.180	248	66	27.56	41.23	31.82	43.46	-5179.93	2157.11	1296.59	380.57	-2173.39	1634.65	17233.2	9571.21
d4	.180.180	268	40	29.27	43	32.23	42.99	-5855.43	1825.43	1345.37	298.94	-2292.86	1339.42	18660.4	7541.74
d4	.180.180	286	60	23.29	50.49	46.82	60.91	-8270.97	3144.49	1835.35	454.49	-2211.75	1580.71	17681.8	8327.87
d4	.180.180	318	26	65.38	79.94	89.55	79.82	-12965	3390.89	2354.96	738.27	-367.99	260.35	14872.3	8648.47
d4	.180.180	355	30	72.42	66.55	45.72	65.26	-3791.31	2340.52	480.55	182	-971.84	858.21	11521.7	11325.4
d4	.180.180	375	58	18.25	31.09	29.2	42.87	-4844.47	2223.37	1708.23	374.06	-2163.47	1578.41	14211.9	6711.37
d4	.180.180	386	34	36.3	46.89	30.74	40.53	-5969.25	1131.95	1184.34	269.39	-1918.2	1133.83	20762.3	8568.8
d4	.180.180	400	47	28.34	39.55	25.35	38.15	-4242.68	1476.6	1064.41	251.84	-1875.86	1081.94	12101.5	6485.19
d4	.180.300	13	4	0	0	88.15	22.1	-3966.72	1035.73	1037.18	214.61	-1026.25	432.39	15407.4	4431.35
d4	.180.300	16	9	31.74	13.54	5.86	16.58	-4724.73	735.42	1374.48	172.28	-2171.41	1118.53	7285.55	5857.45
d4	.180.300	27	7	18.04	11.05	3.35	8.21	-5330.88	584.98	1718.73	57.74	-3761.11	1716.57	13001.6	6162.62
d4	.180.300	36	18	4.87	0.69	0	0	-5830.59	1022.8	1747.16	121.46	-2551.36	558.2	12365.2	3083.7
d4	.180.300	51	5	42.08	43.12	21.06	25.81	-3885.14	1310.1	1161.39	137.38	-1746.25	872.03	6687.35	6042.35
d4	.180.300	57	6	32.03	43.13	60.38	61.16	-6827.95	1952.41	2047.03	558.6	-1717.7	946.16	14690	6477.89
d4	.180.300	60	9	18.57	20.96	11.24	12.85	-3065.71	1061.68	1684.66	329.32	-3920.96	2201.26	9909.63	5041.81
d4	.180.300	61	4	5.19	5.38	34.45	52.52	-3163.01	885.31	1028.6	170.21	-1912.22	914.85	12866.1	3750.74
d4	.180.300	63	11	21.93	15.81	6.15	13.01	-9352.14	14376.3	1561.59	538.38	-1843.57	446.43	18166.2	5510.69
d4	.180.300	72	5	19.21	38.41	114.91	71.93	-12396.4	1464.32	2521.94	236.68	-1171.95	963.1	8347.97	5699.35
d4	.180.300	74	3	47.96	67.82	75.52	53.41	-1425.8	329.97	578.31	86	-631.58	112.82	2666.84	1351.09
d4	.180.300	79	5	23.55	30.43	69.69	62.47	-10131.5	2074.56	2113.41	657.16	-1197.42	992.22	15831.5	3886.34
d4	.180.300	91	5	49.78	52.28	0	0	-7102.61	1964.48	2055.64	203.74	-2453.18	2317.96	19386.6	8408.74
d4	.300.060	2	5	14.93	24.7	59.97	52.94	-6327.22	1830.75	1830.9	482.09	-2921.19	1813.09	19615	7130.93
d4	.300.060	8	5	52.07	58.26	44.74	54.9	-6025.28	1935.64	1261.43	405.21	-1619	1402.61	13181.2	2770.12
d4	.300.060	13	5	2.54	3.36	40.57	52.08	-7685.87	2869.62	2056.33	591.36	-2950.53	1970.17	22808.1	8755.91
d4	.300.060	18	7	13.53	33.13	116.86	65.7	-7367.05	3487.3	1140.41	239.19	-453.05	347.16	13163.2	2631.04
d4	.300.060	20	3	0	0	145.85	12.95	-2727.47	978.96	541.26	150.48	-2024.86	1173.88	9381.05	4746.66
d4	.300.180	55	4	45.1	78.12	102.06	66.69	-2006.72	1160.05	197.67	94.37	-1155.51	1068.47	4537.89	4475.44
d4	.300.180	129	87	18.71	35.84	39.52	45.06	-5864.72	2241.48	1542.41	356.1	-2224.18	1870.08	18131.5	7836.35
d4	.300.180	171	46	39.22	56.83	54.24	56.8	-3571.67	1528.02	676.04	154.3	-1295.85	943.39	10309.8	7689.14
d4	.300.180	264	54	34.19	57.68	58.14	61.16	-6457.3	2767.28	880.51	456.22	-1713.42	1526.79	17037.1	8736.3
d4	.300.180	267	49	37.26	46.4	50.12	56.29	-6024.03	2291.11	1030.13	226.18	-1213.46	872.08	15692.7	8464.79
d4	.300.180	289	36	64.88	72.61	64.33	68.15	-2382.17	1326.65	445.01	147.88	-1290.43	1189.65	8215.86	6930.47
d4	.300.180	301	57	27.11	40.72	22.19	43.82	-7524.43	2668.89	1630.71	331.91	-1890.35	1153.49	17868	6993.68
d4	.300.180	359	16	67.5	78.64	93.92	85.17	-12717.4	3317.52	2485.31	748.98	-364.99	325.34	16344.4	9863.3
d4	.300.180	376	59	46.49	48.49	37.38	48.31	-4198.87	1927.08	1087.65	246.72	-1541.33	957.77	12181	6477.83
d4	.300.180	456	18	49.67	73.14	97.34	70.54	-12634.5	2520.63	2539.7	622.02	-430.89	650.09	12978.8	6501.06
d4	.300.180	479	20	33.94	64.11	77.95	66.87	-9650.48	3867.23	2122.11	500.21	-1313.02	1438.2	16869.1	9608.27
d4	.300.180	493	67	27.71	55.38	70.81	68.11	-7990.55	2891.7	1961.39	398.74	-1579.11	1298.89	21616.1	8422.19
d4	.300.180	502	48	17.37	32.46	25.86	48.49	-5877.43	1628.03	1809.01	506.89	-2796.99	2007.02	20101.2	10254.2
d4	.300.180	602	81	19.43	37.54	31.8	48.93	-6350.95	2510.21	1506.43	402.83	-2519.59	1697.12	17176.5	7542.21
d4	.300.300	2	12	12.88	30.49	45.4	61.62	-8310.11	2234.38	1979.3	282.35	-3235.82	1793.15	13548.3	8913.9
d4	.300.300	9	20	22.48	53.56	75.89	70.94	-11651.2	4263.01	2488.07	569.83	-1767.51	1878.55	16694.9	7579.02
d4	.300.300	10	11	57.51	43.44	38.12	63.58	-3445.95	1697.61	766.87	234.05	-671.76	525.22	3700.96	3427
d4	.300.300	51	13	67.96	53.23	29.7	55.21	-3395.59	1295.57	794.57	281.87	-2575.03	2160.4	10216.8	7059.4
d4	.300.300	63	19	6.32	13.07	30.33	37.94	-6245.03	3417.01	1822.82	368.81	-2706.93	1188.17	14894.2	9213.72
d4	.300.300	71	4	65	65.15	77.95	77.95	-7185.55	2078.66	1034.22	592.92	-553.82	486.91	6266.02	9508.01
d4	.300.300	85	11	24.23	37.9	26.94	32.66	-4377.92	995.79	1305.23	361.3	-2942.19	982.1	16486.8	7032.29
d4	.300.300	94	20	20.41	45.01	35.66	58.44	-6719.6	2500.99	1639.06	334	-1910.31	1297.6	24469.5	8077.85
d4	.300.300	97	21	18.94	40.66	55.41	54.45	-7004.6	3323.47	1467.07	549.21	-1857.71	963.01	15626.9	7217.12
d5	.060.060	1	1	35.57	0	0	0	-5014.71	0	-848.67	0	-3054.11	0	3396.83	0
d5	.060.180	1	3	0	0	126.53	24.25	-8936.04	2272.51	2308.55	898.71	-1193.57	1038.59	23578.8	6439.4
d5	.060.180	2	4	30.97	27.09	0	0	-4706.35	1438.53	1390.38	454.73	-2457.51	1417.99	15500.8	8565.05
d5	.060.180	9	3	34.38	48.63	70.73	50.01	-5048.22	336.09	1329.02	450.35	-2151.03	163.5	14135.7	1738.08
d5	.060.180	19	9	16.6	19.8	16.26	46	-5092.88	1223.33	1301.29	310.22	-3597.54	1615.42	19265.2	7151.84
d5	.060.300	1	1	0	0	161.89	0	-9914.83	0	1622.46	0	-745.74	0	8688.66	0
d5	.180.060	1	3	25.38	23.81	52.75	74.6	-2523.69	717.63	870.51	270.23	-1182.15	1022.93	8378.73	9405.05
d5	.180.180	1	3	0	0	132.04	55.13	-7496.05	3216.43	1649.05	512.29	-1261.62	890.94	17536.5	6778.33
d5	.300.180	2	3	111.08	79	53.35	75.45	-4175.72	2995.47	431.32	70.22	-214.5	184.84	8785.92	6399.53
d5	.300.180	8	2	139.45	8.17	0	0	-1858.56	590.88	609.45	278.32	-80.8	2.02	2127.14	906.73
d5	.300.180	9	6	19.1	26.82	13.85	27.6	-5825.15	3737.92	988.91	192.5	-3290.14	1728.54	18288.8	6464.9
d5	.300.180	14	5	28.22	45.42	14.31	25.79	-6848.31	2750.02	1746.95	327	-2599.04	909.29	15075.5	11249.6
d5	.300.180	22	3	1.12	0.73	0	0	-7388.55	292.35	1087.27	110.76	-6056.68	327.68	20968.5	2212.52
d5	.300.180	25	7	7.78	14.21	7.98	15.4	-3236.32	549.66	1111.72	269.54	-4002.48	1761.48	16808.5	5326.44
d5	.300.180	27	3	68.8	96.99	47.13	66.65	-7589.16	5259.96	1619.87	513.81	-2323.85	2661.27	23682.2	15838.3
d5	.300.180	28	3	0	0	139.49	26.33	-15999.1	4374.58	3003.88	489.93	-382.35	43.91	15883.6	3852.28
d5	.300.300	1	4	40.1	69.46	60.67	35.72	-7481.75	3426.61	1745.25	1027.83	-2441.68	2443.7	27413.5	16555.3
d7	.060.060	1	1	0	0	162.6	0	-8708	0	1651.12	0	-1120.12	0	8546.79	0
d7	.060.180	1	1	0	0	106.47	0	-13531.1	0	874.53	0	-1265.1	0	39784.4	0
d7	.180.060	1	3	0	0	90.32	15.78	-5798.93	981.1	870.47	405.31	-813.24	171.6	10891	5603.21
d7	.180.180	1	4	47.95	37.24	25.26	43.76	-4354.91	1045.79	1076.84	442.69	-1508.78	362.92	11406.3	4048.86
d7	.300.180	1	3	22.01	31.13	82.29	65.64	-6286.25	2891.25	890.89	297.91	-1047.69	568.79	14045.6	7427.45
d8	.060.180	2	3	0	0	148.27	7.96	-9622.06	2892.34	1182.71	89.78	-477.44	28.15	25026.8	5123
d8	.060.180	3	2	119.22	10.11	0	0	-1769.69	621.11	360.94	151.69	-684.91	447.26	6788.02	5748.06
d8	.180.060	1	3	95.34	67.42	63.54	89.86	-4565.98	3356.46	788.15	228.22	-2792.19	1422.66	6445.1	7517.91
d8	.180.180	2	5	40.38	40.94	48.46	71.55	-3707.99	1356.68	643.93	83.13	-1565.3	886.22	9138.68	4286.16
d8	.180.180	4	2	0	0	128.33	17.11	-8374.38	318.56	1455.12	92.31	-1093.1	566.87	22353	4190.53
d8	.180.180	6	3	44.97	20.14	0	0	-3557.81	678.39	831.67	190.41	-3870	1925.77	17586.7	3131.08
d8	.180.180	15	6	18.49	26.24	66.4	51.26	-5409.68	1525.88	1484.75	293.53	-1509.29	623.95	16634.4	6559.02
d8	.180.180	19	3	17.05	12.71	53.54	75.71	-5776.92	420.29	1536.23	195.06	-2451.68	1853.68	17512.6	7063.03
d8	.300.060	1	1	0	0	84.38	0	-2145.89	0	1068.19	0	-761.62	0	3494.72	0
d8	.300.180	2	2	6.37	6.37	84.68	84.68	-8575.38	912.79	2370.1	447.49	-1631.8	1172.35	25473.6	340.38
d8	.300.180	3	7	3.73	6.1	81.12	61.24	-8734.05	2556.38	1646.81	341.02	-1852.8	1855	19509.4	10515.6
d8	.300.180	4	3	0	0	68.82	2.12	-6871.36	1540.97	662.08	36.14	-1133.58	63.48	16068.4	6116.21
d8	.300.180	8	2	0	0	98.09	7.69	-9584.46	485.02	966.74	45.71	-2965.88	511.99	25719	260.52
d8	.300.180	12	3	91.99	65.26	45.48	64.31	-3287.6	897.15	866.55	552.95	-390.92	77.01	13500.8	2904.19
d8	.300.180	14	2	114.89	15.78	0	0	-2002.98	226.44	934.32	237.9	-174.45	25.43	2130.8	1233.73
d8	.300.300	1	2	0	0	50.6	1.34	-6151.63	1297.38	1360.12	27.19	-1454.3	25.77	30750.2	1060.14
d8	.300.300	4	3	52.44	21.78	0	0	-3817.33	1326.51	1677.51	164.92	-1700.24	576.96	11578.1	7448.48
e3	.180.180	1	1	0	0	153.61	0	-6861.74	0	1678.04	0	-850.51	0	3229.9	0
e4	.300.180	1	1	0	0	194.58	0	-8830.05	0	1438.33	0	-406.61	0	29067.1	0
e7	.180.180	1	1	95.88	0	0	0	-4240.29	0	1006.99	0	-3787.54	0	3083.77	0
f1	.180.300	1	1	0	0	93.65	0	-1928.02	0	2426.37	0	-1233.35	0	3665.51	0
f3	.300.180	1	2	34.04	34.04	38.53	38.53	-5760.95	273.91	1372.95	76.61	-1926.99	118.98	9374.38	3668.7
f4	.180.180	1	1	0	0	198.72	0	-14218.9	0	2160.8	0	-168.88	0	16459	0
f4	.300.180	1	1	0	0	116.13	0	-2658.46	0	478.91	0	-1250.57	0	3005.78	0
f5	.060.180	1	1	73.83	0	0	0	-2175.44	0	470.65	0	-2367.4	0	16547.9	0
f5	.180.060	1	2	0	0	97.68	0.74	-2835.62	345.07	1069.56	12.76	-1949.55	29.99	5124.1	973.58
f5	.300.180	3	3	0	0	155.68	220.16	-5900.18	1980.46	812.96	618.71	-177.59	78.25	9725.09	3428.75
f5	.300.180	5	1	0	0	0	0	-4063.23	0	50.88	0	-152.75	0	7784.75	0
f5	.300.180	7	3	15.34	13.02	16.81	23.77	-4232.55	564.62	940.1	35.98	-2113.49	676.07	19686.1	7812.65
f5	.300.180	9	3	0	0	35.65	8.16	-5609.48	854.95	2331.7	332.72	-5344.14	834.42	16964.2	7027.31
f5	.300.300	1	1	14.63	0	0	0	-6577.94	0	1547.05	0	-3212.85	0	18461	0
f6	.060.180	1	1	4.6	0	0	0	-7161.69	0	-5.37	0	-7374.82	0	30765.8	0
f6	.180.060	1	3	0	0	109.78	2.89	-9930.8	2672.86	1402.5	371.34	-1081.24	492.96	15586.4	876.03
f6	.180.060	3	2	59.28	59.28	55.77	55.77	-3719.93	36.09	422.86	140.91	-1991.42	1222.55	9275.77	4321.03
f6	.180.180	1	4	30.62	53.04	148.25	85.6	-6880.86	3449.96	1569.76	922.05	-629.86	788.88	13435.5	6681.11
f6	.180.300	1	1	0	0	98.68	0	-6539.32	0	1310.19	0	-1013.47	0	12827.9	0
f6	.300.060	1	1	0	0	166.81	0	-8924.91	0	464.03	0	-260.42	0	16637.4	0
f6	.300.180	15	4	0	0	198.51	4.19	-9501.3	3807.23	1107.25	633.18	-280.29	155.94	20315.1	8439.54
f6	.300.180	17	9	21.89	47	127.6	80.17	-4626.77	1622.87	998.61	539.62	-931.18	871.34	14589.5	7008.37
f6	.300.180	21	7	9.43	23.11	90.9	63.88	-6356.83	1800.58	988.61	159.03	-461.73	180.97	6976.48	5105.13
f6	.300.180	27	9	25.02	35.07	55.44	71.28	-3955.69	1989.72	1190.96	485.92	-1487.8	950.18	11820.5	4622.52
f6	.300.180	35	4	0	0	147.47	31.01	-3246.25	1413.8	321.51	107.04	-449.03	198.91	14243	6159.95
f6	.300.180	38	21	5.25	3.94	0	0	-6809.06	4972.6	1789.44	293.19	-9794.06	24009.1	30148.9	9742.29
f6	.300.180	42	1	0	0	183.21	0	-994.67	0	31.89	0	0	0	1001.69	0
f6	.300.300	1	2	0	0	163.85	1.57	-10857.2	2110.25	2180.11	394.71	-389.71	88.97	13577	4587.62
f6	.300.300	4	2	35.03	35.03	57.78	57.78	-5290.61	2091.23	824.07	10.65	-1168.54	892.46	18660.4	3397
f6	.300.300	5	6	18.97	16.54	0	0	-5059.25	1688.9	1630.85	486.64	-3008.54	1313.21	26087.9	5807.69
f6	.300.300	11	4	92.4	59.53	16.68	28.9	-3425.61	1292.27	701.36	57.68	-502.36	297.69	8129.42	4950.67
f7	.180.180	1	3	67.9	63.7	53.07	75.05	-4606.45	2101.04	754.27	323.91	-1657.37	666.08	9303.01	5893.07
f7	.300.060	1	2	34.98	34.98	77.86	77.86	-10156.2	3938.29	1455.07	134.43	-887.6	422.65	8395.98	5734.45
f7	.300.060	4	4	7.5	12.99	23.28	15.24	-7515.06	1148.04	1805.71	338.09	-2412.1	641.65	13234.1	1471.43
f7	.300.180	2	2	0	0	185.07	9.87	-16781.4	2332.87	2293.36	589	-322.54	229.54	21125.4	11891.5
f7	.300.180	5	4	0	0	153.4	27.25	-4081.53	630.03	695.33	135.8	-1253.73	851.67	9708.41	10636.2
f7	.300.180	6	1	0	0	181.84	0	-2947.14	0	158.19	0	-61.24	0	4516.81	0
f8	.180.300	1	1	0	0	100	0	-4124.82	0	2713.87	0	-1187.46	0	5569	0
f8	.300.180	2	4	0	0	128.14	3.35	-6246.55	2392.54	1261.82	299.81	-836.48	122.19	19392.4	5020.72
f8	.300.180	4	1	0	0	158.67	0	-10706.1	0	2493.02	0	-670.48	0	27591.2	0
g1	.180.300	1	1	0	0	85.5	0	-6821.87	0	2956.02	0	-1631.49	0	29571.2	0
g1	.300.180	1	1	0	0	120.1	0	-2247.23	0	1099.68	0	-431.07	0	8789.33	0
g4	.300.180	1	2	0	0	169.18	2.36	-16109.4	4715.32	1882.42	724.79	-389.09	4.65	26409.9	7423.8
g5	.180.300	1	1	0	0	175.8	0	-12906.6	0	2919.53	0	-317.44	0	22675.5	0
g5	.300.180	1	1	0	0	39.04	0	-6854.36	0	2649.76	0	-7051.89	0	27324.3	0
g5	.300.300	1	2	78.45	63.72	0	0	-5416.15	1336.12	958.53	595.27	-2015.25	1278.22	10624.5	7682.45
g6	.180.180	1	1	0	0	152.71	0	-8859.99	0	316.92	0	-1231.17	0	22933	0
g6	.300.180	1	3	0	0	87.78	50.65	-2827.15	950.33	918.42	459.2	-2322.63	1426.52	6875.36	1946.85
g6	.300.300	1	2	4.19	0.02	0	0	-5108.65	384.77	1268.22	23.54	-4614	5.64	26942.3	2669.19
g7	.300.180	1	2	18.44	18.44	54.78	54.78	-4743.68	26.78	1363.06	464.5	-1950.44	259.63	22706.6	13416.1
g8	.300.180	1	3	0	0	120.6	1.74	-5094.18	1941.18	1510.07	323.88	-853.32	77.88	13095.8	6957.55

## Sheet: ASNmL
Chess Square	Parse	Cluster ID	Total Count	Sidechain SASA	stdev SASA	Sidechain LASA	stdev LASA	Sum Hydro(-)	stdev Hydro(-)	Sum Hydro(+)	stdev Hydro(+)	Sum Polar(-)	stdev Polar(-)	Sum Polar(+)	stdev Polar(+)
a1	0.06	2	4	0	0	34.52	19.94	-5920.27	1100.08	1373.14	290.28	-9101.54	1029.49	16369.8	1497.08
a1	0.06	5	4	27.41	19.86	17.73	30.71	-4334.23	698.69	623.23	116.79	-3827.17	1469.7	6986.58	1991.9
a1	0.06	9	4	0	0	50.97	8.87	-7833.62	2151.64	1251.41	385.9	-4176.92	673.65	11392.9	3502.53
a1	0.06	13	3	1.18	1.11	15.61	22.08	-10106.1	2028.2	1795.35	298.55	-5844.9	674.91	11508.3	1607.18
a1	0.06	15	6	7.74	8.49	1.92	4.29	-6097.83	2243.27	986.48	319.31	-6121.35	1421.01	10691.6	3480.76
a1	0.18	1	2	21.72	21.72	26.33	26.33	-8343.21	4534.37	1271.84	81.73	-10769.1	5964.05	13786	1865.21
a1	0.18	3	2	0	0	36.91	2.69	-6615.41	800.49	770.18	12.98	-9525.86	1579.69	17505.4	1978.06
a1	0.18	5	3	2.21	3.13	20.1	14.23	-8533.84	1888.78	1216.42	63.05	-6038.42	1467.28	9873.45	2609.07
a1	0.18	8	2	34.36	21.48	0	0	-4582.47	358.34	432.11	75.31	-12040.8	5004.2	11249.1	2416.5
a1	0.3	1	1	80.05	0	0	0	-3168.94	0	364.37	0	-3524.27	0	6219.32	0
a4	0.18	1	2	0	0	40.71	40.71	-7445.27	2903.86	1028.7	337	-4685	44.84	8632.71	2188.09
a5	0.06	1	2	45.53	45.53	45.41	45.41	-1964.48	136.66	190.95	0.66	-3192.16	247.22	1482.11	40.15
a5	0.06	3	5	11.59	6.41	4.05	8.11	-5618.57	178.53	792.53	282.48	-7910.29	5577.49	9089.47	2803.58
a5	0.18	1	1	0	0	45.41	0	-8186.16	0	1389.53	0	-2472.34	0	2300.59	0
a6	0.18	1	1	1.94	0	0	0	-6769.26	0	670.28	0	-5010.11	0	5771.94	0
a7	0.06	1	1	0	0	65.3	0	-5316.5	0	825.8	0	-2441.72	0	2673.08	0
a7	0.18	1	33	6.37	2.61	0	0	-7990.69	1169.82	1266.42	80.33	-5804.45	430.5	9557.71	1189.88
a7	0.18	34	2	0.14	0.14	9.31	9.31	-6624.09	397.34	902.41	7.59	-5270.83	716.1	11724.9	1263.88
a7	0.18	37	2	26.49	0.73	0	0	-6417.31	417.03	1460.77	89.9	-1804.79	82.97	4979.44	344.2
a7	0.18	42	6	9.83	11.9	21.58	30.51	-5892.21	2103.49	1067.62	247.15	-6595.62	3048.29	10174.9	2954.99
a8	0.06	2	2	15.56	15.11	0	0	-4214	338.17	1005.75	225.78	-5105.1	1966.03	5210.58	2108.95
a8	0.06	3	2	28.72	1.76	0	0	-3727.81	985.61	745.85	93.68	-5711.56	2057.4	13935.3	7052.83
a8	0.06	5	5	22.06	27.04	28.19	23.41	-8861.74	3927.18	1309.66	596.95	-11472.8	2454.99	13600	3042.01
a8	0.18	10	4	8.06	13.95	0	0	-6550.58	973.1	1177.66	141.17	-9920.7	578.87	18301.8	726.29
a8	0.18	42	2	36.14	30.07	0	0	-6169.17	1038.13	865.46	112.4	-4087.36	2254.14	8343.9	4469.83
a8	0.18	43	44	5.86	5.53	2.42	10.04	-10045.4	2416.22	1454.49	331.65	-5750.14	865.4	10301.9	1189.09
a8	0.18	49	2	3.99	3.99	14.59	14.59	-4876.38	1502.48	608.21	132.68	-5318.44	1225.67	7980.33	1895.29
a8	0.18	50	1	23.66	0	0	0	-7997.69	0	826.44	0	-1804.32	0	3255.98	0
b1	0.06	5	11	1.64	1	0	0	-6462.93	1667.94	1576.1	234.4	-6944.97	1620.58	12119.9	3167.97
b1	0.06	14	6	4.73	10.58	48.65	26.3	-6847.05	1781.9	1122.46	317	-2642.02	520.59	5598.48	1773.04
b1	0.06	33	18	27.96	24.7	16.08	23.7	-5553.64	1495.47	650.36	192.53	-4666.89	1631.52	9319.05	2375.11
b1	0.06	56	8	31.11	19.04	6.36	16.84	-3862.23	832.78	453.6	106.13	-5640.62	1274.82	9336.57	2066.22
b1	0.06	57	4	11.89	18.16	26.44	24.14	-4122.61	692.57	609.41	77.66	-4845.16	1268.42	7376.83	1412.42
b1	0.06	60	22	2.16	4.05	16.87	23.71	-6409.25	1320.72	966.37	204.47	-7452.57	2643.45	12518.7	3091.5
b1	0.06	76	14	4.63	7.96	16.98	26.58	-8473.85	3923.42	1505.39	457.73	-5777.27	3737.31	9527.7	4632.91
b1	0.18	1	3	4.5	6.36	36.1	28.71	-6751.81	1666.68	1091.51	216.19	-10296.4	2049.85	13391.1	4759.46
b1	0.18	2	5	38.89	7.05	0	0	-3516.25	513.93	646.6	80.05	-4279.62	2124.08	7344.91	2177.44
b1	0.18	7	1	0	0	32.05	0	-8928.54	0	917.61	0	-1694.05	0	7567.71	0
b1	0.3	2	4	1.14	1.97	35.4	23.19	-6268.87	1669.72	890.81	116.88	-6405.66	1359.47	9825.1	824.29
b1	0.3	10	5	11.01	9.83	12.84	25.68	-7136.75	673.93	1139.05	84.75	-6060.82	1770.98	8338.6	3562.72
b1	0.3	14	4	62.04	35.88	24.34	42.16	-1928.73	156.01	231.7	14.63	-4068.91	683.68	4502.77	693.79
b1	0.3	19	3	2.68	3.79	25.71	24.48	-7564.92	857.32	1429.65	259.04	-6427.26	2291.23	7103.46	2095.13
b1	0.3	20	5	11.87	9.72	13.17	26.34	-7762.31	2215.76	1452.13	215.3	-6953	1153.47	8912.3	2069.82
b1	0.3	22	5	34.81	23.22	0	0	-3815.56	1029.08	591.17	174.77	-6287	2710.91	7844.79	2500.26
b2	0.06	1	3	20.12	28.46	27.35	20.89	-6199.42	1646.02	788.39	266.74	-4707.72	2267.43	11009.4	4159.68
b2	0.3	1	1	0	0	53.25	0	-5611.1	0	1039.81	0	-1939.86	0	4749.14	0
b3	0.06	1	2	0	0	74.76	7.28	-8301.22	94.64	1876.48	65.07	-5587.83	2501.55	13336.5	5700.05
b3	0.18	1	1	0	0	0	0	-9829.85	0	1375.28	0	-5103.38	0	5656.07	0
b3	0.3	1	3	0	0	85.63	21.89	-7858.79	3986.49	1453.74	548.63	-4367.3	1349.89	9099.14	2089.19
b4	0.18	1	8	1.58	3.23	7.57	20.03	-6759.74	748.83	1198.79	231.92	-5730.32	1338.96	11387.6	2069.16
b4	0.18	6	2	82.79	20.66	0	0	-1708.97	421.19	241.6	84.54	-3369.54	1975.6	2819.41	1984.11
b4	0.18	9	3	0	0	78.41	24.46	-10913.8	3882.98	2008.39	435.74	-11209.9	2547.06	16989.3	1937.04
b4	0.18	12	2	28.07	28.07	27.34	27.34	-3665.23	692.23	443.38	31.98	-2945.12	1059.06	4265.49	1621.16
b4	0.3	3	5	4.94	4.06	15.05	25	-9200.6	2510.24	1530.86	297.8	-4032.13	1030.9	4853.9	394.29
b4	0.3	6	2	81.35	2.53	0	0	-3121.23	425.19	239.82	13.11	-2330.5	270.34	1174.65	2.78
b4	0.3	8	8	4.67	8.53	11.23	20.55	-5698.12	1060.65	1102.2	110.29	-6827.84	1434.33	10209.2	2978.86
b4	0.3	14	3	0	0	38.97	32.62	-6613.6	1115.76	1185.68	247.05	-7971.05	3802.29	10363.6	4456.05
b4	0.3	18	2	42.06	19.19	0	0	-3034.88	1085.85	650.17	27.2	-3921.59	578.51	6430.65	2007.15
b5	0.06	4	3	7.29	5.22	21.12	29.87	-8432.19	1398.25	1624.18	381.58	-7765.9	257.46	16008.5	323.42
b5	0.06	5	2	44.07	44.07	33.72	33.72	-1274.89	227.09	318.39	13.57	-4528.47	1465.62	2531.1	395.77
b5	0.06	8	2	0	0	79.02	29.76	-5850.51	617.24	1157.67	238.79	-7105.83	193.68	7003.01	1609.13
b5	0.06	10	3	9.1	12.86	16.49	15.99	-4967.76	321.83	869.2	69.93	-3917.83	723.15	5105.25	1207.97
b5	0.18	1	1	29.08	0	0	0	-3150.62	0	441.55	0	-3947.63	0	5531.44	0
b5	0.18	5	4	1.15	1.89	3.02	5.23	-8163.4	1002.83	1103.88	136.01	-5615.03	2338.29	6835.83	2107.77
b5	0.3	5	3	76.67	7.04	0	0	-1936.58	927.66	330.83	101.85	-2647.33	548.89	1738.88	589.86
b5	0.3	7	3	1.18	1.67	26.9	38.04	-4414.14	486.38	1188.85	307.71	-10284.6	3571.68	12063.5	4899.82
b5	0.3	11	3	50.6	6.75	0	0	-3312.29	500.71	463.57	62.92	-5176.19	2034.92	7179.33	1461.56
b5	0.3	13	6	21.78	21.94	2.58	5.76	-3866.89	1227.85	843.79	199.14	-5941.31	1405.38	8476.06	2861.81
b5	0.3	21	6	3.19	5.04	21.17	21.29	-9949.95	2115.09	1473.9	298.19	-6148.45	2707.53	9624.29	4576.96
b6	0.06	1	3	9.02	9.03	0	0	-6520.63	737.41	1173.23	359.91	-7492.5	932.28	11947.9	4229.28
b6	0.06	3	4	0	0	52.7	14.38	-6158.15	2493.67	701.58	168.7	-5832.41	1689.19	8775.04	4470.02
b6	0.06	5	2	0	0	115.2	5.91	-12539.5	1444.64	2002.44	96.24	-561.91	31.19	470.98	25.69
b6	0.18	1	2	9.22	4.04	0	0	-4938.63	1786.35	617.6	163.15	-8320.28	1321.32	11895	3357.01
b6	0.18	5	6	0.68	1.18	2.94	6.59	-6243.41	2560.92	1143.55	273.18	-6508.45	2006.34	12781.5	3434.82
b6	0.18	6	2	0.05	0.05	0	0	-9580.46	641.25	1008.99	37.67	-6917.26	781.69	12744.1	473.84
b6	0.18	13	3	20.56	29.08	60.62	42.87	-3253.43	462.81	644.32	81.5	-2315.02	687.05	3397.39	1330.4
b6	0.3	5	8	6.42	10.39	18.65	23.02	-4958.45	1608.78	973.13	160.29	-6157.13	2610.58	6775.3	2991.87
b6	0.3	6	2	0	0	0	0	-3287.19	732.03	284.74	36.94	-2584.75	300.9	4246.7	347.99
b6	0.3	10	2	0	0	84.72	5.06	-2140.08	282.29	404.04	46.57	-3297.69	884.95	2898	213.84
b6	0.3	11	13	1.54	5.08	22.13	26.21	-7145.93	1657.91	1236.06	297.39	-7924.33	3475.39	11645.4	4449.6
b6	0.3	20	3	21.1	29.84	45.21	32.1	-3324.31	1035.7	655.06	160.28	-4356.68	619.16	4169.84	1719.21
b7	0.06	4	2	6.76	6.76	21.67	21.67	-9257.23	32.31	1037.36	149.81	-6737.3	2719.87	5955.62	2309.83
b7	0.06	6	4	11.18	11.18	21.65	26.42	-3532.22	1048.42	742.2	161.7	-5753.53	2137.98	7243.09	2789.04
b7	0.06	7	1	0	0	26.01	0	-6865.94	0	2504.87	0	-4146.6	0	7006.47	0
b7	0.18	9	7	6.36	11.23	6.35	11.78	-5601.72	1945.81	1018.1	195.07	-7632.05	3826.63	10898.2	5577.76
b7	0.18	10	5	17.34	14.59	9.87	19.74	-3419.69	743.77	452.08	49.74	-6661.07	5284	10101.8	4920.16
b7	0.18	14	8	6.68	12.85	12.7	11.3	-4989.85	1089.85	842.53	213.76	-10155.1	4092.27	13808	4547.69
b7	0.18	23	7	1.94	4.75	44.16	28.76	-10199	2471.13	1746.29	411.72	-5330.86	2309.06	10491.3	6188.89
b7	0.18	29	7	3.65	3.99	13.08	15.37	-6579.3	1802.66	1258.6	318.27	-5827.04	1612.71	8962.47	3635.63
b7	0.18	32	4	22.12	14.85	14.72	25.5	-3666.17	217.27	832.33	81.24	-4027.75	1143.62	9743.29	4530.44
b7	0.18	48	14	15.73	17.1	10.26	19.68	-6450.73	1782.27	1190.66	243.55	-4047.72	1593.26	9018.05	4445.09
b7	0.18	56	7	18.22	17.69	17.41	27.55	-4138.2	788.06	726.08	160.13	-6053.59	1532.62	6433.2	2101.06
b7	0.18	64	4	37.28	24.37	14.26	24.7	-3146.46	1182.45	638.29	73.23	-2538.73	1026.57	7010.17	2337.29
b7	0.18	67	6	1.38	3.09	33.36	17.09	-8965.6	2433.27	1728.13	459.74	-4657.13	1277.27	7031.53	1008.02
b7	0.3	2	4	0	0	52.7	15.75	-8644.09	2319.13	1626.73	185.25	-5800.85	2640.06	8278.43	1904.88
b7	0.3	7	4	18.09	18.15	11.09	19.21	-9069.96	1808.42	1058.52	199.63	-4077.58	1544.82	6576.62	1559.04
b7	0.3	9	4	47.04	7.12	0	0	-5121.89	1698.17	590.66	35.74	-3448.6	1020.36	7007.45	1126.09
b7	0.3	13	7	7.98	11.76	12.11	29.65	-5818.14	1624.12	867.56	187.47	-7979.25	2571.8	11753.5	3960.44
b7	0.3	16	4	40.51	22.11	0	0	-3221.94	356.39	395.51	44.56	-6333.95	2737.23	7881.35	2053.18
b7	0.3	26	4	0	0	46.8	34.91	-10600.5	2007.33	1794.68	701.14	-9800.66	3121.2	15418	2193.03
b7	0.3	27	3	35.88	26.8	16.72	23.65	-4973.83	2255.71	1035.08	205.36	-5189.62	3570.97	10229.5	5464.41
b7	0.3	30	2	0	0	56.21	2.32	-7778.4	573.69	948.85	105.42	-4892.79	870.42	5084.46	991.47
b8	0.06	1	4	0	0	53.24	32.15	-5843.93	1102.73	1156.98	474.84	-5195.17	1310.12	9447.81	1550.28
b8	0.06	4	4	6.24	10.8	29.55	17.13	-5643.49	2148.35	857.07	195.35	-6302.18	1483.18	5077.75	1601.15
b8	0.06	13	2	4.57	4.57	13.8	13.8	-5156.21	599.28	953.21	104.79	-4265.67	1407.92	6523.91	1332.35
b8	0.06	20	2	24.06	24.06	50.25	50.25	-2474.54	482.31	376.74	7.65	-4757.79	3563.54	5182.22	4281.09
b8	0.06	29	14	11.67	11.24	9.04	17.31	-4852.25	1036.95	874.64	181.41	-7273.23	2863.46	9325.92	3913.48
b8	0.06	35	17	41.34	19.5	0	0	-3086.46	1071.29	576.48	150.58	-4722.18	1782.85	5780.96	3057.6
b8	0.18	6	13	21.74	20.33	14.17	25.88	-4719.36	2351.53	866.84	288.16	-2875.61	640.21	5780.03	1037.38
b8	0.18	31	7	2.76	2.91	7.28	11.52	-5597.9	1644.89	1026.39	280.58	-7626.13	2386.24	12449.7	4605.55
b8	0.18	45	18	5.35	10.06	23.58	25.5	-7651.59	2505.84	1268.93	376.21	-5823.42	3221.15	10369	4057.27
b8	0.18	54	11	24.95	20.83	2.52	7.98	-4363.83	1977.09	659.02	71.49	-6964.38	2510.8	10924.2	5836.61
b8	0.18	57	17	10.36	9.57	6.44	12.98	-4718.85	1178.03	816.54	174.32	-8739.1	3536.77	11390.8	2493.99
b8	0.18	59	17	3.87	3.94	4.59	9.97	-5238.24	1688.58	1025.67	277.79	-7782.24	1833.09	11246.9	3035.08
b8	0.18	64	13	33.02	12.05	0	0	-3023.87	355.03	424.07	89.06	-6083.64	1722.6	7490.63	3476.36
b8	0.18	97	4	72.34	11.95	0	0	-1911.29	281.91	269.45	20.51	-3253.81	1576.07	5479.23	2547.97
b8	0.18	99	6	7.95	17.78	43.06	30.26	-7849.77	1561.1	1344	269.43	-5332.18	1882.84	7200.09	1927.04
b8	0.3	18	10	26.74	20.44	20.17	32.57	-3743.62	1167.26	499.78	146.92	-6996.56	3902.42	6619.44	2574.19
b8	0.3	20	5	0.55	1.1	63.64	34.87	-9378.36	3603.69	1858.43	613.81	-5996.14	2329.08	9669.33	5836.84
b8	0.3	31	7	25.32	25.55	20.02	33.35	-3665.28	1135.72	762.26	140.38	-5274.26	1893.16	8690.45	3639.64
b8	0.3	38	8	2.48	4.41	22.17	23.18	-6845.09	2026.13	962.49	193.41	-9264.27	2778.07	13085.6	5570.48
b8	0.3	61	10	13.54	11.21	4.43	8.89	-4660.06	1240.22	907.65	264.68	-5640.87	2107.71	11003.3	4887.69
b8	0.3	62	12	11.51	11.19	0	0	-4868.08	1846.96	898.68	277.15	-6569.25	1558.9	10452.8	5439.16
b8	0.3	67	2	7.99	1.29	0	0	-4730.02	74.4	485.26	65.58	-9915.1	434.24	12976.4	1267.1
b8	0.3	68	2	0	0	49.96	0.55	-19354	3000	-4701	1234	-25280	3254	-1509	1876
b8	0.3	76	9	29.21	19.94	9.38	17.6	-3168.65	926.01	419.17	110.5	-6722.89	1101.63	8666.44	2732.05
b8	0.3	84	10	12.87	12.36	5.45	15.11	-4273.84	987.31	911.83	345.21	-6206.58	1888.13	7497.6	2366.85
b8	0.3	87	14	12.94	11.65	0	0	-4571.08	1367.44	672.63	135.79	-7076.44	1921.18	10198.2	4547.09
c1	0.06	2	5	13.96	27.92	64.96	32.89	-5717.93	1116.62	466.78	78.98	-5036.24	1856.09	11308.8	2797.44
c1	0.06	3	7	17.25	23.94	47.21	49.35	-4721.87	1622.47	690.25	84.69	-4761.97	1773.32	9171.28	2492.18
c1	0.06	8	2	0	0	39.63	1.41	-6769.73	1186.58	1896.38	52.18	-6187.58	672.91	12734.1	4960.79
c1	0.06	10	6	11.77	14.76	14.73	18.43	-4061.31	962.63	798.57	181.45	-5038.49	1573.46	9360.22	2623.83
c1	0.06	16	4	27.19	14.36	0	0	-3773.85	266.76	885.53	122.3	-3261.19	826.71	7039.03	1135.45
c1	0.06	27	5	5.5	8.98	9.1	11.05	-5195.01	690.83	848.63	259.3	-2361.74	169.07	5790.21	709.21
c1	0.06	28	2	2.45	2.45	38.73	38.73	-9595.87	898.83	1526.14	293.08	-9336.91	1974.97	13327	3071.49
c1	0.06	34	4	3.67	5.78	9.48	16.42	-6249.57	2151.02	775.16	138.27	-8232.07	3212.23	12251.5	1836.75
c1	0.18	1	3	12.07	10.84	0	0	-4004.2	2028.19	657.25	57.87	-6226.43	1024.56	10391.4	59.64
c1	0.3	4	3	9.52	13.46	40.12	29.45	-5767.11	1746.36	683.66	250.45	-6174.24	2205.34	9512.75	4349.22
c1	0.3	6	1	0	0	70.66	0	-14993	0	-2572	0	-15047	0	-5031	0
c1	0.3	8	3	12.12	17.14	39.75	29.36	-4960.73	980.36	512.88	73.52	-3538.32	1279	3580.22	1407.83
c1	0.3	11	6	28.01	20.5	0	0	-4757.2	819.09	620.45	177.61	-6364.8	2113.48	8188.94	3312.62
c1	0.3	13	4	18.65	18.67	27.15	27.16	-6109.65	1171.26	1250.73	277.37	-6524.53	1026.21	12151.5	3163.99
c2	0.06	1	1	0	0	78.3	0	-9379.82	0	1325.47	0	-5383.38	0	13990.1	0
c2	0.3	1	1	0	0	49.32	0	-7433.69	0	707.67	0	-3548.3	0	5546.49	0
c3	0.18	1	4	9.61	10.21	14.62	25.33	-10515.9	8678.17	717.76	113.27	-8301.12	2998.61	11678.5	4095.03
c3	0.18	5	2	22.08	22.08	0	0	-7618.48	3249.54	1514.44	672.7	-2806.69	693.68	3168.37	316.79
c3	0.3	1	2	5.68	5.68	31.23	31.23	-5101.42	2033.03	916.3	299.73	-7802.47	3937.79	9834.64	2020.11
c4	0.06	3	2	0	0	73.56	25.9	-6448.49	2760.34	1166.61	97.24	-5053.22	2699.97	8548.05	2945.41
c4	0.06	5	3	8.38	11.77	32.19	45.52	-9317.56	1765.07	1438.21	226.96	-6009.58	1576.54	6193.01	3220.97
c4	0.06	6	1	0	0	50.55	0	-6235.97	0	882.72	0	-4722.28	0	6376.53	0
c4	0.06	8	3	22.89	16.45	0	0	-3664.16	245.73	923.89	232.33	-12530.3	3723.03	10626.3	1465.13
c4	0.06	9	8	3.57	2.75	0	0	-6222.75	1295.86	1281.91	384.39	-8381.39	2227.33	8169.62	3904.96
c4	0.18	15	20	8.27	10.12	19.84	29.19	-7496.09	1595.28	1085.53	278.34	-6415.9	2526.96	11224.6	3689.03
c4	0.18	17	14	5.15	5.56	1.77	6.37	-7701.92	2483.18	1175.84	280.05	-4606.08	1059.99	5866.08	1395.31
c4	0.18	37	5	43.85	40.5	23.61	30.28	-3712.96	1447.98	422.41	149.52	-3079.26	2141.13	4904.48	4109.41
c4	0.18	41	10	6.21	14.81	26.86	28.6	-7129.78	2967.28	1043.77	433.87	-5237.21	3458.38	6252.79	4693.39
c4	0.18	60	12	1.5	2.26	10.98	18.06	-8721.54	1370.74	1460.67	210.42	-8494.48	2849.86	8412.11	2785.84
c4	0.18	65	4	0.7	1.21	43.9	42.3	-10225.2	3912.81	1007.56	348.04	-8353.39	3515.12	12366.4	4998.63
c4	0.18	72	13	5.8	6.02	2.14	7.42	-6769.98	1244.59	1202.91	257.77	-7964.23	1771.83	13456.7	2484.93
c4	0.18	74	19	18.46	18.18	6.07	17.97	-4276.87	1142.43	608.74	102.03	-5236.18	1896.62	8253.83	4004.48
c4	0.18	83	14	5.49	7.52	0	0	-6029.53	1462.67	1280.97	205.26	-5790.41	1203.9	6902.57	2183.47
c4	0.18	89	5	38.54	19.41	8.68	17.36	-4426.04	493.16	793.19	60.49	-2399.11	779.8	2650.32	1021.2
c4	0.3	51	31	15.48	19.31	18.52	28.82	-4690.96	1519.14	819.04	173.28	-5131.79	1882.74	7021.73	3342.99
c4	0.3	73	28	23.36	26.97	25.98	28.63	-4472.53	1485.54	613.03	71.09	-4494.78	1912.83	5329.2	2797.36
c4	0.3	103	29	4.23	6.47	19.31	29.47	-9023.89	2131.93	1456.07	229.17	-5007.87	2754.63	7898.25	3385.23
c4	0.3	128	32	4.9	10.72	26	33.09	-9012.57	1961.03	1081.11	218.24	-5405.29	2706.8	8200.79	3206.39
c4	0.3	139	9	29.2	38.52	46.02	41.8	-2638.71	736.69	322.89	39.12	-3742.67	2180.73	4685.01	2669.03
c4	0.3	154	9	0.34	0.91	57.54	34.04	-9834.27	1673.28	1641.5	412.98	-5566.98	3981.84	6957.29	4034.13
c4	0.3	169	41	5	8.33	1.4	5.94	-5679.37	1738.96	1152.78	191.09	-5219.19	2395.06	8332.01	3425.55
c4	0.3	204	36	3.83	9.18	8.33	16.26	-8183.13	2553.46	1217.7	243.33	-6481.28	2997.38	8481.53	3171.13
c4	0.3	218	42	3.07	9.44	21.38	31.45	-7968.64	2277.66	1650.9	330.57	-6577.01	2655.29	10129.5	4865.33
c4	0.3	219	36	6.82	8.9	8.85	22.22	-6593.39	1825.2	967.56	246.81	-7648.99	2732.91	9242.52	2681.44
c4	0.3	266	47	1.55	2.2	3.83	13.05	-7885.35	1326.65	1507.61	268.61	-7173.65	2772.53	10409.7	3755.71
c4	0.3	268	16	52.48	32.03	11.78	24.78	-2872.02	831.28	398.12	98.31	-3635.77	1562.29	5422.35	3421.33
c5	0.06	4	2	62.03	62.03	0	0	-2243.09	103.74	782.83	63.69	-2238.83	1260.34	2738.84	694.78
c5	0.06	6	11	2.84	2.94	1.95	6.17	-7640.19	2191.81	1221.96	244.88	-6684.29	1726.49	8871.57	3851.3
c5	0.06	8	9	17.53	19.96	10.38	20.75	-3494.9	1534.1	713.75	192.77	-7001.02	1583.28	7283.51	2018.53
c5	0.06	10	5	11.95	17.55	35.53	45.6	-6030.29	1198.44	750.94	43.04	-7810.33	2818.7	9264.21	5581.52
c5	0.06	11	2	39.76	39.76	34.96	34.96	-1965.39	512.1	238.92	82.2	-2809.98	138.65	2521.41	812.24
c5	0.06	24	8	2.75	7.29	24.1	31.21	-9258.74	1688.73	1464.45	279.07	-7202.93	1612.7	8375.26	2931.26
c5	0.18	4	9	2.38	4.64	0	0	-7144.76	1830.72	882.16	100.39	-7402.87	1301.9	10418.9	2568.46
c5	0.18	20	4	7.89	13.66	17.96	11.42	-4130.77	272.29	838.89	35.09	-4882.4	1939.59	4090.63	1539.43
c5	0.18	24	6	0.28	0.31	33.72	43.66	-5794.1	1697.14	606.56	76.71	-5638.09	1623.05	7956.51	733.09
c5	0.18	28	3	0	0	18.66	16.74	-8762.25	2594.14	1241.02	353.14	-2686.62	309.59	4677.37	1197.72
c5	0.18	31	5	5.99	6.55	16.24	20.01	-7739.32	3073.35	1070.94	229.31	-4726.96	1309.8	9082.14	2965.92
c5	0.18	36	10	42.27	32.62	16.4	32.58	-3127	1057.73	403.18	109.65	-3621.34	2239.02	5445.32	2653
c5	0.18	44	7	15.78	22.03	3.43	7.79	-6395.76	2329.3	1024.34	417.08	-4689	1648.14	5582.31	2490.16
c5	0.18	46	6	4.42	3.73	5	7.18	-7452.82	425.94	1113.7	77.62	-3753.17	786.04	5552.04	969.41
c5	0.3	4	36	2.25	3.08	4.77	17.44	-6722.54	1702.43	1074.67	157.36	-6547.3	2179.97	9070.29	2778.01
c5	0.3	17	14	2.75	8.96	26.52	31.28	-9511.92	2205.38	1796.81	313.42	-6904.79	4200.66	8842.05	4838.7
c5	0.3	64	11	6.24	9.76	47.75	40.85	-7686.69	3165.49	1477.48	399.04	-6929.22	3355.76	8029.91	3623.38
c5	0.3	71	12	0.18	0.48	58.03	37.73	-8583.45	2879.3	1254.48	311.72	-6907.87	2205.96	11425	4984.79
c5	0.3	80	34	19.19	20.62	17.67	25.85	-3691.27	862.57	664.08	128.35	-5535.66	2369.95	7322.7	3435.46
c5	0.3	102	15	42.9	42.25	24.57	41.17	-3257.8	1296.93	414.35	138.61	-4404.86	2970.66	8536.55	6387.03
c5	0.3	149	8	60.78	35.8	20.9	36.21	-1745.15	970.75	345.82	86.63	-2980.86	1070.5	3852.01	2626.59
c5	0.3	163	33	11.95	22.49	9.62	19.3	-4854.53	1842.32	1124.26	246.08	-6206.99	2993.6	7615.12	3474.74
c5	0.3	170	17	3.62	7.26	0	0	-7692.48	2299.36	1532.74	197.2	-4851.92	837.75	5610.06	2139.42
c6	0.06	1	4	18.82	26.95	33.76	42.56	-4216.29	1738.13	764.04	472.74	-4668.86	2403.41	5982.17	4306.08
c6	0.18	1	8	33.17	30.4	7.73	20.46	-5277.46	2318.69	955.92	414.39	-4396.02	2512.79	6680.36	4002
c6	0.3	10	10	23.97	26.46	22.69	34.32	-4102.6	1284.57	947.27	200.93	-2880.26	911.26	4752.47	1582.98
c6	0.3	20	12	3.27	4.91	10.96	15.32	-6466.89	2622.58	1435.27	354.9	-7588.94	4195.23	9649.76	4777.94
c6	0.3	31	4	86.51	24.04	0	0	-1533.57	573.22	271.43	78.44	-1905.65	1017.69	2626.41	1466.14
c6	0.3	33	2	0	0	66.67	6.7	-4168.54	946.52	650.71	8.7	-4003.61	1364.01	6896.3	2557.82
c6	0.3	37	4	0	0	86.18	18.56	-10444	1228.81	1633.58	265.63	-6478.65	3088.1	9144.23	4769.92
c6	0.3	38	6	1.21	1.71	32.21	29.46	-6073.52	2000.47	875.66	183.42	-9612.51	3475.6	11279.1	2756.7
c7	0.06	1	4	26.77	20.39	13.13	22.74	-4641.54	839.28	647.64	212.63	-6285.81	1209.45	4262.6	1191.74
c7	0.18	1	4	2.62	4.53	40.26	24.68	-5524.31	1444.77	820.05	163.06	-4678.08	776.79	13210.4	5471.57
c7	0.18	7	9	2.55	5.79	28.88	22.74	-7955.83	2761.61	1343.59	295.12	-3751.02	1408.05	8306.78	1816.28
c7	0.18	8	10	21.59	22.6	6.96	16.17	-3930.86	1394.72	888.23	281.74	-4662.09	1607.96	6019.97	1559.83
c7	0.18	11	8	5.24	11.43	24	26.2	-7659.26	2102.9	1326.39	379.69	-5213.71	2329.21	10707.2	3834.29
c7	0.18	18	9	6.43	18.1	17.79	31.91	-6076.22	1968.95	1174.1	290.29	-9832.48	5283.05	13300.7	6151.73
c7	0.18	19	8	13.51	15.7	7.2	12.49	-4484.92	1242.26	836.48	193.02	-5412.01	1584.87	9608.39	3690.85
c7	0.18	25	5	52.15	8.13	0	0	-4409.98	1905.18	513.14	113.97	-2687.62	963.91	6917.52	1940.8
c7	0.18	36	8	11.08	20.84	32.34	26.42	-5733	1316.86	903.88	248.64	-5907.21	2946.84	9648.36	3013.75
c7	0.18	58	6	8.4	15.98	25.99	22.67	-5031.02	1516.26	736.75	245.74	-5054.81	1997.44	10144.6	4934.37
c7	0.3	1	6	2.54	5.43	29.83	45.25	-10216.5	1122.55	1540.11	443.63	-5580.87	1476.22	9913.15	1449.85
c7	0.3	8	6	25.4	24.65	3.19	7.12	-4162.36	1452.64	1158.21	408.58	-5787.94	3541.77	7213.54	3738.92
c7	0.3	19	5	34.7	28.41	30.73	37.8	-6757.3	2422.29	820.35	357.86	-3419.76	1597.9	4404.27	3602.61
c7	0.3	25	7	49.9	19.15	0	0	-2794.6	866.19	416.66	159.31	-4642.59	1446.58	6072.36	2392.17
c7	0.3	29	7	15.04	26.62	33.89	32.15	-4539.2	1008.02	760.38	196.44	-4749.79	2179.3	6062.19	5200.55
c8	0.06	2	4	3.33	5.77	33.56	23.53	-7145.43	1657.05	814.2	90.39	-3818.38	1553.71	9363.06	2394.35
c8	0.06	5	1	0	0	76.64	0	-3672.45	0	515.1	0	-7075.29	0	13660.2	0
c8	0.06	6	2	40.6	11.78	0	0	-3218.23	57.28	429.38	17.27	-4384.99	797.98	6263.59	738.09
c8	0.06	9	3	0.48	0.68	19.97	28.24	-9531.86	5290.02	1408.96	106.94	-10904	5045.19	12783.7	4386.74
c8	0.06	12	3	29.38	21.36	22.07	31.21	-3133.16	1188.61	404.07	82.81	-5194.63	1436.85	6091.66	2624.07
c8	0.18	1	11	5.11	9.36	7.28	13.13	-6255.85	1429.01	1313.38	242.91	-4968.47	1182.93	10529.1	4101.38
c8	0.18	17	12	6.96	13.76	31.13	27.02	-6077.73	2030.02	999.7	198.96	-5103.65	2721.21	8794.13	3598.97
c8	0.18	26	4	6.25	10.83	19.89	11.5	-7016.96	2494.35	1092.72	101.46	-2801.85	474.54	8071.43	1004.02
c8	0.18	30	6	24.52	18.9	15.18	33.95	-4529.85	659.61	957.08	191.41	-3904.9	1001.77	7555.65	2330.85
c8	0.18	34	4	5.52	5.52	35.35	35.37	-8663.14	2804.54	1617.65	171.14	-6181.07	2211.07	8186.35	2523.29
c8	0.18	59	3	17.62	24.91	23.56	18.69	-4222.56	277.15	628.7	214.59	-4532.74	3610.28	6773.25	3569.4
c8	0.18	60	5	13.36	16.17	19.55	24.15	-7048.71	1503.84	1260.25	263.81	-9327.18	3583.29	16081.5	5616.43
c8	0.18	65	9	0.05	0.09	40.75	36.58	-7683.1	1095.37	1311.12	182.06	-7515.24	4162.89	12586.8	4804.29
c8	0.18	68	4	27.32	17.9	10.79	18.69	-3761.81	1102.44	518.98	60.37	-5600.44	2257.21	9182.23	4564.47
c8	0.18	71	6	28.13	24.73	18.75	26.6	-5182.6	1725.1	788.54	114.63	-4598.17	744.21	8928.95	1359.94
c8	0.18	77	7	9.4	16.37	7.6	18.61	-4774.03	2320.34	896.14	285.59	-7319.55	1114.97	10434.6	509.01
c8	0.18	79	11	4.97	7.83	20.95	20.82	-7927.4	1868.39	1408.47	443.82	-5054.4	2432.88	9550.68	3670.47
c8	0.3	6	5	12.19	15.56	29.85	25.21	-7030.37	2152.3	737.46	153.97	-6105.43	3424.11	8079.07	5014.08
c8	0.3	7	6	10.44	9.24	22.32	31.74	-3946.77	1298.12	1048.05	137.88	-3148.47	1929.56	3745.45	2830.26
c8	0.3	9	8	2.39	4.68	13.6	35.98	-5064.6	1599.39	1083.19	191.43	-8296.57	2329.54	12501.4	3278.03
c8	0.3	15	5	11.67	12.59	15.99	31.98	-8355.72	1564.73	1169.32	183.23	-8377.14	3560.96	11601.7	4159.92
c8	0.3	31	7	22.95	24.37	10.23	17.29	-3623.55	1011.1	645.79	227.72	-7088.76	3017.66	7792.2	2826.48
c8	0.3	32	8	31.92	29.5	27.94	37.06	-4306.37	2888.81	799.34	308.1	-5935.12	3040.9	8127.58	3806.93
c8	0.3	36	4	39.54	37.48	14.73	25.52	-2719.42	1007.5	467.35	42.7	-2482.99	1249.01	4761.01	2374.75
d1	0.06	1	2	0	0	29.86	29.86	-6680.59	1646.25	776.55	138.9	-7101.93	83.98	7897.17	5268.43
d1	0.18	1	1	9.3	0	0	0	-4441.04	0	1293.81	0	-6561.4	0	14043.6	0
d1	0.3	2	4	4.09	5.6	20.36	20.56	-5873.75	1784.02	992.92	195.52	-6921.68	3797.13	6731	2155.66
d1	0.3	4	1	0	0	95.86	0	-1639.21	0	275.13	0	-1327.49	0	2299.78	0
d3	0.06	1	1	0.52	0	0	0	-7657.93	0	724.88	0	-9949.23	0	12264.2	0
d3	0.18	1	1	0.07	0	0	0	-7543.8	0	1501.41	0	-3256.71	0	6573.33	0
d3	0.3	1	3	23.07	25.76	0	0	-5635.99	1641.37	990.12	157.94	-9793.74	4001.19	11354.1	2136.55
d4	0.06	1	2	0.84	0.84	15.95	15.95	-7296.23	3272.86	1042.06	181.71	-7216.03	487.77	7907.66	3251.17
d4	0.06	2	2	29.13	28.23	0	0	-3098.83	816.79	405.04	134.31	-10734.8	1554.05	11869.1	2593.36
d4	0.06	5	3	2.91	4.12	69.86	49.89	-4473.7	1262.18	842.43	384.62	-5330.13	2307.28	7389.24	964.47
d4	0.06	12	5	28.79	18.32	0	0	-6262.91	1371.98	777.63	240.08	-4196.21	1519.61	6034.81	1918.04
d4	0.06	14	8	3.32	8	18.93	27.07	-5149.83	910.31	1184.07	281.83	-5410.72	1455	9489.89	2865.22
d4	0.18	6	53	2.11	4.04	5.97	15.01	-6404.44	1811.57	970.12	177.62	-6049.25	1851.04	8956.03	3345.76
d4	0.18	20	25	9.52	14.44	4.63	12.37	-8135.82	2404.47	1359.24	290.99	-4676.23	2842.5	6778.15	4689.64
d4	0.18	27	46	2.97	6.3	0	0	-7797.94	1596.56	1141.14	180.16	-5873.67	2838.44	8876.05	4189.7
d4	0.18	104	56	1.86	2.92	0.63	2.59	-8081.03	1962.33	1349.91	267.47	-6426.73	2296.04	10111.9	4241.22
d4	0.18	130	20	0.4	1.73	62.67	23.95	-7486.14	1893.17	887.52	158.12	-3079.79	1539.31	4863.89	2086.8
d4	0.18	144	25	4.16	7.22	6.63	13.8	-9798.72	2497.23	1672.71	317.48	-4102.44	2071	6555.78	3985.36
d4	0.18	187	46	3.53	5.29	5.57	14.19	-6130.06	1702.52	1118.19	198.42	-6476.83	2685.34	8634.95	3660.42
d4	0.18	285	19	2.87	7.61	54.63	45.45	-10476.6	3094.94	1239.84	313.76	-4872.4	3097.61	7480.07	4247.94
d4	0.18	321	61	22.64	24.18	19.46	31.4	-4191.76	1207.25	572.25	109.33	-4409.68	2855.01	6364.79	3990.53
d4	0.18	386	24	3.48	4.13	12.57	29.61	-8539.84	1842.77	1415.24	280.21	-4925.46	1869.03	7150.12	3475.64
d4	0.18	392	19	49.12	36.28	26.53	39.69	-2155.32	428.27	332.32	79.95	-1751.19	572.37	2664.37	1421.82
d4	0.18	394	37	9.32	9.51	6.22	17.85	-5489.04	1324.45	872.88	171.65	-5393.81	2657.73	8519.3	3922.31
d4	0.3	185	80	2.81	6.66	18.39	29.33	-9101.63	2153.68	1505.44	274.48	-5524.03	2196.73	8495.11	3422.27
d4	0.3	304	72	8.87	13.69	12.82	23.08	-4508.44	1508.66	883.01	178.01	-6618.43	3183.85	9161.71	3718.97
d4	0.3	321	59	33	24.45	15.96	29.79	-3493	1103.5	519.92	103.39	-4438.5	2062.13	5667.4	2836.68
d4	0.3	370	85	4.95	9.28	8.13	19.43	-7180.98	1794.14	1017.58	205.8	-6855.45	2668.17	8653.44	3815.57
d4	0.3	425	42	4.83	8.17	28.14	36.58	-6698.34	1993.84	1309.81	250.7	-7081.61	3327.32	10253.1	3932.4
d4	0.3	436	63	2.35	5.47	9.29	21.3	-8154.4	2035.69	1685.34	280.11	-7431.66	2653.89	10069	4242.49
d4	0.3	486	84	4.13	10.01	9.17	21.05	-5651.14	1500.11	1154.08	190.81	-5774.81	2036.91	8384.68	4027.13
d4	0.3	522	22	38.76	37.18	34.71	44.72	-2565.28	813.14	347.6	109.69	-3697.53	1657.61	5302.38	3174.84
d4	0.3	580	45	2.99	6.78	30.41	37.78	-9270.25	2588.76	1553.9	386.53	-6189.9	3226.02	9374.9	3979.81
d4	0.3	615	56	13.36	13.62	13.84	25.47	-7075.7	2001.25	822.14	183.52	-4744.26	1857.79	6127.18	2989.8
d4	0.3	721	116	2.01	4.37	4.5	14.91	-6874.33	1745.25	1398.98	264.18	-6932.45	3045.09	9744.57	3238.2
d4	0.3	745	39	9.3	17.65	56.54	47.81	-6190.07	2615.93	933.23	268.02	-4570.63	2642.03	6064.82	3700.64
d5	0.06	2	1	0	0	52.83	0	-3797.02	0	1248.8	0	-3128.2	0	4666.32	0
d5	0.06	7	4	9.41	11.59	22.54	22.99	-4729.76	544.5	971.75	159.65	-6554.26	1788.76	10611.8	5055.05
d5	0.06	9	4	27.65	19.72	16.86	29.21	-4314.27	1243.96	504.04	37.63	-5664.36	735.12	6430.4	908.17
d5	0.18	1	2	23.33	8.48	0	0	-5778.21	430.59	1230.77	238.61	-3504.53	1032.86	4957.56	579.56
d5	0.3	2	1	0	0	123	0	-2305.77	0	423.68	0	-1979.18	0	707.49	0
d5	0.3	14	7	15.01	13.8	12.96	28.4	-4255.5	1141.43	561.08	83.82	-8171.91	3564.98	9209.23	2915.2
d5	0.3	16	6	1.55	2.22	27.21	38.52	-8647.26	2138.45	1475.18	490.37	-8298.81	5004.02	13005.5	5632.25
d5	0.3	20	7	4.26	7.34	18.83	19.69	-6471.17	2078.82	1317.26	323.92	-4655.8	2714.28	9289.21	4192.51
d5	0.3	23	3	0	0	100.16	2.6	-5018.12	2734.88	851.13	501.83	-5471	2722.49	5577.2	733.25
d7	0.18	1	2	35.24	35.24	21.45	21.45	-4316.54	938.19	622.77	180.53	-3245.19	1045.64	7450.31	2552.04
d7	0.18	5	3	0.52	0.74	53.48	44.59	-8196.53	1709.95	1486.06	389.68	-6377.54	2865.69	8358.71	2472.73
d7	0.3	1	3	40.15	33.12	0	0	-3870.69	2100.25	625.6	257.26	-7887.41	4116.62	17108.7	12834.4
d8	0.06	1	2	70.21	4.15	0	0	-3757.4	829.94	283.54	65.61	-2292.05	175.83	4055.76	75.2
d8	0.06	4	4	0.75	0.61	13.75	23.82	-6236.23	1923.69	1067.7	121.8	-6739.04	2152.45	11042.6	4519.75
d8	0.18	15	5	23.55	24.09	11.78	23.56	-5410.71	1835.39	603.92	110.9	-3319.71	2581.49	7968.34	2391.41
d8	0.18	21	5	0.25	0.5	52.67	27.33	-5574.97	1274.27	821.67	165.54	-2999.01	1299.2	7514.47	2076.12
d8	0.18	22	3	0	0	35.33	1.93	-9494.85	877.12	1287.85	55.64	-4541.74	1797.3	5887.48	2722.9
d8	0.18	26	5	17.24	13.59	11.26	22.52	-5984.74	2233.82	1212.72	452.02	-4622.93	1585.85	7569.4	4313.24
d8	0.18	29	9	0.63	1.78	50.92	23.46	-9351.05	2358.43	1635.21	293.89	-4473.07	1008.6	12471.8	4221.76
d8	0.18	32	5	1.5	3	48.18	24.94	-7358.15	2469.26	955.25	339.93	-5036.09	2008.26	12427.2	6425.4
d8	0.3	3	4	7.5	12.99	64.66	37.52	-4709.96	1695.44	976.52	470.42	-4064.2	2190.46	4941.4	1990.69
d8	0.3	4	2	69.37	31.49	0	0	-2473.65	578.83	476.35	29.72	-3401.75	1196.22	6358.91	2147.05
d8	0.3	6	3	3.56	2.84	30.92	43.72	-7773.4	2743.23	1050.68	420.97	-7705.81	2113.96	16906.8	875.19
d8	0.3	12	2	26.47	26.47	38.55	38.55	-4700.06	1152.26	835.55	110.22	-3244.25	530.32	3964.08	977.94
d8	0.3	14	5	28.01	25.66	8	16	-4748.25	2857.9	925.66	199.39	-4826.82	1849.76	7946.7	2788.13
e3	0.18	1	1	0	0	42.65	0	-10459.4	0	1415.48	0	-2051.77	0	5332	0
e3	0.3	1	1	98.24	0	0	0	-1475.51	0	194.41	0	-3317.41	0	1659.42	0
e4	0.06	1	1	0	0	106.11	0	-5345.45	0	307.43	0	-3122.63	0	1819.21	0
e7	0.18	1	4	3.32	5.74	63.7	41.68	-4133.97	2477.18	437.44	311.94	-3582.99	470.89	3797.61	1132.12
e8	0.18	1	1	0	0	56.1	0	-8322.02	0	946.87	0	-4007.33	0	15469.6	0
f1	0.3	1	1	10.28	0	0	0	-7234.17	0	897.95	0	-4132.03	0	5434.76	0
f2	0.3	1	1	0	0	98.45	0	-18295	0	-1873	0	-9642	0	9265	0
f3	0.3	1	2	15.29	15.29	58.33	58.33	-6439.81	3491.31	758.89	56.1	-6782.91	1142.2	5344.34	691.03
f5	0.18	1	2	3.82	1.15	0	0	-4204.21	494.41	485.31	14.21	-9976.81	1341.49	15361.6	916.44
f5	0.3	1	3	31.01	43.85	53.94	38.86	-4378.75	2106.89	690.46	186.67	-1687.43	536.1	4281.22	1321.4
f5	0.3	3	2	0.03	0.03	23.79	23.79	-7321.16	2140.89	1162.62	356.19	-6211.38	144.19	8926.45	1076.49
f6	0.06	1	4	14.19	8.41	5.41	9.38	-9891.06	615.41	1608.48	115.3	-5241.65	760.6	11088.5	1595.04
f6	0.18	7	7	2.55	3.09	30.71	43.02	-8195.53	2644.16	1089.8	217.65	-4592.48	1579.43	6816.43	2162.1
f6	0.18	10	5	52.8	43.27	28.38	38.14	-2133.23	164.29	289.32	38.32	-3301	1639.22	3904.63	1634.1
f6	0.18	13	4	22.27	25.37	32.15	39.34	-4577.8	1063.63	682.89	207.21	-4781.68	2390.68	10027.6	7699.32
f6	0.18	15	8	16.9	13.85	4.07	10.77	-4692.8	1531.59	919.11	370.44	-4581.21	536.94	9843.68	3024.86
f6	0.18	16	6	11.25	15.41	27.85	42.77	-6116.17	1363.2	813.2	201.02	-6975.74	2551.98	7693.71	3985.45
f6	0.18	19	2	55.42	55.42	58.56	58.56	-2975.58	1812.45	249.87	141.02	-1445.23	577.48	1056.07	193.37
f6	0.18	25	4	31.13	24.64	22.3	38.62	-4940.36	1558.58	644.55	183.51	-2895.38	979.52	5160.07	2080.44
f6	0.3	22	4	11.26	19.51	34.85	20.17	-5496.16	1328.94	1318.52	99.66	-2461.39	730.57	3670.18	2053.56
f6	0.3	39	12	4.71	11.48	56.4	54.2	-6037.73	1240.37	838.26	205.54	-5957.5	2315.73	10136.9	2787.43
f6	0.3	42	18	4.39	9.02	43.66	45.54	-6835.01	3190.32	1183.97	493.51	-7304.67	2880.77	9115.49	3540.77
f6	0.3	44	3	63.29	44.76	37.61	53.19	-1286.2	309.1	104.68	48.63	-1857.48	809.3	3024.94	574.98
f6	0.3	60	14	20.99	31.28	44.5	46.07	-3080.96	985.17	438.78	109.33	-4861.31	3955.06	5364.46	4727.8
f6	0.3	61	10	59.43	33.99	17.43	36.24	-2265.9	636.74	225.19	46.27	-3589.93	1708.74	4483.2	3183.1
f7	0.18	2	2	0	0	81.95	2.03	-4054.98	439.68	379.18	68.61	-4979.71	2689.05	9705.59	2794.55
f7	0.18	6	5	0	0	51.55	30.39	-8800.56	1911.95	1045.69	327.85	-11926.1	8316.22	17485.5	2845.62
f7	0.18	8	2	50.42	6.58	0	0	-2768.34	754.84	386.83	12.78	-2733.43	291.49	4899.67	739.2
f7	0.18	11	1	0	0	67.22	0	-6368.69	0	819.25	0	-1858.18	0	5241.33	0
f7	0.18	13	3	4.02	2.84	0	0	-5143.51	678.38	890.88	219.89	-5280.33	126.34	12619.2	1235.05
f7	0.3	1	2	0	0	73.32	33.69	-2946.65	1742.27	373.34	267.7	-5047.28	2378.8	4649.38	3372.21
f8	0.18	1	2	77.4	77.4	0	0	-4274.58	2837.09	633.85	500.88	-7013	2274.84	11368.4	6430.46
f8	0.3	1	2	31.28	31.28	35.9	35.9	-4571.9	2455.18	812.43	579.17	-6011.15	3369.56	6235.19	2809.31
g1	0.18	1	1	34.83	0	0	0	-6693.56	0	738.26	0	-6394.34	0	10858.6	0
g4	0.3	1	3	32.57	35.08	20.77	29.38	-3732.98	1230.26	590.46	274.21	-3572.6	2007.97	4995.37	2486.3
g5	0.18	1	2	1.53	1.53	44.79	44.79	-6393.08	2916.74	974.86	245.12	-5767.97	204.42	9028.97	800.99
g5	0.3	2	2	12.58	12.58	40.3	40.3	-4325.06	826.22	699.78	22.85	-10028.4	6310.86	10860.9	4303.79
g5	0.3	5	3	0	0	53.88	7.71	-7536.47	1813.72	1230.63	244.72	-11995.6	6797.22	11384.8	1063.48
g6	0.18	1	1	105.45	0	0	0	-1227.39	0	125.31	0	-1561.15	0	1725.7	0
g6	0.18	3	4	32.83	35.95	50.81	51.71	-2640.91	418.76	438.99	114.72	-3175.14	1767.2	4476.82	1594.32
g6	0.18	5	2	19.58	0.89	0	0	-6431.16	203.87	650.29	19.95	-3180.52	231.78	3903.59	16.67
g6	0.3	2	2	9.54	6.96	0	0	-8278.56	1688.77	1002.12	194.49	-7180.79	3061.34	14096.8	3090.69
g6	0.3	3	2	0	0	84.84	7.19	-4323.81	842.81	1335.34	601.15	-1953.87	917.37	4209.76	214.82
g6	0.3	7	4	7.42	11.71	34.28	41.85	-6412.57	1471.81	905.16	405.83	-6058.72	2080.49	8008.42	2992
h2	0.3	1	1	0	0	80.88	0	-8205.62	0	2017.2	0	-6137.78	0	7297.83	0

## Sheet: ASPmL.pH3.9331
Chess Square	Parse	Cluster ID	Total Count	Sidechain SASA	stdev SASA	Sidechain LASA	stdev LASA	Sum Hydro(-)	stdev Hydro(-)	Sum Hydro(+)	stdev Hydro(+)	Sum Polar(-)	stdev Polar(-)	Sum Polar(+)	stdev Polar(+)
a1	0.06	2	2	21.49	10.24	0	0	-11766.3	1578.46	1092.09	38.55	-11376.8	5497.03	31330.8	2505.58
a1	0.06	6	2	20.75	7.63	0	0	-5732.13	191.86	999.48	329.97	-9332.29	106.38	14671.4	5143.56
a1	0.06	9	5	21.97	21.51	10.62	21.25	-7595.04	3002.64	772.43	92.47	-7662.93	3938.99	25229.6	16968.1
a1	0.18	1	1	0	0	76.78	0	-6954.3	0	882	0	-5484.94	0	7276.26	0
a1	0.18	6	5	21.78	17.07	10.95	21.9	-10306.1	3998.64	1219.47	640.63	-9818.35	3814.06	18704.7	8342.9
a1	0.3	1	1	0	0	32.47	0	-17506.3	0	2035.63	0	-7252.23	0	12303.7	0
a3	0.18	1	1	36.07	0	0	0	-3188.43	0	702.01	0	-2564.65	0	3177.94	0
a5	0.06	1	1	0	0	77.43	0	-9403.94	0	705.92	0	-3509.44	0	4034.43	0
a6	0.3	1	1	0	0	38.78	0	-10988	0	1649.48	0	-6218.71	0	12648.8	0
a7	0.06	1	1	72.06	0	0	0	-1777.14	0	587.15	0	-3212.94	0	2461.2	0
a7	0.18	1	4	37.85	18.43	0	0	-8365.21	3291.74	1010.42	116.73	-5530.24	2872.91	18727.2	8622.99
a7	0.18	4	2	7.28	2.24	0	0	-13285.9	1234.83	1093.04	170.5	-11094.1	2307.72	44338.4	782.65
a7	0.3	1	1	0	0	85.23	0	-5487.62	0	2318.03	0	-14175.7	0	4441.59	0
a8	0.06	1	4	6.73	9.29	0	0	-9317.53	3494.93	1349.4	535.82	-14983.3	2274.84	26351.8	4106.77
a8	0.18	1	3	9.23	13.05	40	34.2	-5671.65	1182.23	691.69	25.12	-8581.15	4804.74	16166	11174.7
a8	0.18	5	2	0.19	0.19	0	0	-7972.83	137.15	1820.69	47.37	-14354.5	1191.1	11667.3	24.72
a8	0.18	11	2	42.57	17.84	0	0	-4456.58	1162.64	613.34	179.95	-5214.92	2714.31	5273.61	52.54
a8	0.18	13	6	7.19	8.84	17.03	24.89	-10823.5	3407.19	1325.04	328.81	-9909.05	6328.1	24276.2	9581.45
a8	0.3	1	1	10.54	0	0	0	-9086.07	0	1256.44	0	-7754.4	0	7377.14	0
b1	0.06	1	2	28.85	1.64	0	0	-10285.7	2298.66	778.11	79.32	-14655.4	558.31	26487	2437.29
b1	0.06	3	6	0	0	55.61	5.05	-10236.4	1897.26	1334	187.81	-4522.17	1715.46	4789.17	1879.77
b1	0.06	9	2	0	0	56.64	3.93	-11200.4	1862.88	1158.35	139.83	-6115.04	1115.16	8544.69	647.81
b1	0.06	11	4	22.65	31.25	0	0	-9645.3	3702.51	946.05	357.04	-15175.5	3455.79	23341.9	8514.86
b1	0.06	15	2	0	0	59.38	7.29	-13663.5	2056.37	1747.29	11.51	-9736.19	285.02	20714.8	5792.96
b1	0.06	18	3	24.46	0.97	0	0	-8639.69	432.09	774.24	80.33	-17125.6	1048.17	28562.7	2014.09
b1	0.06	23	5	28.48	17.2	3.42	6.84	-5459.12	1926	805.16	184.94	-8876.11	3710.82	11104.2	5720.3
b1	0.18	2	2	4.95	2.35	0	0	-13575.9	796.71	1116.4	76.33	-7991.2	297.01	18167.4	1014.58
b1	0.18	3	3	2.92	3.91	33.1	46.81	-12596.1	1899.25	1221.08	43.64	-7577.53	2856.23	18841.1	7445.02
b1	0.18	5	3	0.55	0.77	60.42	47.03	-6528.68	608.8	1814.1	169.01	-5388.75	4378.94	8896.43	3534.95
b1	0.18	9	1	105.02	0	0	0	-1625.6	0	143.14	0	-4090.04	0	7781.9	0
b1	0.18	14	5	11.26	12.73	2.9	5.81	-8012.69	6032.28	840.82	347.17	-7514.74	2277.82	16221	5283.39
b1	0.3	1	2	32.85	32.85	13.48	13.48	-6223.06	2979.94	735.16	311.35	-7960.29	1913.74	9493.13	3416.87
b1	0.3	4	2	0.14	0.14	27.85	27.85	-11438.1	2768.39	1098.29	215.92	-11010.7	3602.6	15575.3	8237.05
b1	0.3	8	4	14.84	25.7	63.39	36.72	-4895.04	2488.59	853.6	184.07	-3320.01	615.92	3286.33	962.61
b2	0.06	1	1	0	0	61.49	0	-7177.46	0	1800.14	0	-3230.57	0	7693.83	0
b3	0.06	1	1	0	0	34.41	0	-12863	0	1781.38	0	-9430.98	0	12983.8	0
b3	0.18	1	1	0	0	57.65	0	-11127.3	0	2760.03	0	-8804.93	0	7755.82	0
b4	0.06	1	1	5.3	0	0	0	-6259.51	0	888.61	0	-14758.5	0	19259.2	0
b4	0.18	1	3	3.05	4.31	22.15	24.33	-6564.22	1791.61	1002.13	433.36	-4584.48	2126.32	7234.89	5390.62
b4	0.3	1	4	12.66	20.54	21.19	21.26	-7663.56	2182.43	965.25	459.91	-10175	4962.29	18607.7	13107.6
b5	0.06	1	4	13.74	19.67	23.66	27.77	-7602.23	2441.04	893.64	372.05	-7274.78	2805.59	11167.3	6477.25
b5	0.06	2	2	1.97	0.51	0	0	-8166.37	543.34	1399.96	154.02	-23818.6	992.32	36243.1	391.89
b5	0.06	4	2	0	0	54.61	2.11	-4421.85	842.03	651.3	19.52	-5884.71	1360.95	3489.33	478.65
b5	0.06	7	1	0	0	97.2	0	-7433.01	0	1058.56	0	-5144.89	0	4657.92	0
b5	0.3	1	2	20.19	12.38	0	0	-6832.65	1211.15	843.99	12.67	-12335.8	1101.38	15008.5	1259.22
b5	0.3	2	3	0	0	78.39	19.34	-12197.8	4322.76	1570.97	258.33	-4874.88	903.17	4559.91	1338.54
b5	0.3	5	3	28.1	19.87	10.97	15.52	-2873.19	414.69	690.55	261.24	-6135.84	1588.7	5511.41	2735.87
b5	0.3	9	1	47.54	0	0	0	-9837.3	0	717.18	0	-5748.87	0	26549.8	0
b5	0.3	14	5	4.91	2.94	6.41	12.83	-8353.9	2671.82	1267.57	171.1	-11759.6	2173	15619.1	7267.2
b6	0.06	1	3	35.53	23.77	0	0	-4825.34	2109.08	751.12	359.64	-11051.4	8816.95	17549.8	14206.4
b6	0.18	1	2	6.7	6.7	39.37	39.37	-11648.2	1209.63	1306.19	71.13	-4962.21	1073.6	14660	10410.2
b6	0.18	5	3	30.07	42.53	70.46	51.53	-4929.95	1955.86	946.63	455.49	-2086.63	608.61	1321.96	448.26
b6	0.3	1	5	2.41	4.25	16.81	21.83	-11978.5	3189.11	1654.96	401.57	-11704.4	2669.73	19443.7	11176.3
b6	0.3	2	2	0	0	95.76	4.16	-2749.44	269.34	1363.04	94.72	-2352.97	309.95	2699.15	1880.73
b6	0.3	4	2	0	0	88.28	17.39	-5194.17	1326.92	1641.91	2.91	-3363.39	727.13	2644.66	336.3
b6	0.3	5	4	46.56	48.82	45.78	46.22	-1480.82	430.21	425.02	86.32	-2954.08	584.33	2194.74	1557.56
b6	0.3	8	1	0	0	13.36	0	-3823.35	0	518.18	0	-6073.71	0	5694.29	0
b6	0.3	15	4	43.65	2.53	0	0	-4180.88	322.61	464.43	67.14	-12850.7	3170.31	14751.2	5164.07
b7	0.06	1	2	0.41	0.2	0	0	-11415.5	7.28	1358.46	20.03	-11802.2	91.81	27827.5	2403.8
b7	0.18	6	9	9.39	9.57	3	8.02	-8052.13	3833	1300.84	317.76	-8157.19	2117.69	19348.3	11859
b7	0.18	7	3	33.64	25.86	6.41	9.07	-3866.26	1329.65	567.27	53.14	-5297.75	2340.36	16115.1	16565.8
b7	0.18	9	5	1.86	1.56	10.7	13.69	-11569.2	1720.52	1531.63	76.62	-7473.01	3584.19	10030.1	3927.26
b7	0.18	17	8	11.73	9.28	0	0	-9199.79	3574.61	976.21	215.4	-10533.5	4180.95	26093.4	6423.44
b7	0.18	30	8	12.4	16.31	28.09	24.89	-6713.07	1954.92	1049.31	464.63	-5564.5	2318.66	14522.9	12473.5
b7	0.18	32	7	1.41	3.45	44.74	31.23	-10978	3926.3	2359.82	621.84	-5574.91	1565.39	6864.5	2591.86
b7	0.18	35	4	41.31	37.9	19.05	29.1	-2849.97	316.47	449.63	147.93	-6118.76	3446.02	4761.23	1698.84
b7	0.18	45	6	2.53	4.37	29.73	23.22	-8791.02	3455.51	1223.56	285.81	-8897.96	3978.91	20894.9	14728.8
b7	0.18	46	2	0	0	15.34	8.16	-18851.7	6412.86	2097.91	384.16	-8058.51	1564.15	21590.9	9719.48
b7	0.3	6	3	5.83	6.81	13.26	18.75	-8850.56	2148.56	1022.56	313.26	-8024.64	2053.38	22690.4	13518.6
b7	0.3	7	3	49.65	10.82	0	0	-2464.86	375.81	456.61	87.82	-5862.9	1428.4	4174.76	1981.33
b7	0.3	8	2	0	0	49.37	18.61	-7567.74	519.27	1226.48	119.11	-6941.41	713.39	4943.62	953.42
b7	0.3	11	4	38.59	39.55	33.74	34.06	-3182.9	1034	850.92	277.08	-2525.69	365.15	1777.74	968.98
b7	0.3	15	3	42.85	30.83	24.8	35.07	-3279.97	966.97	327.18	108.83	-7773.76	3074.13	8075.34	5487.34
b8	0.06	5	6	16.73	17.68	0	0	-7075.55	2591.3	825.96	335.38	-12929.9	3240.71	24749.2	7823.33
b8	0.06	8	5	37.48	18.86	8.52	17.04	-3870.28	859.28	502.86	47.75	-7284.1	2592.31	6560.3	3487.85
b8	0.06	9	1	38.46	0	0	0	-3995.39	0	619.96	0	-8317.14	0	8262.25	0
b8	0.06	11	1	53.85	0	0	0	-3509.92	0	476.21	0	-5389.28	0	4653.23	0
b8	0.06	15	3	14.98	19.76	14.3	20.22	-10511.2	3038.83	959.82	321.82	-7700.73	761.18	16781.2	8618.16
b8	0.06	18	4	0.52	0.9	7.11	11.79	-11861.1	1614.17	1799.83	331.65	-15101.9	4013.96	23366.7	4472.24
b8	0.18	14	12	4.41	8.41	28.22	25.61	-9847.49	3089.75	1377.04	426.07	-8563.06	2451.17	13447.4	7847.8
b8	0.18	18	7	29.82	24.68	25.32	40.05	-4669.44	3127.38	474.38	154.39	-5144.11	2776.11	6290.06	3908.83
b8	0.18	22	7	16.3	12.04	17.16	27.25	-7073.42	2859.01	1126.24	277.85	-6534.37	804.62	6756.91	1031.8
b8	0.18	27	8	0.24	0.4	11.72	15.62	-14829.5	3556.63	1821.08	99.37	-11841.6	3821.78	25231.5	11337.4
b8	0.18	40	9	22	26.84	20.86	26.86	-8520.58	5205.6	892.1	254.88	-6038.9	2241.03	18187.9	15364.9
b8	0.18	43	6	16.14	12.52	13.04	19.15	-5261.63	1403.28	781.79	190.94	-7131.42	2612.54	12089.3	7367.01
b8	0.18	49	13	7.08	6.94	5.05	12.52	-9159.32	2331.15	1198.57	225.32	-10231.4	4658.23	27774.7	13450.6
b8	0.18	68	7	12.97	7.25	0	0	-6132.33	892.94	820.59	148.41	-10561.8	5021.82	29769	3542.85
b8	0.3	3	4	14.24	8.98	0	0	-8318.47	1451.44	664.81	91.81	-13137.1	1733.57	29269.7	3379.55
b8	0.3	12	27	3.6	5.45	0	0	-8568.09	2195.05	1097.23	227.46	-13622.8	4568.79	24065.2	10260.3
b8	0.3	18	3	18.04	14.52	30.86	43.65	-6120.66	1599.8	450.83	93.66	-8561.94	3388.86	18269.5	13810.5
b8	0.3	28	5	10.72	21.44	51.53	32.57	-8288.33	1320.56	1399.44	258.1	-7539.74	3695.49	9547	6561.28
b8	0.3	39	6	34.34	17.76	0	0	-4476.26	1214.21	539.51	66.54	-9937.24	4601.08	14939.3	9040.22
b8	0.3	49	9	18.56	15	0	0	-6034.45	2607.88	699.15	207.96	-12331.7	3027.31	24990.7	7394.06
b8	0.3	58	8	2.5	6.62	38.98	17.65	-9836.86	7320.18	1040.51	288.79	-7958.04	3884.03	9085.69	4628.68
b8	0.3	66	6	0.12	0.26	44.98	22.72	-11661.8	2444.32	1491.86	320.45	-8756.99	4974.86	7526.08	3331.17
b8	0.3	71	4	15.94	27.02	36.01	36.36	-5044.97	2816.31	1018.56	596.48	-5345.36	2703.79	3976.55	1219.44
c1	0.06	2	3	0	0	31.7	4.23	-10530.6	1417.83	1191.47	196.78	-10538.7	2122.11	24400.3	1336.63
c1	0.06	5	3	4.4	5.39	33.73	41.31	-15296	3228.98	1898.91	493.18	-10135.5	3607.92	18114.7	10476.6
c1	0.06	10	5	25.77	14.42	6.89	13.78	-6419.79	1557.98	951.74	318.5	-3414.77	258.11	6622.42	821.98
c1	0.06	17	3	54.58	2.15	0	0	-7750.11	2014.22	513.86	44.5	-7785.4	3180.4	14444.1	7536.07
c1	0.06	19	9	52.38	17.09	0	0	-5118.65	1251.74	516.57	134	-8688.61	5577.89	22328.8	6043.08
c1	0.06	23	3	53.54	41.52	20.86	29.5	-3814.54	1479.33	380.75	139.6	-4546.14	2510.14	5547.19	2679.83
c1	0.06	26	4	8.81	14.25	0	0	-12961.3	2187.35	1270.47	299.84	-6790.61	1411.34	31413	5739.04
c1	0.06	28	4	7.69	9.44	17.73	30.7	-8143.18	1721.17	855.64	161.98	-11720.4	2347.19	21063.9	4008.72
c1	0.06	33	6	9.85	8.93	0	0	-16279.2	5970.72	1377.73	277.7	-12356.7	3226.68	26008.4	7777.64
c1	0.18	1	1	47.7	0	0	0	-5521.32	0	661.01	0	-3041.65	0	12146.1	0
c1	0.18	5	2	13.65	3.5	0	0	-5588.89	118.56	494.27	98.6	-10879	1457.5	17839.4	2203.89
c1	0.18	9	3	9.02	6.44	0	0	-9812.55	2566.22	1260.64	251.22	-8085.56	2635.04	18178.2	5199.03
c1	0.18	10	4	13.15	10.65	22.69	39.3	-10833.3	2208	1079.87	307.77	-8078.76	2868.72	24850.7	7272
c1	0.3	2	5	2.07	3.23	21.4	42.8	-8560.9	2416.86	1402.41	134.76	-6724.16	354.6	7370.94	843.08
c1	0.3	5	2	5.51	5.34	0	0	-9088.62	1213.69	909.13	150.99	-15979.8	1711.42	23015.6	3347.33
c1	0.3	6	1	0	0	97.7	0	-7292.64	0	703.51	0	-5313.55	0	2625.04	0
c1	0.3	9	3	53.12	28.72	0	0	-2794.63	1103.18	523.5	164.17	-6051.67	2503.16	3774.52	1817.27
c2	0.06	1	3	16.51	22.7	19.79	27.99	-7831.07	2839.48	736.43	250.92	-9175.8	2382.28	12690.2	3895.16
c3	0.06	1	2	0.3	0.3	27.34	27.34	-9277.28	139.7	1183.2	147.87	-5726.8	899.07	15575	13001.5
c3	0.3	1	1	0	0	50.55	0	-9298.97	0	1366.52	0	-4530.02	0	4037.16	0
c4	0.06	1	5	3.33	3.77	11.47	22.94	-9025.95	3063.16	1577.04	514.4	-10658.8	3688.42	18143.5	10030.2
c4	0.06	3	6	21.84	16.91	9.17	20.5	-10279.9	3477.56	919.27	358.23	-7110.42	3786.59	14226.5	9312.24
c4	0.06	10	2	0	0	62.81	5.92	-11125.2	1015.33	2081.21	343.41	-8858.9	188.25	7644.85	1315.03
c4	0.06	13	5	11.56	20.24	10.3	20.6	-5555.66	1582.17	850.59	276.66	-9774.46	1712.28	9392	3438.74
c4	0.06	17	3	0	0	51.61	5.85	-3402.43	493.34	1260.51	203.46	-6387.59	601.77	6188.5	1101.83
c4	0.06	21	3	15.51	5.11	0	0	-6931.87	2562.31	999.52	55.82	-9053.28	2789.68	11690.8	7085.52
c4	0.18	7	4	44.03	46.58	43.9	44.35	-2192.81	715.57	309.09	58.44	-2014.77	954.21	2808.99	1974.99
c4	0.18	45	34	2.45	4.21	3.76	11.34	-12351.9	4490.77	1528.14	357.27	-8565.9	2347.4	24007.7	11712.1
c4	0.18	51	10	5.76	8.16	16.63	24.03	-8131.46	1735.5	968.98	292.67	-6882.21	3170.32	10106.5	7945.59
c4	0.18	53	16	5.31	9.38	5.53	19.71	-10173.2	3126.86	1367.14	418.72	-8080.48	3422.43	18121.5	11256.8
c4	0.18	54	12	5.45	9.52	29.06	38.04	-10114.7	2475.48	1184.07	210.17	-6870.72	3371.57	10196.5	6379.5
c4	0.18	56	6	16.32	16.88	26.36	27.94	-5820.19	1460.72	811.72	123.68	-3205.81	630.15	5227.22	3105.29
c4	0.18	69	3	25.35	18.22	28.07	39.7	-3685.6	1439.66	485.42	60.16	-1899.11	359.14	2848.54	1072.59
c4	0.3	6	17	14.49	14.99	6.11	13.23	-8350.82	2982.02	1069.07	208.74	-13121.7	6654.62	22449	12109.6
c4	0.3	16	8	0	0	66.17	27.25	-10409.8	2891.02	1383.45	248.53	-5533.83	4920.87	6314.02	3183.48
c4	0.3	32	25	4.67	4.83	0	0	-10167.4	3049.12	1308.01	304.43	-12921.4	3719.91	29403.4	12744.4
c4	0.3	44	11	9.94	15.12	44.38	35.96	-8739.23	4051.63	1547.46	285.71	-4831.53	4874.02	4286.35	1695.55
c4	0.3	53	15	2.01	3.23	4.14	7.33	-9453.06	2550.95	1453.97	390.8	-7183.84	2695.07	8955.67	7362.9
c4	0.3	57	12	50.45	33.76	24.95	43.56	-4046.89	2130.55	398.4	53.59	-5182.07	3287.08	5475.22	6422.08
c4	0.3	62	29	26.53	28.71	19.73	28.5	-5517.36	2203.92	705.68	161.86	-6792.86	3479.51	9035.71	7204.63
c4	0.3	91	9	7.15	8.56	13.78	22.38	-9583.47	2407.71	1110.87	174.85	-9982.88	4451.57	15973.9	8688.32
c4	0.3	105	1	0	0	61.9	0	-56674	0	-4188	0	-19984	0	-15039	0
c4	0.3	111	9	1.57	2.61	24.4	36.54	-14371.6	3921.48	1582.52	214.48	-6269.88	1818.73	8309.23	3987.69
c4	0.3	113	6	54.67	55.45	44.77	45.56	-1568.86	557.73	236.22	60.97	-2569.52	970.13	1629.58	442.72
c4	0.3	125	14	21.96	18.82	11.26	27.82	-7229.19	2634.1	1116.56	197.05	-7698.08	3613.14	16857.9	10311.3
c5	0.06	1	3	55.11	40.32	38.56	54.53	-1479.05	558.04	230.67	99.67	-2322.99	666.42	1991.77	735.98
c5	0.06	2	3	9.95	14.07	45.88	36.38	-7400.42	2603.82	1634.58	490.11	-5929.42	822.5	6523.77	2044.12
c5	0.06	10	2	0	0	70.17	0.89	-7579.49	177.55	1212.26	47.57	-11800.2	3624.03	12398.3	2144.25
c5	0.06	14	6	13.44	12.72	6.8	10	-7386.73	2593.93	1166.52	380.01	-12502	4928.63	17587.9	6909.4
c5	0.06	15	6	44.68	25.01	0	0	-7166.08	2237.17	677.15	191.64	-6463.6	3903.93	13699.4	5358.2
c5	0.06	25	6	43.6	20.14	14.52	32.46	-3006.03	404.63	726.91	129.99	-7617.79	2811.01	5949.48	2181.64
c5	0.06	31	5	4.78	9.33	42.44	42.61	-12501.3	3666.79	1509.18	420.74	-8867.84	5687.07	13386.1	9047.86
c5	0.18	2	2	79.58	3.28	0	0	-1314.39	119.71	172.58	0.92	-2324.29	93.21	4498.47	1738.34
c5	0.18	4	7	7.91	10.85	4.42	10.82	-9627.86	3540.25	1002.63	226.61	-6746.39	3701.92	7667.73	3389.07
c5	0.18	9	3	23.08	15.1	0	0	-6495.64	2806.74	1226.89	302.66	-3750.7	983.58	3646.98	1438.85
c5	0.18	11	4	31.74	19.09	26.98	46.73	-6051.4	1183.92	992.23	112.97	-5349.18	2271.18	4181.49	856.72
c5	0.18	12	2	52.6	52.6	54.45	54.45	-2187.02	1568.21	363.11	85.4	-397.04	31.54	385.34	64.26
c5	0.18	19	4	1.56	2.71	11.07	15.06	-14263	2460.83	1378.55	310.73	-7893.9	2175.8	29998.3	14974.6
c5	0.18	20	2	41.53	41.53	42.86	42.86	-2133.21	39.54	341.33	57.68	-3845.4	516	1427.88	38.27
c5	0.18	23	6	43.42	25.21	14.8	33.09	-2724.05	1056.09	479.45	127.91	-3837.54	2801.64	5475.29	4523.57
c5	0.3	11	6	46.57	44.26	31.59	44.7	-2702.62	2120.76	227.86	88.46	-7401.84	6300.59	9340.78	10744.8
c5	0.3	21	17	4.01	5.26	7.75	15.87	-12091.9	3509.53	1529.17	414.57	-11328.1	3515.06	24402.3	6666.75
c5	0.3	44	8	0	0	87.68	21.27	-13096.5	14299.6	1372.58	415.77	-5016.12	3818.55	5327.82	4171.82
c5	0.3	61	17	3.93	3.95	6.56	16.98	-8896.97	2416.21	1086.23	239.98	-13537.3	4362.04	25515.3	15425.7
c5	0.3	62	8	5.36	6.27	23.21	29.16	-10666.7	2204.67	1334.21	320.28	-7357.22	2574.29	11267.1	7268.69
c5	0.3	72	9	17.74	16.99	3.64	10.3	-8062.77	3357.05	828.35	155.67	-11921.2	4029.82	22033.3	14741.7
c5	0.3	82	8	6.55	10.58	46.03	36.44	-7156.34	982.61	1175.23	438.82	-5537.53	2869.27	8209.06	7925.9
c5	0.3	90	9	23.21	19.57	25.92	37.35	-5935.73	2159.72	604.91	102.96	-8719.64	5420.29	12146.2	6131.67
c5	0.3	98	13	41.68	23.46	12.2	28.71	-2851.22	675.44	548.6	99.81	-4177.09	1730.14	3948.79	2352.46
c5	0.3	101	6	15.34	22.92	43.33	32.02	-10271.4	3594.86	1008.63	283.35	-9099.8	4001.17	12003.4	6649.88
c6	0.06	1	4	16.18	28.02	53.78	36.77	-9952.72	5171.63	1331.14	564.21	-6304.9	3750.69	8122.99	6693.61
c6	0.18	1	5	1.47	1.91	18.42	36.84	-8784.61	2687.25	1388.87	606.94	-7150.74	1638.23	29411.2	14029.1
c6	0.18	7	1	110.13	0	0	0	-486.59	0	196.09	0	-357.68	0	278.17	0
c6	0.18	9	4	32	21.56	18.51	32.07	-4260.72	2013.18	588.32	105.38	-6004.23	3195.13	9652.6	9506.71
c6	0.18	12	3	0	0	40.55	4.48	-8560.59	1706.31	1190.97	53.42	-3362.82	200.35	6481.63	2683.27
c6	0.3	6	8	26.82	16.77	9.4	16.31	-5974.3	1243.57	734.98	138.83	-10135.4	3946.25	17441	6466.37
c6	0.3	9	4	2.41	4.18	53.22	33.01	-8892.94	1688.41	1079.78	354.73	-6361.72	3137.51	9885.76	5831.06
c6	0.3	13	4	0	0	73.1	6.58	-8425.38	3461.85	1414.79	396.82	-3259.69	1883.14	2608.9	928.31
c6	0.3	19	5	71.85	38.96	14.94	29.87	-1322.72	512.87	256.93	67.15	-3259.96	1777.93	2037.59	1226.67
c7	0.06	1	2	33.56	33.56	41.88	41.88	-4783.58	3028.26	872.43	463.98	-5724.14	194.49	3109.88	142.5
c7	0.18	2	15	4.06	6.58	9.24	13.84	-12230.8	2386.5	1409.09	357.19	-10147.2	4166.19	27951.2	10426.6
c7	0.18	11	7	33.94	23.81	18.7	30.12	-5448.63	2595.82	785.93	428.73	-5355.57	3618.24	9353.27	8039.14
c7	0.18	28	12	7.59	11.53	7.45	18.27	-8664.35	3364.26	1277.09	389.22	-8216.69	2144.86	23289.2	9065.78
c7	0.18	30	7	8.4	20.57	93.99	41.43	-5138.21	4253.26	775.78	248.88	-2995.7	1540.88	3290.43	2362.2
c7	0.18	31	2	54.97	54.97	60.06	60.06	-1227.57	206.59	225.95	36.19	-1111.65	260.04	1034.01	394.1
c7	0.18	37	5	80.67	2.4	0	0	-3203.52	299.92	322.71	25.58	-4342.46	466.15	14714	1586.15
c7	0.18	40	5	29.12	1.89	0	0	-7714.69	1679.17	630.11	82.6	-5515.05	1245.8	14180.8	6229.53
c7	0.18	59	9	27.91	26.98	24.55	27.6	-4567.58	1406.88	617.53	133.95	-3231.44	1233.37	9153.19	7916.14
c7	0.18	64	9	11.25	9.63	0	0	-7882.44	3155.07	860.83	224.26	-10456.5	3734.68	17443.5	7598.96
c7	0.18	69	11	11.9	11.99	5.31	16.78	-9383.06	3317.45	1158.93	256.13	-7073.39	2898.19	20454.3	12799.7
c7	0.18	71	3	39.46	1.87	0	0	-4679.42	867.07	399.43	103.56	-7448.26	1466.32	34216.6	6049.42
c7	0.18	75	1	114.8	0	0	0	-547.22	0	63.26	0	-937.55	0	568.08	0
c7	0.3	1	2	2.85	0.3	0	0	-14762.4	534.34	1485.65	99.71	-9348.03	1747.18	26792.9	6927.65
c7	0.3	3	2	13.17	13.17	27.34	27.34	-8471.71	2030.74	1317.98	195.91	-8547.83	4888.83	12794.8	9227.78
c7	0.3	4	1	87.07	0	0	0	-2050.64	0	307.68	0	-3129.01	0	1331.4	0
c7	0.3	9	5	33.62	10.36	0	0	-6423.11	2520.16	613.95	192.75	-11279.6	4486.08	20396.9	8539.52
c7	0.3	10	2	13.02	13.02	15.71	15.71	-7753.37	225.43	872	102.33	-7981.26	3849.29	17528.8	1718.33
c8	0.06	1	4	59.68	27.25	0	0	-7092.33	1130.78	352.08	37.26	-7897.16	4296.97	17129.6	6520.08
c8	0.06	4	3	0	0	48.04	0.98	-11833.3	1907.43	1796.48	377.71	-6768.32	270.95	7518.52	308.13
c8	0.06	9	3	0	0	58.27	0.51	-4770.54	803.08	835.88	197.25	-6668.2	498.01	8091.88	393.62
c8	0.06	10	2	0	0	51.91	1.72	-8192.11	1077.5	991.87	220.87	-8180.58	633.93	12629	515.75
c8	0.06	13	2	43.5	1.69	0	0	-6693.01	2724.89	1213.13	267.96	-9629.08	2045.61	14011.5	6583.51
c8	0.18	4	15	4.26	6.91	2.25	8.44	-8762.07	3749.36	1224.55	297.63	-8643.96	1550.07	18127.5	8779.93
c8	0.18	7	2	88.68	2.94	0	0	-2256.13	259.75	285.51	12.52	-3367.03	336.64	4215.6	577.57
c8	0.18	12	7	4.07	6.19	15.14	18.68	-12099.5	5109.04	1253.27	337.03	-9208.7	4383.8	21309.2	10806.8
c8	0.18	18	3	18.86	26.67	50.44	39.94	-7206.05	4566.99	1331.72	331.82	-3961.19	2185.16	4772.12	3315.49
c8	0.18	29	4	13.84	9.32	5.49	9.52	-5444.21	962.55	794.67	330.08	-8206.39	3174.57	29344.2	2407.46
c8	0.18	32	10	27.52	20.61	11.41	23.72	-4485.51	1952.66	706.76	154.72	-7751.5	3281.96	12658.3	6731.76
c8	0.18	37	3	30.42	43.02	72.56	51.91	-4397.88	1692.29	477.73	123.4	-3461.58	2745.67	3189.08	408.38
c8	0.18	42	11	21.8	18.64	20.54	28.1	-7526.1	2723.35	1010.22	322.04	-6313.56	2900.9	13741.4	8300.97
c8	0.18	54	4	10.78	18.68	33.55	19.42	-3968.67	137.23	385.65	64.66	-8112.1	2397.42	11872.7	2092.15
c8	0.3	2	8	9.47	16.02	16.53	22.51	-10420.2	3480.59	1244.06	423.99	-8477.54	3877.95	13368.1	9226.72
c8	0.3	14	4	0	0	76.59	6.33	-9897.83	1654.16	1148.36	171.74	-3466.15	528.62	4263.31	1655.94
c8	0.3	25	7	69.5	29.72	12.12	29.68	-2909.52	1578.26	457.29	132.29	-3030.36	1457.75	5909.76	4752.65
c8	0.3	30	13	27.44	13.49	3.7	12.8	-6304.25	1542.76	720.54	161.85	-8909.51	3708.94	18310.4	11136.4
c8	0.3	33	7	6.07	5.59	20.85	27.41	-9081.25	2931.07	1267.32	189.75	-9486.34	4255.48	9371.54	4667.75
c8	0.3	38	2	31.09	31.09	59.12	59.12	-2078.88	895.41	171.77	55.51	-4058.42	2501.33	11581.5	10408
c8	0.3	47	9	19.17	25.93	35.88	30.99	-4481.58	1629.95	880.92	419.23	-6928.48	4126.69	9164.29	3790.29
c8	0.3	61	13	1.7	1.91	5.24	12.67	-8640.38	1946.19	961.87	233.74	-14114.5	3500.21	28989.5	9756.26
d1	0.06	2	4	35.46	25.86	0	0	-12081.2	6163.1	881.5	269.79	-8008.74	2545.45	22278.5	3042.23
d1	0.06	5	2	11.52	11.52	7.53	7.53	-6885.92	730.32	1329.11	166.27	-4276.13	545.32	7049.27	267.19
d1	0.18	1	3	9.01	12.75	42.88	34.98	-9223.88	652.29	1393.33	164.07	-3040.81	352.64	6573.25	1176.05
d1	0.3	1	3	5.9	8.34	41.69	29.6	-9269.04	3195.68	1041	178.71	-6347.28	1722.87	11972.8	9169.41
d2	0.3	1	1	62.66	0	0	0	-3358.48	0	357.69	0	-3136.16	0	4183.57	0
d3	0.18	1	4	0.02	0.04	63.71	38.71	-10273.3	5440.31	1308.39	404.86	-5256.07	3323.39	6354.99	3210.8
d3	0.3	1	3	18.19	25.39	0	0	-11383.8	3914.98	1479.89	766.61	-5490.87	2198.28	9501.32	3856.67
d4	0.06	2	1	102.66	0	0	0	-1523.94	0	63.14	0	-3414.85	0	4003.73	0
d4	0.06	9	5	28.64	15.57	9.89	19.78	-5991.4	1312.91	504.43	82.05	-10499.8	3176.36	14441.4	10107.7
d4	0.06	15	13	6.17	5.43	10.65	24.97	-8672.64	3169.06	1264.98	305.82	-12168.8	3425.16	17510.1	11460.8
d4	0.06	17	3	11.87	12.73	28.37	40.12	-16003.7	2800.58	1432.92	509.12	-8180.87	2951.74	17489.9	8344.41
d4	0.06	22	3	41.24	32.53	33.02	46.7	-2368.05	447.77	363.08	89.46	-4129.3	382.37	9495.76	5269.51
d4	0.06	27	7	42.26	30.76	20.07	34.5	-7002.71	2335.97	532.75	144.46	-6916.07	2413.15	13598.8	8169.8
d4	0.06	29	8	17.14	16.14	15.09	26.79	-6017.67	1469.1	1278.41	333.58	-11231.1	3946.31	13331.4	6771.54
d4	0.06	39	6	8.5	3.8	0	0	-8307.88	1657.59	1106.89	328.83	-9689.98	930.55	24561.7	7345.69
d4	0.18	2	24	11.44	13.37	15.23	28.26	-8158.85	3072.75	957.85	251.96	-8092.81	4115.73	14238.3	9433.42
d4	0.18	59	18	14.29	17.74	18.12	23.2	-6115.25	2005.97	711.58	188.48	-6552.25	3803.78	11598.5	8390.97
d4	0.18	98	5	68.76	36.83	20.58	41.16	-2204.67	757.63	381.48	97.55	-1450.7	1176.11	1194.13	907.81
d4	0.18	124	30	6.64	12.22	13.41	19.22	-10207	3556.69	1169.73	310.06	-9967.83	4835.3	20012.7	11352.2
d4	0.18	137	63	2.13	3.48	0	0	-9655.87	2399.43	1472.15	419.34	-8925.64	3627.07	20201.8	12051.7
d4	0.18	146	8	15.58	20.24	35.61	36.29	-8199.01	3103.78	1289.26	256.34	-2341.9	986.9	2302.83	1056.52
d4	0.18	148	8	0	0	48.01	26.14	-14734.1	2974.43	1638.65	202.18	-5015.69	2367.05	5641.3	2265.59
d4	0.18	157	15	6.33	6.71	10.96	21.54	-10837.2	4580.62	1065.6	234.37	-6388.34	2898.69	18614.2	13241.5
d4	0.18	185	33	5.11	7.51	8.42	20.04	-9657.2	3718.84	1255.51	270.05	-6890.28	2735.75	14039.8	9273.16
d4	0.18	198	40	3.62	4.31	1.82	8.39	-10252.8	3658.69	1264.06	279.43	-8959.5	6557	16570.6	15564
d4	0.18	217	14	37.31	37.54	38.38	46.31	-3998.84	2061.22	565.51	297.75	-2831.21	1744.83	4021.47	3729.95
d4	0.18	279	22	14.65	18.59	13.77	19.25	-7432.5	2731.63	1535.9	305.41	-4360.9	2120.43	5081.75	1913.72
d4	0.3	58	90	3.47	4.76	2.17	9.21	-9713.69	3219.55	1114.13	233.77	-13240.1	4585.21	24937	12396.1
d4	0.3	79	28	4.12	9.5	62	44.08	-11426.8	5689.81	1852.43	501.61	-6703.76	3976.66	9082.69	7732.59
d4	0.3	96	36	9.06	19.13	56.25	44.12	-9260.88	4320.13	942.48	247.52	-5290.04	2520.26	7458.72	7394.3
d4	0.3	160	42	7.2	14.14	23.4	31.7	-9702.24	3905.18	1419.74	394.15	-8349.07	3946.53	12388	10223.6
d4	0.3	234	53	37.77	27.52	15.83	28.57	-4510.56	1626.1	566.78	163.24	-6518.86	3607.48	9111.49	7141.16
d4	0.3	254	81	4.47	7.72	0.89	3.88	-10209.1	3370.98	1344.78	285.91	-14257.3	4620.25	29048	10581.6
d4	0.3	261	39	3.15	3.84	8.11	16.19	-11214.8	3543.7	1811.22	414.72	-11431.2	6707.47	16996.1	9401.56
d4	0.3	299	15	82.48	42.81	21.19	42.62	-1810.47	1127.77	261.3	56.72	-2776.65	1716.6	3342.74	5028.2
d4	0.3	343	33	51.54	38.32	28.67	44.53	-3276.11	1860.05	428.81	152.45	-4667.51	3633.09	4452.68	4154.01
d4	0.3	440	58	15.03	14.72	6.07	16.19	-8328.31	2822.33	827.62	184.98	-9975.44	4033.42	16562.4	9450.48
d4	0.3	519	37	5.3	8.42	18.64	30.21	-12027.2	4604.73	1369.33	310.11	-10614.3	4451.33	19556.3	10395.1
d4	0.3	529	36	19.86	19.82	10.77	25.55	-5627.22	2065.77	991.16	220.83	-6815.21	3737.83	7593.32	5634.68
d5	0.06	1	4	0	0	75.57	25.98	-9182.96	4981.59	997.2	355.89	-5437.5	2519.77	6087.33	1948.31
d5	0.06	4	2	0	0	16.86	2.44	-17656.6	4761.51	1782.17	18.68	-11687.6	1874.25	22792.2	2012.76
d5	0.06	7	1	0	0	90.07	0	-2219.76	0	138.16	0	-5320.4	0	5319.28	0
d5	0.18	1	2	0	0	50.14	50.14	-10762.6	1125.94	1240.18	70.92	-3266.78	1009.71	4894	2207.72
d5	0.18	2	4	47.39	24.72	0	0	-3073.92	1292.08	462.08	151.48	-4051.35	3113.25	7241.98	4053.07
d5	0.3	1	9	5.47	7.09	5.13	14.52	-10149.6	2599.71	1152.52	200.72	-12322.1	2899.2	23056.4	8896.33
d5	0.3	10	2	22.2	22.2	20.56	20.56	-6544.43	1866.12	822.87	205.38	-5797.42	2725.46	9732.4	7123.81
d5	0.3	13	4	10.27	17.79	82.1	47.4	-10165.6	1667.86	1619.99	548.61	-5753.62	2953.25	6567.45	4430.71
d5	0.3	18	3	28.83	40.77	62.86	47.94	-2367.3	883.3	649.77	75.52	-1970.82	1010.97	1545.48	999.46
d5	0.3	19	2	113.84	4.59	0	0	-866.28	90.43	154.73	12.64	-1123.95	507.86	727.15	63.75
d5	0.3	22	3	45.89	11.02	0	0	-5016.22	837.15	479.06	84.07	-5356.3	1316.22	6638.38	3719.29
d5	0.3	24	6	2.2	3.33	18.41	27.07	-8174.74	2049.77	1852.33	315.5	-7035.66	1936.54	10160.6	7030.53
d7	0.06	1	1	75.21	0	0	0	-1936.12	0	262.39	0	-2596.3	0	2596.39	0
d7	0.18	1	2	26.77	26.77	26.95	26.95	-2900.09	285.97	663.12	35.93	-2053.12	49.23	5081.92	2.2
d7	0.18	5	4	4.72	8.18	39.37	29.77	-10799.4	2935.27	1626.63	78.36	-5730.07	2645.28	6136.27	636.76
d7	0.3	1	4	14.36	24.87	80.37	50.15	-8800.95	3935.75	966.95	232.58	-7081.2	1844.16	6081.31	3195.12
d8	0.06	1	3	64	19.91	0	0	-4078.59	1596.53	586.79	281.88	-7645.54	634.32	11967.6	3041.54
d8	0.18	2	7	34.87	23.42	15.33	24.93	-5507.36	1234.27	768.81	169.96	-3156.14	794.29	18055.6	8216.01
d8	0.18	7	5	52.42	10.73	0	0	-3876	1183.93	482.62	123.88	-9526.93	4089.77	13766.8	6902.97
d8	0.18	13	5	15.31	18.83	29.44	28.01	-8294.58	2187.07	936.24	514.5	-8816.68	5303.79	13030.4	6174.53
d8	0.18	19	7	19.05	13.05	10.11	16.53	-6934.35	2483.75	973.63	78.22	-7056.57	2639.19	12782.5	5113.17
d8	0.18	34	8	8.33	9.82	5.88	12.21	-11495.4	3121.16	1664.31	433.95	-9683.91	5019.28	18032.5	8763.26
d8	0.18	38	6	1.2	2.69	48.56	25.03	-10502.1	3864.94	1820.99	782.05	-6239.27	2725.01	9091.64	5460.64
d8	0.3	1	4	0	0	72.71	13.98	-12409.3	1844.53	1185.86	365.46	-4843.45	1765.31	6605.81	3303.96
d8	0.3	5	5	21.17	25.95	43.74	38.33	-7699.39	3746.59	1259.63	385.06	-3105.26	1279.21	10456.7	5809.06
d8	0.3	16	4	11.07	19.18	58.03	38.65	-3456.55	1157.3	773.2	157.4	-2644.01	1678.3	4370.97	2835.05
d8	0.3	21	9	17.9	17.05	0	0	-7693.83	3657.63	938.33	242.97	-12609.9	6036.71	17416.9	9550.71
e3	0.3	1	3	2.6	3.67	34.07	41.14	-13731.5	2634.99	1714.98	542.58	-3033.84	1776.01	6301.05	4003.27
e4	0.18	1	2	0	0	29.3	2.08	-12541.2	219.02	1666.45	175.72	-3276.29	401.54	3624.02	328.72
e4	0.3	1	2	27.85	27.85	45.26	45.26	-5931.37	2119.64	740.53	240.37	-6076.96	3075.99	8923.53	4738.69
e6	0.3	1	1	0	0	78.9	0	-1411.11	0	97.3	0	-2810.02	0	1167.72	0
e7	0.06	1	1	43.6	0	0	0	-2341.64	0	550.7	0	-5297.53	0	3625.96	0
e7	0.3	1	3	27.65	39.11	39.87	31.87	-5511.9	3475.64	1022.69	766.33	-1832.98	506.17	1655.36	560.18
f1	0.18	1	1	0	0	93.85	0	-14062.1	0	1843.28	0	-4620.39	0	6718.59	0
f1	0.3	1	4	0	0	50.37	1.91	-7971.85	3313.81	847.83	201.85	-9399.74	3319.7	4995.83	1448.91
f2	0.18	1	2	0	0	44.4	24.17	-13130	40.44	1377.95	70.13	-10447.9	2028.06	10368.7	467.46
f2	0.3	1	1	0	0	59.33	0	-10138.5	0	1643.65	0	-10661.8	0	11024.1	0
f3	0.18	1	4	21.03	30.12	25.44	30.08	-4549.21	1318.26	529.47	146.61	-6430.18	4424.09	8737.89	6631.15
f3	0.3	1	3	5.62	7.94	56.72	40.4	-8844.68	1954.32	1174.33	206.45	-4770.34	2055.66	6619.52	2861.15
f3	0.3	3	3	11.73	16.58	24.67	17.57	-12777.4	4611.51	1541.06	279.74	-9126.66	1670.24	8642.5	2208.14
f4	0.18	1	1	88.68	0	0	0	-1265.9	0	476.61	0	-1478.77	0	1539.8	0
f4	0.3	1	2	0	0	80.76	31.89	-3110.78	1301.31	356.19	114.53	-7883.1	5606.65	6001.82	4659.89
f5	0.06	1	1	0	0	94.64	0	-4116.22	0	656.39	0	-2840.64	0	1409.21	0
f5	0.18	1	2	11.09	11.09	26.09	26.09	-7141.11	3105.8	1330.2	719.61	-7225.04	2896.62	8381.1	1724.46
f5	0.3	3	3	41.71	30.25	25.46	36	-4468.12	1038.1	742.58	84.55	-2915.64	1323.68	6107.14	3162.32
f5	0.3	4	2	0	0	67.31	35.74	-7588.56	1278.12	877.8	151.95	-8752.79	2507.41	10444	2353.75
f6	0.18	1	3	51.65	37.49	27.74	39.23	-3137.15	1781.43	640.68	6.12	-1844.51	140.84	1526.72	165.85
f6	0.18	8	6	9.05	11.36	1.12	2.51	-3735.4	831.97	778.62	363.28	-7671.2	2678.51	8502.41	2597.38
f6	0.18	12	7	22.62	15.67	13.71	33.59	-7602.46	2240.31	731.91	207.67	-8625.67	4812.12	16576.9	12257.7
f6	0.18	15	6	26.71	19.28	21.69	32.57	-3715.04	812.75	617.42	269.05	-5451.43	1742.06	14341.5	7716.57
f6	0.18	19	2	115.96	2.72	0	0	-889.76	36.55	94.79	4.58	-771.73	70.01	636.64	237.73
f6	0.18	21	3	9.44	13.35	69.29	49.07	-10592.7	5201.65	1904.63	660.42	-4647.23	2823.61	3084.79	1313.94
f6	0.18	24	2	22.72	1.35	0	0	-6786.05	833.75	594.11	75.41	-5456	66.74	21424.5	79.85
f6	0.18	29	3	42.46	3.91	0	0	-4863.84	472.31	293.03	90.13	-10071.2	1019.7	28365.2	80.33
f6	0.3	3	2	6.21	0.81	0	0	-4260.88	617.33	1126.56	42.14	-7010.63	82.06	7120.73	918.28
f6	0.3	9	5	13.92	16.26	0	0	-8615.68	3673.3	1123.82	143.34	-10296.6	5026.19	22875	6602.38
f6	0.3	12	4	56.05	13.17	0	0	-2917.57	623.4	546.02	44.73	-4036.44	1203.69	3202.45	1588.29
f6	0.3	19	3	8.62	12.19	67.24	49.07	-8791.03	1927.57	1316.82	454.29	-5205.56	2939.54	7092.49	5315.09
f6	0.3	20	6	49.31	36.47	26.1	36.94	-3545.63	1413.65	292.21	51.58	-5421.81	2553.9	6457.87	2022.91
f6	0.3	23	7	11.91	24.28	61.14	40.19	-8228.4	2995.61	764.56	195.37	-6550.32	4400.36	6406.89	3598.63
f6	0.3	24	4	18.9	32.73	52.73	30.61	-4651.5	2517.47	930.67	286.38	-2108.45	288.65	2111.3	333.49
f6	0.3	30	3	45.98	0.12	0	0	-4653	1080.4	811.59	301.88	-5889.69	939.96	6385.44	2713.63
f6	0.3	32	3	0	0	95.44	13.83	-1565.77	148.32	149.9	27.8	-1898.85	293.26	901.74	191.36
f7	0.18	1	5	83.52	40.93	0	0	-2009.09	1020.93	302.47	132.65	-2987.1	3077.7	2867.63	3997
f7	0.18	8	4	13.81	16.98	43.82	43.87	-6357.8	2547.34	992.4	488.15	-6031.78	3376.69	13892.6	11463.6
f7	0.3	3	3	46.16	32.66	24.99	35.35	-2183	446.3	377.84	43.94	-4385.42	1953.07	3979.94	3443.27
f7	0.3	7	1	21.7	0	0	0	-4382.82	0	382.95	0	-10375.9	0	14211.7	0
f7	0.3	8	3	0	0	52.84	24.59	-14091.3	3160.1	2032.03	419.34	-10775	711.82	12661.5	2558.48
f7	0.3	11	4	0	0	78.3	1.87	-7250.86	3983.01	870.21	317.78	-2681.62	675.76	3258.8	842.8
f7	0.3	14	3	6.03	5.91	31.16	44.07	-6825.01	649.97	1031.25	219.84	-9534.79	4396.68	13462.3	5781.94
f8	0.18	1	1	0	0	59.55	0	-5548.08	0	1412.49	0	-3273.43	0	6226.95	0
g1	0.3	1	3	0	0	50.28	6.38	-6218.68	2310.12	955.85	527.66	-5988.95	4502.82	4000.69	2928.32
g4	0.18	1	2	0	0	71.24	13.06	-5592.43	932.97	587.03	134.24	-3063.29	969.05	3705.96	985.95
g4	0.3	1	4	3.12	5.4	72.22	41.75	-11013.5	6554.12	1473.35	795.62	-6538.33	3839.86	11635.1	11071
g5	0.06	1	1	78.39	0	0	0	-2410.83	0	367.29	0	-7579.79	0	5037.59	0
g5	0.3	1	1	77.91	0	0	0	-2086.56	0	359.86	0	-2045.31	0	4973.55	0
g6	0.3	1	1	0	0	88.64	0	-4980.36	0	778.89	0	-1052.05	0	878.11	0
g7	0.18	1	1	0	0	80.39	0	-9650.64	0	1336.75	0	-4936.83	0	5642.68	0
g7	0.3	1	4	87.27	5.17	0	0	-1543.7	90.99	173.19	25.85	-1510.42	358.34	986.05	249.78
g7	0.3	3	3	0	0	89.28	2.42	-6715.04	3420.59	686.51	196.74	-1566.98	325.67	2015.12	1192.22
g8	0.18	1	2	0	0	97.83	3.6	-6910.65	4048.97	614.66	329.08	-3107.51	1336.16	5712.09	2922.85
g8	0.3	1	1	0	0	98.16	0	-16502	0	1576.35	0	-5175.47	0	5934.35	0
h7	0.3	1	2	0	0	81.06	1.65	-4417.89	1594.14	708.4	484.04	-5270.4	4198.62	4326.08	3553.3

## Sheet: CYSmL.pH9.4506
Chess Square	Parse	Cluster ID	Total Count	Sidechain SASA	stdev SASA	Sidechain LASA	stdev LASA	Sum Hydro(-)	stdev Hydro(-)	Sum Hydro(+)	stdev Hydro(+)	Sum Polar(-)	stdev Polar(-)	Sum Polar(+)	stdev Polar(+)
a1	0.06	1	1	0	0	33.63	0	-4877.51	0	449.37	0	-2530.01	0	2786.81	0
a5	0.18	1	1	0	0	12.94	0	-2277.09	0	374.81	0	-297.86	0	1799.3	0
a7	0.06	1	1	0	0	23.48	0	-1440.88	0	-4638.96	0	-1174.03	0	4399.3	0
b1	0.3	1	2	0.25	0.25	14.44	14.44	-2489.23	618.56	490.44	129.71	-1352.69	72.76	4708.36	73.24
b3	0.18	1	1	0	0	39.44	0	-1497.91	0	541.69	0	-355.8	0	577.97	0
b4	0.06	1	2	0	0	0	0	-1858.62	44.66	678.99	60.06	-1716.05	39.88	11172.4	433.71
b4	0.18	1	2	0	0	46	8.93	-1609.68	556.17	519.55	180.22	-679.17	26.67	1022.27	15.69
b4	0.3	1	2	0.32	0.32	25.66	25.66	-3349.71	475.49	438.41	50.42	-1445.76	613.83	4647.75	334.61
b4	0.3	5	5	2.75	4.93	4.03	5.17	-2281.54	1302.79	778.32	110.77	-1346.35	648.17	4127.91	478.16
b4	0.3	7	1	0	0	12.65	0	-7002.44	0	980.41	0	-320.4	0	679.28	0
b5	0.06	1	1	0	0	78.63	0	-643.92	0	57.15	0	-594.66	0	1418.64	0
b5	0.06	6	5	1.34	1.02	0.64	1.27	-2386.58	1331.06	759.19	106.96	-1152.14	186.45	3075.69	975.53
b5	0.18	1	1	0	0	0	0	-653.38	0	545	0	-3249.41	0	5953.38	0
b5	0.3	5	2	30.38	30.38	26.51	26.51	-1495.29	1248.69	129.39	37.19	-683.08	403.4	3058.55	2455.39
b5	0.3	6	4	2.44	3.3	0	0	-629.57	50.81	562.04	85.16	-1544.17	272.67	4967.47	1076.86
b5	0.3	7	3	0	0	39.19	25.14	-4390.51	2060.86	1090.24	345.08	-817.54	545.09	3115.84	2053.58
b5	0.3	12	3	8.11	7.49	0	0	-2488.11	1173.73	519.66	55.53	-1166.48	454.69	4230.49	1398.73
b6	0.06	1	4	0.59	0.6	13.61	23.58	-2087.48	688.12	820.03	282.81	-1264.85	683.12	3509.21	595.29
b6	0.18	1	2	16.68	16.68	6.47	6.47	-2456.93	2136.05	381.28	233.43	-1868.31	638.07	5783.31	2523.4
b6	0.3	1	2	0	0	25.25	25.25	-2613.46	685.88	642.42	274.46	-1802.01	692.85	9054.81	4534.72
b7	0.18	1	2	25	25	0	0	-3169.3	550.71	555.73	229.05	-949.36	349.5	1984.14	471.97
b7	0.3	1	2	16.05	11.7	0	0	-341.36	135.51	170.73	15.11	-2260.31	160.33	5536.21	158.71
b7	0.3	4	4	0	0	56.56	5.9	-2724.24	915.77	761.55	148.35	-269.91	26.91	2399.77	309.2
b7	0.3	7	1	0	0	57.26	0	-3836.16	0	739.02	0	-2263.13	0	21911.6	0
b8	0.18	1	2	20.36	20.36	1.18	1.18	-1885.16	1171.31	440.4	296.82	-1839.86	333.67	4747.81	436.31
b8	0.3	1	4	0.09	0.16	18.88	22.61	-2218.32	686.54	396.68	107.69	-1556.06	618.27	6199.35	2021.07
c1	0.18	1	1	40.77	0	0	0	-780.03	0	276.19	0	-680.8	0	1422.8	0
c1	0.3	1	1	0.07	0	0	0	-3206.96	0	303.56	0	-1401.98	0	5234.48	0
c3	0.18	1	2	15.58	15.58	0	0	-2521.5	1592.79	478.61	135.57	-777.14	151.7	1419.77	8.08
c4	0.06	3	3	11.34	0.87	0	0	-2703.82	1211.19	776.95	44.25	-2185.99	455.93	2832.37	1847.79
c4	0.06	18	7	2.53	2.73	5.04	12.34	-2494.53	1253.54	650.25	192.61	-2029.87	690.44	3020.11	1503.47
c4	0.06	31	5	15.4	12.69	0	0	-1334.45	746.27	349.32	71	-2841.95	954.06	6391.54	961.31
c4	0.06	32	11	1.55	4.88	8.38	17.86	-3358.06	1073.76	817.62	250.96	-1878.95	1073.46	6164.31	6343.33
c4	0.06	35	9	0.25	0.52	6.8	19.25	-2437.45	741.79	755.42	103.28	-2030.74	355.42	6487.81	891.42
c4	0.18	7	16	0.39	0.84	5.66	15.15	-2796.04	834.73	634.63	143.29	-1796.36	556.4	3358.72	1012.32
c4	0.18	28	8	0.41	0.59	40.98	32.59	-2597.39	712.48	287.41	55.09	-1087.61	599.07	2946.62	2123.78
c4	0.18	29	5	0	0	44.06	16.78	-3187.8	989.14	581.5	121.13	-244.91	86.65	655.19	303.13
c4	0.18	34	20	0.51	1.27	8.75	19.14	-3398.36	1252.01	781	100.37	-1346.35	523.54	3074.66	1328.75
c4	0.18	52	10	7.01	8.91	0	0	-1672.63	980.29	533.38	95.08	-1833.35	867.25	2756.62	1400.33
c4	0.18	65	11	3.38	4.58	8.4	18.51	-1853	1057.8	522.08	97.52	-1558.85	1041.35	2898.81	1614.82
c4	0.3	17	42	4.66	9.58	7.79	16.22	-1826.13	910	638.8	143.99	-1637.74	886.38	5682.51	2559.54
c4	0.3	49	38	9.1	14.11	13.88	22.37	-2338.53	1076.2	422.68	125.45	-1023.69	412.25	4674.36	1135.88
c4	0.3	93	56	2.2	4.02	10.31	21.75	-2779.97	1055.8	659.13	133.45	-1121.74	408.68	5035.21	1527.74
c4	0.3	189	87	2.04	4.45	7.49	18.49	-3208.39	896.58	759.21	161.59	-1125.12	421.51	4798.48	1208.26
c4	0.3	205	16	19.7	22.77	13.87	24.46	-1751.53	867.06	-3.04	986.57	-1050.16	626.61	3297.03	1833.45
c4	0.3	252	36	3.52	7.44	11.85	22.14	-2485.03	1199.39	653.82	194.89	-1513.8	912.96	4264.67	2587.29
c5	0.06	2	4	15.17	18.98	12.41	21.5	-2225.01	749.01	336.04	61.72	-925.1	216.29	2855.62	1957.69
c5	0.06	5	7	0	0.01	0	0	-2431.79	913.13	775.98	153.67	-2014.72	361.4	6248.34	670.09
c5	0.06	10	2	17.66	16.11	0	0	-1390.04	759.24	545.19	206.08	-2595.07	362.03	4225.17	281.45
c5	0.06	16	3	0.99	1.4	19.14	20.37	-2622.54	799.72	620.57	110.56	-1041.05	421.67	3747.91	2602.74
c5	0.06	20	3	3.54	3.19	1.99	2.81	-3983.59	796.07	708.27	74.25	-1100.19	538.12	1751.96	487.24
c5	0.06	23	4	0.67	1.15	28.7	29.69	-3149.46	665.43	563.15	232.6	-1075.16	498.51	2991.23	1336.06
c5	0.18	3	2	7.56	7.56	21.05	21.05	-2654.24	807.64	401.51	0.21	-1263.84	254.22	7035.57	537.61
c5	0.18	5	1	30.08	0	0	0	-354.02	0	299.93	0	-1481.82	0	3149.24	0
c5	0.18	7	3	0.09	0.13	1.04	1.47	-2626.79	924.91	570.44	97.68	-1029.2	65.94	2708.71	421.22
c5	0.18	11	3	0	0	8.3	6.17	-3792.24	1044.5	1201.05	254.68	-800.34	427.32	1735.26	783.81
c5	0.18	13	4	0.04	0.06	35.61	24.94	-3265.89	1479.37	752.42	110.59	-726.18	350.8	1774.07	1141.52
c5	0.3	19	2	23.31	23.31	39.33	39.33	-3405.86	0.79	149.82	21.95	-803.42	134.65	4732.03	404.53
c5	0.3	28	25	1.7	4.41	17.86	25.46	-2898.98	807.16	664.36	136.53	-853.77	235.07	4020.77	968.7
c5	0.3	29	22	3.27	5.33	13.81	22.92	-2449.5	696.1	652.21	191.88	-1125.69	553.8	4901.57	1366.66
c5	0.3	38	13	3.49	5.03	16.63	23.54	-2068.3	756.98	593.32	154.22	-1102.65	386.57	3951.83	1502.99
c5	0.3	95	28	4.91	7.75	8.24	18.45	-2128.14	1050.28	584.77	101.64	-1300.67	615.88	4532.13	1928.26
c5	0.3	101	11	3.07	4.9	35.19	35.64	-2037.2	793.75	367.06	227.1	-1178.8	650.95	4069.56	2349.16
c6	0.18	1	2	16.57	16.57	21.09	21.09	-1193.77	194.42	436.27	234.02	-551.73	36.45	839.24	37.05
c6	0.3	1	4	0	0	33.63	13.81	-2611.85	892.3	125.54	40.12	-937.34	271.21	3981.84	1079.02
c6	0.3	6	2	0.11	0.11	0	0	-3223.76	980.97	605.42	54.98	-4134.62	149.01	13727	8827.8
c6	0.3	8	3	4.88	3.48	0	0	-4365.92	449.82	609.3	254.09	-884.35	146.81	2573.85	953.75
c6	0.3	11	4	0	0	6.73	7.05	-2504.69	156.39	846.77	203.78	-1289.31	185.88	3616.96	784.6
c7	0.18	1	2	0.91	0.6	0	0	-5008.57	219.75	486.41	7.98	-1457.34	54.31	2836.2	587.04
c8	0.06	1	1	2.35	0	0	0	-595.7	0	617.12	0	-2229.88	0	4379.64	0
c8	0.18	1	3	9.24	12.91	0	0	-1708.18	1146.93	546.94	117.11	-1735.62	601.53	5575.2	3619.12
c8	0.3	1	2	4.37	0.56	0	0	-2634.14	629.07	533.96	119.75	-1568.84	89.38	1294.84	57.72
c8	0.3	2	2	0.01	0	0	0	-5111.54	1470.48	736.42	65.29	-664.73	305.34	1681.19	1056.91
c8	0.3	8	4	0.69	0.96	0	0	-2347.34	969.71	766.9	188.54	-1270.88	655.28	3256.46	1430.86
d1	0.18	1	1	4.14	0	0	0	-2741.98	0	348.87	0	-1590.38	0	2949.32	0
d1	0.3	1	3	28.34	25.61	7.48	10.58	-1872.02	777.9	342.05	67.14	-901.93	334.02	4968.41	4284.05
d3	0.18	1	1	0	0	85.81	0	-6140.08	0	803.82	0	-1427.61	0	11888.8	0
d3	0.3	1	2	0	0	49.89	15.38	-2961.6	5.92	528.71	134.82	-555.29	110.99	2853.9	1010.83
d4	0.06	14	8	2.01	5.31	4.04	7.02	-3533.56	1283.43	687.75	84.13	-2151.27	835.94	3325.65	2288.67
d4	0.06	22	4	0.79	0.58	0	0	-1508.89	462.07	464.39	63.14	-1474.77	525.82	1790.89	157.3
d4	0.06	26	8	0.24	0.58	1.03	2.72	-3299.34	1546.14	691.71	111.82	-2231.42	876.22	3791.1	880.39
d4	0.06	29	4	0	0	28.84	2.51	-3267.68	160.9	637.4	74.35	-915.15	394.63	2665.46	1641.73
d4	0.06	31	9	9.87	12.54	5.39	15.24	-1782.67	951.93	701.64	168.01	-1987.85	829.58	5615.72	3649.76
d4	0.06	38	6	5.57	10.62	33.51	33.83	-2417.95	1379.33	611.25	283.8	-1690.01	379.94	4536.84	1890.55
d4	0.18	9	31	5.52	12.43	31.66	28.14	-2177.61	1084.32	288.9	75.87	-805	528.96	1877.05	1469.79
d4	0.18	18	54	1.43	3.81	11.85	22.72	-2686.81	965.22	753.54	163.07	-1354.39	633.27	2095.86	1010.94
d4	0.18	20	85	3.28	6.25	3.2	13.68	-2246.29	1166.09	683.01	165.42	-1802.74	839.74	4092.52	2407.64
d4	0.18	37	61	4.27	9.5	13.83	22.68	-2440.85	1195.5	468.79	114.6	-1336.32	904.17	2685.53	2581.66
d4	0.18	140	5	13.67	24.57	22.39	27.53	-2299.22	1142.85	-1457.91	3246.67	-1061.87	639.17	5362.38	5355.84
d4	0.18	288	57	3.43	10.32	8.17	19.17	-2481.24	855.42	580.43	182.02	-1418.28	561.38	2941.71	1564.63
d4	0.3	117	238	3.03	6.32	7.62	18.63	-2265.41	1049.87	730.05	151.94	-1308.59	509.28	5129.23	1504.77
d4	0.3	413	204	11.81	16.6	16.23	25	-2286.66	1701.07	402.25	101.33	-988.7	389.11	4536.94	1152.87
d4	0.3	631	125	3.44	7.3	7.19	17.57	-2246.41	1212.45	679.26	222.5	-1480.25	712.04	4665.63	2256.21
d4	0.3	686	340	5.63	10.43	12.36	21.69	-2939.26	923.82	675.61	145.28	-911.65	275.87	4641.02	983.97
d4	0.3	766	28	5.73	10.95	28.52	33.34	-1985.72	1527.81	362.82	665.31	-1240.72	959.71	3705.04	2883.14
d4	0.3	789	53	24.25	23.42	21.15	28.89	-1729.99	803.14	209.56	69.62	-889.33	414.37	4430.33	1352.23
d5	0.06	1	2	3.79	0.52	0	0	-1642.43	426.91	686.38	83.43	-1808.42	323.65	4592.75	1932.81
d5	0.3	1	5	0.83	0.52	17.92	35.84	-2603.39	906.29	900.06	104.52	-728.56	135.56	2902.81	1122.25
d5	0.3	5	2	1.87	0.07	0	0	-1590.78	39.42	647.91	20.18	-2844.15	323.69	5096.41	804.25
d5	0.3	9	4	20.94	20.71	14.04	24.32	-1139.55	367.97	361.93	165.87	-917.62	553.15	3620.86	2751.41
d7	0.06	1	1	3.9	0	0	0	-770.7	0	553.48	0	-1786.22	0	3472.63	0
d7	0.3	1	1	0	0	102.5	0	-6196.33	0	287.95	0	-2365.15	0	14956.2	0
d8	0.06	1	1	4.05	0	0	0	-364.63	0	738.42	0	-1981.92	0	5008.76	0
d8	0.18	1	4	3.12	3.13	13.52	13.64	-1916.47	142.27	547.55	180.67	-1328.13	836.37	1802.99	422.83
d8	0.3	4	2	0	0	21.06	0.21	-3125.58	0.55	368.4	24.11	-708.45	99.77	2571.53	969.71
d8	0.3	6	1	65.08	0	0	0	-381.05	0	228.36	0	-738.53	0	1899.29	0
d8	0.3	8	5	9.86	19.71	25.79	24.7	-2353.99	1110.11	580.28	159.43	-1326.92	535.35	6283.73	2881.97
e4	0.3	1	1	0	0	0	0	-3542.76	0	290.85	0	-1106.11	0	5426.91	0
f6	0.3	2	3	67.34	47.62	33.94	48	-409.73	127.41	44.86	10.04	-375.56	76.33	1496.06	446.16
f6	0.3	4	2	0	0	87.86	1.19	-2633.46	161.1	673.29	47.29	-1011.12	206.69	5485.1	2094.49
f6	0.3	5	2	0	0	96.79	1.34	-3008.04	715.88	187.42	12.92	-562.91	60.75	3486.6	1003.36
f6	0.3	6	1	0	0	92.23	0	-3855.05	0	352.83	0	-746.62	0	5150.9	0
f6	0.3	8	3	28.12	1.56	0	0	-333.55	84.42	320.4	93.11	-379.16	27.1	2241.84	313.03
f6	0.3	11	4	3.34	2.19	12.14	21.02	-1518.31	312.26	335.09	73.27	-1127.07	269.84	3012.98	325.09
f7	0.18	1	4	0	0	0	0	-2153.1	432.47	978.83	41.6	-2036.48	103.52	6055.87	521.05
f7	0.3	1	1	5.47	0	0	0	-1491.38	0	238.18	0	-1359.96	0	3011.28	0
g3	0.3	1	1	0.14	0	0	0	-2986.29	0	397.15	0	-5627.21	0	10208	0
g6	0.3	1	4	3.43	0.12	0	0	-1144.11	112.18	321.97	18.14	-1094.78	89.79	3695.44	208.34

## Sheet: CYXmL
Chess Square	Parse	Cluster ID	Total Count	Sidechain SASA	stdev SASA	Sidechain LASA	stdev LASA	Sum Hydro(-)	stdev Hydro(-)	Sum Hydro(+)	stdev Hydro(+)	Sum Polar(-)	stdev Polar(-)	Sum Polar(+)	stdev Polar(+)
a7	0.18	1	1	0	0	0	0	22.45	0	875.07	0	287.15	0	0	0
b1	0.3	1	1	0	0	0	0	173.59	0	671.47	0	268.34	0	37.33	0
b5	0.3	1	1	0	0	0	0	128.1	0	223.48	0	202.21	0	126.33	0
b6	0.3	1	2	0	0	0	0	111.46	21.56	240.24	3.5	194.42	0.48	124.46	2.41
b7	0.18	1	3	0	0	0	0	174.31	57.02	277.46	13.5	215.83	21.62	22.39	9.87
b7	0.3	1	1	0	0	0	0	339.31	0	579.75	0	219.69	0	34.38	0
b8	0.18	1	2	0	0	0	0	79.07	63.33	784.71	170.31	202.56	23.71	20.62	20.62
b8	0.3	4	5	0	0	0	0	180.51	34.88	617.38	209.71	263.28	48.72	43.04	52.73
b8	0.3	5	2	0	0	0	0	131.65	24.76	587.14	37.56	317.02	57.35	61.5	3.9
c4	0.18	1	2	0	0	0	0	123.82	144.79	942.11	45.32	273.92	27.79	15.89	15.89
c4	0.3	1	2	0	0	0	0	136.8	40.14	858.95	32.24	322.14	12.1	54.26	30.5
c5	0.18	1	1	0	0	0	0	159.16	0	482.87	0	174.7	0	0	0
c5	0.3	1	2	0	0	0	0	71.56	54.4	428.14	75.12	126.62	13.22	29.51	7.39
c6	0.06	1	1	0	0	0	0	287.98	0	784.14	0	217.47	0	28.28	0
c7	0.18	1	1	0	0	0	0	92.35	0	942.88	0	346.73	0	9.11	0
c7	0.3	1	1	0	0	0	0	-43.18	0	193.84	0	96.45	0	28.89	0
c8	0.3	2	3	0	0	0	0	139.12	48.8	672.58	6.62	429.34	13.46	30.23	4.56
c8	0.3	5	3	0	0	0	0	103.88	174.66	577.18	154.53	278.44	78.18	76.15	48.2
d4	0.18	2	4	0	0	0	0	35.06	33.88	896.41	93.68	272.8	53.78	7.03	12.18
d4	0.18	6	4	0	0	0	0	-105.41	111.76	875.5	95.74	230.87	45.69	14.73	15.88
d4	0.18	7	1	0	0	0	0	-404.01	0	929.82	0	135.94	0	16.71	0
d4	0.18	8	6	0	0	0	0	29.52	84.02	918.71	179.79	201.96	19.81	17.52	9.95
d4	0.18	13	2	0	0	0	0	-395.93	159.98	575.27	84.6	143.8	1.98	41.31	7.29
d4	0.18	17	2	0	0	0	0	103.03	21.17	482.11	58.25	204.43	28.53	8.61	8.61
d4	0.3	1	1	0	0	0	0	152.2	0	791.4	0	308.7	0	26.53	0

## Sheet: GLNmL
Chess Square	Parse	Cluster ID	Total Count	Sidechain SASA	stdev SASA	Sidechain LASA	stdev LASA	Sum Hydro(-)	stdev Hydro(-)	Sum Hydro(+)	stdev Hydro(+)	Sum Polar(-)	stdev Polar(-)	Sum Polar(+)	stdev Polar(+)
a1	.060.180	3	3	11.42	9.09	19.81	28.02	-4330.85	1331.18	1130.54	101.94	-4924.62	819.96	5823.01	1357.44
a1	.060.180	4	2	6.73	6.73	26.92	26.92	-7858.33	2162.46	1433.72	499.57	-7478.37	617.07	13223	3094.83
a1	.060.300	1	1	0	0	75.18	0	-6767.05	0	1014.05	0	-6503.45	0	6469.53	0
a1	.180.180	1	2	0	0	73.81	17.06	-7938.54	1162.42	1736.44	395.82	-3028.88	208.65	5158.07	2024.75
a4	.180.180	1	1	0	0	105.71	0	-14345.8	0	2226.32	0	-10671.8	0	7838.33	0
a5	.060.180	1	1	0	0	111.47	0	-6201.17	0	1990.6	0	-4065.81	0	4169.97	0
a6	.060.300	1	1	0	0	0	0	-8634.92	0	2562.07	0	-7971.99	0	11101.5	0
a7	.060.180	1	1	9.4	0	0	0	-5953.96	0	1259.17	0	-7066.27	0	10478.9	0
a7	.180.060	1	1	0	0	0	0	-7245.06	0	2205.78	0	-11073	0	11881.5	0
a7	.180.180	1	1	34.55	0	0	0	-2767.12	0	1030.77	0	-3614.83	0	5039.6	0
a7	.300.300	1	1	67.28	0	0	0	-2799.92	0	525.04	0	-3880.66	0	4689.72	0
a8	.060.180	1	4	26.49	27.77	0	0	-5855.71	2037.68	1197.1	421.02	-5211.4	3337.19	7907.28	4041.71
a8	.180.180	1	2	40.42	5.24	0	0	-4373.33	412.22	775.11	124.04	-4709.42	157.96	10729.6	747.4
a8	.180.180	2	1	3.04	0	0	0	-6952.03	0	1689.9	0	-7532.78	0	9437.11	0
a8	.180.180	5	2	73.56	8.5	0	0	-3024.51	385.15	908.32	136.68	-2244.11	665.47	5304.31	2519.95
a8	.180.180	10	3	0	0	79.15	1.16	-3804.84	552.27	922.22	66.04	-4651.17	1577.19	9217.32	4209.78
a8	.180.180	11	4	5.78	10.02	55.3	32.15	-6925.82	1288.31	1956.95	446.78	-7583.38	3421.93	9579.89	3786.91
a8	.180.300	1	1	0	0	14.92	0	-9467.03	0	2351.85	0	-48677.8	0	26273.7	0
b1	.060.060	1	2	0	0	21.13	1.52	-5846.7	355.62	1840.68	406.51	-6708.21	558.02	9756.82	1515.15
b1	.060.180	2	3	9.26	8.97	22.32	31.57	-8939.78	1335.61	1437.99	230.61	-8792.95	3042.6	11295.1	1473.85
b1	.060.180	6	1	0	0	32.42	0	-9366.43	0	2696.74	0	-2407.56	0	3548.53	0
b1	.060.180	7	3	17.18	12.64	0	0	-6585.97	3609.08	1437.48	151.49	-7311.55	2691.16	9771.17	2096.26
b1	.300.060	1	2	0.15	0.15	65.09	65.09	-12839.6	2145.73	2084.41	399.23	-3916.69	176.85	7719.38	4160.25
b1	.300.180	3	6	0.36	0.81	54.72	42.21	-9621.01	2598.38	1711.73	345.85	-4945.85	2624.47	7921.99	3373.91
b1	.300.180	6	1	98.48	0	0	0	-3626.2	0	474.68	0	-2445.14	0	4327.11	0
b1	.300.180	7	6	1.4	1.55	18.61	31.11	-7155.28	1340.35	1367.99	228.59	-7982.98	3317.08	10313.4	3298.1
b1	.300.180	12	1	0	0	28.98	0	-5363.17	0	1173.66	0	-2911.59	0	3864.86	0
b1	.300.300	1	2	38.57	38.57	36.92	36.92	-7871.63	4061.79	1703.18	777.37	-5341.65	3628.26	6178.67	1685.64
b3	.060.180	1	1	0.34	0	0	0	-10021.9	0	1496.87	0	-8290.88	0	10653.2	0
b3	.180.180	1	1	16.59	0	0	0	-4076.25	0	1452.13	0	-4627.4	0	9632.28	0
b4	.180.060	1	1	15.14	0	0	0	-5501.57	0	1287.04	0	-6365.98	0	8962.52	0
b4	.300.060	1	2	0	0	91.32	9.71	-8120.44	2959.52	1834.39	1173.22	-9627.37	2218.17	10302.5	568.33
b4	.300.180	1	3	32.15	39.05	26.11	36.93	-4178.12	1324.14	968.25	379.84	-4792.68	1194.42	6081.69	1524.1
b4	.300.300	2	3	0	0	50.53	10.33	-8995.52	3595.04	1495.43	444.65	-8154.65	5101.37	9304.15	3481.13
b4	.300.300	5	4	11.37	18.2	40.56	41.45	-6900.91	2153.32	2381.61	792.98	-7893.08	4749.97	12214	5494.41
b4	.300.300	7	1	104.98	0	0	0	-1904.15	0	485.93	0	-2091.26	0	4216.85	0
b5	.060.180	1	4	5.14	8.9	65.24	44.27	-11525.5	4883.47	1955.72	901.75	-9112.93	5947.39	10682.6	7295.32
b5	.180.060	1	2	15.22	15.22	42.99	42.99	-7574.9	4293.36	1999.83	848.89	-5453.42	1559.65	6213.83	1158.83
b5	.180.180	1	2	0	0	20.39	0.73	-4818.87	243.7	1620.95	36.55	-6547.88	2001.36	7961.71	1730.59
b5	.180.180	3	2	2.11	2.11	18.52	18.52	-16254.2	1315.67	3758.51	1387.49	-9031.5	4692.3	10231.5	6326.44
b5	.180.300	1	1	0	0	0	0	-9201.65	0	1701.36	0	-11371.9	0	19813.9	0
b5	.300.180	1	11	25.93	38.3	45.31	51.08	-7659.92	4042.33	1522.05	1127.35	-6338.23	4484.91	7119.61	4253.66
b5	.300.300	1	3	0	0	0	0	-8570.16	1544.86	2788.4	412.04	-5221.44	120.91	11948.5	512.94
b6	.060.180	1	2	18.77	16.89	0	0	-8266.54	1737.47	1712.07	119.4	-7058.61	4112.89	10297.9	5845.34
b6	.060.300	1	1	0.04	0	0	0	-8242.31	0	2426.82	0	-8154.1	0	11038.6	0
b6	.300.060	1	2	49.41	49.41	40.15	40.15	-7102.63	2786.64	1601.27	994.63	-7484.84	3081.29	11897.4	8500.84
b6	.300.180	2	3	41.48	29.82	22.12	31.28	-4098.44	279.82	946.47	44.09	-4207.5	2492.56	5544.29	3424.88
b6	.300.180	3	3	0	0	62.91	48.28	-11083.6	846.59	1653.2	268.95	-9176.25	2775.45	12169.6	3728.09
b6	.300.300	2	2	0	0	101.51	6.58	-7212.36	1098.01	2119.36	293.16	-4206.58	1120.84	6763.39	4190.43
b6	.300.300	3	4	0.4	0.69	12.19	12.22	-5700.52	1423.05	1967.82	339.99	-6677.31	839.82	11778.8	1463.03
b6	.300.300	6	1	0.18	0	0	0	-9496.41	0	1503.49	0	-4526.99	0	6697.17	0
b7	.060.060	1	1	82.82	0	0	0	-2702.61	0	433.43	0	-3915.45	0	8367.43	0
b7	.060.180	1	2	87.25	22.21	0	0	-3141	1504.06	1155.93	922.82	-993.2	57.33	1032.21	198.47
b7	.180.060	1	4	12.86	21.88	18.92	32.78	-5186.8	2960.89	1983.16	433.12	-3989.8	1675.56	5051.65	3223.55
b7	.180.060	5	2	61.51	61.51	0	0	-4179.1	1576.95	653.9	90.8	-4344.69	303.13	7356.62	3983.29
b7	.180.180	1	1	108.06	0	0	0	-1873.03	0	294.56	0	-855.21	0	2548.34	0
b7	.180.180	2	4	10.54	13.34	10.18	17.62	-7712.43	1544.06	1693.92	425.59	-5778.14	2884.49	9404.72	3229.09
b7	.180.180	5	3	21.36	30.21	72.81	52.3	-8925.64	3705.31	2182.78	842.86	-2277.05	841.6	5516.16	1565.93
b7	.180.180	8	2	39.19	3.74	0	0	-9357.28	243.52	2041.61	55.99	-1650.07	107.86	2076.62	201.74
b7	.180.300	1	3	27.86	20.97	32.32	45.7	-3961.14	184.7	908.56	182.31	-6534.88	1030.66	10490.2	2285.93
b7	.300.180	1	2	36.57	16	0	0	-4873.21	2499.67	1044.65	556.86	-4229.95	2009.97	9475.51	5550.74
b7	.300.180	2	4	1.63	2.83	48.53	48.54	-5621.68	2748.24	1374.7	459.35	-5805.3	2563.07	8054.13	3421.29
b7	.300.180	4	3	11.85	1.84	0	0	-5426.7	159.61	1463.82	45.56	-4713.86	462.29	7641.17	241.55
b7	.300.180	10	1	0	0	81.12	0	-16391	0	2440.78	0	-15627.3	0	10018.5	0
b7	.300.300	1	3	19.37	21.97	26.03	36.81	-4615.3	1178.14	1302.77	272.76	-4742.38	1387.05	5209.02	975.38
b7	.300.300	2	2	60.74	4.64	0	0	-5387.4	1496.43	635.28	72.52	-7222.38	1543.79	10934.1	828.6
b8	.060.060	1	1	56.94	0	0	0	-3223.48	0	1007.86	0	-5915.5	0	5546.39	0
b8	.060.180	2	3	14.42	15.27	24.03	33.98	-5408.68	1043.72	885.28	127.52	-5307.28	2306.8	9563.51	5008.22
b8	.060.180	7	2	10.02	8.63	0	0	-7076.43	1585.09	1861.68	111.57	-5415.54	971.7	11132.5	3228.53
b8	.060.180	9	4	33.18	19.78	0	0	-4216.19	1655.18	1141.02	249.32	-5656.61	1406.54	9236.07	4744.61
b8	.060.180	13	4	22.87	20.73	14.61	25.31	-5651.3	1967.92	1324.48	190.4	-7480.22	3828.33	13110.5	4083.51
b8	.060.180	14	4	14.42	6.94	0	0	-6802.32	2102.71	1598.83	443.92	-5010.6	1814.81	8647.8	1065.2
b8	.060.180	15	5	20.78	23.36	23.38	37.94	-5986.52	1645.49	1491.09	317.63	-4868.5	3285.33	7111.13	3806.11
b8	.060.180	21	2	13.6	13.6	25.83	25.83	-4653.15	474.46	1055.41	5.1	-5178.69	364.81	7625.16	234.26
b8	.060.180	24	2	39.17	39.17	23.35	23.35	-2958.31	525.02	695.89	233.14	-2257.5	504.65	2771.83	688.54
b8	.060.300	1	4	0.38	0.32	12.84	22.24	-6051.93	430.72	1589.72	96.96	-8620.86	1208.38	16133.5	3554.26
b8	.180.060	1	4	0	0	44.82	9.91	-6797.04	811.8	1728.76	73.71	-10084.7	2405.45	15555.3	2474.22
b8	.180.060	11	2	25.92	25.92	49.82	49.82	-4132.31	1594.79	630.3	31.14	-6549.27	382.38	7087.41	2462.41
b8	.180.060	13	8	2.2	5.81	43.21	28.13	-9514.64	4083.04	2183.66	700.44	-8427.77	3674.29	13187.5	2919.45
b8	.180.060	18	4	2.34	2.49	39.6	41.01	-6474.42	1202.17	1760.45	486.51	-9508	5425.74	14646.5	6143.92
b8	.180.060	23	5	20.44	28.45	23.48	29.82	-4196.51	2240.23	1515.4	385.74	-4231.26	1477.39	6078.14	1626.67
b8	.180.180	10	3	102.83	4.03	0	0	-1928.81	194.81	270.22	30.48	-911.19	158.36	3221.7	851.02
b8	.180.180	27	9	22.96	27.93	4.64	13.04	-9799.67	2872.12	1849.22	339.68	-5387.3	2137.48	10869.7	3472.4
b8	.180.180	41	22	4.64	5.78	0.04	0.16	-6663.74	1526.38	1675.79	426.67	-6992.59	2110.9	14509.4	4140.17
b8	.180.180	45	6	15.88	18.1	1.45	3.23	-6637.56	1403.44	1504.17	271.73	-7214.91	2842.44	13427	4361.39
b8	.180.180	50	5	3.41	2.87	1.54	2.51	-9746.36	925.05	1877.77	290.28	-6188.35	1560.43	15233.4	3138.33
b8	.180.180	62	3	28.34	15.11	0	0	-7698.76	1262.56	1718.09	142.05	-4450.62	1284.07	8481.66	1428.23
b8	.180.180	66	9	17.32	16.92	7.56	14.74	-6410.56	1543.09	1588.19	353.57	-4763.2	2143.41	5899.03	3019.68
b8	.180.180	70	11	33.93	31.8	0	0	-7416.34	2477.02	1288.85	429.61	-6500.41	2564.15	12567.4	5412.02
b8	.180.180	71	13	19	20.85	3.46	9.54	-4835.26	2109.54	1100.5	276.95	-4345.28	1778.97	9549.4	4624.78
b8	.180.300	1	1	13.93	0	0	0	-4221.7	0	1199.13	0	-8185.28	0	8199.73	0
b8	.300.060	2	2	34.81	34.81	32.29	32.29	-6803.86	3325.65	983.75	375.09	-11074.5	1895.6	15230.2	4267.46
b8	.300.060	4	4	23.56	27.16	23.4	23.42	-5194.76	1490.36	1256.81	513.16	-7225.29	2520.96	11444.4	3727.27
b8	.300.060	6	1	0	0	0	0	-14565.8	0	2331.32	0	-5187.59	0	10797	0
b8	.300.180	4	19	6.23	9.74	13.4	22.82	-6575.74	1459.03	1442.31	294.21	-7948.47	2724.85	11961.9	3061
b8	.300.180	31	6	47.17	31.59	0	0	-4546.88	1100.44	670.47	166.46	-6452.15	1948.42	9119.27	3393.16
b8	.300.180	36	5	9.4	18.8	67.27	36.95	-8082.21	2230.81	1279.12	399	-5063.16	1812.42	8883.42	3607.52
b8	.300.180	38	9	89.37	7.71	0	0	-3214.53	1178.89	545.56	57.99	-3197.5	1519.46	4554.5	1825.9
b8	.300.180	45	4	44.08	44.33	39.64	39.65	-4452.37	1961.07	665.34	139.55	-5373.58	2012.75	8017.46	406
b8	.300.180	49	8	10.84	18.9	49.87	32.21	-7703.04	3227.39	1400.62	247.47	-4536.85	1908.72	6389.75	2668.32
b8	.300.180	56	11	14.54	18.87	13.13	23.11	-6268.33	2532.81	1255.41	331.36	-5622.81	1884.51	9457.48	3956.08
b8	.300.300	5	5	6.88	10.97	13.75	16.92	-6078.6	2312.21	1476.63	310.61	-6277.76	4152.26	12082.1	3573.28
b8	.300.300	7	4	7.19	7.32	21.42	21.44	-6615.15	1113.22	2266.93	263.47	-3834.75	509.96	6087.04	1124.42
b8	.300.300	9	6	7.65	10.23	25.76	29.28	-8946	3938.06	1926.91	500.3	-7161.56	6398.97	10446.4	6037.6
b8	.300.300	12	1	0	0	47.79	0	-23541	0	-2769	0	-21964	0	-2111	0
b8	.300.300	16	2	79.68	2.84	0	0	-2521.11	36.15	651.16	25.87	-6144.92	1882.67	7207.37	1405.76
b8	.300.300	21	4	55.79	36.33	0	0	-3845.44	1641.77	766.08	389.71	-4240.69	1656.13	6801.6	1879.53
c1	.060.180	1	1	32.36	0	0	0	-6333.59	0	1700.4	0	-5804.17	0	9060.93	0
c1	.300.060	1	1	0	0	39.5	0	-13345.3	0	2734.15	0	-24311	0	33680.8	0
c1	.300.180	1	4	5.92	9.04	73.97	67.71	-9191.93	4049.67	2203.58	1763.44	-8054.28	9439.85	10522.4	9661.16
c1	.300.300	1	2	6.68	6.68	0	0	-4959.92	401.09	1657.08	136.77	-7009.6	2596.63	10734	2782.89
c1	.300.300	6	4	0.02	0.03	18.49	32.03	-11164	2143.1	2751.08	185.78	-6091.85	2469.08	11927.5	4469.27
c2	.300.300	1	1	1.55	0	0	0	-7380.89	0	1047.64	0	-13669.3	0	16976.8	0
c3	.180.180	1	1	0	0	83.19	0	-10027.4	0	1803.13	0	-5788.12	0	5821.39	0
c3	.300.060	1	1	0	0	94.39	0	-14257.7	0	3429.67	0	-5475.62	0	7240.8	0
c3	.300.180	1	4	0.8	0.83	43.96	44.28	-9456.02	5166.76	2379.72	1539.36	-4539.34	1668.58	9052.24	3476.86
c4	.060.060	1	7	0.21	0.22	5.77	14.13	-8915.08	1359.5	2002.31	293.06	-6047.19	1927.99	9402.32	795.43
c4	.060.180	2	5	8.62	9.68	34.83	42.6	-5571.48	1738.85	994.48	369.77	-4288.35	1664.41	5904.59	2027.87
c4	.060.180	3	2	26.24	26.24	45.15	45.15	-8315.04	4363.26	1551.45	665.51	-4307.04	637.46	6497.38	2211.91
c4	.060.180	12	5	11.53	7.16	0	0	-8047.93	1653.44	2143.93	433.63	-4600.83	1664.51	6819.86	2390.02
c4	.060.180	16	6	12.96	17.03	14.17	31.68	-6486.24	1829.68	1256.82	263.84	-7623.38	3216.48	11482.8	2240.18
c4	.060.180	19	4	5.23	7.66	21.55	37.32	-10131.9	2512.49	1565.54	370.4	-6582.45	1289.45	6532.03	85.38
c4	.060.300	1	1	15.1	0	0	0	-5380.55	0	2068.09	0	-3916.14	0	6523.29	0
c4	.180.060	4	15	2.87	5.19	13.12	26.6	-10393.1	2023.6	2727.08	417.19	-5823.9	1416.4	10409.6	3662.07
c4	.180.060	10	2	7.16	7.16	7	7	-6745.71	974.23	1274.9	6.47	-4609.95	711.05	11029.3	529.49
c4	.180.060	24	6	31.96	21.07	0	0	-5916.03	985.4	1211.78	218.68	-6327.58	2693.06	10397.8	5895.01
c4	.180.060	33	19	1.15	2.29	8.33	19.11	-9640.11	1725.69	2387.09	285.23	-5558.17	2180.6	9223.1	4398.5
c4	.180.060	37	7	11.78	17.09	30.11	41.75	-5074.13	1461.74	1246.25	385.52	-3277.01	842.61	6228.23	2444.9
c4	.180.060	44	4	20.74	35.93	87.11	51.67	-4538.16	3410.34	543.12	63.36	-2269.08	689.09	4386.97	4885.31
c4	.180.060	47	5	15.02	14.79	37.41	50.6	-7335.25	2030.1	2004.39	409.42	-6726.11	4461.44	10881.1	6429.19
c4	.180.060	58	4	0	0	41.48	8.29	-9571.58	1967.86	2032.19	458.36	-6252.14	1167.52	8919.1	3284.6
c4	.180.180	2	6	0.1	0.21	37.65	42.08	-13681.5	4829.55	3559.29	812.87	-9803.8	4952.32	13916.8	7588.1
c4	.180.180	5	14	1.89	2.6	16.84	36.53	-10771	2445.97	2580.28	324.56	-4354.33	915.57	7026.63	1912.76
c4	.180.180	33	8	21.73	30.39	0	0	-5435.69	1775.58	1274.07	316.93	-8815.44	4696.69	10773.5	5756.89
c4	.180.180	34	5	25.74	31.8	29.52	38.67	-6460.27	3231.43	1100.13	283.86	-3412.74	1517.35	8021.21	5624.07
c4	.180.180	35	11	31.35	32.44	21.96	33.17	-6206.84	1768.58	1676.08	435.84	-2929.7	1246.08	7221.12	3772.57
c4	.180.180	39	4	60.31	16.06	0	0	-2978.38	1323.95	561.22	148.23	-2613.71	1903.82	5924.29	3941.74
c4	.180.180	45	6	0.96	0.82	5.47	12.24	-8853.84	2537.46	1668.43	329.4	-7616.61	2313.04	10615.2	3781.64
c4	.180.180	53	2	16.62	16.62	55.48	55.48	-7381.55	75.28	1205.52	177.11	-1950.06	650.13	1889.43	1013.29
c4	.180.180	59	4	0.02	0.04	0	0	-7641.38	1318.57	1543.14	164.2	-7413.56	1857.18	10496.5	3753.32
c4	.180.180	62	3	0	0	124.28	1.35	-807.54	187.01	613.33	22.06	-635.47	335.13	661.72	89.29
c4	.180.300	1	2	0	0	77.99	12.36	-7108.91	723.09	1299.27	182.55	-5315.88	374.7	6461.15	2236.22
c4	.180.300	2	2	27.6	0.91	0	0	-7771.91	76.74	1365.72	129.76	-6619.19	1262.56	9754.49	3392.55
c4	.180.300	7	3	1.21	1.42	0	0	-8458.12	2186.73	2115.39	494.65	-5917.19	1435.68	9359.13	4854.69
c4	.300.060	2	2	62.45	16.28	0	0	-3949.87	360.3	688.97	236.62	-3185.52	542	3600.82	823.32
c4	.300.060	5	2	0	0	38.69	0.62	-6461.06	182.54	1979.26	279.83	-2604.11	202.7	7388.95	218.51
c4	.300.060	12	2	0	0	79.18	13.49	-5390.9	2069.94	2061.61	507.56	-6346.76	1803.4	6243.31	1857.04
c4	.300.060	13	6	15.54	17.51	13.83	30.92	-4957.64	1248.59	1584.66	387.35	-6639.18	1595.35	7827.66	1809.49
c4	.300.060	21	11	7.65	12.19	8.24	26.05	-7092.91	1472.49	1681.85	251.43	-8553.37	4694.52	11245.9	5586.1
c4	.300.180	44	14	34.28	41.3	39.31	43.22	-3609.98	1140.16	621.56	60.73	-3009.69	1371.95	4351.61	2384.93
c4	.300.180	57	31	9.95	25.29	10.51	23.23	-10147.2	2920.65	2177.03	336.43	-8729.86	3196.65	12432.5	3726.07
c4	.300.180	59	6	60.17	35.23	2.68	6	-6207.12	3255.96	1710.99	544.67	-3351.73	2418.95	4771.41	1737.72
c4	.300.180	84	16	14.77	22.85	10.6	27.5	-7992.65	2213.3	2210.99	520.66	-6867.8	2761.13	10255.1	4382.26
c4	.300.180	89	6	54.13	34.06	14.32	32.02	-5736.98	2132.04	1654.97	480.29	-4187.18	4313.53	5090.41	4060.49
c4	.300.180	99	8	27.51	29.45	14.5	18.93	-5545.85	1095.38	1042.12	174.06	-4445.5	1570.74	7068.67	2618.99
c4	.300.180	107	8	45.08	58.71	40.36	49.61	-3648.38	1611.95	596.92	204.96	-2938.49	1889.44	3808.87	2009.99
c4	.300.180	111	23	15.75	21.29	9.25	15.69	-6001.24	1559.14	1224.87	262.22	-4501.49	1439.33	7165.89	3014.17
c4	.300.180	119	4	0	0	34.37	16.32	-8609.57	2653.7	838.09	135.95	-5136.65	929.83	7147.21	1138.53
c4	.300.180	125	21	16.89	26.99	11.7	25.98	-7704.81	1677.75	1731.09	358.86	-5376.84	1786.21	8776.6	3537.32
c4	.300.180	133	9	27.94	42.06	40.89	47.78	-11173	2117.28	2664.49	418.15	-7508.94	5230.12	9581.37	4207.67
c4	.300.180	138	13	21.17	39.98	54.73	45.93	-12881.6	2517.16	2701.45	522.86	-10267.8	4915.86	14920.1	7912.14
c4	.300.300	5	11	56.87	32.56	11.76	24.99	-5043.22	2354.49	846.08	240.55	-3156.95	2171.92	4154.86	1871.41
c4	.300.300	11	20	28.12	32.35	6.03	12.13	-6535.86	2431.85	1303.88	336.12	-5378.11	1867.18	9929.19	4334.76
c4	.300.300	17	3	21.32	29.27	9.06	12.81	-9304.91	3415.77	2152.67	385.62	-5324.23	2507.5	9776.98	5306.87
c4	.300.300	43	7	10.09	13.8	26.98	31.27	-3493.3	939.42	1407.7	158.97	-2196.65	510.64	3438.89	1981.01
c4	.300.300	44	13	18.48	24.2	27.18	36.41	-7674.82	3910.92	1799.72	406.59	-4284.82	2526.62	7492.5	6355.44
c4	.300.300	80	8	9.1	9.32	7.88	18.57	-10201.6	2110.52	2158.96	558.64	-7635.59	2290.94	8448.39	1779.94
c4	.300.300	84	6	12.65	28.29	51.12	23.28	-11815.5	2209.04	2079.51	297.24	-10254.5	4367.66	11779.3	3946.67
c4	.300.300	93	18	3.83	7.67	5.02	10.52	-7395.23	2323.44	1920.87	281.36	-6072.13	1605.51	10391	4872.21
c4	.300.300	99	9	32.6	41.07	20.75	37.14	-8883.95	2374.88	2498.44	388.72	-6016.4	3028.98	8715.27	5237.7
c4	.300.300	103	14	11.48	26.78	10.45	23.96	-8901.79	2745.12	1803.81	381.45	-4444.39	1020.64	9182.28	4081.65
c5	.060.060	1	1	0	0	77.2	0	-7981.4	0	954.69	0	-4609.81	0	6372.53	0
c5	.060.180	2	3	25.69	36.33	48.11	36.11	-4986.24	2150.16	1113.02	233.52	-3875.82	2427.65	4430.92	1711.5
c5	.060.180	4	2	13.56	13.56	44.87	44.87	-4487.73	923.15	1002.41	177.4	-3262.73	1305.47	4725.54	1920.31
c5	.060.180	5	2	2.72	2.72	7.51	7.51	-7149.49	603.03	2123.45	155.02	-6448.21	594.3	9168.21	509.46
c5	.060.180	10	5	26.46	22.9	0	0	-8307.82	2280.38	1868.21	732.73	-5241.85	2132.6	8761.7	4680.39
c5	.060.180	13	4	13.88	24.04	38.12	22.3	-5078.56	2052.84	1513.48	671.29	-4842.69	1336.9	9503.46	1871.85
c5	.060.300	1	2	84.28	36.99	0	0	-2366.87	103.1	367.49	118.92	-3386.88	655.62	4195.92	2192.43
c5	.060.300	2	3	36.25	25.63	11.19	15.83	-3911.42	2284.02	814.38	436.23	-4470.69	1257	5840.8	601.07
c5	.060.300	4	2	2.91	2.91	25.98	25.98	-5867.3	1277.76	1667.02	7.46	-3480.85	1418.94	5113.79	220.06
c5	.060.300	7	3	0.14	0.19	81.61	57.77	-12792.4	2645.33	2824.43	919.91	-10877.1	3271.5	11496.4	3927.15
c5	.180.060	1	3	38.23	28.13	9.11	12.89	-4784.35	2152.29	1158.33	458.05	-3657.13	1385.72	6890.32	2838.49
c5	.180.060	5	1	46.17	0	0	0	-4676.36	0	1124.33	0	-1836.34	0	3705.93	0
c5	.180.060	9	1	135.06	0	0	0	-868.77	0	249.85	0	-1176.14	0	405.55	0
c5	.180.060	10	6	4.12	5.84	50.4	61.59	-6304.6	3474.9	1691.04	433.79	-6633.11	4163.32	8167.33	4970.65
c5	.180.180	3	2	24.85	24.85	25.9	25.9	-7415.67	331.39	1681.51	175.32	-4287.61	760.72	7987	1822.08
c5	.180.180	5	3	38.84	54.92	81.48	58.97	-6202.19	3078.39	1187.51	334.52	-851.26	526.31	1662.19	236.76
c5	.180.180	6	3	0	0	82.81	23.96	-13476.4	2012.91	2771.1	1188.32	-9436.4	3207.74	11321.8	2866.65
c5	.180.180	11	3	0	0	101.89	10.81	-12909.9	1279.56	2812.58	895.66	-2516.03	1017.82	4363.45	1724.17
c5	.180.180	14	4	4.96	5.87	6.93	9.1	-6803.46	2539.24	2019.05	45.05	-7462.95	3366.78	10062.5	3257.61
c5	.180.300	1	4	1.36	1.39	18.92	32.76	-7048.41	1606.82	1720.32	728.59	-4987.04	3013.7	8064.17	6467.61
c5	.300.060	1	1	9.63	0	0	0	-7938.12	0	3604.82	0	-8269.33	0	8415.72	0
c5	.300.060	4	3	23.67	10.91	0	0	-6412.93	767.16	932.21	196.12	-6970.11	1713.39	8117.33	2103.55
c5	.300.060	5	4	0.08	0.08	32.39	39.9	-9409.56	3061.96	2574.19	179.23	-5993.53	1526.84	10345.4	2709.18
c5	.300.180	2	2	41.54	41.54	44.15	44.15	-7198.8	1927.35	2020.09	258.96	-2972.19	1749.69	7234.6	4065.57
c5	.300.180	7	7	85.02	35.63	13.87	33.97	-4033.01	1537.46	724.6	217.68	-3379.46	2626.47	4760.58	2570.95
c5	.300.180	11	12	12.18	24.4	13.35	26.81	-9565.05	2582.65	2536.02	501.97	-5945.05	1623.35	9481.23	2626.39
c5	.300.180	31	5	37.89	34.57	18.71	24.05	-8849.7	1498.23	1653.57	195.9	-6427.7	2916.03	10395.4	5810.92
c5	.300.180	38	6	56.14	56.21	0.3	0.68	-8848.75	2939.66	1925.81	472.69	-6757.02	3394.96	11955.9	4317.59
c5	.300.180	47	16	13.11	19.38	5.13	8.68	-5343.49	2136.73	1338.19	276.57	-4748.92	1744.65	7552.26	3709.88
c5	.300.180	55	15	13.78	20.39	12.43	23.78	-5575.42	1131.45	1263.72	193.18	-5489.61	2652.93	9073.29	5217.49
c5	.300.180	64	6	15.55	22.58	43.73	42.03	-9290.86	2788.47	1858.95	526.29	-7385.67	4930.2	9850.22	4516.38
c5	.300.300	7	3	8.77	12.4	19.06	14.43	-4921.54	392.31	1520.75	120.52	-3743.14	502.49	4322.63	304.57
c5	.300.300	18	4	5.53	6.18	25.59	44.32	-9840.2	3181.26	2395.24	823.86	-3564.87	2044.42	5182.75	3829.43
c5	.300.300	22	11	15.1	17.96	38.51	43.94	-4894.76	1870.72	1041.69	221.62	-3445.08	1451.67	7386.3	4087.34
c5	.300.300	29	9	17.47	13.76	6.93	19.6	-7446.31	2350.13	1421.98	249.89	-8026.89	5546.18	10306.6	5713.65
c5	.300.300	31	9	26.02	25.96	17.81	33.33	-6416.42	1611.16	1903.08	276.95	-3368.24	1271.39	6932.53	3903.85
c5	.300.300	35	4	23.05	23.15	18.49	18.56	-7402.34	1149.99	1753.11	256.92	-3265.35	1502.36	3608.71	2300.97
c5	.300.300	44	7	1.49	3.37	19.96	32.29	-10124.5	1953.09	2529.56	220.78	-5887.23	2384.49	9967.7	4770.24
c6	.060.180	1	5	21.25	17.89	29.45	36.12	-6130.05	612.47	1468.63	479.49	-5110.93	4557	6534.65	4870.32
c6	.180.060	1	1	0	0	138.57	0	-3600.99	0	539.3	0	-1233.35	0	1156.41	0
c6	.180.180	1	1	0	0	131.29	0	-9565.94	0	1380.15	0	-9265.24	0	10553.5	0
c6	.300.060	1	1	17.11	0	0	0	-5245.13	0	2100.64	0	-9984.49	0	10297.6	0
c6	.300.180	1	3	36.58	17.91	0	0	-5439.43	630.31	920.41	100.81	-2553.82	1763.99	3772.26	2916.64
c6	.300.180	3	3	1.57	2.22	47.7	50.24	-12118.5	3573.02	2620.76	1490.44	-9598.53	4666.64	13211.8	9139.42
c6	.300.180	5	2	92.36	28.06	0	0	-1924.38	377.58	442.51	176.96	-2149.92	687.52	4284.56	1668.49
c6	.300.180	9	3	16.71	23.63	60.23	43.49	-7062.19	1552.17	1539.82	395.39	-3830.31	2212.2	6831.29	871.39
c6	.300.300	1	2	28.85	11.22	0	0	-6348.56	1714.23	2385.43	466.07	-5307.37	925.59	17152.4	2369.71
c6	.300.300	4	4	0.41	0.71	26.93	20.71	-6380.81	1624.14	2202.74	582.18	-5311.88	1848.6	9335.61	2100.94
c7	.060.180	1	1	84.68	0	0	0	-3912.41	0	787.64	0	-3774.55	0	4880.44	0
c7	.180.060	2	3	52.43	11.7	0	0	-4763.03	1340.94	853.13	350.75	-3907.46	564.73	7888.6	1091.33
c7	.180.060	3	3	18.2	25.73	75.32	56.95	-5268.7	1588.95	1309.23	122.12	-8366.62	6097.5	7076.82	4648.7
c7	.180.180	1	2	71.89	16.91	0	0	-4093.38	2220.62	779.44	396.1	-1955.38	348.51	2999.17	538.23
c7	.180.180	2	3	11.58	16.38	28.6	23.14	-6766.7	1940.91	1632.65	279.4	-5783.99	883.49	9346.11	3682.06
c7	.180.180	3	2	0.33	0.33	23.69	23.69	-8415.31	1573.91	2068.19	273.99	-3462.32	1581.07	6142.33	1604.31
c7	.300.180	1	1	0	0	105	0	-15763.4	0	3432.09	0	-27355.9	0	18015.5	0
c7	.300.180	5	2	6.78	6.78	32.22	32.22	-7598.1	4110.54	1643.47	289.17	-4774.48	896.32	7648.62	3759.96
c7	.300.180	7	3	33.18	46.92	60.69	42.93	-2288.63	274.8	833.67	161.18	-1329.41	434.22	4912.57	2373.84
c7	.300.180	8	3	14.01	19.81	59.08	42.01	-2453.17	120.86	606.14	165.53	-2927.34	727.37	4537.72	1199.79
c7	.300.300	2	2	4.65	4.65	47.8	47.8	-7842.92	3204.57	1995.91	200.88	-5787.87	461.72	9776.03	2677.92
c7	.300.300	5	3	0.65	0.92	24.98	35.33	-12018.5	5611.15	2461.72	742.25	-9828.62	6810.74	14386.4	2907.2
c7	.300.300	7	4	85.46	17.19	0	0	-3566.48	1306.39	549.5	49.28	-3844.69	2259.2	4919.73	4443.37
c7	.300.300	10	1	6.93	0	0	0	-5700.23	0	1178.94	0	-8878.94	0	11878.7	0
c8	.060.180	1	3	22.55	24.62	0	0	-5099.2	2039.24	1589.73	310.18	-4261.06	1083.87	8894.28	3879.4
c8	.060.180	4	2	33.92	2.22	0	0	-7801.29	136.14	1240.11	113.49	-12451.4	1878.09	10685	429.56
c8	.180.060	3	3	0	0	40.41	0.54	-7936.94	2172.83	2289.69	471.84	-4046.68	473.92	8746.99	1417.72
c8	.180.060	6	3	10.47	11.04	29.51	41.74	-7538.59	517.66	1898.4	524.6	-5694.2	1389.08	15691.3	3480.68
c8	.180.180	3	4	32.39	26.97	6.16	10.68	-4200.27	2402.74	1380.29	522.17	-3472.88	1774.3	5942.64	4429.78
c8	.180.180	4	3	15.15	21.42	20.42	14.46	-7040.54	1499.93	1480.54	70.66	-5252.85	3389.2	11299.2	6733.22
c8	.180.180	7	2	43.94	1.99	0	0	-3826.32	337.02	487.21	11.25	-4964.46	57.1	4921.04	464.71
c8	.180.300	1	3	16.01	22.65	46.26	33.26	-4789.85	1538.6	970.53	352.71	-6665.83	1708.67	9704.43	4002.76
c8	.300.060	1	4	7.25	12.56	54.72	36.33	-4332.08	3304.06	926.22	319.04	-4695.74	2852.6	6547.07	4756.78
c8	.300.180	1	2	0	0	111.41	35.36	-3506.56	497.1	640.26	67.81	-2289.13	1159.59	5517.61	1993.68
c8	.300.180	4	5	16.76	21.68	0	0	-7524.67	1642.51	1574	380.58	-5119.53	2007.98	7494.52	4200.26
c8	.300.180	6	2	0	0	42.07	4.79	-6994.26	236.43	1785.86	302.13	-6321.1	1188.59	10150.5	4193.1
c8	.300.180	7	4	29.81	33.33	11.34	19.63	-7019.9	2064.6	1021.68	119.1	-5968.05	2156.33	8910.83	3484.62
c8	.300.180	9	4	22.04	22.37	30.67	35.5	-6568.38	2418.64	1759.78	483.98	-2470.91	1018.77	5331.12	3444.46
c8	.300.180	18	4	58.27	39.67	22.42	38.82	-3170.1	854.74	549.33	135.88	-3840.28	582.31	4324.69	1230.82
c8	.300.300	1	4	33.68	19.6	11.35	19.66	-6016.31	2130.37	1477.87	507.24	-9258.58	1384.16	16827.8	2798.98
c8	.300.300	2	3	19.39	17.51	5.42	7.66	-7549.7	1623.17	1734.01	447.17	-6145.72	1781.71	8893.64	1033.19
c8	.300.300	3	2	8.96	6.91	0	0	-5923.65	1045.83	1708.17	25.65	-5461.15	216	11362.3	762.16
c8	.300.300	6	2	15.66	15.66	27.91	27.91	-3113.87	146.99	1150.87	25.18	-3553.28	1234.61	7973.49	3933.16
c8	.300.300	14	2	0	0	62.85	17	-4749.34	99.85	1531.44	199.26	-4123.83	1612.94	4370.2	566.2
c8	.300.300	16	4	56.45	29.94	0	0	-3178	1278.25	970.01	333.43	-6071.44	4226.13	8313.33	6676.71
c8	.300.300	16	4	56.45	29.94	0	0	-3178	1278.25	970.01	333.43	-6071.44	4226.13	8313.33	6676.71
d3	.180.180	1	2	0.03	0.03	45.35	45.35	-6550.55	2528.58	1187.01	573.47	-4983.87	2691.04	7737.54	3952.37
d4	.060.060	9	9	4.11	11.26	0	0	-8901.17	2890.57	2459.38	452.81	-4562.88	915.28	9758.7	2501.08
d4	.060.060	10	1	65.09	0	0	0	-3694.31	0	759.23	0	-1656.78	0	2326.35	0
d4	.060.180	1	5	2.8	3.46	19.88	33.12	-6826.84	1832.51	1595.7	437.98	-4874.37	1429.79	8041.08	1844.24
d4	.060.180	4	10	5.02	13.36	25.13	38.47	-6259.28	2202.85	1438.09	369.17	-5962.94	2737.54	10390.8	4656.82
d4	.060.180	18	3	33.52	23.74	16.47	23.29	-6801.62	1122.74	1462.39	264.96	-3969.39	741.61	11095.7	933.62
d4	.060.180	24	7	39.49	21.96	20.39	49.95	-5130.65	1508.32	944.94	373.81	-3565.4	1082.79	6613.81	3043.34
d4	.060.180	27	8	7.01	15	50.63	51.86	-11082.7	2303.78	2245.11	381.46	-6155.33	2287.23	10217.3	3545.58
d4	.060.300	1	3	0.17	0.13	30.13	42.61	-6730.76	1100.23	1346.37	544.63	-6345.2	640.66	8666.54	1755.39
d4	.180.060	6	32	5.77	9.76	7.67	17.54	-7639.64	2272.54	2020.27	435.18	-5352.84	2200.25	9588.32	4249.2
d4	.180.060	11	11	6.17	14.97	48.48	55.74	-7794.45	3386.89	1438.89	409.53	-5552.16	1897.96	8336.55	3609.85
d4	.180.060	24	9	14.87	23.64	26.75	31.62	-3996.48	784.82	895.42	87.85	-5047.33	874.12	7783.31	2627.06
d4	.180.060	31	14	18.78	18.44	14.78	24.88	-7761.23	1570.78	1293.69	218.01	-5235.97	3499.66	8902.73	4711.37
d4	.180.060	39	9	5.47	6.42	28.67	28.87	-6019.98	1917.92	1403.73	335.32	-3717.14	1245.05	4411.92	1863.44
d4	.180.060	51	8	0	0.01	57.8	43.75	-10423.6	2316.51	2784.97	444.81	-5395.58	4614.3	4886.61	2062.97
d4	.180.060	63	8	49.27	36.33	23.15	40.88	-3499.64	882.98	678.98	59.48	-2410.62	731.52	6511.64	3277.46
d4	.180.060	79	4	72.53	47.34	19.3	33.42	-2647.75	1222.07	449.54	135.29	-3569.42	1056.4	5543.49	3272.01
d4	.180.060	91	13	6.02	10.36	39.17	48.35	-9398.92	3093.94	2285.55	730.69	-5827.96	3591.97	8017.39	4236.34
d4	.180.060	95	15	8.63	8.59	5.47	14.07	-8167.06	2829.14	2059.95	516.33	-5035.35	2390.25	7625.34	2695.64
d4	.180.060	118	8	16.78	29.7	40.7	35.68	-8521.11	2194.45	1334.11	212.79	-2192.03	1067.32	3889.24	2402.96
d4	.180.060	159	37	6.07	7.34	8.6	23.99	-8291.54	3278.81	2188.26	600.95	-5368.17	2095.08	8068.33	2707.61
d4	.180.180	21	21	36.6	36.82	26	41.12	-6746.85	2941.39	1120.68	369.55	-5825.54	1720.13	8049.8	2393.56
d4	.180.180	49	10	72.93	47.64	17.66	37.66	-8006.51	3520.82	2232.56	740.39	-3855.79	2679.58	7518.32	4823.65
d4	.180.180	61	20	25.28	36.7	23.33	37.87	-9295.74	2741.39	1886.81	442.22	-4913.91	2288	7216.59	3957.7
d4	.180.180	75	54	8.68	18.98	4.85	13.49	-6480.26	1496.98	1679.04	301.42	-6434.03	2414.64	11377.5	5170.07
d4	.180.180	78	16	30.6	41.38	16.09	27.65	-10058.9	3643.94	2191.04	553.58	-3491.91	2464.54	5910.45	3312.12
d4	.180.180	82	18	18.01	19.5	15.52	28.8	-4688.95	1330.59	1210.95	277.92	-4842.67	2325.88	6767.48	3444.41
d4	.180.180	107	30	18.65	26.82	5.69	18.87	-5891.4	2314.67	1146.77	292.86	-6417.04	2869.58	9135.28	3698.14
d4	.180.180	135	7	43.78	51.52	32.47	43.23	-2541.18	977.3	335.47	60.93	-3744.1	3335.06	7802.4	5366.03
d4	.180.180	160	21	61.8	47.71	20.88	35.18	-3519.53	1440.84	739.97	142.89	-2515.58	1396.04	4576.7	2430.47
d4	.180.180	219	27	12.57	21.86	6.27	13.31	-7430.85	1477.72	1756.38	289.26	-6255.98	3823.6	9641.67	3849.03
d4	.180.180	252	28	31.45	34.11	8.32	29.83	-5874.52	2376.06	1793.54	535.91	-4091.01	1837.79	6357.74	3142.5
d4	.180.180	268	25	7.68	12.13	10.62	30.7	-9220.23	2579.11	2013.04	413.93	-5968.13	2599.8	11558.6	6240.15
d4	.180.300	9	8	1.78	4.67	5.78	15.3	-10116.7	2322.46	2295.66	271.91	-6538.62	2064.48	9673.4	4162.65
d4	.180.300	11	2	33.26	5.22	0	0	-5035.38	2271.23	770.86	18.55	-3951.72	279.47	6969.3	2878.7
d4	.180.300	12	10	15.11	10.86	0	0	-5761.49	1678.65	1660.89	224.33	-4981.36	1929.29	10219.5	6897.32
d4	.180.300	18	7	22.57	23.43	0	0	-5846.85	1435.35	1257.79	310.89	-4526.08	1587.79	7103.7	2811.21
d4	.180.300	20	2	21.9	2.97	0	0	-4475	132.05	1499.3	58.63	-5487.23	120.84	10150.3	1639.81
d4	.180.300	27	4	8.04	2.82	0	0	-8091.51	1708.33	1397.31	327.46	-4146.8	512.12	4845.12	816.7
d4	.180.300	31	10	3.05	5.68	6.12	10.15	-10389.5	4270.09	2255.43	501.07	-4632.38	1424.36	7043.35	5026.02
d4	.180.300	40	3	0	0	72.74	26.08	-6911.42	1687.36	1406.96	353.32	-7236.42	4917.98	5515.53	2323.15
d4	.180.300	48	4	11.09	11.13	9.87	10.28	-5732.19	92.45	1331	145.65	-4584.99	732.09	7223.9	1108.53
d4	.300.060	1	7	46.93	30.83	18.17	29.38	-4069.54	1921.29	597.29	194.65	-5377.34	1950.91	8188.22	3981.03
d4	.300.060	3	8	10.01	17.62	52.58	43.7	-6255.88	2756.28	2055.99	282.08	-5211.08	1399.34	5614.37	1590.23
d4	.300.060	21	2	107.94	0.44	0	0	-4086.7	251.51	866.63	107.02	-1612.08	56.18	1226.84	157.5
d4	.300.060	23	5	21.58	17.23	19.86	39.72	-8180.41	1609.99	1173.99	220.09	-7643.18	3402.3	12264.4	5516.34
d4	.300.060	30	3	2.58	3.62	17.37	24.56	-9259.02	2420.1	2239.35	567.55	-5806.77	811.98	9844.25	3461.15
d4	.300.060	37	5	0	0	78.37	10.34	-7118.06	2514.37	2266.45	545.09	-4801.71	479.24	6884.01	322.64
d4	.300.060	41	11	3.72	7.89	38.23	24.97	-9866.43	3330.25	2662.16	479.35	-6025.65	1910.1	7793	1901.7
d4	.300.060	49	9	2.9	7.21	28.79	36.75	-7704.04	1490.06	2066.2	468.89	-6885.49	2058.71	10260.8	5639.4
d4	.300.060	51	4	0	0	97.08	7.38	-10237	1352.62	2764.75	541.05	-4542.63	1056.81	6826.02	5518.91
d4	.300.180	91	44	9.13	17.74	10.33	15.36	-7422.27	1951.87	1649.89	336.66	-6178.04	1960.66	11519	4680.77
d4	.300.180	105	56	26.77	28.73	15.86	30.09	-6427.58	2184.95	1275.36	297.14	-5162.73	2842.44	7056.77	3138.41
d4	.300.180	117	27	30.52	47.18	46.75	45.91	-10176.7	4009.18	2553.5	816.21	-5658.55	2399.12	8076.03	3783.66
d4	.300.180	193	49	25.44	30.07	10.48	20.77	-6011.71	2237.04	1491.76	352.12	-6263.37	3719.94	9092.84	4423.29
d4	.300.180	259	67	22.82	32.19	17.24	29.71	-10272.3	2696.49	2276.57	437.41	-6851.43	3782.44	9800.93	4897.26
d4	.300.180	283	43	31.56	39.13	14.72	30.2	-8747.16	2680.83	1606.26	347.17	-5993.62	2563.21	8932.93	4547.19
d4	.300.180	291	6	34.21	48.5	72.14	51.64	-3383.44	2079.55	441.93	134.86	-2028.02	1493.78	2489.35	2066.55
d4	.300.180	375	75	12.59	25.43	11.8	26.67	-9425.01	2524.13	2392.77	490.93	-5995.65	2718.08	9165.38	4040.6
d4	.300.180	417	47	25.43	33.1	35.61	38.71	-4664.32	1445.91	883.72	179.9	-4336.17	2225.58	6070.96	2928.33
d4	.300.180	497	29	57.05	39.5	26.33	48.56	-4281.17	2083.88	698.48	143.63	-2707.53	1447.33	5506.03	3579.4
d4	.300.180	501	29	39.76	44.51	22.5	34.13	-8632.47	3308.32	1711.95	475.78	-4749.36	3106.96	6848.8	3532.02
d4	.300.180	559	109	1.25	5.9	1.4	5.51	-9361.25	2031.83	2298.42	485.93	-8615.14	2742.13	12653.1	4758.27
d4	.300.300	14	30	9.31	9.22	1.88	4.12	-6681.54	1652.27	1274.45	233.54	-7137.39	2745.36	8321.46	3071.09
d4	.300.300	42	17	10.04	15.14	29.4	34.72	-7760.1	2895.51	1616.33	465.62	-4388.84	3288.97	5891.64	4190.33
d4	.300.300	48	16	40.19	41.81	31.22	43.68	-6145.12	1968.57	1216.39	396.54	-3609.46	1752.24	5327.41	2571.18
d4	.300.300	59	11	8.7	20.71	18.32	28.82	-7820.26	3042.83	1849.08	309.71	-4288.53	1706.4	6740.15	3581.42
d4	.300.300	81	22	12.82	26.54	16.94	24.2	-9910.46	3328.57	1710.5	432.39	-7685.01	3688.53	13226.3	5387.17
d4	.300.300	90	20	11.18	21.12	19.59	34.84	-8537.8	2479.18	2144.75	553.12	-5343.67	3543.51	7236.41	3309.46
d4	.300.300	96	6	30.7	45.36	68.9	54.11	-8371.05	3440.89	1053.38	471.01	-5541.6	2933.52	8847.36	5283.4
d4	.300.300	107	31	4.6	12.66	21.4	31.61	-8065.12	2828.7	2170.69	552.64	-5597.02	1874.83	8231.11	2995.28
d4	.300.300	126	10	35.91	35.85	26	40.73	-4002.72	1044	1052.53	395.66	-3777.6	1923.36	7732.48	7853.69
d4	.300.300	141	21	21.34	29.58	4.29	18.99	-7772.84	2891.44	2035.82	326.05	-5972.81	2187.52	8032.46	3066.08
d5	.060.060	1	2	2.25	2.23	0	0	-6651.29	1080.3	2139.55	618.36	-5205.32	46.67	10203.6	1198.3
d5	.060.180	1	2	38.84	38.8	0	0	-6765.41	2424.63	1283.69	788.46	-6307.91	1636.09	11687.8	1096.31
d5	.060.180	3	3	0	0	42.76	10.27	-6610.79	3452.46	1439.39	501.96	-4165.66	1873.07	6979.96	3596.66
d5	.060.300	1	3	0	0	61.19	29.88	-6857.95	2612.79	2118.86	393.14	-3241.42	1040.75	3164.42	941.58
d5	.180.060	1	2	0	0	34.63	30.99	-12209.2	1089	2347.39	191.44	-7023.43	1198.34	11674.1	984.1
d5	.180.180	1	2	32.51	32.38	0	0	-5594.22	2066.63	1597.1	680.8	-4606.24	1096.51	4823.93	508.91
d5	.180.300	1	1	0	0	48.13	0	-10620.4	0	3174.61	0	-5024.99	0	6574.17	0
d5	.300.060	1	3	39.19	27.76	23.26	32.89	-6795.32	4805.91	2072.92	400.45	-3972.94	750.6	3757.14	559.41
d5	.300.180	2	2	10.13	5.51	0	0	-7344.51	200.96	1822.11	29.47	-6144.56	195.81	8303.62	2398.95
d5	.300.180	3	2	0.71	0.71	49.06	49.06	-5643.02	284.3	1284.48	190.48	-4789.23	1189.27	7121.42	728.99
d5	.300.180	9	3	1.41	1.15	31.84	45.02	-6649.48	528.07	1819.22	366.48	-4760.6	1589.31	8223.6	2861.87
d5	.300.180	12	5	11.51	14.08	16.39	32.79	-8792.68	4097.97	2030.72	324.62	-6012.54	2325.45	11599.1	4866.61
d5	.300.300	1	2	46.68	46.68	35.99	35.99	-3553.07	2006.41	729.74	121.05	-2230.93	173.12	2382.01	848.51
d5	.300.300	7	5	4.18	5.57	37.83	47.41	-6941.36	3221.95	2061.53	588.43	-5216.37	2486.17	9216.47	3960.57
d6	.300.300	1	1	132.17	0	0	0	-1106.35	0	142.68	0	-973.36	0	3566.22	0
d7	.180.180	1	1	16.27	0	0	0	-7157.69	0	1952.4	0	-1779.28	0	2212.84	0
d7	.300.180	1	3	54.41	62.24	6.68	9.45	-7565.9	4690.86	1149.65	728.29	-2822.26	1792.42	6883.23	4771.33
d7	.300.300	1	3	68.06	48.12	32.44	45.88	-4444.32	994.93	622.42	276.14	-3145.11	247.7	4727.73	652.11
d8	.060.180	1	2	0	0	42.47	42.47	-2363.52	931.88	827.87	114.51	-3503.9	2512.06	5128.75	2925.54
d8	.060.300	1	1	9.44	0	0	0	-8064.76	0	1708.55	0	-8139.01	0	10938.9	0
d8	.180.060	1	2	0	0	63.43	0.32	-6282.81	1679.6	1912.98	37.21	-4597.54	867.45	10357.6	541.5
d8	.180.180	1	4	33.02	39.65	12.19	12.23	-5626.51	2759.6	1278.38	584.24	-5061.65	2990.78	6147.91	3635.27
d8	.300.060	1	3	23.2	27.63	41.42	58.58	-4548.78	876.62	1647.17	776.01	-7298.34	2415.3	10352.4	956.27
d8	.300.180	1	2	98.94	1.44	0	0	-996.02	63.9	944.61	46.42	-492.37	13.05	875.79	2.62
d8	.300.180	6	4	20.58	20.07	30.42	52.7	-7767.3	4456.83	1855.95	815.36	-4921.67	505.62	6229.82	1781.34
d8	.300.180	9	4	43.38	26.56	34.98	60.59	-4187.34	1078.57	978.7	375.29	-3684.56	3313.12	7411.88	5001.32
d8	.300.300	1	2	15.15	15.15	47.3	47.3	-6522.09	1400.05	1268.23	162.65	-5762.04	1260.51	9092.62	2566.89
d8	.300.300	7	10	11.14	15.28	4.68	14.05	-6329.65	3459.07	1675.46	468.26	-6491.95	2816.81	10749.8	2494.59
d8	.300.300	8	1	0	0	83.52	0	-4105.25	0	692.24	0	-2881.2	0	2594.78	0
e3	.180.060	1	1	0	0	122.53	0	-2314.17	0	849.78	0	-1635.43	0	2359.14	0
e3	.300.300	1	1	0	0	105.69	0	-2075.27	0	262.66	0	-2585.67	0	5099.08	0
e4	.180.180	1	1	0	0	141.25	0	-13839.9	0	3219.89	0	-26569.5	0	19097.8	0
e4	.300.180	1	2	0	0	140.37	0.69	-12468.6	906.97	2239.46	257.58	-15443.3	4776.69	16910.6	551.34
e7	.300.300	1	1	45.95	0	0	0	-5650.48	0	808.58	0	-8444.77	0	8908.02	0
f4	.060.300	1	1	0	0	73.05	0	-11160.9	0	1139.35	0	-7111.03	0	9475.48	0
f4	.300.300	1	1	0	0	47.87	0	-6729.59	0	1705.26	0	-3351.27	0	6973.19	0
f5	.300.180	2	3	54	38.66	27.74	39.24	-4245.38	680.67	1171.88	162.4	-1327.92	284.09	2627.26	1447.44
f5	.300.180	4	2	0	0	118.62	15.69	-11444.5	2508.6	2859.06	71.53	-3826.31	1721.43	5028.62	1982.29
f5	.300.300	1	2	0	0	46.26	5.67	-11714.3	2560.62	2146.17	457.78	-6686.52	310.1	10702.9	5009.07
f6	.060.180	1	2	14.23	1.13	0	0	-4110.2	160.2	1019.81	14.09	-7726.94	271.71	12278.1	592.02
f6	.180.060	1	1	0	0	89.92	0	-3948.77	0	530.56	0	-4518.8	0	7290.43	0
f6	.300.060	1	2	0.54	0.47	0	0	-4158.08	231.76	1065.96	82.51	-10105.6	525.3	12034.9	929.54
f6	.300.180	1	3	0.28	0.2	17.12	24.22	-8025.81	1236.59	1323.72	91.79	-4934.84	1915.41	6475.41	2561.54
f6	.300.180	3	2	0	0	45.89	1.3	-6777.52	994.67	1062.39	102.81	-7291.67	2111.02	12155.4	5726.4
f6	.300.180	6	3	19.72	27.89	82.15	58.27	-9115.18	4475.95	2021.86	759.14	-2380.39	663	3139.41	1435.02
f6	.300.180	9	3	0	0	100.1	3.67	-6019.44	2290.67	1693.3	354.14	-2343.96	1251.74	4240.52	2078.92
f6	.300.180	15	5	48.3	45.91	31.94	50.29	-3332.35	703.36	368.75	88.8	-2529.95	1346.86	3598.29	1611.3
f6	.300.300	1	2	0	0	63.24	0.42	-12036	1644.88	3033.07	340.15	-7347.91	2698.17	7956.65	2582.94
f6	.300.300	2	2	0	0	79.09	15.22	-4261.25	783.1	1072.08	78.26	-2643.23	292.28	5371.23	1944.1
f6	.300.300	8	4	6.68	11.56	64.28	44.77	-8171.4	2890.96	1544.88	607.56	-10894.5	2011.88	12922.8	1318.52
f7	.180.060	1	1	0	0	119.12	0	-3336.27	0	468.51	0	-1945.83	0	3319.78	0
f7	.300.180	1	2	0.25	0.25	45.19	45.19	-7838.37	259.53	1311.09	310.05	-7157.88	1109.25	10428.9	1957.28
f8	.180.060	1	2	0	0	100.64	1.74	-6372.3	629.73	2031.9	432.36	-2151.04	176.29	5513.17	169.98
g5	.180.060	1	2	0	0	97.33	5.06	-4144.79	1538.17	425.14	104.06	-2023.4	243.32	10084	897.6
g5	.180.180	1	1	3.4	0	0	0	-5128.81	0	1279.19	0	-6969.99	0	7262.85	0
g5	.300.300	1	4	23.95	7.25	0	0	-6438.61	736.62	1266.8	432.43	-4475.63	1130.61	5434.55	445.02
g6	.180.180	1	2	6.72	0.7	0	0	-4771.13	540.53	958.42	72.73	-5309.88	333.45	7003.31	137.48
g8	.180.180	1	1	0	0	89.72	0	-12696.4	0	3249.88	0	-3369.43	0	6792.58	0
h8	.060.060	1	1	0	0	123.37	0	-3455.18	0	1304.78	0	-1128.43	0	1034.44	0

## Sheet: GLUmL.pH4.2021
Chess Square	Parse	Cluster ID	Total Count	Sidechain SASA	stdev SASA	Sidechain LASA	stdev LASA	Sum Hydro(-)	stdev Hydro(-)	Sum Hydro(+)	stdev Hydro(+)	Sum Polar(-)	stdev Polar(-)	Sum Polar(+)	stdev Polar(+)
a1	.060.180	1	1	0.71	0	0	0	-12367	0	2529.58	0	-6983.7	0	23695.1	0
a1	.180.300	1	1	0	0	66.27	0	-6850.83	0	2179.24	0	-3663.85	0	4180.65	0
a1	.300.180	1	1	0.94	0	0	0	-14196.7	0	2002.95	0	-15333.5	0	27953.3	0
a4	.060.060	1	2	43.74	43.74	42.72	42.72	-8956.45	791.68	1205.7	292.61	-7329.17	660.32	6351.09	541.26
a4	.060.300	1	1	0	0	89.49	0	-7894.34	0	1177.83	0	-3452.09	0	2287.65	0
a4	.180.060	1	1	39.3	0	0	0	-3165.62	0	1555.89	0	-9163.55	0	9175.04	0
a4	.300.180	1	1	69.89	0	0	0	-8937.77	0	1853.37	0	-2145.76	0	1588.72	0
a4	.300.300	1	1	0	0	100.46	0	-22434	0	6277.06	0	-1026.62	0	1378.54	0
a6	.060.180	1	1	38.7	0	0	0	-4748.55	0	1241.46	0	-5471.72	0	7181.26	0
a7	.060.060	1	1	65.13	0	0	0	-2661.34	0	687.55	0	-3362.73	0	4548.34	0
a7	.180.060	1	2	31.39	31.39	27.05	27.05	-12028.9	2688.89	1373.7	439.63	-16611.1	6345.33	34082.7	5126.35
a7	.180.180	1	2	55.76	55.76	25.11	25.11	-4926.19	3022.57	947.45	532.28	-2611.79	1298.56	2738.88	2243.33
a8	.060.180	1	1	0	0	90.67	0	-13132.4	0	2692.55	0	-2552.29	0	2280.73	0
a8	.180.060	1	3	21.23	1.77	0	0	-11333.5	866.58	2016.76	45.38	-12389	368.33	34434.4	656.85
a8	.180.180	1	3	0.01	0.01	29.27	20.7	-13168.9	1548.98	2549.45	1622.28	-9822.1	7086.02	14506.3	12208.1
a8	.180.300	1	1	35.18	0	0	0	-6787.17	0	1275.34	0	-5568.26	0	9495.85	0
a8	.300.300	1	2	97.59	0.45	0	0	-2635.73	140.15	525.68	55.05	-3424.6	62.76	3247.68	197.11
b1	.060.060	1	1	0	0	125.39	0	-11343.5	0	3908.16	0	-6547.03	0	6659.89	0
b1	.060.180	1	1	10.11	0	0	0	-6587.06	0	1251.95	0	-7087.45	0	29945.6	0
b1	.060.180	6	3	33.98	24.06	20.07	28.38	-5573.62	2877.04	1301.85	158.99	-2297.24	718.48	2961.31	1257.04
b1	.060.180	7	5	51.56	26.3	11.83	23.66	-5766.1	897.64	1110.81	35.13	-1821.78	788.06	2315.7	733.95
b1	.060.180	8	1	0	0	52.01	0	-7480.44	0	1987.46	0	-6012.04	0	4214.42	0
b1	.180.180	1	1	31.48	0	0	0	-7632.33	0	2032.55	0	-2366.7	0	3431.29	0
b1	.300.180	1	2	38.4	38.4	69.72	69.72	-5326.17	2282.59	1181.92	432.03	-1855.01	178.88	1544.82	176.27
b1	.300.180	3	2	28.34	28.34	59.47	59.47	-2573.33	683.53	448.27	20.86	-5262.71	3764.41	3219.55	2383.96
b1	.300.180	6	3	14.53	11.01	0	0	-13314.4	7534.38	2381.53	1076.36	-6253.89	927.29	10245	6322.63
b1	.300.180	8	2	5.25	5.25	18.74	18.74	-10088.2	1805.2	3123.47	285.09	-5867.61	248.08	6436.86	1585.66
b1	.300.300	1	3	0	0	67.96	3.87	-10797.4	1252.18	1116.15	201.69	-4865.29	3334.87	5681.38	1283.43
b3	.180.060	1	1	25.11	0	0	0	-8356.45	0	569.55	0	-4648.2	0	28500.2	0
b3	.180.180	1	1	0	0	99.98	0	-9450.46	0	1487.28	0	-1578.05	0	2404.36	0
b3	.300.180	1	1	0	0	88.51	0	-4676.09	0	1870.46	0	-1673.02	0	1709.29	0
b4	.060.060	1	1	0	0	87.3	0	-8533.39	0	1605.21	0	-14664.6	0	11974.6	0
b4	.060.180	1	1	0	0	105.71	0	-5309.62	0	2008.38	0	-6280.55	0	7746.6	0
b4	.180.060	1	3	8.82	12.13	38.48	54.42	-7263.06	4233.91	1263.99	606.32	-2803.72	1058.67	5957.65	3686.61
b4	.180.180	1	3	27.17	38.43	54.53	39.23	-5355.46	2157.05	1457.6	835.84	-3679.85	1249.29	3494.64	827.15
b4	.300.180	1	3	0	0	80.18	26.39	-12494.4	4366.45	3106.82	1062.7	-6092.23	2200.17	4299.46	1017.3
b4	.300.300	1	1	0	0	32.67	0	-11623.1	0	3062.81	0	-10693.7	0	15851.8	0
b5	.060.060	1	1	0	0	0	0	-20487.2	0	4457.17	0	-13281.9	0	12869	0
b5	.060.180	2	1	0	0	80.31	0	-9998.26	0	1884.36	0	-7636.85	0	7312.18	0
b5	.060.180	4	4	11.85	12.96	54.16	54.89	-10338.9	4009.26	2552.16	931.08	-4915.97	1650.45	6946.49	2369.07
b5	.180.180	1	1	0	0	103.2	0	-15489.2	0	5145.26	0	-2988.2	0	2651.84	0
b5	.300.180	1	1	0	0	118.63	0	-3277.78	0	1343.22	0	-255.58	0	1316.59	0
b5	.300.180	4	2	114.62	16.21	0	0	-1655.46	331.77	324.17	51.03	-1013.46	313.96	1001.23	218.4
b5	.300.180	5	4	5.5	9.53	49.58	29.66	-9871.14	3494.66	1825.52	447.63	-8683.11	2011.06	13245.9	8019.11
b5	.300.180	6	2	20.83	0.57	0	0	-7082.56	578.38	1122.49	406.34	-8421.6	15.27	14695.9	199.26
b5	.300.300	1	4	7.3	7.87	24.42	42.29	-10819.3	4437.52	2091.08	515.01	-8778.63	2877.39	15065.3	14936.4
b5	.300.300	5	2	56.03	1.39	0	0	-4106.14	207.28	857.35	62.51	-4987.4	156.92	6590.79	452.61
b6	.180.180	1	3	33.45	6.1	0	0	-6327.47	1782.43	1454.89	302.71	-5077.13	902.11	6651.06	321.59
b6	.300.060	1	1	15.13	0	0	0	-7266.03	0	1451.22	0	-8175.71	0	8135.43	0
b6	.300.180	3	4	5.31	8.62	32.87	33.39	-8554.38	3040.59	1953.14	888.48	-6754.98	4668.1	12307.3	10637.2
b6	.300.180	5	1	0	0	105.93	0	-4874.01	0	1078.25	0	-1136.47	0	1259.57	0
b6	.300.300	1	4	0	0	91.6	20.03	-6214.82	3389.74	1652.79	1057.08	-6156.96	4163.62	13929.1	12473.1
b7	.060.180	1	1	12.57	0	0	0	-4952.17	0	1904.75	0	-5096.12	0	8892.15	0
b7	.180.180	1	2	46.81	46.81	22.57	22.57	-4883.42	2415.49	888.25	283.62	-2798.31	1695.56	4637.77	2905.16
b7	.180.180	3	5	11.86	10.21	12.09	14.88	-9698.18	2371.21	2160.84	92.02	-5395.29	1287.31	14286.7	5768.39
b7	.180.180	11	4	33.47	16.46	0	0	-5924.58	1459.62	1403.42	197.96	-5985.67	2036.5	6134.94	1279.02
b7	.180.180	12	1	0	0	146.17	0	-12978.4	0	4200.64	0	-1287.07	0	1950.84	0
b7	.180.300	1	1	0	0	0	0	-6209.55	0	1117.19	0	-6256.59	0	9132.79	0
b7	.300.060	1	1	62.85	0	0	0	-3843.42	0	682.93	0	-5286.25	0	5973.84	0
b7	.300.180	1	2	6.43	6.39	0	0	-9011.95	2136.96	1658.02	202.91	-7238.76	1322.2	26604.6	4064.46
b7	.300.180	4	2	30.88	2.43	0	0	-12138.8	2504.09	1361.6	72.39	-4446.29	1008.9	14480.7	5990.75
b7	.300.180	6	3	0	0	67.4	15.27	-15528.5	1203.39	3673.41	150.02	-3886.01	1018.49	4538.89	1307.71
b7	.300.180	9	3	42.18	10.23	0	0	-9798.08	2701.41	1965.6	171.4	-5082.75	608.65	20817.2	10024.9
b7	.300.180	10	2	0	0	86.95	0.26	-7076.98	3923.36	1761.18	420.75	-2048.89	1060.66	1559.99	682.74
b7	.300.300	1	2	15.12	15.12	55.25	55.25	-8949.5	5416.7	1910.01	1152.57	-11214.9	7725.14	14523	9065.59
b8	.060.180	3	19	16.77	13.46	0	0	-8330.3	2205.67	1485.47	357.61	-8178.04	2839.44	22726.1	10173.6
b8	.060.180	11	2	11.77	11.77	22.52	22.52	-10320.6	2825.86	1522.14	773.08	-5916.02	2152.17	13466.6	9132.75
b8	.060.180	21	3	61.13	43.28	16.98	24.01	-2686.54	670.93	660.07	73.49	-3710.49	631.67	3260.37	1477.57
b8	.060.180	33	3	28.85	22.75	30.85	43.63	-5399.36	1835.8	1270.79	471.69	-2790.99	723.76	3747.85	617.87
b8	.060.180	34	7	12.14	6.24	2.95	7.23	-9374.89	2938.4	1762.05	342.78	-5460.81	2533.33	13996.2	6288.24
b8	.180.060	1	2	0	0	97.59	16.09	-8413.31	1328.22	1464.02	243.84	-2108.64	286.07	2202.68	1248.96
b8	.180.060	4	3	0	0	103.28	1.68	-9976.79	2874.69	1907.78	883.47	-5234.89	904.24	8524.93	575.03
b8	.180.060	7	3	41.75	17.49	0	0	-9280.89	2087.07	1207.35	144.66	-9413.49	3091.33	15524.2	11531.2
b8	.180.180	1	16	5.43	7.93	0	0	-10883.5	3150.04	2088.49	540.4	-10142.5	4306.92	25497.7	8022.44
b8	.180.180	2	14	5.04	6.48	1.03	3.6	-9526.59	2562.73	1747.47	398.18	-9643.38	2743.61	26517.1	12687.4
b8	.180.180	19	5	38.56	33.58	19.6	39.2	-10301.6	1536.73	2262.94	443.89	-8009.22	4420.73	9815.58	6506.12
b8	.180.180	42	8	9.13	12.74	5.68	15.02	-12029.9	3730.4	1566.66	413.34	-11388.5	6485.14	27068.4	12009.9
b8	.180.180	43	8	22.44	16.01	8.2	21.7	-5332.35	1267.5	1439.19	325.3	-4151.68	1087.32	5867.96	1639.9
b8	.180.180	56	7	32.96	15.12	1.97	4.84	-7359.78	2598.62	1778.57	336	-4705.07	1764.55	11937.2	9571.14
b8	.180.180	62	7	29.28	11.06	0	0	-5890.42	874.9	1240.2	422.62	-6358.32	2487.32	15104.6	7082.31
b8	.180.180	69	5	52.64	45.21	32.95	43.48	-5211.02	2694.51	1221.59	801.17	-4483.47	4263.67	7990.17	7201.91
b8	.180.300	1	5	39.46	14.52	0	0	-6162.48	5454.86	1059.75	325.97	-4732.18	2003.14	11541.1	14528.1
b8	.180.300	6	1	0	0	69.39	0	-8300.72	0	3229.53	0	-3307.15	0	2983.59	0
b8	.300.060	1	1	8.1	0	0	0	-5208.52	0	1639.86	0	-7574.91	0	5114.48	0
b8	.300.060	4	3	3.41	4.66	22.02	31.15	-11131.1	4081.43	1886.76	246.63	-11699.1	1305.4	29588.4	13965
b8	.300.180	14	2	1.48	1.48	52.97	52.97	-13246.6	3877.41	2929.96	1105.13	-6627.37	4284.67	4877.44	2539.23
b8	.300.180	28	8	70.42	12.74	0	0	-4085.39	950.34	1349.46	130.96	-2914.57	1012.34	5331.26	6514.35
b8	.300.180	29	3	67.09	38.14	0	0	-5342.95	1645.68	1003.52	144.69	-3983.28	1724.67	4258.27	2522.32
b8	.300.180	30	7	71.1	45.09	29.38	46.64	-2359.46	439.63	468.24	77.25	-1901.77	395.88	2223.25	713.01
b8	.300.180	34	14	12.28	18.12	1.82	4.49	-8950.59	3468.11	1847.57	668.15	-8641.45	4098.91	14568.9	8793.03
b8	.300.180	40	18	10.96	12.47	1.66	6.79	-9939.1	3779.06	1831.74	465.61	-8676.16	3367.77	23166.4	8583.77
b8	.300.180	50	3	48.77	5.13	0	0	-3812.15	377.06	666.51	176.64	-4987.55	1957.22	11281.7	5460.35
b8	.300.180	57	3	40.43	31.16	23.07	32.62	-4965.53	2700.63	935.1	146.97	-5575.93	2688.74	12389	3115.09
b8	.300.300	2	2	0	0	97.39	23.74	-10714.7	4143.85	1301.68	373.35	-4760.19	1002.22	4419.38	1928.33
b8	.300.300	3	3	27.08	24.35	16.01	22.64	-4643.96	2285.05	2400.41	409.31	-4964.16	3439.8	5061.68	3372.6
c1	.060.300	1	1	104.07	0	0	0	-3827.83	0	560.68	0	-3207.6	0	2303.86	0
c1	.180.180	1	1	78.57	0	0	0	-3125.77	0	1031.81	0	-3837.91	0	4518.42	0
c1	.180.300	1	2	0.68	0.44	0	0	-12733.9	3556.6	2818.03	56.16	-11123.4	1121.84	28214	16669.2
c1	.300.180	2	4	29.73	22	12.35	21.4	-7782.81	2783.74	1324.32	693.45	-4655.28	1203.48	9437.78	6655.12
c1	.300.180	4	1	147.85	0	0	0	-1112.09	0	291.35	0	-294.13	0	335.24	0
c1	.300.300	1	4	42.85	24.45	0	0	-3587.68	659.95	1600.44	356.3	-3445.8	3647.92	4064	4188.5
c2	.300.300	1	1	0	0	113.7	0	-12642.9	0	1618.45	0	-6824.88	0	8265.33	0
c3	.300.180	1	2	40.31	19.27	0	0	-6430.35	3851.98	1138.16	660.7	-5060.42	1073.77	18879.9	16077.9
c4	.060.060	1	2	13.22	13.22	59.91	59.91	-6946.32	2897.21	1230.73	665.11	-10129.7	1416.91	14366.3	3658.16
c4	.060.060	2	3	12.21	9.97	14.49	20.49	-7275.07	1811.82	1786.51	217.05	-5428.63	1844.98	6498.59	2416.51
c4	.060.180	8	2	44.53	44.53	26.58	26.58	-3659.52	345.29	1029.94	146.29	-2606.34	547.62	1148.73	153.24
c4	.060.180	9	7	2.17	4.2	0	0	-8764.67	3034.15	1795.94	480.14	-10312.5	2342.8	18147.7	10105.7
c4	.060.180	12	1	4.44	0	0	0	-9474.72	0	2556.63	0	-4017.16	0	5185.79	0
c4	.060.180	14	5	11.88	9.51	12.4	24.8	-7257.26	897.09	1477.23	489.01	-6825.92	1820.77	8686	1650.29
c4	.060.300	4	5	8.89	9.51	24.47	48.94	-7546.7	3725.2	2351.23	893.96	-10569.3	4722.68	9748.67	5477.42
c4	.060.300	6	2	35.26	35.26	0	0	-9490.25	3170.43	1923.33	571.11	-7803.88	2090.08	21341.2	15327.3
c4	.060.300	9	3	0	0	95.17	3.21	-12321.1	3479.61	1435.01	157.94	-5823.36	2036.88	5293.89	611.31
c4	.060.300	11	1	0	0	115.59	0	-3196.8	0	830.87	0	-1139.2	0	1295.68	0
c4	.180.060	4	1	136.98	0	0	0	-1542.27	0	225.85	0	-955.89	0	1762.85	0
c4	.180.060	13	6	63.4	35.23	19.66	43.96	-4977.85	3002.39	905.56	285.19	-3407.07	2340.82	6956.85	8668.95
c4	.180.060	16	4	14.05	17.77	31.49	33.22	-11694.9	1536.14	1918.68	265.04	-9202.92	4142.79	19588.7	9481.04
c4	.180.060	29	6	16.8	12.5	0	0	-10106.1	1556.4	1927.5	711.17	-5587.86	1478.21	8983.2	6009.31
c4	.180.060	33	5	42.92	23.78	0	0	-5001.15	2282.45	1770.75	773.06	-3471.3	2138.64	4369.2	2218.1
c4	.180.060	37	7	22.66	19.06	6.13	15.03	-5776	639.96	1915.39	637.27	-4865.28	1070.03	10704	6758.51
c4	.180.060	41	12	3.42	6.13	14.38	28.89	-11199.8	2426.41	2523.87	679.81	-8410.31	4286.74	19718.7	11368.3
c4	.180.060	47	3	27.6	19.57	15.93	22.53	-6515.83	1835.1	1909.61	306.5	-2710.44	387.26	6676.04	405.08
c4	.180.060	50	6	0.03	0.06	47.79	43.27	-13680.2	2953.39	3085.31	748.62	-6862.96	3767.71	8561.42	1900.15
c4	.180.180	12	6	15.38	21.76	32.05	22.85	-8936.12	1824.22	2202	176.26	-788.57	29.07	1197.04	79.56
c4	.180.180	21	17	12.38	16.69	10.28	21.76	-9671.09	3571.44	2178.32	508.97	-7448.81	2915.25	14896.9	8970.46
c4	.180.180	25	7	44.04	34.39	6.5	15.93	-5372.23	2437.31	1094.75	188.52	-5986.48	2097.83	8135.42	2502.65
c4	.180.180	30	18	11.1	10.49	7.19	21.19	-8280.47	2428.18	1975.86	441.29	-4954.98	1686.19	6847.79	2862.3
c4	.180.180	32	13	32.06	27.02	7.15	12.4	-5797.17	2174.77	1154.98	221.35	-9827.53	5736.67	14617.9	6813.68
c4	.180.180	50	3	51.83	16.95	0	0	-5730.66	1278.07	784.21	324.15	-3438.62	1736.9	8797.83	8406.08
c4	.180.180	68	4	72.18	42.76	34.72	60.13	-13130.8	6509.94	3801.95	1221.65	-4052.68	4384.5	4067.92	4594.02
c4	.180.180	78	12	24.52	29.2	6.48	20.06	-10873.8	3985.9	2558.78	801.63	-4779.06	1567.41	7446.64	5353.05
c4	.180.300	3	2	0	0	64.36	16.53	-9844.89	4010.56	1760.6	259.37	-4842.52	2726.7	3749.5	2435.2
c4	.180.300	9	8	3.38	5.24	0	0	-8485.18	1390.55	2535.95	345.38	-6637.24	3083.27	10969.3	10980.8
c4	.180.300	15	1	0	0	19.25	0	-12674.5	0	2125.38	0	-5662.56	0	7033.3	0
c4	.180.300	16	3	0	0	15.65	1.62	-11223.3	868.17	2192.61	246.47	-7718.53	2755.53	7737	324.3
c4	.180.300	20	4	17.35	17.62	35.48	41.99	-7172.24	2059.77	2012.21	355.5	-5548.34	3864.35	5929.21	4877.5
c4	.180.300	23	2	0	0	15.21	3.12	-12254.5	715.53	3120.29	438.22	-5141.85	1074.73	8080.66	716.09
c4	.180.300	26	5	0	0	18.3	1.3	-13970	3704.01	2972.27	226.82	-5296.88	804.01	10283.5	4304.6
c4	.180.300	28	3	31.75	34.86	30.65	43.35	-6015.33	2716.49	886.3	361.02	-5718.16	1430.93	13910.6	11923.1
c4	.300.060	2	9	10.13	13.14	2.13	6.03	-10568.5	2015.34	2415.62	549.33	-7699.82	1717.13	21550.5	12377.6
c4	.300.060	8	2	0	0	18.97	18.97	-12313.1	659.12	2230.29	516.74	-10025.1	2640.09	10641.5	2708.18
c4	.300.060	12	1	0	0	91.89	0	-7739.3	0	1048.18	0	-3753.15	0	1901.87	0
c4	.300.060	14	3	46.86	33.76	26.48	37.45	-4645.12	691.36	649.02	198.34	-9416.85	3925.15	12359.3	4575.86
c4	.300.060	15	3	15.95	22.55	50.56	37.46	-4656.54	1049.75	1372.75	220.59	-5968.71	1885.05	4588.4	2127.84
c4	.300.060	23	5	1.06	2.11	30.92	34.87	-10781.4	4160.57	3473.71	941.41	-6957.01	2564.82	7442.58	2524.01
c4	.300.180	2	13	1.6	4.06	1.47	5.08	-12656.7	2877.91	3093.06	673.7	-11050.9	2218.68	15667.9	8475.99
c4	.300.180	21	6	0	0	78.6	28.76	-11807	3800.39	2135.81	512.62	-4547.23	2280.25	5044.2	3422.69
c4	.300.180	25	20	20.35	35.96	14.77	23.76	-15194.1	4280.08	3150.74	549.44	-7492.91	3688.47	8167.5	4156.17
c4	.300.180	40	5	23.87	35.16	48.29	47.66	-13687.6	4126.67	2327.95	529.23	-4025.45	2377.71	4843.57	4109.74
c4	.300.180	48	11	36.49	36.51	32.36	37.39	-5116.35	2226.88	1213.73	376.27	-3723.66	1886.04	5150.02	2951.72
c4	.300.180	52	11	20.36	22.12	22.68	37.08	-7251.38	2507.75	2029.41	737.09	-7655.15	5214.76	14542.9	10781
c4	.300.180	65	18	17.28	23.83	6.96	15.4	-10774	2076.69	2358.14	567.3	-6822.34	1659.06	8348.68	2885.2
c4	.300.180	70	7	2.46	6.02	62.55	47.09	-7366.43	1670.88	1105.88	243	-8189.28	4796.12	14735	11632.1
c4	.300.180	86	5	39.33	41.46	50.38	61.77	-2968.28	1630.68	821.51	389.89	-1512.7	1243.47	2634.98	2445.87
c4	.300.300	7	7	64.25	16.36	0	0	-7125.79	1684.48	1782.38	403.81	-3113.32	1260.86	3056.65	1741.13
c4	.300.300	11	7	14.08	23.05	6	12.99	-9361.17	2617.59	1991.75	270.83	-6510.06	3023	14341.5	9916.5
c4	.300.300	36	9	20.28	20.9	18.31	31.63	-11065.8	4488.79	2853.6	1050.14	-4338.43	1140.75	7297.51	2368.16
c4	.300.300	38	4	61.84	50.81	28.39	49.17	-2751	996.52	633.25	267.68	-1789.88	716.74	2097.83	649.83
c4	.300.300	44	4	49.14	46.49	0	0	-8252.2	1995.79	2181.99	181.96	-4261.15	1549.66	4438.06	1860.78
c4	.300.300	56	8	26.55	26.25	15.09	23.27	-7122.48	2902.14	1137.11	435.56	-5955.04	1990.33	10766.3	7837.19
c4	.300.300	64	11	17.85	18.74	15.11	20.88	-7539.32	1877.65	1258.17	287.47	-5984.78	1575.36	19865.2	7561.79
c4	.300.300	84	35	5.07	10.44	1.11	4.44	-10521.9	4222.74	2690.17	418.86	-7736.9	2482.25	19222.4	12952.5
c4	.300.300	92	10	1.49	2.98	29.42	38.83	-11798.7	1946.86	2723.1	634.89	-8572.01	1930.72	18173.1	9886.74
c5	.060.060	1	2	9.26	6.65	0	0	-6237.47	929.94	1116.77	115.96	-6709.34	2334.02	11422.2	361.12
c5	.060.180	3	2	0.49	0.49	40.69	40.69	-5842.37	928.12	1793.81	135.62	-6321.21	3289.37	4838.85	2552.71
c5	.060.180	7	3	10.87	7.7	31.72	44.86	-8176.28	3411.96	1961.07	616.99	-3448.34	300.3	3859.09	784.6
c5	.060.180	11	4	32.34	18.7	11.6	20.1	-6534.33	1713.35	2195.39	720.26	-3108.84	219.16	7381.82	281.06
c5	.060.180	14	7	11.2	12.13	20.45	37.33	-8615.8	4465.79	1897.9	403.02	-5551.25	1770.84	13109.7	15628.7
c5	.060.180	16	2	19.27	19.27	54.65	54.65	-5415.03	984.39	1207.62	484.85	-2907.27	1131.3	4007.79	1885.46
c5	.060.300	3	1	0	0	0	0	-24014.5	0	4513.51	0	-11069.9	0	37214.8	0
c5	.060.300	4	5	36.47	44.66	26.82	41.99	-7267.4	3258.81	1584.91	814.25	-3798.1	2873.87	6349.49	6943.66
c5	.180.060	7	1	0	0	107.16	0	-10687	0	3554.76	0	-10020.7	0	14517.9	0
c5	.180.060	8	4	4.6	6.11	41.39	48.21	-5938.71	2249.45	1418.73	466.46	-4404.61	2431.33	4868.19	2407.33
c5	.180.060	12	7	12.76	9.78	0	0	-14588.9	3808.23	2124.28	170.9	-13758.6	6658.44	26707.2	13196.5
c5	.180.180	3	4	0	0	45.4	26.72	-8051.31	1910.52	2127.33	289	-805.84	98.79	1098.18	91.75
c5	.180.180	9	2	0	0	18.31	6.53	-16106.5	3610.12	4017.92	1004.46	-4164.85	466.29	5498.17	847.41
c5	.180.180	10	1	0	0	86.34	0	-12027.6	0	1677.43	0	-1946.87	0	5323.23	0
c5	.180.180	12	2	13.4	5.37	0	0	-4860.46	622.36	1079.27	182.61	-5813.91	2271.34	9144.98	4557.66
c5	.180.180	15	4	40.59	32.59	26.86	46.53	-2507.47	524.47	1060.61	234.98	-1718.71	280.09	3038.93	1581.12
c5	.180.180	17	5	7.15	7.62	11.58	23.17	-7082.36	1817.95	1919.64	188.4	-6119.58	3136.77	7066.08	3703.36
c5	.180.300	1	3	0.44	0.63	16.73	23.66	-10413.8	2917.57	2285.93	462.34	-6104.57	2867.37	30945.3	20100.8
c5	.300.060	1	2	3.16	3.16	49.29	49.29	-10225.7	1850.12	2084.74	547.88	-3453.78	1546.09	4127.29	1577.37
c5	.300.060	5	3	1.86	0.62	0	0	-7434.43	1390.73	1518.51	446.75	-14402.1	4416.58	17046.5	3130.66
c5	.300.060	8	5	9.62	9.9	28.27	35.81	-9174.17	373.01	2902.09	650.7	-7144.63	4331.22	13483.6	6546.56
c5	.300.060	9	2	39.06	39.06	42.27	42.27	-4473.74	1266.26	520.12	51.21	-4976.65	316.06	4053.45	27.33
c5	.300.060	13	3	106.74	3.02	0	0	-2084.94	176.46	728.44	52.22	-1972.56	199.24	1461.26	297.57
c5	.300.180	4	5	0	0	0	0	-11835.2	2364.28	2050.13	77.43	-6380.77	1334.5	18040.2	6222.27
c5	.300.180	10	17	18.16	29.29	8.81	19.04	-9767.53	3141.22	2058.57	531.98	-8887.43	5269.74	16554.5	12024
c5	.300.180	14	15	58.8	42.34	19.88	38.26	-4583.89	2304.82	831.49	377.4	-4857.19	4172.63	6308.91	8596.09
c5	.300.180	17	8	19.56	28.88	38.26	49.35	-11604	2637.31	2588.03	334.75	-4583.09	1633.9	5177.81	1664.37
c5	.300.180	21	2	0	0	80.55	14.31	-13259.4	2235.34	3250	600.38	-4585.92	3001.92	5346.62	3295.68
c5	.300.180	35	5	61.94	42.86	4.09	8.17	-7690.05	2222.51	1495	369.51	-3545.89	1899.01	4896.59	2174.09
c5	.300.180	53	5	0	0	112.01	9.7	-2195.53	1111.73	396.86	74.46	-1717.4	830.19	1979.75	1467.12
c5	.300.180	57	8	43.64	39.68	35.03	45.62	-7596.86	2586.21	1365.83	326.79	-5899.02	2751.34	11360.3	9190.75
c5	.300.300	5	19	1.4	2.47	0	0	-12798.1	3353.66	2378.47	328.75	-10406.2	3451.18	26870.4	11841.3
c5	.300.300	35	6	34.27	32.85	16.95	24.14	-5348.92	1750.9	1075.97	201.01	-5578.14	2634.97	8554.6	7853.95
c5	.300.300	39	10	13.21	21.7	16.94	25.05	-8166.48	3266.62	2140.65	773.8	-7569.65	3378.83	13947.2	11261.9
c5	.300.300	44	2	49.2	49.2	68.61	68.61	-1597.81	76.06	219.75	1.01	-2221.26	1303.81	8795.18	8441.51
c5	.300.300	49	10	2.47	5.25	12.63	21.27	-11193.8	3687.5	2443.6	569.87	-9468.74	1959.38	17094.7	10199.3
c5	.300.300	56	12	20.27	19.73	14.75	28.15	-9221.14	4131.32	2316.79	597.88	-4756.8	2018.67	6260.4	4021.59
c5	.300.300	59	2	38.63	32.72	0	0	-13518.9	4982.68	2676.01	514.66	-4182.96	1481.09	16383.9	9681.33
c6	.060.180	1	1	20.13	0	0	0	-9310.84	0	1596.47	0	-3248.78	0	10032.6	0
c6	.180.060	1	1	152.56	0	0	0	-509.4	0	126.97	0	-805.32	0	944.54	0
c6	.180.180	1	1	0	0	85.06	0	-6944.26	0	973.3	0	-12472.2	0	7755.68	0
c6	.300.180	1	2	63.12	63.12	74.93	74.93	-3284.38	2283.5	1032.81	443.79	-533.11	68.28	804.78	27.43
c6	.300.180	4	4	20.27	12.55	0	0	-7360.83	731.62	1604.81	497.55	-7388.63	1363.96	12025.3	6535.74
c6	.300.180	7	1	0	0	115.79	0	-8510.08	0	2291.6	0	-1070.19	0	1311.93	0
c6	.300.180	9	3	0	0	99.95	26.45	-9178.68	368.19	2153.58	468.5	-2745.26	1394.85	3645.03	1568.18
c6	.300.300	3	2	35.26	2.08	0	0	-4383.56	368.53	1506.39	149.59	-2439.02	122.68	3587.09	491.45
c6	.300.300	4	4	9.83	5.7	9.92	17.19	-7409.46	2313.73	2110.61	398.42	-5152.9	827.33	6845.8	2780.86
c6	.300.300	7	1	51.84	0	0	0	-5423.96	0	1100.99	0	-1731.27	0	1570.18	0
c7	.180.060	1	3	0	0	64.37	0.75	-9755.51	3136.05	2505.82	149.21	-7834.67	830.74	7317.36	475.2
c7	.180.060	4	3	31.69	44.82	63.15	44.66	-5762.88	1156.5	691.19	141.38	-2868.91	1618.88	4432.82	401.39
c7	.180.060	7	2	1.43	1.43	48.63	48.63	-13208.5	3413.07	1562.65	210.85	-4912.67	2986	18677.9	14423.4
c7	.180.180	1	3	36.27	34.95	27.79	39.31	-5222.61	610.28	1480.96	425.6	-2450.36	1557.14	2588.76	1594.23
c7	.180.180	2	2	40.77	1.63	0	0	-4607.79	1416.76	1712.04	26.98	-2710.94	614.57	7825.63	4913.66
c7	.180.180	4	2	11.1	11.1	41.3	41.3	-5477.14	740.24	1514.02	370.28	-6909.11	2018.56	10481.2	343.51
c7	.180.180	5	2	0	0	108.9	0.56	-5066.77	9.05	1265.43	51.17	-2571.89	1042.29	2848.7	1338.61
c7	.180.300	1	3	0	0	0	0	-20382.7	144.76	3407.91	63.14	-13614.5	249.96	39047.1	421.85
c7	.300.060	1	1	56.89	0	0	0	-3736.14	0	724.17	0	-4152.64	0	2976.01	0
c7	.300.060	3	3	27.42	9.28	0	0	-5259.76	1260.53	1412.15	158.12	-11315.4	1677.37	17618.8	9776.54
c7	.300.180	2	2	0	0	49.71	0.02	-7732.42	1702.96	2282.04	249.12	-9749.06	2622.74	10639.3	469.4
c7	.300.180	3	3	23.45	13.99	0	0	-8481.82	1978.95	1222.37	60.62	-8716.4	5029.98	22388.5	12913.4
c7	.300.180	4	2	53.5	53.5	51.59	51.59	-6104.31	3658.08	1160.04	581.34	-2415.74	712.33	2040.08	794.82
c7	.300.180	6	2	33.79	0.25	0	0	-4834.6	1553.46	1686.36	21.82	-5460.81	575.99	12145.1	5881.99
c7	.300.180	9	4	23.01	23.01	64	64.02	-5861.88	3125.77	1403.47	515.63	-1799.65	1399.96	2173.02	867.61
c7	.300.300	3	2	0	0	27.49	27.49	-11846.9	667.77	2398.55	503.3	-7995.75	2326.74	7396.38	1664.03
c7	.300.300	5	3	56.35	4.24	0	0	-4402.35	1643.11	883.98	167.37	-5759.57	329.81	6291.48	2928.84
c8	.060.180	1	5	19.89	19.57	21.97	39.6	-7306.64	3788.31	1314.09	674.89	-6195.87	2531.73	6613.48	2215.06
c8	.060.180	5	2	101.98	29.41	0	0	-2705.61	1443.78	798.53	468.32	-856.36	431.8	484.28	91.92
c8	.060.300	1	1	1.9	0	0	0	-15333.6	0	2671.8	0	-14607	0	23088.4	0
c8	.180.060	1	1	40.02	0	0	0	-3762.05	0	1951.17	0	-3486.96	0	3997.61	0
c8	.180.060	3	4	4.11	3.18	26.25	45.47	-9277.4	932.26	2816.74	529.94	-7086.29	1420.13	8947.81	1571.32
c8	.180.060	6	2	36.46	0.18	0	0	-9550.17	28.79	1429.08	263.23	-7710.08	481.02	20965	3879.37
c8	.180.180	4	1	45	0	0	0	-6181.33	0	453.13	0	-6967.39	0	31526.1	0
c8	.180.180	5	4	89.9	52.61	31.9	55.24	-2109.42	382.38	379.28	86.9	-1011.2	418.1	1439.72	301.23
c8	.180.180	9	2	22.07	22.07	32.38	32.38	-4703.5	613.39	1387.99	73.82	-1687.29	402.96	2380.46	920.66
c8	.180.180	10	2	55.78	18.66	0	0	-4446.07	278.88	1314.03	47.85	-3704.5	270.73	5093.91	267.74
c8	.180.180	12	9	1.39	2.6	12.15	18.28	-11197.9	3864.31	1756.39	326.86	-10456.6	4688.81	27687.9	15747.7
c8	.180.180	14	3	42.72	32.17	8.79	12.43	-5915.87	2226.62	1677.13	201.21	-1550.52	357.4	2198.57	191.88
c8	.180.300	1	2	41.26	41.19	0	0	-7924.79	1201.56	1675.05	936.43	-8443	1966.89	18003.5	7888.21
c8	.300.060	1	3	37.18	52.59	46.43	65.66	-9010.47	5429.93	1813.14	791.25	-7676.66	5684.85	20077.1	22995.2
c8	.300.180	3	4	67.53	67.61	65.94	66	-1239.76	406.81	252.27	97.99	-729.3	403	820.8	102.36
c8	.300.180	6	2	3.21	3.21	58.1	58.1	-10384.2	342.65	2383.37	402.34	-10441.4	2558.52	19851	14341.8
c8	.300.180	10	7	13.41	16.28	47.57	43.15	-4929.24	1190.89	1424.47	290.98	-5407.39	1643.94	3691.41	1694.2
c8	.300.180	14	3	19.76	24.11	0	0	-14028.9	3792.52	1966.24	415.82	-10878.6	6466.91	32642.7	4281.53
c8	.300.180	15	3	10.44	14.76	32.34	23	-9041.45	2737.77	2442.92	1153.41	-6840.09	2856.75	10911.8	1747.85
c8	.300.180	16	3	66.04	47.18	32.36	45.76	-3165.6	907.87	547.31	134.83	-4700.94	2770.69	3115.41	1650.04
c8	.300.180	21	5	0	0	108.71	20.52	-7811.58	1585.56	2237.89	461.17	-1777.31	373.16	1179.35	168.17
c8	.300.180	25	3	10.31	14.58	67.21	52.57	-5275.59	1245.33	1186.37	189.21	-6635.41	3241.41	5689.76	1795.56
c8	.300.180	33	3	6.53	9.23	7.74	10.94	-14410.2	7523.48	2222.19	521.98	-6903.79	2657.82	22262.6	10681.2
c8	.300.300	2	3	5.58	3.84	0	0	-7156.74	217.08	2571.68	626.45	-11390.5	885.65	19463.1	8374.01
c8	.300.300	5	2	27.76	27.76	34.94	34.94	-7424.56	3860.31	2046.45	148.04	-1567.98	275.17	2255.39	445.87
c8	.300.300	8	7	10.93	23.23	0	0	-11707.8	4037.66	2682	982.09	-9290.18	2927.94	23880.8	12144.4
c8	.300.300	13	3	36.19	4.24	0	0	-6138.36	661.47	1341.23	209.44	-7391.53	219.32	11494.9	5196.52
d1	.060.180	1	1	0	0	63.85	0	-17416.8	0	5095.43	0	-12363.4	0	6096.23	0
d1	.300.180	1	2	68.24	65.47	0	0	-4970.72	4016.31	1082.37	623.48	-12608.4	12427.9	17132.4	16898.9
d1	.300.300	1	3	5.88	8.03	44.25	62.58	-5537.76	4471.87	798.67	476.01	-6765.52	4898.79	21989.6	23967.9
d3	.180.060	1	1	0	0	77.34	0	-2984.37	0	1178.3	0	-2635.49	0	2688.58	0
d3	.180.180	1	3	3.03	1.21	0	0	-10727.1	2546.67	2475.64	702.18	-5638.35	1700.7	8241.86	1120.96
d3	.300.180	1	2	23.09	23.09	40.62	40.62	-8640.91	142.99	2053.45	332.08	-8295.95	878.9	7572.21	748.04
d3	.300.300	1	1	0	0	95.55	0	-19088	0	3189.1	0	-10984.2	0	6310	0
d4	.060.060	1	8	12.67	8.04	0	0	-9489.76	4553.39	2050.7	234.78	-7557.09	1149.93	19218.1	14956.9
d4	.060.180	6	20	4	3.88	3.6	15.67	-8987.12	2015.48	1379.38	514.61	-12821.4	2990.17	37803.9	13042.7
d4	.060.180	8	6	5.97	13.34	32.83	46.59	-7043.79	884.71	1886.52	567.05	-8315.38	3268.87	10116.5	4100.35
d4	.060.180	17	3	0	0	111.18	11.61	-3784.31	1820.87	1430.85	1009.33	-1455.02	488.33	1346.6	254.04
d4	.060.180	23	8	5.12	8.94	16.48	28.9	-12786.8	2902.96	3003.42	550.31	-5802.32	1175.35	6094.9	2029.84
d4	.060.180	29	6	0	0	103.26	20.51	-13101.9	3746.74	2125.33	693.68	-6189.67	3800.33	6807.88	2492.91
d4	.060.300	5	6	4.18	7.81	44.49	47.32	-9044.08	1971.47	2686.77	632.51	-9471.28	3315.22	10451.3	4549.14
d4	.060.300	9	4	10.74	11.36	0	0	-6090.01	2373.12	1608.34	152.15	-8839.2	1743.15	13763.7	3659.17
d4	.060.300	11	4	2.95	5.11	55.77	42.03	-10483	2926.86	2335.78	444.41	-9969.17	4355.34	10617.1	6570.58
d4	.060.300	12	3	23.82	20.65	20.14	28.48	-6054.68	1832.14	2411.35	279.62	-2986.57	319.99	4347.24	1234.57
d4	.060.300	15	3	38.48	54.41	59.44	42.25	-6040.99	1163.25	1303.78	499.2	-5785.51	2606.68	4389.15	708.3
d4	.060.300	18	4	73.82	42.68	27.69	47.96	-4973.48	596.21	700.22	64.88	-5566.32	360.23	6329.12	1826.6
d4	.180.060	8	14	11.62	14.53	7.19	10.34	-9969.41	3673.72	2022.58	494.15	-7867.4	2931.75	13173.6	7581.52
d4	.180.060	22	3	130.93	1.65	0	0	-1053.75	217.14	273.36	78.73	-938.57	612.24	1822.63	1208.91
d4	.180.060	55	14	39.51	30.19	22.85	37.68	-5153.41	2037.17	1066.45	311.98	-3365.58	1647.52	5220	3293.17
d4	.180.060	60	6	10.6	11.88	40.37	43.36	-9580.14	3800.93	2377.66	781.31	-5296.53	2090.79	6568.25	2680.33
d4	.180.060	74	7	46.03	46.16	40.93	47.37	-5342.38	3977.47	935.37	471.79	-2379.28	2465.8	3750.19	5923.65
d4	.180.060	79	27	4.18	6.55	7.53	20.54	-9757.95	3015.38	2199.67	595.63	-6683	4336.79	15253.3	15117.8
d4	.180.060	84	11	32.06	24.1	11.08	26.46	-9727.12	3690.44	1293.54	449.04	-7793.67	3458.71	20379.3	11114.1
d4	.180.060	86	13	1.36	2.9	30.84	41.62	-12191.1	4704.63	2466.09	580.13	-6345.95	2615.2	8745.86	4761.27
d4	.180.060	109	12	0.81	1.17	6.73	16.63	-11240.4	3808.58	2631.32	556.94	-5926.28	1326.27	10473.1	7073.96
d4	.180.060	116	6	0	0	0	0	-14684	2942.38	2563.47	301.82	-9790.39	2676.7	18657.3	7693.83
d4	.180.060	118	8	0	0	0	0	-13877.7	2715.28	1975.8	249.32	-9853.08	3046.74	18049.7	10839.5
d4	.180.060	136	15	4.22	9.04	2.18	8.15	-9294.92	2268.34	2504.54	415.8	-7844.42	4280.81	12167.3	7679.29
d4	.180.180	20	18	19.5	34.54	48.86	42.49	-10607.4	3052.26	2703.99	770.52	-5397.64	2562.2	6369.02	3573.65
d4	.180.180	88	16	30.34	36.44	35.9	41.32	-5378.03	1976.6	1106.35	405.16	-3938.43	2833.69	4614.14	4330.17
d4	.180.180	117	7	135.05	3.39	0	0	-965.89	240.79	246.13	46.05	-267.24	274.98	335.4	131.08
d4	.180.180	128	23	15.05	18.3	16.58	22.82	-8517.71	2345.76	1646.48	426.92	-5832.53	2760.3	13109.1	8877.33
d4	.180.180	167	17	41.04	47.78	25.43	39.61	-10698.6	2945.69	2416.8	555.94	-3286.95	2094.5	4881.06	7355.3
d4	.180.180	175	10	41.04	52	63.91	55.51	-2583.3	694.57	482.94	131.58	-1927.1	1021.09	2129.69	1382.11
d4	.180.180	182	42	8.99	13.79	4.06	10.06	-9181.51	3220.7	2105.34	435.7	-7514.12	3022.27	14357.1	9659.38
d4	.180.180	192	14	28.99	37.05	20.22	31.69	-15658.6	2899.62	3528.66	626.26	-6922.29	2810.22	13696	10844.3
d4	.180.180	201	23	24.96	29.55	30.58	34.97	-7611.19	3648.62	1589.15	481.63	-3989.8	2659.25	7817.91	7149.25
d4	.180.180	205	31	17.96	20.6	19.37	29.45	-6644.25	2294.35	1176	337.98	-6452.14	3753.94	10429.6	6345.13
d4	.180.180	225	59	1.96	3.31	3.58	11.89	-13764.9	4020.9	2914.41	531.58	-8983.41	2590.05	23593.4	11812.6
d4	.180.180	288	28	16.36	27.15	9.94	21.5	-12706.1	3911.33	2743.22	492.82	-6733	5000.3	12044.8	9354.92
d4	.180.300	2	6	22.69	34.4	0	0	-7025.97	2550.97	2465.74	549.85	-4191.33	598.43	4479.03	934.63
d4	.180.300	10	6	43.46	34.8	14.1	31.52	-8686.58	3767.69	1914.33	727.35	-6696.78	2863.81	6619.37	2054.09
d4	.180.300	19	2	54.1	2.53	0	0	-5115.99	2030.23	1443.49	223.19	-3498.99	698.54	2756.57	870.72
d4	.180.300	25	14	2.73	3.17	7.31	14.5	-9886.79	2857.43	2471.57	326.66	-7859.09	1398.81	11749.3	6037.28
d4	.180.300	37	6	18.59	35.25	25.07	39.36	-12652.2	1229.26	2808.14	614.06	-7674.86	3619.89	6238.24	1114.82
d4	.180.300	41	10	12.65	32.16	2.88	4.08	-8918.13	4090.66	2405.44	785.51	-6560.32	2708.09	9748.76	8507.09
d4	.180.300	45	3	34.6	48.93	37.7	42.22	-5214.56	2087.25	1317.15	245.98	-2808.53	260.43	3592.87	451.18
d4	.300.060	4	10	0.61	1.83	35.75	29.12	-11634.5	3041.77	2966.58	827.82	-10711.9	6360.22	13052.8	8588.39
d4	.300.060	5	17	6.55	6.06	12.66	22.07	-9493.92	3296.56	2076.28	495.36	-8685.03	3068.77	17276.3	9745.19
d4	.300.060	19	5	0.1	0.19	39	39.92	-10435.9	4441.81	3256.62	1156.51	-9704.8	1187.11	7396.21	2952.14
d4	.300.060	61	20	17.43	14.72	4.22	12.76	-11085.2	3448.07	2175.68	513.31	-10836.4	4227.26	17041.3	7735.49
d4	.300.060	67	9	35.13	30.72	32.31	48.46	-6930.57	3349.8	1286.19	549.09	-4547.17	2256.31	8559.01	5360.58
d4	.300.060	70	4	0	0	104.28	19.5	-7647.01	1153.76	2672.65	284.64	-3025.56	789.34	5121.55	2356.96
d4	.300.060	72	7	21.74	23.4	31.48	43.29	-6280.58	2358.62	1362.85	426.56	-5402.23	1875.73	11316.2	9558.63
d4	.300.060	74	4	18.9	32.73	83.45	50.22	-4385.98	814.63	472.03	132.46	-6415.85	1359.64	6927.02	2346.73
d4	.300.060	91	17	14.29	15.77	37.8	42.09	-8185.94	2317.47	2158.11	520.3	-5442.82	2509.29	7314.01	5336.5
d4	.300.180	41	17	15.32	26.23	25.94	32.35	-7529.6	2555.66	2180	427.05	-4840.8	2874.25	9412.35	11395.8
d4	.300.180	97	41	16.45	27.41	12.83	25.22	-13292.5	3675.68	2835.07	577	-8301.51	4671.39	11466	10115
d4	.300.180	130	65	4.58	11.44	3.85	14.47	-11500.3	3057.81	2808.72	716.87	-9546.25	4930.7	14973.4	11873.3
d4	.300.180	161	20	63.82	46.22	16.74	34.14	-11690.8	4357.86	2899.96	850.35	-5835.29	2179.17	5355.09	3316.99
d4	.300.180	170	32	33.76	37.98	23.04	39.17	-6809.01	2574.18	1400.98	397.3	-4771.87	2123.51	11986.6	12907.8
d4	.300.180	174	49	15.32	17.8	5.42	11.86	-9387.83	3390.39	2087.38	567.11	-8665.57	3482.5	18566.4	12701.7
d4	.300.180	180	4	31.83	55.13	103.77	60.28	-1059.16	239.09	297.62	84	-438.14	202.41	453.11	148.83
d4	.300.180	207	39	54.32	36.74	17.08	30.11	-4315.22	1315.52	860.81	274.85	-4019.59	1871.97	5156.57	5076.69
d4	.300.180	280	51	10.4	14.36	8.58	13.48	-8629.58	2254.56	1808.72	472.42	-7029.52	2785.68	10800.1	7699.61
d4	.300.180	343	27	31.97	45.14	24.56	41.55	-11172.9	2819.62	2130.51	466.46	-5162.68	3042.39	4932.66	3391.74
d4	.300.180	344	29	28.5	38.82	33.1	40.47	-6677.78	2704.35	1555.68	668.95	-5568.26	3490.81	8072.09	6561.44
d4	.300.180	360	14	72.02	48.59	32.9	52.79	-3615.88	1941.5	841.85	431.94	-2323.48	1425.94	1963.16	1039.06
d4	.300.300	7	8	27.56	28.75	35.86	46.29	-5924.42	1444.74	1200.58	693.35	-6395.33	3517.83	11282.8	8458.85
d4	.300.300	9	62	0.1	0.27	0.19	0.77	-16226.6	3815.38	2600.69	401.86	-10072.8	2745.78	37560.6	7164.72
d4	.300.300	101	15	20.47	28.47	4.78	9.84	-11618.9	2065.04	2261.24	418.58	-8658.62	3329.2	17358.3	12033.2
d4	.300.300	105	16	14.61	33.34	20.17	33.87	-12243.5	2761.79	2807.45	1094.31	-3928.42	2512.75	5912.37	3565.52
d4	.300.300	112	27	6.28	10.09	4.6	12.96	-9414.49	2551.49	2221.88	487.77	-7726.02	2663.98	19523.3	11878.4
d4	.300.300	121	4	125.24	16.34	0	0	-1144.44	359.82	307.71	107.78	-1359.6	829.76	2049.63	1036.46
d4	.300.300	128	15	26.51	36.35	26.02	35.32	-4837.8	1353.28	1306.37	352.34	-3212.89	1480.52	3939.18	1560.71
d4	.300.300	144	8	60.8	40.52	16.21	34.18	-10884.8	3234.86	1461.28	462.64	-5116.89	3048.6	12843.1	8361.61
d4	.300.300	155	17	19.79	27.91	11.54	24.95	-8853.37	3050.21	2477.21	570.18	-5388.91	2505.42	8526.67	7274.57
d4	.300.300	167	22	26.9	22.33	13.04	24.49	-6884.68	2073.97	1483.7	403.85	-5675.62	2743.19	13508.4	9384.78
d4	.300.300	170	20	28.37	34.71	8.17	24.65	-12026.3	3493.26	2884.87	391.28	-7580.81	2093.6	8480.77	3754.62
d5	.060.180	1	4	9.93	16.81	48.63	54.95	-6504.67	2864.19	1528.38	885.02	-5852.77	4597.2	16343.9	10438.9
d5	.060.300	2	2	0.1	0.1	40.94	40.94	-6759.85	1476.6	2364.51	744.58	-6126.01	911.41	7720.82	2342.07
d5	.060.300	4	4	1.16	2.01	60.17	47.42	-10369.9	2605.99	2122.43	681.66	-4967.5	1440.91	6879.48	6811.41
d5	.180.060	1	7	26.64	21.93	0	0	-14368.6	5663.73	2210.67	877.22	-15795.8	7736.45	27587.4	14057.4
d5	.180.180	1	4	20.86	20.99	29.26	29.58	-7012.84	825.38	1301.11	446.74	-4519.58	762.77	12175.4	9447.61
d5	.300.060	1	4	0	0.01	18.77	32.51	-12724.9	1595.31	2701.5	279.55	-9145.51	2434.75	16008.2	5983.46
d5	.300.180	3	2	18.82	18.82	45.12	45.12	-4682.82	754.64	896.52	210.28	-3241.8	708.45	3138.71	307.77
d5	.300.180	5	3	0	0	48.56	8.22	-10170	4216.12	2537.47	812.83	-7159.42	1678.51	8390.71	1306.95
d5	.300.180	7	4	7.6	13.16	52.88	39.19	-14146	5990.41	2636.64	1042.8	-6577.85	3027.74	10941.8	8881.92
d5	.300.180	8	3	40.28	28.48	32.86	46.47	-4560.7	1148.6	1348.4	89.57	-3096.24	1093.55	4972.31	4698.99
d5	.300.180	14	4	4.24	6.23	0	0	-7332.6	800.48	1224.03	151.01	-13560.3	2703.5	25165.1	8869.7
d5	.300.300	2	3	5.61	5.04	0	0	-10609.6	766.37	2656.72	211.21	-4715.47	2890.29	5983.29	3336.86
d5	.300.300	4	2	0	0	17.93	2.87	-6332.21	2157.96	1790.1	483.2	-4409.09	282.66	14135.5	3686.5
d5	.300.300	7	5	5	9.91	22.72	27.62	-8186.22	1601.41	1941.86	637.01	-9382.93	1195.54	10364.9	3279.12
d5	.300.300	10	1	104.62	0	0	0	-10247	0	2421.27	0	-2480.33	0	6149.88	0
d6	.300.300	1	1	0	0	31.71	0	-9003.93	0	1613.55	0	-11154.3	0	9080.01	0
d7	.180.180	1	1	68.6	0	0	0	-4584.72	0	465.73	0	-3174.59	0	3654.68	0
d7	.300.180	1	2	47.65	47.65	58.37	58.37	-2873.57	300.11	403.09	115.1	-5338.99	2172.31	2923.12	599.98
d8	.060.060	1	1	0	0	125.45	0	-9658.38	0	1314.39	0	-3633.88	0	2646.5	0
d8	.060.180	1	2	28.45	28.45	64.15	64.15	-3237.08	335.56	1744.94	176.02	-1404.61	451.22	1423.71	506.8
d8	.180.060	3	2	56.03	13.51	0	0	-10840	852.06	1281.44	128.5	-6732.43	1629.48	23794.7	4215.53
d8	.180.060	5	4	5.22	5.54	20.45	35.42	-7681.57	2592.75	1597.99	209.71	-6123.15	2759.92	9329.59	5088.45
d8	.180.060	7	2	0.89	0.71	0	0	-32465.6	1620.65	4491.83	370.07	-6233.1	138.58	36232.9	495.74
d8	.180.180	1	4	11.77	9.45	22.84	39.56	-5491.49	2021.41	1773.15	379.4	-5941.82	3895.37	10984.9	9888.58
d8	.180.180	4	3	22.36	18.84	0	0	-4686.32	749.01	1483.48	200.07	-5111.58	2661.62	8151.91	2597.38
d8	.180.180	7	1	134.75	0	0	0	-1943.68	0	229.63	0	-858.87	0	466.95	0
d8	.180.300	1	1	0	0	63.55	0	-11680.7	0	3252.68	0	-1933.66	0	3416.64	0
d8	.300.060	1	7	16.6	2.05	0	0	-5085.86	528.08	1535.54	167.84	-3950.44	1714	4323.93	1591.07
d8	.300.180	5	3	91.46	33.71	0	0	-2435.95	1075.44	451.42	176.67	-1724.75	1050.48	2479.67	2526.91
d8	.300.180	6	3	23.9	17.54	0	0	-6455.8	1862.81	1084.07	80.72	-5560.17	1843.95	27951.7	1938.05
d8	.300.300	1	3	7.24	6.14	0	0	-7461.75	1630.88	2728.04	506.63	-6754.99	1468.06	9407.14	1532.03
d8	.300.300	5	3	41.68	43.77	46.49	65.74	-5279.24	4682.14	1071.95	146.48	-2601.61	894.17	3138.77	1538.57
e3	.300.300	1	1	0	0	117.01	0	-15764.4	0	3864.73	0	-7811.65	0	11601	0
e6	.060.180	1	1	108.54	0	0	0	-2009.95	0	190.96	0	-1158.06	0	3474.85	0
e7	.180.060	1	1	0	0	93.25	0	-13002.8	0	4832.07	0	-435.46	0	410.76	0
f2	.300.180	1	1	0	0	133.61	0	-8844.44	0	936.75	0	-3544.19	0	3631.37	0
f2	.300.300	1	1	55.99	0	0	0	-4714.79	0	1367.43	0	-1717.09	0	2016.8	0
f3	.300.180	1	1	0	0	108.02	0	-3704.5	0	754.01	0	-3202.17	0	4492.43	0
f5	.300.180	1	2	0	0	117.21	3.08	-7887.07	5211.73	1562.72	700.98	-1622.72	175.3	2023.6	763.31
f6	.180.060	1	4	26.29	45.54	52.65	49.06	-5915.19	4634.73	1433.19	1235.58	-4093.42	2824.89	6120.26	4253.48
f6	.180.180	1	2	73.46	2.37	0	0	-3397.94	101.47	665.94	10.2	-6809.69	451.52	4721.92	152.46
f6	.180.300	1	1	81.11	0	0	0	-2492.62	0	636.82	0	-3759.7	0	4168.88	0
f6	.300.180	3	2	0	0	30.51	4.66	-12999.1	989.1	2583.27	327.99	-3743.03	506.69	5667.03	919.72
f6	.300.180	6	5	12.86	23.18	50.81	39.11	-5556.66	2572.46	1101.26	420.23	-3694.61	1018.05	5382.18	1031.64
f6	.300.180	9	3	31.4	44.41	75.54	53.42	-4153.81	800.4	605.5	143.4	-2618.29	428.12	1515.97	462.76
f6	.300.180	12	2	100.71	0.12	0	0	-2561.57	634.16	134.67	19.86	-1020.73	96.38	4596.81	803.42
f6	.300.180	14	3	0	0	85.37	11.49	-8002.33	2109.04	2393.28	835.68	-6800.57	3786.63	6326.35	1807.14
f6	.300.180	15	3	19.28	26.72	19.72	27.89	-8661.1	1906.46	1938.67	429.43	-4725.56	3077.32	6383.56	3788.02
f6	.300.300	1	2	12.03	12.03	10.52	10.52	-9866.12	200.45	2571.09	27.37	-2681.38	118.31	4243.92	1171.1
f6	.300.300	3	2	0	0	25.52	2.52	-12301.6	571.35	2701	163.02	-2902.3	289.52	4954.95	665.51
f6	.300.300	7	2	0	0	73.57	7.12	-4451.6	1143.96	1013.38	401.29	-5686.94	2016.7	7110.16	5140.28
f6	.300.300	8	3	3.78	2.75	22.59	31.95	-7020.89	1019.69	1836.21	531.63	-10384.4	2460.88	13429.5	5668.32
f7	.180.180	1	1	45.62	0	0	0	-5024.16	0	1406.49	0	-5126.19	0	5455.69	0
f7	.300.180	1	3	0	0	93.6	69.14	-6096.82	3273.13	1442.96	755.01	-5960.15	4246.54	8348.46	4823.87
f7	.300.300	1	1	0	0	44.83	0	-15599.2	0	1994.4	0	-12705.6	0	9670.46	0
f8	.300.060	1	1	0	0	125.36	0	-18066.6	0	4107.78	0	-16824.2	0	15048.5	0
g4	.300.180	1	1	127.92	0	0	0	-1973.54	0	344.06	0	-1611.23	0	1650.27	0
g5	.300.180	1	2	0.01	0.01	46.26	46.26	-14349.1	2882.27	2242.55	323.24	-6555.88	974.83	23295.1	19148.3
g6	.300.180	1	4	35.81	52.71	61.62	61.74	-4418.33	2674.18	1449.19	979.53	-2888.44	3161.39	4521.83	6380.55

## Sheet: GLYmL
Chess Square	Parse	Cluster ID	Total Count	Sidechain SASA	stdev SASA	Sidechain LASA	stdev LASA	Sum Hydro(-)	stdev Hydro(-)	Sum Hydro(+)	stdev Hydro(+)	Sum Polar(-)	stdev Polar(-)	Sum Polar(+)	stdev Polar(+)
a1	NULL	12	8	0	0	0	0	-3896.52	931.92	875.11	291.17	-5423.87	890.9	8390.3	1525.74
a1	NULL	22	3	0	0	0	0	-3884.8	1209.83	725.8	60.81	-5127.08	2372.07	7235.01	2630.25
a1	NULL	27	9	0	0	0	0	-4630.53	1272.38	925.67	167.98	-6570.64	2551.59	7922.43	2091.26
a1	NULL	28	4	0	0	0	0	-3630	732.75	769.48	178.3	-6119.99	1077.62	7871.52	1033.1
a1	NULL	44	14	0	0	0	0	-3261.19	1632.37	958.45	166.33	-5309.61	978.07	8152.32	605.75
a1	NULL	49	17	0	0	0	0	-4070.48	1023.55	1169.08	283.66	-4781.27	567.69	7942.18	811.96
a1	NULL	55	5	0	0	0	0	-3951.39	1407.67	842.87	226.06	-4243.38	1126.13	6052.87	1920.71
a1	NULL	56	6	0	0	0	0	-2756.73	713.02	799.94	125.61	-5998.46	1118.53	9483.52	1321.45
a1	NULL	69	5	0	0	0	0	-4516.85	2318.34	873.16	263.61	-7472.4	1611.52	9041.81	1147.59
a2	NULL	1	1	0	0	0	0	-2471.64	0	744.35	0	-3626.33	0	3778.64	0
a2	NULL	5	5	0	0	0	0	-4839.41	2183.01	1118.6	299.67	-4394.58	1097.62	7789.32	1191.21
a3	NULL	2	3	0	0	0	0	-5237.78	229.89	872.69	121.12	-5349.55	269.98	9221.22	757.46
a3	NULL	4	3	0	0	0	0	-6098.41	1466.39	1334.39	150.01	-5633.87	384.66	9915.34	1226.17
a3	NULL	6	2	0	0	0	0	-2308.27	213.04	815.44	34.16	-5119.67	117.88	6496.29	788.99
a3	NULL	8	1	0	0	0	0	-3127.94	0	601.38	0	-4772.88	0	8807.86	0
a4	NULL	1	3	0	0	0	0	-3230.8	559.08	583.74	105	-4106.68	329.22	9824.95	1291.72
a4	NULL	3	2	0	0	0	0	-8912.94	367.5	1575.36	121.52	-8184.54	1977.24	8594.7	1535.8
a5	NULL	1	3	0	0	0	0	-3628.98	1762.99	1128.27	18.18	-8859.59	3448.89	9161.37	798.6
a5	NULL	2	3	0	0	0	0	-4937.87	316.04	1105.14	67.93	-7961.29	1904.67	10392	969.98
a5	NULL	6	3	0	0	0	0	-3511.92	2046.85	506.75	224.49	-4510.06	1978.96	5363.43	2159.48
a5	NULL	8	2	0	0	0	0	-5344.08	59.93	1216.23	36.3	-7908.56	2290.99	12261.6	5402.61
a5	NULL	15	3	0	0	0	0	-7418.35	996.93	1276.09	158.73	-5723.87	1030.25	6357.89	2587.17
a5	NULL	16	3	0	0	0	0	-3404.59	688.13	788.01	50.5	-9385.72	2435.33	6676.45	260.7
a6	NULL	3	2	0	0	0	0	-9388.58	1968.1	1639.21	511.87	-7258.88	2377.78	8115.77	3154.37
a6	NULL	4	4	0	0	0	0	-4470.31	2355.26	792.92	335.09	-7289.04	4755.53	8985.19	2765.6
a7	NULL	9	3	0	0	0	0	-2957.66	602.74	895.63	87.09	-3408.91	314.13	5687.29	1089.37
a7	NULL	12	3	0	0	0	0	-3234.98	287.11	789.71	225.51	-4659.7	262.74	9957.97	3308.77
a7	NULL	13	3	0	0	0	0	-4412.09	905.66	744.31	177.52	-6897	2389.57	9695.66	2094.72
a7	NULL	15	3	0	0	0	0	-2958.85	147.69	457.15	85.88	-5812.92	2373.74	6273.48	4228.61
a7	NULL	18	10	0	0	0	0	-3495.57	973.49	733.53	116.66	-5447.33	1696.02	8684.96	932.95
a7	NULL	21	1	0	0	0	0	-7968.6	0	1027.93	0	-2461.28	0	10271.8	0
a8	NULL	20	54	0	0	0	0	-4547.03	1201.73	734.39	112.47	-5051.09	817.52	8496.3	1215.16
a8	NULL	23	44	0	0	0	0	-3954.35	964.46	949.46	193.38	-4953.74	527.55	8551.32	736.6
a8	NULL	31	61	0	0	0	0	-4086.01	1464.64	1067.24	194.01	-4917.38	671.38	8273.33	730.63
a8	NULL	43	21	0	0	0	0	-3590.47	1831.25	216.74	2475.6	-5535.73	2380.98	6442.43	2233.88
a8	NULL	48	27	0	0	0	0	-3188.07	966.74	936.16	158.61	-5564.23	1262.96	8549.2	1088.6
a8	NULL	49	19	0	0	0	0	-3852.73	1334.69	820.43	175.55	-5138.08	1279.47	7906.18	1854.89
a8	NULL	131	31	0	0	0	0	-4061.12	1553.04	766.69	470.2	-5932.01	1497.57	8597.05	1379.72
a8	NULL	226	26	0	0	0	0	-3656.47	1127.56	558.59	152.93	-5128.7	992.26	8175.36	951.61
a8	NULL	271	26	0	0	0	0	-4068.5	1278.87	1219.51	191.31	-5222.22	985.33	8769.89	1394.61
b1	NULL	1	14	0	0	0	0	-4854.82	1515.54	1114.33	312.35	-6510.74	1798.17	10619.2	2142.73
b1	NULL	13	6	0	0	0	0	-2764.25	889.72	302.93	74.82	-4678.43	1072.13	5947.5	1033.3
b1	NULL	21	7	0	0	0	0	-4200.1	1021.95	1041.34	164.23	-4823.39	840.63	7696.35	1539.54
b1	NULL	23	6	0	0	0	0	-4637.31	2737.86	1149.15	259.77	-6307.73	1844.32	9576.82	1331.39
b1	NULL	28	8	0	0	0	0	-5091.12	1251.01	681.99	188.05	-4778.08	1246.93	6550.41	1847.51
b1	NULL	32	5	0	0	0	0	-2501.47	652.09	809.05	64.03	-7540.31	789.19	9134	443.54
b1	NULL	47	6	0	0	0	0	-2811.95	456.07	826.55	70.28	-6195.51	1386.11	6119.23	1638.99
b1	NULL	50	11	0	0	0	0	-4333.64	1402.79	652.95	114.85	-6600.86	1065.08	10420.9	1609.91
b2	NULL	5	6	0	0	0	0	-4541.95	1192.41	1146.79	185.35	-6335.41	1383.23	8590.5	747.68
b2	NULL	7	9	0	0	0	0	-2464.73	262.27	1064.97	191.23	-6280.29	506.83	9367.57	1310.35
b2	NULL	15	5	0	0	0	0	-4980.66	1848.02	869.62	304.16	-5332.6	1628.18	8304.03	1996.29
b2	NULL	18	5	0	0	0	0	-1944.32	908.38	567.38	111.12	-6153.41	589.95	6469.57	1390.21
b2	NULL	25	3	0	0	0	0	-3460.92	902.55	886.63	91.32	-5292.31	1322.78	6260.32	2189.55
b3	NULL	2	4	0	0	0	0	-3519.81	163.32	711.76	108.72	-5842.28	291.84	9866.63	716.89
b3	NULL	6	6	0	0	0	0	-3406.08	1425.66	721.47	92.12	-5662.79	300.16	11101.2	2369.21
b3	NULL	12	3	0	0	0	0	-2365.79	765.65	-304.87	1137.51	-3843.89	172.95	4626.2	984.42
b3	NULL	15	4	0	0	0	0	-3332.1	2613.18	592.89	224.14	-6164.86	1271.98	8588.7	702.63
b3	NULL	31	7	0	0	0	0	-4517.05	1959.56	857.54	222.32	-5536.82	985.4	8324.77	3421.13
b3	NULL	32	7	0	0	0	0	-5949.8	878.35	1166.8	201.65	-5871.4	635.25	9130.31	558.32
b3	NULL	41	8	0	0	0	0	-4353.54	763.77	1101.89	266.43	-6193.88	1234.45	9874.77	1147.76
b3	NULL	46	8	0	0	0	0	-3636.4	952.99	1067.37	125.33	-6595.91	1413.51	11181.5	2064.46
b4	NULL	1	34	0	0	0	0	-4761.85	1320.29	1139.46	168.37	-5316.28	1083.94	10073.8	1913.68
b4	NULL	13	28	0	0	0	0	-3467.85	1456.38	1042.26	238.24	-6325.32	1630.82	10618.9	2859.29
b4	NULL	28	15	0	0	0	0	-4046.29	1501.98	848.2	311.94	-4634.91	1766.45	7699.35	2194.92
b4	NULL	56	29	0	0	0	0	-4408.43	1241.91	801.76	193.87	-5267.64	1282.83	9534.29	1819.68
b4	NULL	97	20	0	0	0	0	-6090.84	3274.85	1175.96	267.81	-5473.75	902.97	8800.2	2006.91
b4	NULL	107	13	0	0	0	0	-3812.17	1800.27	840.34	214.38	-5737.15	1548.62	8181.63	2564.97
b4	NULL	116	8	0	0	0	0	-6354.22	3874.14	137.4	1846.03	-3593.87	1706.72	5687.88	2134.29
b4	NULL	124	10	0	0	0	0	-2149.53	600.06	350.94	82.17	-4800.97	1394.69	10612.1	2971.49
b5	NULL	1	11	0	0	0	0	-4053.45	1507.3	753.5	142.39	-4408.84	1418.73	8207.79	1821.27
b5	NULL	19	15	0	0	0	0	-4235.7	3957.65	860.78	118.72	-5777.64	1295.69	9575	3565.34
b5	NULL	50	24	0	0	0	0	-3448.48	1095.57	910.57	229.65	-5104.79	1173.8	9567.4	1757.18
b5	NULL	53	13	0	0	0	0	-5292.38	1727.71	1490.11	259.21	-5616.36	1795.04	9047.77	2259.46
b5	NULL	61	13	0	0	0	0	-4557.77	932.53	-1245.96	1650.48	-6458.92	1723.49	8889.75	1699.78
b5	NULL	78	14	0	0	0	0	-4185.77	1234.6	897.46	264.98	-6096.24	2699.21	6980.13	1995.01
b5	NULL	88	17	0	0	0	0	-3541.57	966.22	640.78	154.18	-5271.21	1866.5	6787.78	1817.78
b5	NULL	119	21	0	0	0	0	-5042.16	1425.12	989.25	234.41	-5847.13	1908.07	8805.6	1896.78
b5	NULL	145	19	0	0	0	0	-2240.5	828.56	355.87	99.55	-3644.93	875.37	6266.83	1809.67
b6	NULL	8	2	0	0	0	0	-7356.98	2360.1	1352.75	445.12	-3691.67	278.46	5324.8	997.03
b6	NULL	12	2	0	0	0	0	-1483.11	40.16	460.12	14.57	-3038.04	6.02	5612.3	589.77
b6	NULL	23	14	0	0	0	0	-4168.25	1284.46	868.95	171.2	-5684.58	2476.5	9156.63	2894.97
b6	NULL	34	9	0	0	0	0	-3033.31	1017.47	542.54	173.04	-5670.81	4234.41	6077.51	2622.68
b6	NULL	41	5	0	0	0	0	-3895.34	2356.98	383.1	119.6	-3858.51	1576.34	5099.95	2106.32
b6	NULL	46	17	0	0	0	0	-4819.78	1329.12	1090.02	191.49	-5156.72	1928.26	7588.67	2652.17
b7	NULL	6	3	0	0	0	0	-2603.53	525.59	-1351.47	973.54	-3770.26	1699.01	6429.29	2096.62
b7	NULL	10	9	0	0	0	0	-3006.69	1301.63	619.04	354.38	-6398.23	2934.29	5724.36	1466.11
b7	NULL	16	5	0	0	0	0	-4001.4	1404.7	860.2	250.13	-6677.27	1066.78	8615.32	1765.89
b7	NULL	27	17	0	0	0	0	-4534.16	1399.85	1005.53	358.44	-5761.16	1986.99	9320.74	1483.66
b7	NULL	31	4	0	0	0	0	-2555.01	868.44	668.61	131.63	-5417.91	538.69	9415.33	2232.26
b7	NULL	40	5	0	0	0	0	-3457.71	652.28	703.16	147.4	-5424.09	1259.22	10784.8	3604.36
b8	NULL	2	32	0	0	0	0	-4745.16	1186.51	746.81	142.42	-5390.38	965.18	9458.15	975.24
b8	NULL	43	17	0	0	0	0	-4670.08	1599.04	1153.21	172.28	-5446.69	1228	8653.12	934.65
b8	NULL	56	26	0	0	0	0	-4741.73	1311.85	975.11	115.73	-5070.93	605.11	8885.81	712.15
b8	NULL	58	19	0	0	0	0	-3945.79	1364.18	916.83	241.29	-5509.46	1166.91	8624.59	1669.8
b8	NULL	70	24	0	0	0	0	-3819.51	1637.91	776.16	259.04	-5514.78	1630.45	7600.51	2496.64
b8	NULL	76	15	0	0	0	0	-4193.6	1032.15	909.78	202.65	-5249.65	1019.64	7798.72	1764.99
b8	NULL	91	16	0	0	0	0	-3999.44	1342.84	624.69	173.53	-5453.5	1528.52	9001	1627.16
b8	NULL	93	25	0	0	0	0	-3498.28	994.24	951.57	198.4	-6062.13	1481.39	9517.68	1538.24
b8	NULL	139	8	0	0	0	0	-4995.73	1532.32	797.19	155.71	-4855.78	486.38	8345.77	507.75
c1	NULL	20	9	0	0	0	0	-3426.13	212.84	935.62	223.67	-8070.46	571.02	12450.6	789.01
c1	NULL	34	11	0	0	0	0	-2674.92	1144.05	1186.26	72.99	-8773.64	1943.13	9047.75	2344.3
c1	NULL	39	8	0	0	0	0	-3055.1	1171.53	479.75	172.33	-6641.29	1584.74	9076.05	3342.4
c1	NULL	50	8	0	0	0	0	-2582.61	751.06	842.91	365.51	-7226.42	1788.1	8108.36	2348.07
c1	NULL	55	14	0	0	0	0	-3299.34	1522.11	784.84	153.97	-7495.97	1773.87	10617.1	2872.73
c1	NULL	57	5	0	0	0	0	-3126.13	1071.7	1127.67	298.9	-6501.03	1263.92	9298.05	3093.36
c1	NULL	62	11	0	0	0	0	-4284.92	1398.27	666.29	526.69	-5874.7	3377.61	5912.19	1376
c1	NULL	65	12	0	0	0	0	-4130.14	1795.36	1004.38	216.58	-7853.71	1904.78	9744.82	2578.67
c2	NULL	2	3	0	0	0	0	-2448.56	313.2	435.63	135.45	-8149.83	532.48	10039.3	264.36
c2	NULL	3	2	0	0	0	0	-2948.92	1199.65	299.71	29.1	-6051.69	380.79	4577.83	270.67
c2	NULL	7	2	0	0	0	0	-2892.86	1189.89	-23.47	529.29	-3816.74	604.17	4163.6	173.06
c2	NULL	9	5	0	0	0	0	-4979.77	962.27	1243.75	296.81	-6909.26	1137.89	9516.68	1236.78
c2	NULL	14	3	0	0	0	0	-4464.22	1588.75	1041.26	203.1	-8759.84	2397.71	9599.26	736.93
c3	NULL	56	152	0	0	0	0	-1848.86	2386.68	395.38	499.15	-2561.08	3268.18	4058.21	5113.08
c3	NULL	66	213	0	0	0	0	-2507.14	2674.91	586.56	609.58	-3130.72	3214.8	5295.05	5405.77
c3	NULL	191	99	0	0	0	0	-1344.96	1851.74	246.61	335.31	-2486.58	3434.87	4035.19	5370.52
c3	NULL	314	107	0	0	0	0	-2605.63	4648.2	617.1	646.17	-3524.75	3729.93	4916.11	5078.67
c3	NULL	414	181	0	0	0	0	-2270.92	2387.08	552.78	512.76	-3747.02	3409	6161.07	5552.07
c3	NULL	463	27	0	0	0	0	-2670.16	2060.87	542.31	373.08	-4799.84	2782.96	8093.62	5339.94
c3	NULL	939	57	0	0	0	0	-826.95	1192.37	154.99	225.56	-2787.86	4130.39	3439.56	4832.76
c3	NULL	1043	151	0	0	0	0	-3628.57	2847.23	855.82	659.04	-3951.94	2915.69	6582.31	4852.5
c3	NULL	1146	162	0	0	0	0	-1895.27	2337.34	496.55	605.79	-2721.2	3328.55	4288.55	5135.65
c4	NULL	113	1093	0	0	0	0	-545.74	1749.36	114.3	351.29	-580.42	1783.21	1008.34	3076.83
c4	NULL	1313	971	0	0	0	0	-351.91	1219.32	96.24	310.54	-595.27	1896.46	1023.48	3263.67
c4	NULL	1771	599	0	0	0	0	-214.98	824.54	41.22	156.94	-406.55	1498.36	717.28	2639.31
c4	NULL	2320	567	0	0	0	0	-353.58	1390.12	88.77	298.18	-537.82	1875.7	768.72	2621.33
c4	NULL	3329	881	0	0	0	0	-674.93	1578.01	133.96	308.66	-945.15	2139.52	1677.88	3759.14
c4	NULL	3443	277	0	0	0	0	-234.34	940.06	38.17	175.02	-478.75	1796.97	695.45	2494.95
c4	NULL	3891	845	0	0	0	0	-443.71	1322.43	114.96	334.23	-697.12	2006.59	1146.43	3280.74
c4	NULL	4390	1452	0	0	0	0	-527.91	1654.75	121.02	372.55	-578.56	1767.71	1020.52	3101.68
c4	NULL	7632	1370	0	0	0	0	-574.18	1671.29	131.48	378.54	-667.56	1907.73	1168.77	3334.97
c5	NULL	6	15	0	0	0	0	-3806.48	1136.37	882.05	219.21	-5253.06	1330.29	7983.34	1621.57
c5	NULL	7	6	0	0	0	0	-2314.62	739.68	370.59	71.57	-5305.73	2948.52	6303.4	1953.35
c5	NULL	12	10	0	0	0	0	-3619.7	1865.97	605.67	179.14	-4514.09	1144.6	8424.96	1960.91
c5	NULL	38	12	0	0	0	0	-4488.61	1564.22	827.81	153.24	-5390.32	870.19	7773.95	1289.79
c5	NULL	55	12	0	0	0	0	-4410.31	1305.51	1106.98	259.42	-5914.1	1677.81	8691.02	2488.78
c5	NULL	58	17	0	0	0	0	-5661.92	1698.9	1240.09	396.73	-5909.49	2347.99	8708.96	2506.91
c5	NULL	67	19	0	0	0	0	-4783.89	1124.63	1231.5	274.67	-5110.05	1990.32	8330.23	2341.19
c5	NULL	80	4	0	0	0	0	-4017.55	660.8	425.95	94.78	-4206.91	980.65	5423.76	1987.55
c5	NULL	89	6	0	0	0	0	-3764.15	1548.56	-284.72	1776.34	-7109.78	3099.82	8350.7	1472.46
c6	NULL	5	3	0	0	0	0	-5997.86	2668.96	938.48	25.2	-7187.64	3007.41	5734.9	1344.94
c6	NULL	9	7	0	0	0	0	-4676.99	633.81	1144.55	113.89	-5058.98	847.58	7885.16	1319.33
c6	NULL	17	7	0	0	0	0	-1623.25	669.65	507.59	103.94	-2611.18	674.93	4889.14	1008.54
c6	NULL	18	5	0	0	0	0	-3682.47	2080.34	917.04	188.27	-3288.43	1910.38	5628.29	2102.86
c6	NULL	23	6	0	0	0	0	-4059.25	1216.28	958.08	234.35	-5226.56	2535.86	8872.29	3892.44
c6	NULL	27	9	0	0	0	0	-2685.72	705.53	713.35	267	-7028.11	2424.19	4496.77	611.53
c7	NULL	2	6	0	0	0	0	-4091.56	634.51	479.56	316.82	-5250.45	1122.73	8348.74	995.43
c7	NULL	10	7	0	0	0	0	-4720.45	665.73	1145.48	257.72	-5374.99	1565.52	9942.27	3154.27
c7	NULL	18	5	0	0	0	0	-2606.69	974	368.57	99.7	-3893.26	1417.82	6504.36	2510.39
c7	NULL	19	3	0	0	0	0	-4121.13	1266.57	841.22	44.38	-5563.8	1412.34	8125.87	900.06
c7	NULL	20	2	0	0	0	0	-3252.12	187.71	-2170.38	3596.4	-6212.61	580.17	10774.3	741.92
c8	NULL	9	12	0	0	0	0	-2852.81	1344.05	773.28	435.5	-7151.1	2105.59	10312.7	2197.98
c8	NULL	14	8	0	0	0	0	-3979.27	1329.33	1033.18	202.62	-6976.84	2086.22	9091.32	2856.58
c8	NULL	31	7	0	0	0	0	-2600.14	990.13	513.16	157.2	-6520.22	2138.2	7332.7	1988.81
c8	NULL	44	6	0	0	0	0	-2026.2	455.73	-462.01	1894.48	-3879.16	1261.44	4111.81	889.98
c8	NULL	48	6	0	0	0	0	-5052.85	1646.05	793.76	201.77	-4746.94	817.66	8277.49	2038.13
c8	NULL	69	13	0	0	0	0	-5015.8	2242.12	980.73	182.33	-5949.99	1951.64	6186.23	2297.97
c8	NULL	81	24	0	0	0	0	-5359.89	1482.92	739.36	206.24	-5909.54	1743.71	8663.42	2233.03
c8	NULL	84	8	0	0	0	0	-2418.52	439.02	575.45	126.22	-5772.75	1266.05	7819.29	2743.59
c8	NULL	95	20	0	0	0	0	-3472.98	783.17	991.9	245.96	-6163.1	1078	9149.84	2270
d2	NULL	1	3	0	0	0	0	-4951.54	1046.77	252.15	590.91	-5000.96	1748.47	7155.45	2480.87
d3	NULL	1	2	0	0	0	0	-4673.71	385.3	1353.2	42.14	-8689.14	253.76	10463.6	1150.81
d3	NULL	3	8	0	0	0	0	-6651.65	952.22	1091.42	267.93	-6214.88	1647.67	8450	2370.31
d3	NULL	9	6	0	0	0	0	-4817.07	1727	779.21	267.63	-6297.26	1343.15	8745.75	675.14
d3	NULL	10	5	0	0	0	0	-4733.6	1611.52	824.64	294.55	-5565.28	1373.95	6288.16	2030.94
d3	NULL	20	7	0	0	0	0	-4044.77	1266.58	1039.37	226.62	-6152.4	1338.86	8928.66	1098.02
d3	NULL	21	3	0	0	0	0	-2801.48	1833.48	450.2	33.89	-6144.58	1110.01	8890.15	2181.27
d3	NULL	27	5	0	0	0	0	-3041.12	405.81	572.53	207.28	-5504.65	606.75	7829.77	970.63
d4	NULL	1	3	0	0	0	0	-4335.31	871.08	852.23	341.95	-4873.91	156.57	7551.68	788.52
d4	NULL	6	2	0	0	0	0	-5045.82	1135.08	1501.22	372.62	-3752.39	440.2	7397.62	224.72
d4	NULL	8	5	0	0	0	0	-3934.07	1302.13	1067.41	199.51	-5383.53	1485.2	10273	1638.55
d6	NULL	1	1	0	0	0	0	-1523.47	0	273.33	0	-4998.83	0	4719.98	0
d7	NULL	1	2	0	0	0	0	-2745.03	1133.37	951.27	210.98	-4958.86	1006.43	7784.1	150.95
e1	NULL	1	2	0	0	0	0	-3374.46	498.57	340.75	142.07	-6036.15	1409.43	8226.52	1219.12
e2	NULL	1	4	0	0	0	0	-2560.77	773.08	459.86	61.7	-5683.15	1224.86	9830.21	2938.85
e2	NULL	7	1	0	0	0	0	-1802.74	0	616.9	0	-7520.62	0	7600.21	0
e2	NULL	10	2	0	0	0	0	-2817.16	624.34	916.21	106.76	-3877.96	630.44	10209.4	3999.39
e2	NULL	12	6	0	0	0	0	-4793.92	713.39	1065.44	147.05	-7325.32	1451.12	9964.51	2335.67
e3	NULL	2	3	0	0	0	0	-5387.46	1481.41	1041.16	290.65	-3907.84	490.39	7066.75	547.98
e3	NULL	3	2	0	0	0	0	-7436.78	313.65	1273.1	53.73	-6194.64	456.86	10718.6	1895.54
e5	NULL	1	3	0	0	0	0	-2876.07	223.35	615.09	280.11	-4398.03	1232.17	8235.72	1634.93
e6	NULL	1	18	0	0	0	0	-2997.14	566.44	1002.14	158.99	-9811.72	650.57	7109.25	271.32
e6	NULL	10	3	0	0	0	0	-3862.69	1051.46	738.35	130.58	-5982.19	609.99	10305.3	3129.3
e6	NULL	11	7	0	0	0	0	-4224.96	584.08	1061.04	79.67	-9006.63	444.15	6880.8	340.48
e6	NULL	22	3	0	0	0	0	-1399.38	215.11	550.57	9.17	-3576.46	187.48	3386.38	146.07
e6	NULL	31	3	0	0	0	0	-3116.8	1066.79	580.02	200.47	-4096.36	648.87	5637.75	1133.82
e6	NULL	35	1	0	0	0	0	-5256.8	0	1303.26	0	-6206.36	0	9181.42	0
e7	NULL	1	5	0	0	0	0	-3018.83	103.77	717.18	214.73	-9388.55	2399.6	6333.32	316.93
f1	NULL	40	20	0	0	0	0	-3067.48	1124.83	498.91	116.09	-6075.99	986.9	9629.36	1490.27
f1	NULL	47	8	0	0	0	0	-4315.92	1815.51	933.32	239.64	-7340.62	726.38	11474.4	1349.06
f1	NULL	52	11	0	0	0	0	-4591	1710.86	1073.46	196.25	-6377.16	2820.32	7998.71	3844.46
f1	NULL	58	20	0	0	0	0	-2541.12	1316.21	341.65	97.31	-6414.79	1196.91	7135.44	1840.88
f1	NULL	62	13	0	0	0	0	-2805.48	906.77	718.18	198.91	-6123.66	1810.79	6650.72	1993.13
f1	NULL	78	36	0	0	0	0	-3434.05	1179.08	781.47	201.55	-6540.81	1214.85	9487.75	2126.86
f1	NULL	82	1	0	0	0	0	-1742.49	0	-1456.66	0	-2685.12	0	5306.65	0
f1	NULL	123	9	0	0	0	0	-3312.27	1023.93	871.81	214.13	-4938.71	921.26	7719.36	1219.84
f1	NULL	125	11	0	0	0	0	-3620.21	1067.43	1117.04	317	-5485.77	1675.61	6789.06	1464.28
f2	NULL	1	14	0	0	0	0	-3711.37	1519.07	656.29	174.04	-5758.79	1459.25	8739.39	2470.48
f2	NULL	3	13	0	0	0	0	-3565.18	1193.67	872.97	203.46	-6079.2	2681.33	6639.64	1409.71
f2	NULL	17	15	0	0	0	0	-3152.37	995.45	420.27	99.69	-5871.8	1202.04	7118.72	1594.33
f2	NULL	18	14	0	0	0	0	-4924.1	1767.75	1266.41	242.9	-5162.65	1882.29	6330.05	2432.37
f2	NULL	26	6	0	0	0	0	-3041.52	1069.57	-56.28	915.07	-4673.68	1105.14	6393.44	1485.87
f2	NULL	32	10	0	0	0	0	-2985.59	835.97	504.97	106.51	-5119.06	1647.87	6613.95	1937.79
f2	NULL	41	15	0	0	0	0	-3931.17	1741.46	882.95	265.04	-5476.08	2314.16	6065.12	1832.93
f2	NULL	73	17	0	0	0	0	-3339.88	1611.09	883.77	155.12	-6211.26	1587.44	9392.73	2131.26
f2	NULL	90	3	0	0	0	0	-1100.9	449.88	558.86	9.96	-3831.05	177.53	6638.14	252.1
f3	NULL	6	3	0	0	0	0	-2264.13	601.25	686.36	182.02	-4491.34	484.46	10655.3	237.27
f3	NULL	9	3	0	0	0	0	-3259.86	674.84	1081.74	190.83	-7423.19	3261.4	7346.25	1882.96
f3	NULL	13	1	0	0	0	0	-5225.78	0	-4712.56	0	-10160.3	0	8538.61	0
f3	NULL	19	4	0	0	0	0	-5572.96	1142.69	1090.06	122.4	-5358.5	1169.91	9049.51	1756.75
f3	NULL	21	7	0	0	0	0	-3160.05	828.96	518.4	89.03	-3770.65	1074.6	6646.43	2918.73
f3	NULL	22	3	0	0	0	0	-6206.01	1592.81	1436.48	125.49	-7535.45	5429.13	7845.31	3285.46
f3	NULL	24	4	0	0	0	0	-2241.28	1323.94	546.91	195.66	-7451.35	2861.84	7963.55	649
f4	NULL	2	9	0	0	0	0	-3938.7	675.93	1152.43	141.8	-5896.38	1555.04	7307.76	2431.8
f4	NULL	4	13	0	0	0	0	-3380.32	592.9	690.31	197.15	-6126.16	1616.83	10897.5	4586.41
f4	NULL	17	13	0	0	0	0	-2104.04	837.99	346.15	82.24	-4408.04	1294.81	6328.51	1469.13
f4	NULL	26	8	0	0	0	0	-3999.43	594.69	909.67	199.68	-5094.96	844.09	8494.52	1918.05
f4	NULL	42	3	0	0	0	0	-4375.06	1082.78	857.76	170.34	-4361.17	428.19	9075.24	1950.39
f4	NULL	45	8	0	0	0	0	-5208.42	1204.94	1231.15	263.45	-5560.45	4136.63	6923.24	2442.89
f5	NULL	23	39	0	0	0	0	-3167.59	1302.77	849.17	222.45	-5115.65	1211.88	8362.67	2550.55
f5	NULL	62	30	0	0	0	0	-5026.61	1494.89	1265.21	295.5	-5817.42	2260.05	8548.22	3236.44
f5	NULL	85	56	0	0	0	0	-4181.55	1461.77	948.3	210.63	-5943.92	2755.51	8833.92	2092.74
f5	NULL	119	41	0	0	0	0	-3543.46	1453.16	903.2	208.26	-6093.85	2530.69	8086.89	2448.37
f5	NULL	179	35	0	0	0	0	-2876.17	1017.8	613.52	187.42	-5082.55	2493.8	8158.46	3414.19
f5	NULL	256	59	0	0	0	0	-3355.66	1169.89	638.15	273.71	-6063.22	2609.97	9260.42	2645.39
f5	NULL	309	69	0	0	0	0	-2053.97	673.64	327.28	82.26	-4743.12	1625.63	6956.15	1358.95
f5	NULL	325	37	0	0	0	0	-3042.61	683.04	497.76	111.31	-5388.53	2407.99	6636.19	1948.1
f5	NULL	332	34	0	0	0	0	-4125.31	1540.04	988.08	185.6	-13690.9	44608.5	8659.95	1999.63
f6	NULL	2	18	0	0	0	0	-4006.1	1706.37	780.07	163.1	-6219.5	2387.16	7636.35	2074.01
f6	NULL	9	24	0	0	0	0	-3093.54	1426.4	397.34	97.1	-5148.1	2378.4	7144.29	1317.99
f6	NULL	17	14	0	0	0	0	-3111.33	1062.96	902.39	150.74	-5064.92	1651.24	7017.84	2402.02
f6	NULL	29	15	0	0	0	0	-2916.02	980.62	535.43	67.73	-6151.61	2068.66	9422.49	2516.58
f6	NULL	39	25	0	0	0	0	-3640.08	630.57	1080.55	160.91	-8785.49	865.58	5922.97	530.23
f6	NULL	77	13	0	0	0	0	-4491.91	1378.17	894	213.97	-6359.52	2870.73	8032.99	1764.36
f6	NULL	104	12	0	0	0	0	-1979.27	1090.16	285.28	79.79	-4360.98	1041.81	7552.06	1081.98
f6	NULL	129	31	0	0	0	0	-3151.15	1068.82	771.48	213.72	-6515.74	1995.04	10066.1	3363.03
f6	NULL	165	33	0	0	0	0	-4973.12	2149.24	1229.16	272.42	-7214.97	2075.76	9320.69	2660.35
f7	NULL	2	5	0	0	0	0	-4076.08	502.91	646.41	84.97	-7120.57	2133.93	11657.3	3703.31
f7	NULL	5	2	0	0	0	0	-4715.37	2839.68	372.62	109	-4843.53	399.62	7171.55	429.04
f7	NULL	7	2	0	0	0	0	-4402.21	426.97	1260.16	168.14	-7337.09	1900.24	8885.06	2340.03
f7	NULL	9	1	0	0	0	0	-2585.67	0	606.75	0	-8310.13	0	7884.22	0
f8	NULL	1	15	0	0	0	0	-4797.95	1025.62	709.87	142.57	-5804.84	759.55	8557.4	1994.2
f8	NULL	4	6	0	0	0	0	-3319.5	827.31	897.82	212.89	-7030.46	1017.92	8640.93	2067.33
f8	NULL	14	8	0	0	0	0	-2168.1	330.4	421.97	81.75	-5856.61	1324.58	7429.19	2346.16
f8	NULL	37	6	0	0	0	0	-3711.17	875.28	761.05	91.12	-5736.35	589.46	8275.1	1356.16
f8	NULL	41	2	0	0	0	0	-2407.19	964.23	281.45	63.17	-5826.4	1027.85	10780.2	2020.71
f8	NULL	47	14	0	0	0	0	-3366.12	787.04	716.71	281.88	-6908.5	1224.77	10490.7	1834.36
g1	NULL	2	12	0	0	0	0	-3276.73	1008.32	822.15	447.54	-6179.86	1481.82	8778.68	2038.75
g1	NULL	6	14	0	0	0	0	-3894.06	1315	1067.8	244.89	-4969.75	1486.79	7074.62	1147.09
g1	NULL	18	4	0	0	0	0	-4883.29	1176.02	1247.91	212.97	-7858.56	1478.52	7491.34	1462.42
g1	NULL	28	17	0	0	0	0	-3900.93	1329.42	1010.82	242.78	-5945.25	1544.55	8409.18	2097.37
g1	NULL	32	8	0	0	0	0	-3517.04	830.71	525.53	68.03	-5277.06	922.59	8014.6	1189.83
g1	NULL	37	10	0	0	0	0	-2249.11	522.88	361.78	101.13	-5962.05	1040.64	6985.59	2249.34
g1	NULL	43	12	0	0	0	0	-3227.91	1383.52	575.93	111.91	-5632.35	2597.14	7076.28	2187.37
g1	NULL	51	10	0	0	0	0	-3729.91	899.43	529.73	137.42	-5791.61	1143.25	7728.01	1341.4
g1	NULL	53	4	0	0	0	0	-3431.44	460.71	700.26	140.4	-3949.62	353.7	4759.06	803.99
g2	NULL	3	2	0	0	0	0	-2030.39	61.24	633.32	145.59	-7419.71	1273.83	7399.33	2834.53
g2	NULL	6	6	0	0	0	0	-2567.3	789.03	543.65	233.86	-6537.17	772.01	9541.34	1102.43
g2	NULL	7	7	0	0	0	0	-3504.3	1290.22	824.52	252.69	-6162.18	1755.2	9753.92	3322.53
g2	NULL	8	6	0	0	0	0	-4633.23	1127.54	1108.79	207.96	-7794.57	2286.82	10281.5	3470.67
g2	NULL	9	3	0	0	0	0	-4155.62	1446.61	693.76	434.13	-5164.39	889.6	7342.14	2168.15
g2	NULL	20	3	0	0	0	0	-6695.87	897.54	1280.86	274.07	-3687.08	202.57	4689.16	847.08
g3	NULL	4	2	0	0	0	0	-3399.79	479.42	510.6	17.37	-2939.71	586.8	4666.59	695.46
g3	NULL	16	12	0	0	0	0	-5159.65	1596.65	1033.56	255.88	-5349.58	1634.53	6853.06	1169.28
g3	NULL	17	2	0	0	0	0	-4643.67	1338.85	924.28	72.12	-3255.92	159.96	5541.02	136.15
g3	NULL	19	5	0	0	0	0	-5062.58	1159.21	933.71	336.73	-5783.52	1214.03	8799.43	1765.38
g3	NULL	23	4	0	0	0	0	-2207.95	642.19	423.42	70.42	-5331.8	823.58	8452.52	3262.11
g4	NULL	7	26	0	0	0	0	-3868.63	997.15	836.26	248.67	-5787.84	1349.05	8320.01	1661.46
g4	NULL	11	6	0	0	0	0	-4348.87	1221.54	1170.44	160.92	-6707.68	2959.74	6896.43	1422.49
g4	NULL	26	15	0	0	0	0	-4209.97	959.81	1238.26	183.77	-5199.46	2050.76	7382.01	1560.48
g4	NULL	30	21	0	0	0	0	-4478.52	1428.85	1048.05	259.11	-8083.62	2413.94	10212.2	3714.38
g4	NULL	82	17	0	0	0	0	-2414.4	1124.54	400.46	106.67	-5355.8	1152.55	6979.62	1487.98
g4	NULL	87	9	0	0	0	0	-4021.02	1318.24	691.02	151.67	-5906.39	1931.97	9014.51	2295.03
g4	NULL	101	15	0	0	0	0	-2216.06	837.83	453.37	125.04	-4668.63	2043.49	6889.36	2484.43
g4	NULL	104	17	0	0	0	0	-3889.57	1272.04	1001.66	233.93	-5919.55	1435.83	7927.72	1686.35
g4	NULL	122	17	0	0	0	0	-4031.27	1047.62	856.38	365.25	-6284.59	3427.68	7548.77	2775.03
g5	NULL	11	7	0	0	0	0	-4652.67	1819.59	650.64	139.43	-5520.5	1113.77	9064.22	1948.19
g5	NULL	22	12	0	0	0	0	-5743.77	1369.89	1298.18	247.46	-6265.85	1986.34	9996.55	4038.17
g5	NULL	24	7	0	0	0	0	-4283.22	1343.22	849.86	177.65	-7084.28	2597.75	8310.87	2119.25
g5	NULL	58	14	0	0	0	0	-2634.83	1137.56	583.31	153.28	-4720.79	1944.2	7376.74	1709.47
g5	NULL	77	15	0	0	0	0	-2003.58	880.56	321.4	84.8	-4347.06	1206.7	7722.17	2067.99
g5	NULL	101	14	0	0	0	0	-4690.06	1274.92	894.59	157.79	-5293.88	1347.28	7911.41	2002.25
g5	NULL	105	11	0	0	0	0	-4094.67	1603.63	1046	210.98	-6697.17	2275.6	9316.68	2447.39
g5	NULL	110	8	0	0	0	0	-5777.68	1987.48	866.43	142.64	-6086.79	1203.63	8620.3	1219.02
g5	NULL	112	24	0	0	0	0	-2603.34	620.08	482.68	162.19	-5175.6	1488.56	7142.83	1204.53
g6	NULL	6	6	0	0	0	0	-4559.21	2988.66	648.77	171.58	-6841.6	1538.61	8098.36	1222.09
g6	NULL	10	3	0	0	0	0	-6483.77	1509.06	1027.4	150.72	-4723.02	1323.98	5802.55	1910.77
g6	NULL	12	2	0	0	0	0	-4302.04	931.48	936.27	251.17	-4559.9	187.06	6777.08	65.21
g6	NULL	14	4	0	0	0	0	-2837.27	742.98	549.3	146.95	-5677.33	2304.99	8455.08	877.34
g6	NULL	20	6	0	0	0	0	-5344.33	396.58	1443.63	132.2	-8293.03	1882.7	12689.4	4786.18
g8	NULL	6	7	0	0	0	0	-2313.83	1041.91	466.75	155.25	-6310.85	1970.04	9055.29	1784.85
g8	NULL	9	11	0	0	0	0	-4069.87	1057.45	966.2	224.91	-6534.09	1250.27	10007.4	1966.8
g8	NULL	14	9	0	0	0	0	-3182.27	715.81	578.17	136.34	-5344.04	877.12	6631.5	2134.78
g8	NULL	29	11	0	0	0	0	-3662.61	800.68	688.18	187.33	-6104.93	1755.65	8788.6	1164.64
g8	NULL	42	11	0	0	0	0	-3456.63	833.68	426.24	71.5	-6072.27	1289.8	8466.57	2276.04
g8	NULL	45	10	0	0	0	0	-3574.26	1212.27	464.36	120.59	-5308.18	1043.8	8935.12	1329.63
g8	NULL	46	4	0	0	0	0	-4770.02	1582.32	279.39	1896.13	-4986.04	2300.3	5876.96	1960.96
g8	NULL	53	6	0	0	0	0	-4244.6	851.16	1138.8	125.09	-5551.37	756.4	6427.9	1900.93
g8	NULL	73	11	0	0	0	0	-4331.26	1269.9	1088.35	288.89	-5337.1	1782.97	6866.73	2857.03
h4	NULL	2	4	0	0	0	0	-4602.12	850.39	994.46	218.36	-6803.01	301.36	9318.4	2291.34
h4	NULL	3	2	0	0	0	0	-5834.23	422.42	717.6	176.21	-8992.56	1464.44	8999.19	1957.6
h4	NULL	5	2	0	0	0	0	-3257.23	909.89	556.17	28.73	-7875.54	2313.58	8283.13	1467.36
h5	NULL	1	2	0	0	0	0	-3249.7	596.89	608.48	242.36	-3853.48	296.7	5317.46	1440.04
h6	NULL	1	3	0	0	0	0	-3835.81	964	905.91	395.36	-6912.9	2015.91	8853.41	3294.22
h8	NULL	2	5	0	0	0	0	-2727.49	225.81	912.76	156.99	-4997.94	606.94	6369.22	773.86
h8	NULL	18	10	0	0	0	0	-3759.46	1280.66	659.22	100.86	-6691.14	3423.4	8305.99	1544.72
h8	NULL	19	7	0	0	0	0	-4314.62	1649.01	1142.34	189.78	-6620.03	2386.07	8615.1	945.15
h8	NULL	21	18	0	0	0	0	-3818.58	1005.03	934.16	130.27	-5087.71	583.3	8007.49	555.71
h8	NULL	40	7	0	0	0	0	-4917.48	1154.02	954.81	214.96	-5794.42	1311.92	8044	888.3
h8	NULL	44	2	0	0	0	0	-7422.19	1248.98	1597.04	118.86	-10310.7	3918.54	11207.8	1320.54
h8	NULL	58	5	0	0	0	0	-4214.47	1524.51	496.13	105.21	-5145.59	1536.03	6239.52	1513.58
h8	NULL	61	7	0	0	0	0	-3953.63	897.43	1140.12	209.88	-6675.38	2377.99	9016.13	2897.68

## Sheet: HISmL.pH5.4206
Chess Square	Parse	Cluster ID	Total Count	Sidechain SASA	stdev SASA	Sidechain LASA	stdev LASA	Sum Hydro(-)	stdev Hydro(-)	Sum Hydro(+)	stdev Hydro(+)	Sum Polar(-)	stdev Polar(-)	Sum Polar(+)	stdev Polar(+)
a1	0.06	2	3	20.86	14.78	10.55	14.92	-3422.47	297.72	819.45	8.97	-3132.03	279.25	3975.07	136.64
a1	0.06	6	4	0.44	0.76	27.21	31.71	-2656.5	580.12	2818.34	931.35	-3108.78	644.29	4646.59	994.72
a1	0.06	7	1	0	0	124.3	0	-2736.99	0	3521.98	0	-3878.83	0	3279.9	0
a1	0.06	8	2	37.22	37.22	36.79	36.79	-1408.37	339.27	810.61	176.11	-2692.15	951.45	2842.53	1272.15
a4	0.18	1	1	5.11	0	0	0	-1149.12	0	1283.15	0	-1207.68	0	2483.54	0
a6	0.18	1	1	0	0	98.53	0	-2269.46	0	712.73	0	-3590.78	0	4747.22	0
a6	0.3	1	1	0	0	0	0	-1920.98	0	564.78	0	-1227.1	0	638.79	0
a8	0.06	1	4	18.78	32.52	46.47	30.11	-2407.54	726.4	1871.75	1023.9	-3402.22	707	5209.9	1781.45
a8	0.18	1	4	0	0	105.82	7.65	-2290.71	506.72	2310.88	541.82	-2191.15	892.18	4373.94	1028.72
a8	0.3	1	1	93.09	0	0	0	-415.85	0	249.89	0	-1883.99	0	3166.8	0
b1	0.06	1	4	43.12	23.52	0	0	-1682.78	1117.04	1316.05	1117.54	-2718.22	579.25	3935.58	1595.77
b1	0.18	1	1	0	0	37.43	0	-3838.16	0	1793.73	0	-3872.91	0	7069.78	0
b1	0.3	1	1	0.01	0	0	0	-5941.69	0	860.1	0	-6119.92	0	5728.68	0
b1	0.3	2	1	49.66	0	0	0	-1624.83	0	277.59	0	-5975.55	0	6235.45	0
b1	0.3	5	3	0	0	90.57	9.36	-2177.45	522.08	1464.89	952.04	-5467.25	1751.07	4923.4	2209.97
b1	0.3	7	4	8.05	13.94	60.5	44.44	-2727.96	461.55	2844.22	537.89	-2827.64	1182.53	2743.65	493.2
b2	0.18	1	2	6.64	0.98	0	0	-3862.54	113.58	2997.75	39.07	-5313.45	226.55	9461.66	234.12
b3	0.18	1	1	0	0	143.81	0	-2963.33	0	3773.42	0	-2188.26	0	2727.82	0
b3	0.3	1	1	105.34	0	0	0	-408.72	0	444.51	0	-2018.15	0	1690.09	0
b4	0.18	1	2	0	0	61.24	52.99	-3557.84	206.79	2020.11	1597.08	-1798.31	155.99	2307.35	633.42
b4	0.3	2	2	20.09	20.09	41.74	41.74	-2109.01	172.39	957.42	229.57	-3705.1	1136.15	3596.2	1858.18
b4	0.3	5	1	0	0	68.22	0	-5515.09	0	1175.9	0	-9663.75	0	8824.42	0
b4	0.3	8	5	4.92	6.17	28.18	27.12	-3321.86	1522.78	3510.33	1182.25	-3384.91	1839.13	3483.36	2071.7
b5	0.06	1	2	0.2	0.17	0	0	-1803.53	198.54	2637.04	462.23	-3347.71	687.23	4321.28	1791.25
b5	0.06	5	4	19.98	24.47	46.51	47.12	-1720.08	693.23	1058.37	414.49	-4736.29	1468.24	3778.8	673.27
b5	0.3	3	2	31.76	3.38	0	0	-2878.23	71.59	421.05	107.01	-8740.29	293.98	10319	400.45
b5	0.3	6	9	0	0	50.4	39.96	-3073.44	919.98	3197.28	444.5	-3792.75	1062.68	3457.75	1575.46
b5	0.3	18	9	0	0	99.11	28.58	-3014.17	1084.72	516.5	139.1	-4158.08	2199.99	4378.98	2528.16
b5	0.3	28	5	52.17	38.27	11.23	22.47	-2395.3	1311.21	1238.57	599.98	-2653.6	1246.04	3466.3	2023.57
b5	0.3	33	10	13.98	21.73	15.27	31.62	-2206.56	581.14	3022.13	914.37	-1665.9	507.41	1687.93	399.19
b6	0.06	1	2	8.14	8.14	31.47	31.47	-2177.19	17.31	1694.17	68.88	-3860.64	1564.2	4735.8	2102.3
b6	0.18	1	1	0	0	101.45	0	-4277.39	0	4516.05	0	-741.46	0	904.8	0
b6	0.3	1	5	88.09	47.17	28.79	57.58	-374.59	190.53	92.52	29.82	-2663.39	1008.54	2263.87	1080.43
b6	0.3	11	4	6.49	11.24	57.56	33.35	-3000.72	410.23	2463.24	542.87	-4202.82	504.81	5819.57	356.66
b6	0.3	18	5	0	0	110.83	7.92	-3808.51	1115.04	429.01	229.45	-4430.17	1148.81	4610.57	1086.5
b6	0.3	20	6	35.84	40.6	39.15	42.6	-1651.35	611.43	286.91	138.07	-6551.9	2329.2	6939.71	2785.45
b6	0.3	22	3	0	0	80.49	7.85	-3036.03	967.36	4147.43	621.71	-2136.86	979.25	3170.97	1049.5
b6	0.3	23	8	14.62	13.46	15.15	31.07	-2125.64	732.04	1491.88	495.95	-4601.82	1872.89	5490.76	2183.68
b6	0.3	27	2	40.11	40.11	41.64	41.64	-2707.17	327.96	425.34	108.99	-2075.96	55.39	1434.24	42.05
b7	0.18	3	1	0	0	89.42	0	-2725.25	0	556.56	0	-5267.89	0	3981.25	0
b7	0.18	4	2	0	0	93.69	10.5	-3161.31	912.59	2575.19	722.52	-3770.57	1238.58	4187.49	167.94
b7	0.18	6	4	0	0	70.56	4.12	-2249.86	462.44	560.88	126.27	-4957.43	1235.37	3463.69	1046.84
b7	0.3	1	3	15.65	22.14	36.49	26.87	-1018.77	489.5	673.95	145.92	-3940.11	453.99	4130.63	715.03
b7	0.3	2	3	11.46	16.21	66.18	48.6	-2063.61	329.15	2908.4	702.32	-2136.87	443.85	3615.97	2480.44
b7	0.3	3	2	125.15	8.82	0	0	-882.38	344.17	138.87	20.04	-1860.67	223.06	1072.52	139.42
b8	0.06	1	2	80.38	3.79	0	0	-1407.49	210.71	1318.33	177.64	-3109.27	383.36	5099.23	222.73
b8	0.06	3	1	109.17	0	0	0	-92.88	0	342.19	0	-266.37	0	573.79	0
b8	0.06	7	4	14.68	25.42	67.8	43.24	-2790.39	1312.86	1934.88	1036.35	-3476.83	1808.56	3092	1692
b8	0.18	8	11	13.27	23.39	33.26	26.26	-3112.31	1674.84	805.9	176.39	-5126.42	1505.37	5263.36	1809.47
b8	0.18	11	14	1.46	3.42	30.88	26.4	-2403.9	529.16	2162.79	582.6	-3574.37	1161.03	4965.58	1744.9
b8	0.18	15	8	4.12	0.33	0	0	-3865.9	531.11	3271.04	412.69	-1986.76	414.79	3697.25	312.3
b8	0.18	33	7	19.95	20	18.98	30.01	-1431.43	414.88	498.99	233.7	-6266.2	2001.28	6373.61	1785.7
b8	0.18	43	4	33.35	33.48	32.46	34.55	-1079.21	349.75	246.86	124.09	-3687.21	726.52	4326.12	610.93
b8	0.18	46	3	0	0	44.54	17.62	-1886.29	440.13	1674.19	305.82	-4910.56	195.17	7236.23	1451.73
b8	0.3	2	9	6.35	8.28	30.84	35.51	-2222.18	852.99	679.05	185.6	-4965.78	1842.18	5507.11	2039.07
b8	0.3	15	4	22.45	13.46	20.35	35.26	-2256.76	304.31	2297.81	398.96	-2779.23	519.68	3038.58	668.37
b8	0.3	21	4	46	28.96	24.32	42.13	-669.82	284.96	498.86	222.23	-3905.74	2767.13	3423.14	2751.61
b8	0.3	23	6	50.74	41.16	20.06	32.2	-1439.05	366.66	951.36	351.71	-3095.71	1581.12	3661.6	1713.14
b8	0.3	29	8	10.96	14.46	29.29	40.05	-2334	824.43	2191.9	365.26	-4071.11	1022.26	4576.69	1717.56
c1	0.18	1	3	0	0	38.58	2.58	-3053.41	676.55	2296.13	1133.84	-3759.18	1196.56	7353.27	975.62
c1	0.3	2	3	60.81	47.74	0	0	-2313.79	863.58	529.71	80.64	-3196.69	633.36	3822.8	1359.19
c1	0.3	3	2	0	0	111.65	22.71	-2589.93	313.76	2435.31	311.96	-2058.95	984.01	1873.82	157.84
c2	0.3	1	3	0	0	58.99	3.1	-5658.12	1162.96	1785.73	1372.57	-3173.74	150.65	4566.21	430.9
c3	0.06	1	2	0	0	38.16	0.17	-3707.23	677.16	3252.18	48.28	-2293.36	783.3	3592.48	429.09
c3	0.18	1	2	0	0	100.57	30.9	-3095.82	454.99	1426.82	922.69	-2611.31	490.01	2849.12	1345.61
c3	0.3	1	3	0	0	71.7	9.01	-4215.66	1134.13	1493.39	1288.88	-4194.28	625.63	3910.03	1047.11
c4	0.06	1	2	0	0	67.63	3.19	-4843.93	974.06	712.35	173.49	-2605.77	292.83	3283.23	194.83
c4	0.06	5	2	48.6	35.15	0	0	-1615.86	359.99	2039.51	605.28	-1422.36	240.66	1985.68	90.08
c4	0.06	6	3	20.25	14.37	37.79	53.44	-2436.21	726.49	1666.85	1022.89	-2919.06	723.42	2797.4	750.95
c4	0.06	8	7	2.35	3.02	13.31	21.36	-2700.97	491.06	2947.31	813.6	-3167.89	1087.99	3841.56	1258.37
c4	0.06	10	1	0	0	103.51	0	-523.93	0	471.34	0	-1034.83	0	1269.52	0
c4	0.18	1	19	28.72	5.46	0	0	-1514.28	501.78	643.33	114.63	-4114.8	783.06	4014.54	757.91
c4	0.18	22	9	3	4.45	33.99	41.4	-2306.62	858.23	923.31	279.92	-5225.74	2722.8	5302.21	1902.5
c4	0.18	33	10	10.36	14.97	32.81	31.97	-2470.53	748.14	532.58	820.66	-3838.93	1881.87	3727.81	1449.38
c4	0.18	44	6	0	0	68.67	39.14	-3560.54	760.78	3985.36	580.31	-2772.25	1372.55	2834.61	1826.14
c4	0.18	49	10	25.86	27.49	31.44	48.84	-1985.02	966.88	494.18	134.33	-4506.04	2374.9	4065.24	2413.66
c4	0.18	54	15	8.89	14.75	24.81	34.02	-2492.46	509.58	2298.57	534.5	-3010.2	1554.65	3940.93	1979.27
c4	0.18	74	3	70.26	9.24	0	0	-1364.79	668.62	254.23	84.69	-3513.25	3267.2	2094.81	1561.22
c4	0.18	92	6	18.88	26.59	42.69	42.86	-1650.98	381.07	769.5	169.16	-2640.07	1118.26	2549.49	940.22
c4	0.18	95	10	9.88	12.24	0	0	-2833.48	515.25	3077.89	215.8	-3010.06	1490.47	3553.51	2068.23
c4	0.18	98	12	4.63	11.08	37.42	45.27	-3151.02	768.74	3196.42	698.63	-2093.07	898.65	2749.08	1410.04
c4	0.3	30	25	10.16	19.62	32.41	41.82	-4139.26	1487	843.14	173.66	-3483.17	1183.31	3745.72	1463.19
c4	0.3	42	23	5.11	8.7	4.64	10.23	-3554.96	510.6	3655.95	658.65	-1764.9	473.66	2396.19	1240.3
c4	0.3	79	3	82.25	14.11	0	0	-632.32	287.07	186.53	29.82	-2023.59	284.76	1801.64	623.14
c4	0.3	80	23	2.29	10.75	71.76	35.09	-3318.09	859.45	3478.08	797.12	-2588.9	1353.82	3409.69	1844.99
c4	0.3	81	25	24.57	23.75	17.9	37.25	-1634.24	556.51	594.61	143.98	-3885.13	2233.9	3920.45	1749.2
c4	0.3	117	14	13.39	23.67	39.88	43.37	-2941.96	684.16	2526.58	939.82	-2298.44	926.61	3292.38	1746.72
c4	0.3	128	20	8.01	10.92	25.5	37.93	-2578.37	660.49	2185.17	929	-2404.37	1446.52	3231.29	1817.88
c4	0.3	139	37	3.96	7.47	26.89	36.15	-2696.67	541.19	2715.14	472.61	-2783.12	982.14	3416.25	1650.93
c4	0.3	177	15	27.63	33.41	48.25	53.1	-2110.08	1266.93	478.78	209.15	-3250.65	1903.65	3442.18	1827.21
c4	0.3	181	9	1.33	1.42	50.14	57.44	-3809.27	407.86	4403.28	469.91	-2677.49	2145.61	2614.22	2401.58
c4	0.3	212	31	7.55	12.97	17.17	25.47	-3601.94	1527.51	1190.81	234.23	-2832.77	1072.57	3265.54	778.69
c5	0.06	3	2	27.44	12.37	0	0	-1852.79	1103.12	2759.4	1100.18	-2191.79	209.24	2558.71	27.24
c5	0.06	5	5	3.06	2.84	0	0	-2657.77	888.33	3543.97	892.78	-2189	752.11	2263.86	723.88
c5	0.06	8	3	29.01	40.62	40.49	57.26	-1933.57	588.2	2575.44	294.46	-2457.43	1315.92	3872.44	2272.2
c5	0.06	9	2	19.53	14.63	0	0	-2684.75	536.33	3588.96	456.42	-2559.65	258.82	2476.05	1497.22
c5	0.06	12	5	7.87	9.64	21.52	18.13	-2515.37	773.51	1908.23	916.04	-6062	4004.74	5150.77	2074.45
c5	0.06	13	3	23.83	33.7	52.95	37.55	-1758.47	266.11	435.1	171.31	-2883.63	737.16	2601.53	420.52
c5	0.18	1	17	15.1	26.69	37.84	45.88	-2467.68	1135.69	1758.88	1355.66	-3708.27	2497.99	3828.01	1776.08
c5	0.3	2	14	19.71	27.34	11.06	28.96	-2883.24	829.86	767.38	135.65	-3817.22	1093.09	4604.44	1715.74
c5	0.3	10	14	1.76	5.48	34.48	40.83	-3318.06	589.67	3627.71	490.01	-3114.92	1417.71	3488.32	1926.15
c5	0.3	16	5	0.16	0.33	97.18	52.83	-3309.85	323.25	3423.19	613.63	-1734.42	1125.34	2079.15	1641.89
c5	0.3	39	7	36.54	4.3	0	0	-930.98	113.74	1824.62	223.47	-2854.07	824.99	3151.73	1010.21
c5	0.3	45	12	29.08	31.03	26.07	36.8	-2153.46	866.72	436.36	89.55	-6537.04	3186.08	6335.95	3164.14
c5	0.3	63	4	6.44	9.84	77.96	71.23	-2466.76	500.56	2444.22	681.42	-3747.44	1438.54	5173.04	1369.29
c5	0.3	65	22	4.31	12.35	47.99	40.32	-2286.33	464.56	2164.2	463.99	-3756.73	1612.53	4097.33	2390.78
c5	0.3	80	6	10.77	14.23	22.63	37	-3552.81	646.54	901.87	162.34	-5415.23	2492.57	5378.33	2353.01
c5	0.3	85	8	2.65	6.55	36.13	31.25	-3937.38	1257.36	1325.74	374.18	-3453.48	1477.58	4248.79	1639.39
c5	0.3	93	4	30.28	30.28	38.7	38.82	-1260.08	744.38	755.8	78.38	-2082.93	656.89	1842.09	687.15
c5	0.3	95	4	61.13	12.01	0	0	-776.2	158.69	587.2	160.85	-2415.37	1372.9	1962.55	259.21
c5	0.3	96	8	49.25	52.58	61.51	62.46	-1420.13	1111.46	286.91	78.88	-2169.79	1115.84	1437.06	651.89
c6	0.06	1	2	50.61	1.53	0	0	-2852.3	2.71	496.86	6.75	-2610.94	259.22	2403.26	84.73
c6	0.18	1	2	4.07	4.07	46.1	46.1	-3116.08	1231.7	3463.27	2395.96	-1590.33	734.76	2574.35	1295.93
c6	0.3	1	2	0	0	115.34	0.92	-6609.28	2814.87	4645.42	10.61	-6712.12	4076.66	5281.08	1758.62
c6	0.3	4	3	58.26	57.06	24.96	35.3	-929.9	521.63	194.05	113	-4557.2	4064.37	4909.53	4382.27
c6	0.3	5	5	19.55	14.88	6.94	13.88	-2650.59	2159.88	2851.87	471.85	-3108.47	1022.4	4551.15	989.25
c6	0.3	7	8	28.31	22.19	18.69	32.59	-2697.66	640.78	2665.67	697.92	-2958.18	1136.51	3294.08	1873.11
c6	0.3	20	5	8.35	9.7	34.09	48.13	-4010.18	807.51	972.97	292.3	-3856.81	2448.46	4239.77	2432.52
c7	0.18	2	2	0	0	41.74	6.39	-4765.33	1088.02	781.97	92.12	-8626.38	1051.13	7597.62	84.68
c7	0.18	4	1	0	0	127.07	0	-1625.76	0	145.08	0	-1113.94	0	1096.99	0
c7	0.18	6	3	27.55	11.18	0	0	-2191.27	1144.03	639.53	173.55	-6545.97	3300.12	7562.57	4955.49
c7	0.18	10	5	17.25	21.35	31.89	53.4	-2397.78	937.31	2059.73	922.75	-2686.88	1804.31	3294.31	1817.65
c7	0.3	1	2	19.33	19.33	47.83	47.83	-5325.71	760.05	752.75	55.63	-3308.13	856.96	4305.18	1550.66
c7	0.3	2	2	0	0	99.1	1.01	-2866.27	134.58	2917.23	27.83	-2532.88	1663.39	3919.71	1974.45
c7	0.3	5	3	32.74	19.47	0	0	-1655.18	395.15	2227.72	387.6	-2709.58	642.24	1694.78	396.36
c7	0.3	6	4	18.64	24.9	25.92	32.18	-2804.84	1570.07	1274.87	334.29	-3965.35	1446.57	5253.97	2378.55
c7	0.3	11	3	131.02	7.4	0	0	-635.79	80.41	130.22	27.29	-1644.1	455.14	1107.67	198.84
c7	0.3	16	4	0	0	75.87	13.13	-2402.39	299.86	2970.93	131.06	-3181.46	1123.25	3732.59	1651.96
c8	0.06	1	4	22.32	25.08	39.21	44.32	-1663.71	813.97	1186.9	893.14	-3450.42	800.02	4133.38	1958.03
c8	0.18	5	5	26.94	24.38	0	0	-1295.79	656.75	372.42	160.46	-4528.57	539.67	5802.69	1399.32
c8	0.18	8	7	5.27	10.26	47.38	35.85	-2761.73	625.05	2457.39	617.7	-2134.62	1096.98	3702.94	1561.78
c8	0.18	17	3	3.42	2.73	29.92	42.31	-3818.98	491.32	2576.91	845.92	-2235.81	1185.05	3704.03	498.63
c8	0.18	23	9	0.12	0.33	42.49	25.07	-2362.7	736.99	2946.59	499.6	-4016.6	1032.75	6250.9	1730.88
c8	0.18	24	3	154.3	4.82	0	0	-578.94	273.56	104.9	15.33	-795.81	619.17	779.12	123.63
c8	0.18	27	3	6.7	9.48	42.98	38.9	-3491.48	2018.75	928.97	153.91	-5977.45	730	7793.14	837.78
c8	0.18	31	2	67.23	1.69	0	0	-806.33	115.62	292.75	34.27	-2068.77	110.23	3178.65	7.99
c8	0.18	35	7	12.32	14.42	31.76	40.25	-2212.51	510.69	2340.71	768.06	-2595.69	812.52	4980.58	1747.29
c8	0.3	1	3	10.53	7.91	36.29	51.32	-1670.96	506.16	855.98	161.87	-4017.66	1883.71	5882.28	3345.41
c8	0.3	4	11	3.24	4.1	49.95	63.33	-2227.97	296.89	2440.79	493.33	-3576.67	1356.61	4645.89	1946.88
c8	0.3	9	2	0	0	131.18	13.7	-449.45	24.71	111.93	24.99	-2190.53	299.14	1138.56	375.57
c8	0.3	13	5	47.93	37.67	15.99	31.99	-2654.41	972.01	581.9	92.65	-3012.93	1647.06	3280.34	2048.52
c8	0.3	16	5	0	0	76.05	14.87	-2815.67	533.1	3403	627.48	-3156.19	1289.71	2704.03	1322.56
c8	0.3	30	5	28.61	35.91	54.58	49.44	-1014.35	579.41	448.55	95.34	-2442.39	1256.78	2553.56	1739.42
d1	0.3	1	1	0	0	55.93	0	-1156.13	0	489.8	0	-1687.62	0	1334.96	0
d3	0.18	1	2	14.34	14.34	33.19	33.19	-3808.15	1322.96	4910.75	2382.18	-1323.8	364.71	1064.49	757.35
d3	0.18	5	4	0	0	81.62	13.39	-1560.99	723.08	299.2	134.02	-3476.6	1721.21	2971.39	1563.71
d3	0.3	1	1	0	0	96.93	0	-674.08	0	194.66	0	-1853.34	0	1899.73	0
d4	0.06	2	2	22.33	0.79	0	0	-2937.51	619.89	1569.35	26	-5565.19	394.77	3972.52	69.68
d4	0.06	8	2	0.2	0.05	0	0	-3472.14	494.03	4078.96	28.01	-3340.29	212.95	5976.66	346.65
d4	0.06	10	4	0.24	0.36	24.02	26.58	-3147.22	1094.18	2482.29	363.91	-5067.18	1282.44	5952.54	698.05
d4	0.06	17	8	3.75	2.14	14.27	37.76	-2941.92	427.55	3534.94	426.71	-2520.5	730.33	3982.57	1928.17
d4	0.06	19	6	10.99	14.93	24.04	35.51	-2118.74	258.89	2238.83	611.05	-2704.43	393.65	3382.91	1117.9
d4	0.06	28	6	28.8	30.79	7.58	16.94	-2214.57	1050.35	661.66	245.89	-3641.8	1416.86	4576.07	1939.88
d4	0.18	19	31	19.33	18.23	1.27	5.25	-1908.6	1321.69	1008.81	276.01	-3145.65	1126	3638.59	1468.61
d4	0.18	24	6	0	0	31.08	5.73	-3137.91	1563.67	1495.62	215.09	-2898.62	371.34	3597.66	527.36
d4	0.18	63	60	13.57	14.71	13.51	27.4	-2460.48	1021.43	895.97	308.7	-3515.13	1454.23	4336.88	1618.76
d4	0.18	108	55	16.99	24.51	37.04	42.29	-2697.65	1224.73	653.32	170.05	-3071.69	1630.69	3379.59	1720.87
d4	0.18	131	102	3.83	7.17	37.35	45.23	-3396.57	594.11	3294.35	625.63	-2390.44	1486.49	3321.95	1938.33
d4	0.18	135	9	72.11	53.38	33.2	47.85	-692.93	398.39	201.37	98.64	-1523.18	1216.24	1546.12	1039.08
d4	0.18	158	28	16.33	26.84	54.75	43.3	-1829.44	900.33	360.27	86.71	-3982.17	2041.78	4198.83	2055.2
d4	0.18	283	16	26.91	31.97	58.2	61.21	-1311.58	481.24	402.55	103.62	-1069.43	465.06	1041.67	270.09
d4	0.18	329	119	10.7	14.84	18.25	29.48	-2506.63	520.59	2211.93	484.42	-2343.79	1220.39	3648.69	1513.93
d4	0.18	361	59	27.84	13.98	1.47	8.53	-2249.36	857.13	632.54	170.79	-2813.28	1039.95	3084.69	834.66
d4	0.3	31	54	14.75	23.64	41.09	44.64	-3004.81	1214.1	712.62	149.95	-3995.59	2030.36	4174.26	1893.57
d4	0.3	35	42	16.99	22.61	7.91	24.12	-3328.38	1391.35	1054.02	381.69	-3017.06	1516.93	3458.17	1267.25
d4	0.3	138	50	9.14	13	13.22	25.6	-2629.89	539.28	2604.6	578.71	-2691.84	1146.88	3445.48	1604.57
d4	0.3	158	32	3.06	7.35	36.25	42.93	-3054.61	1033.61	3295.67	519.54	-2189	1251.83	3029.71	1450.1
d4	0.3	173	27	7.48	14.64	68.84	51.56	-2990.88	1063.21	2362.6	416.81	-3378.76	1655.81	3765.35	2110.25
d4	0.3	195	24	21.99	29.73	50.12	48.1	-2296.37	1002.96	395.21	100.5	-4366.66	2315.82	4473.34	2373.72
d4	0.3	197	16	24.65	34.34	25.88	48.77	-1531.34	703.67	995.59	276.81	-2284.18	1305.82	2581.17	1327.21
d4	0.3	223	21	9.4	13.61	34.75	39.03	-2746.14	559.59	2698.94	584.43	-2494.12	905.52	3104.56	1812.3
d4	0.3	233	20	15.37	17.34	15.38	29.65	-2252.15	442.88	1746.28	363.97	-2969.49	1145.9	4447.15	1452.4
d4	0.3	254	21	7.95	12.34	43.72	49.38	-2135.05	832.49	1579.93	443.32	-4087.52	2032.42	4781.73	1899.96
d4	0.3	259	10	60.15	43.35	35.11	54.95	-933.26	596.62	211.75	83.34	-3704.02	2004.47	3167.82	1725.32
d4	0.3	273	24	1.58	3.65	74.11	53.36	-3148.22	787.3	3305.76	624.55	-2800.46	1766.68	3485.41	1667.79
d5	0.06	2	2	10.27	4.75	0	0	-3288.68	271.49	2003.03	1061.94	-5273.44	522.69	8105.06	2607.14
d5	0.06	3	4	4.87	2.53	0	0	-2338.77	924.71	1977.36	725.58	-3650.34	772.85	4547.77	447.12
d5	0.06	7	2	19.1	4.84	0	0	-2190.39	104.9	1986.81	87.26	-1551.9	135.49	3795.11	143.11
d5	0.18	1	4	30.4	17.66	24.01	41.59	-2389.6	640.28	1311.22	898.72	-3612.66	2411.96	3091.23	1093.92
d5	0.3	2	3	16.03	22.56	30.28	42.83	-2712.26	326.88	717.68	173.56	-3900.02	1713.12	4146.38	1544.56
d5	0.3	3	3	0	0	65.82	31.52	-3274.41	294.93	2868.86	966.72	-2011.99	1062.52	2376	1148.64
d5	0.3	4	2	4.39	4.39	24.95	24.95	-2916.77	236.93	1727	767.31	-4083.73	83.23	3188.35	128.11
d6	0.3	1	1	0	0	93.51	0	-3505	0	1337.79	0	-3442.67	0	3214.51	0
d7	0.18	1	2	9.47	9.47	24.1	24.1	-1778.32	1129.28	953.15	357.77	-5107.93	1254.08	5069.21	712.29
d8	0.06	1	1	54.07	0	0	0	-1333.2	0	2549.95	0	-635.22	0	2965.86	0
d8	0.18	9	4	0	0	50.19	21.01	-2458.87	236.09	1893.2	174.68	-2249.69	978.76	4421.76	1977.28
d8	0.18	14	3	21.52	30.43	0	0	-3246.18	286.03	3277.31	393.37	-2948.15	1604.33	3121.22	1954.93
d8	0.18	20	8	10.68	11.11	26.67	46.8	-1905.92	929	923.09	354.11	-4253.15	1261.2	4381.52	705.95
d8	0.18	25	5	24.9	21.63	15.75	20.53	-1942.27	852.89	2370.63	892.2	-1738.61	627.36	4580.91	1368.31
d8	0.18	29	3	15.73	22.25	33.14	23.47	-1831.38	145.82	1711.75	174.52	-3722.73	752.78	4356.66	1561.41
d8	0.18	30	6	29.32	18.02	12.83	28.69	-2307.77	723.8	1370.12	223.28	-3185.23	1623.4	4100.18	1230.3
d8	0.18	40	8	28.89	31.17	33.67	43.99	-997.9	468.37	312.12	112.48	-4569.67	1436.59	4886.54	1566.29
d8	0.18	41	4	0	0	45.22	52.51	-2346.79	379.06	2487.26	744.44	-3340.98	300.03	5819.04	1273.84
d8	0.3	3	3	50.03	70.75	89.05	62.97	-961.09	929.96	218.03	63.89	-650.53	150.01	824.44	333.7
d8	0.3	5	4	2.36	4.08	0	0	-2486.87	278.92	2948.45	688.16	-3063.73	1494.35	3431.37	1414.63
d8	0.3	6	3	69.91	53.33	12.98	18.36	-1174.16	787.92	477.62	241.14	-2773.93	2561	3287.56	3095.72
e6	0.3	1	1	0	0	99.5	0	-2459.22	0	2280.8	0	-3642.3	0	2420.65	0
f3	0.18	1	1	0	0	81.15	0	-4047.66	0	3374.14	0	-2933.24	0	4119.32	0
f3	0.3	1	2	62.8	1.26	0	0	-1090.41	41.97	617.8	92.86	-2988.85	302.63	2847.96	282.48
f3	0.3	2	3	58.64	0.96	0	0	-850.68	46.6	546.95	87.13	-3679.42	531.58	2574.04	374.15
f4	0.18	1	2	0	0	151.94	4.56	-2875.89	232.33	3353	493.86	-3602.63	192.91	4752.67	2005.16
f5	0.06	1	1	136.45	0	0	0	-329.55	0	165.74	0	-2115.48	0	1011.03	0
f5	0.3	2	2	6.59	6.59	50.63	50.63	-1854.77	685.85	2336.74	410.62	-3299.81	306.82	3801.71	56.8
f5	0.3	5	3	26.27	16.32	0	0	-1208.36	132.01	681.95	128.13	-5314.23	1347.56	5116.77	2632.11
f6	0.18	1	4	0	0	74.13	7.54	-3352.52	1834.78	504.26	191.26	-7888.26	1404.94	8235.78	1372.98
f6	0.3	2	6	64.11	51.44	22.91	32.46	-831.63	420.62	288.63	91.28	-4034.42	959.98	3698.58	1271.64
f6	0.3	10	7	6.28	13.44	54.43	37.29	-2654.48	1009.98	735.52	195.74	-5445.82	1344.74	5412.89	1932.45
f6	0.3	14	4	30.59	30.68	24.92	25.66	-2229.88	633.88	1540.18	313.88	-3300.38	834.18	3706.87	739.65
f6	0.3	16	4	1.38	1.87	60.29	60.73	-1940.99	158.09	385.48	149.28	-5557.56	1851.52	4247.3	1691.51
f6	0.3	20	3	91.16	64.52	41.9	59.25	-429.24	101.19	51.13	6.43	-2096.17	704.62	1187.38	500.59
f6	0.3	22	1	135.61	0	0	0	-462.88	0	25.63	0	-1975.75	0	930.76	0
f6	0.3	24	5	0	0	57.06	31.02	-2264.62	447.89	2034.81	713.68	-5415.95	2036.05	5517.67	1603.01
f7	0.3	1	4	76.4	49.47	17.83	30.88	-1209.84	569.06	61.86	616.38	-3501.28	1570.59	2970.85	1813.65
f8	0.18	1	1	0	0	112.11	0	-1825.57	0	742	0	-3636.48	0	3856.96	0
g1	0.06	1	1	0	0	113.97	0	-4430.32	0	2751.87	0	-6569.51	0	4757.29	0
g4	0.18	1	1	0	0	141.14	0	-3635.55	0	2773.55	0	-5138.1	0	5887.03	0
g4	0.3	1	1	112.14	0	0	0	-236.39	0	212.06	0	-1524.92	0	1171.45	0
g5	0.3	1	2	0	0	93.26	21.1	-1124.22	318.24	639.88	40.63	-4098.17	574.97	3615.22	604.78
g5	0.3	4	2	39.35	39.35	57.77	57.77	-602.67	3.85	134.02	45.71	-3671.13	1104.74	2793.33	959.8
g5	0.3	8	1	0	0	71.28	0	-2248.53	0	230.37	0	-7301.44	0	4495.74	0
g5	0.3	9	5	0	0	98.05	13.92	-3300.36	968.31	3056.61	956.55	-4873.77	1667.84	4452.92	961.46
g6	0.06	1	1	0	0	59.71	0	-2040.77	0	263.31	0	-3195.52	0	2440.26	0
g6	0.3	1	4	32.48	56.26	74.53	54.29	-1557.66	1340.26	797.83	908.48	-3103.71	1472.62	3080.39	2487.47
g8	0.3	1	1	7.06	0	0	0	-1864.51	0	1251.25	0	-4698.69	0	4927.49	0

[truncated: 11 more sheets: ILEmL, LEUmL, LYSmL, METmL, PHEmL, PROmL, SERmL, THRmL, TRPmL, TYRmL, VALmL]
