# Supplementary material for: Three-Dimensional Interaction Homology: Deconstructing Residue–Residue and Residue–Lipid Interactions in Membrane Proteins
Source: Molecules. 2024 Jun 14;29(12):2838. doi: 10.3390/molecules29122838 (PMC11207109; doi:10.3390/molecules29122838)
Supplement: Supplementary file 1 [file molecules-29-02838-s001.zip › TableS5_Membrane_LipidFacingOFF_Cluster_Data.xlsx]

## Sheet: ALAmN
Chess Square	Parse	Cluster ID	Total Count	Sidechain SASA	stdev SASA	Sum Hydro(-)	stdev Hydro(-)	Sum Hydro(+)	stdev Hydro(+)	Sum Polar(-)	stdev Polar(-)	Sum Polar(+)	stdev Polar(+)
a1	NULL	2	2	28.64	3.07	-3820.71	625.92	2808.96	791.68	0	0	0	0
a1	NULL	6	16	15.92	15.96	-7106.6	2963.95	2541.25	1157.35	0	0	0	0
a1	NULL	10	7	9.16	12.12	-6298.19	1925.18	3221.05	1355.51	0	0	0	0
a1	NULL	11	6	29.35	2.49	-4614.46	729.29	1561.83	139.06	0	0	0	0
a2	NULL	1	1	1.51	0	-13842.5	0	2421.27	0	0	0	0	0
a3	NULL	1	1	31.32	0	-6474.78	0	1316.41	0	0	0	0	0
a4	NULL	1	2	21.14	13.32	-6188.43	1647.33	2233.06	1585.88	0	0	0	0
a5	NULL	1	3	7.78	10.54	-5409.92	567.18	3823.18	1662.76	0	0	0	0
a5	NULL	3	2	13.69	13.69	-9552.36	172.23	1091.91	125.93	0	0	0	0
a6	NULL	1	5	17.57	17.29	-5543.66	652.06	2738.82	1305.46	0	0	0	0
a7	NULL	1	5	22.37	28.23	-4579.48	1008.28	2547.38	1576.37	0	0	0	0
a7	NULL	4	2	25.99	20.23	-5319.17	1249.04	1639.79	643.1	0	0	0	0
a8	NULL	3	37	21.11	18.96	-5828.92	1072.15	2820.81	1307.08	0	0	0	0
a8	NULL	15	5	36.07	18.92	-5844.96	1715.52	938.66	477.03	0	0	0	0
a8	NULL	24	10	22.06	17.8	-7640.34	4126.33	2257.22	998.19	0	0	0	0
a8	NULL	41	9	22.96	18.78	-6497.98	2062.37	1743.26	759.87	0	0	0	0
b1	NULL	10	7	26.47	21.83	-6019.17	2658.51	1855.48	652.66	0	0	0	0
b1	NULL	38	13	5.23	8.09	-7085.37	1632.94	3724.7	1044.38	0	0	0	0
b1	NULL	39	14	11.64	13.89	-6109.46	2150.91	2977.08	1127.92	0	0	0	0
b1	NULL	43	10	9.16	17	-9555.21	3279.51	2014	386.54	0	0	0	0
b2	NULL	1	3	7.02	8.73	-7025.45	1087.15	2910.65	1841.84	0	0	0	0
b3	NULL	1	3	1.63	0.42	-6768.78	278.49	3837.56	473.83	0	0	0	0
b3	NULL	5	5	13.82	17.29	-6740.37	608.58	2992.7	1145.71	0	0	0	0
b4	NULL	12	20	14.21	20.45	-6541.78	1620.46	2991.98	1496.07	0	0	0	0
b4	NULL	26	1	40.52	0	-4969.07	0	613.34	0	0	0	0	0
b4	NULL	30	10	25.94	16.55	-6897.81	3208.99	1598.98	602.4	0	0	0	0
b4	NULL	45	14	4.99	14.64	-7482.53	2163.35	3545.08	1184.79	0	0	0	0
b5	NULL	13	31	15.32	17.36	-5344.57	1449.47	3322.52	1617.11	0	0	0	0
b5	NULL	27	8	40.46	12.71	-4384.26	2188.99	1278.6	301.9	0	0	0	0
b5	NULL	29	19	21.22	25.6	-6334.72	3136.6	2635.82	1541.78	0	0	0	0
b5	NULL	47	8	11.82	15.59	-7618.51	2736.1	2039.49	841.75	0	0	0	0
b6	NULL	10	20	13.43	19.03	-5772.45	2468.5	3020.31	1362.45	0	0	0	0
b6	NULL	15	15	40.22	30.16	-3086.9	791.61	1688.88	1304.39	0	0	0	0
b6	NULL	27	15	35.34	20.56	-4542.28	2459.19	1589.47	1176.91	0	0	0	0
b6	NULL	38	6	18.46	16.79	-5509.51	2254.24	2126.8	668.56	0	0	0	0
b7	NULL	5	21	18.03	13.55	-4499.19	1261.25	2798.91	1080.67	0	0	0	0
b7	NULL	12	20	8.42	14.87	-6924.71	2576.49	3476.39	1200.89	0	0	0	0
b7	NULL	32	10	26.99	13.67	-3909.57	1132.46	2515.1	791.84	0	0	0	0
b7	NULL	41	17	22.65	13.99	-6253.99	2216.94	1424.62	474.97	0	0	0	0
b8	NULL	20	169	25.66	17.73	-4788.5	1040.59	2560.63	1275	0	0	0	0
b8	NULL	54	115	21.05	15.75	-5628.48	1922.83	2069.19	728.36	0	0	0	0
b8	NULL	211	72	23.9	18.8	-6579.78	2842.99	1534.61	715.96	0	0	0	0
b8	NULL	331	101	11.42	17.47	-7121.31	2758.32	2823.33	1174.85	0	0	0	0
c1	NULL	5	5	21.49	18.18	-5280.38	1965.53	1607.82	915.5	0	0	0	0
c1	NULL	18	4	68.94	2.25	-2717.44	199.92	516.78	120.17	0	0	0	0
c1	NULL	24	27	7.41	12.4	-6530.14	2265.21	2822.34	909.25	0	0	0	0
c1	NULL	36	6	25.46	14.42	-8311.66	2275.97	1989.66	1307.52	0	0	0	0
c2	NULL	1	1	37.33	0	-5113.06	0	861.1	0	0	0	0	0
c3	NULL	2	2	43.47	1.94	-3644.25	569.17	975.32	122.08	0	0	0	0
c3	NULL	8	4	32.65	20.94	-4289.52	432.29	1191.87	682.01	0	0	0	0
c3	NULL	9	8	5.93	13.38	-7207.3	2074.49	3320.19	979.65	0	0	0	0
c3	NULL	15	3	0.23	0.3	-8377.79	460.15	3491.17	104.3	0	0	0	0
c4	NULL	615	628	6.69	13.24	-7419.79	2317.82	3542.45	1213.3	0	0	0	0
c4	NULL	1229	412	16.05	18.86	-6647.27	2377.63	2333.5	1090.64	0	0	0	0
c4	NULL	1929	104	37.05	19.79	-5081.89	2010.41	1355.58	764.1	0	0	0	0
c4	NULL	2065	958	10.8	16.56	-6200.89	1526.31	3649.53	1483.92	0	0	0	0
c5	NULL	18	307	7.63	13.98	-5816.04	1429.38	3842.43	1465.06	0	0	0	0
c5	NULL	393	172	14.71	18.43	-5712.42	2409.2	2699.98	1225.73	0	0	0	0
c5	NULL	518	62	31.54	20.82	-4484.47	1932.98	1376.69	753.76	0	0	0	0
c5	NULL	679	158	11.19	14.96	-6170.16	1979.52	2837.24	1108.2	0	0	0	0
c6	NULL	4	47	15.06	19.63	-6164.42	2171.47	2862.71	1429.87	0	0	0	0
c6	NULL	19	26	15.59	21.43	-4347.01	1970.16	3124.78	1892.91	0	0	0	0
c6	NULL	37	14	34.25	19	-4375.27	2494.73	1595.59	737.23	0	0	0	0
c6	NULL	63	3	51.95	6.14	-3837.5	2815.58	722.13	167.33	0	0	0	0
c7	NULL	3	33	5.93	13.21	-6232.36	2131.7	3506.08	1072.41	0	0	0	0
c7	NULL	27	11	23.15	12.14	-5356.26	2118.83	1551.21	305.63	0	0	0	0
c7	NULL	70	26	17.4	17.49	-5390.63	2072.04	2589.03	1150.34	0	0	0	0
c7	NULL	73	6	52.07	17.23	-2975.55	1533.93	541.34	146.66	0	0	0	0
c8	NULL	60	110	5	9.87	-6793.31	2109.09	3355.31	1121.54	0	0	0	0
c8	NULL	105	33	19.66	12.55	-4573.1	1442.35	2792.75	1200.6	0	0	0	0
c8	NULL	126	48	13.18	12.79	-6917.2	2923.31	2143.28	775.99	0	0	0	0
c8	NULL	204	13	38	17.52	-4160.38	1518.69	1037.28	330.54	0	0	0	0
d1	NULL	5	3	30.7	26.02	-5465.88	2084.6	1609.34	706.86	0	0	0	0
d1	NULL	6	4	22.17	12.44	-5042.72	945.13	2614.19	1090.19	0	0	0	0
d1	NULL	8	1	26.02	0	-8894.32	0	1360.19	0	0	0	0	0
d3	NULL	6	6	22.71	19.73	-6034.1	1988.43	2635.25	1125.68	0	0	0	0
d3	NULL	21	4	0.48	0.77	-7903.98	2990.45	2728.43	438.23	0	0	0	0
d3	NULL	23	11	13.98	16.83	-7258.33	2517.99	3004.88	1399	0	0	0	0
d3	NULL	33	12	11.55	12.67	-7039.4	720.37	2729.19	1130.98	0	0	0	0
d4	NULL	481	931	24.11	16.08	-5938.02	1445.98	1938.19	737.31	0	0	0	0
d4	NULL	2457	2944	6.57	13.5	-7791.69	2057.38	3358.56	1256.71	0	0	0	0
d4	NULL	4106	6516	12.58	17.2	-6389.45	1384.1	3428.57	1473.28	0	0	0	0
d4	NULL	8045	499	33.29	23.38	-5436.7	2739.2	1591.45	934.43	0	0	0	0
d5	NULL	2	6	47.62	7.53	-4489.15	1883.64	861.2	199.75	0	0	0	0
d5	NULL	128	61	10.53	12.76	-6700.87	1995.58	2724.18	1006.51	0	0	0	0
d5	NULL	151	84	10.54	16.27	-6358.35	2138.25	3428.66	1430.05	0	0	0	0
d5	NULL	180	36	21.84	19.08	-5477.28	3258.2	2209.05	1005.38	0	0	0	0
d6	NULL	1	1	15.12	0	-4472.84	0	1598.62	0	0	0	0	0
d7	NULL	3	3	0.43	0.61	-9055.23	1494.17	3024.96	154.6	0	0	0	0
d7	NULL	8	4	12.55	21.46	-6097.1	1387.71	3106.33	1496.63	0	0	0	0
d7	NULL	9	3	15.2	17.67	-8212.14	2943.54	2079.41	934.15	0	0	0	0
d7	NULL	12	4	37.85	5.03	-2412.24	409.61	1785.86	621.48	0	0	0	0
d8	NULL	53	19	19.6	17.09	-5828.64	2070.67	1733.08	590.19	0	0	0	0
d8	NULL	95	10	58.62	16.09	-3146.63	998	774.49	328.78	0	0	0	0
d8	NULL	107	25	19.63	17.27	-5171.49	3198.98	2411.8	716.61	0	0	0	0
d8	NULL	120	72	5.91	12.4	-7348.69	2431.33	3416.61	1134.32	0	0	0	0
e3	NULL	2	2	17.49	0.06	-7817.94	1709.48	1808.44	21.75	0	0	0	0
e3	NULL	3	3	48.89	23.05	-3573.33	840.31	1581.32	898.28	0	0	0	0
e4	NULL	3	1	59.64	0	-3210.23	0	724.48	0	0	0	0	0
e4	NULL	5	5	21.86	14.69	-4660.27	2504	3026.43	1108.51	0	0	0	0
e6	NULL	1	1	0	0	-4062.95	0	3025.44	0	0	0	0	0
f1	NULL	1	1	46.75	0	-9502.94	0	886.16	0	0	0	0	0
f2	NULL	1	2	15.41	11.22	-7523.91	1222.09	2005.05	137.58	0	0	0	0
f3	NULL	1	3	40.83	30.1	-5459.25	2142.06	1002.83	181.93	0	0	0	0
f3	NULL	4	2	46.01	18.43	-4594	413.93	1470.04	858.12	0	0	0	0
f4	NULL	1	2	62.96	4.86	-3861.62	328.26	1213.58	199.01	0	0	0	0
f4	NULL	3	3	45.59	17.25	-4036.07	449.86	1129.9	597.95	0	0	0	0
f5	NULL	2	2	49.72	5.55	-3240.68	87.21	848.5	49.89	0	0	0	0
f5	NULL	6	4	11.94	15	-8518.29	4497.91	3073.86	1021.8	0	0	0	0
f5	NULL	7	1	46.79	0	-1709.67	0	551.73	0	0	0	0	0
f6	NULL	4	18	9.29	13.67	-5586.92	1554.08	3414.51	1376.62	0	0	0	0
f6	NULL	9	17	5.19	15.04	-7377.36	1485.87	4055.64	1348.61	0	0	0	0
f6	NULL	28	5	57.89	2.27	-3842.25	277.24	342.15	24.97	0	0	0	0
f6	NULL	46	8	31.65	24.95	-5838.8	3994.46	1817.79	1207.05	0	0	0	0
f7	NULL	2	12	1.73	5.4	-7675.85	1644.93	4021.97	713.46	0	0	0	0
f7	NULL	11	2	42.83	25.43	-4127.93	982.89	1276.06	984.44	0	0	0	0
f7	NULL	12	1	40	0	-6770.39	0	377.36	0	0	0	0	0
f7	NULL	13	2	23.28	2	-8620.35	1357.58	1489.76	97.98	0	0	0	0
g3	NULL	1	1	24.95	0	-2976.56	0	1602.75	0	0	0	0	0
g4	NULL	1	4	19.78	19.54	-6330.28	1466.07	2491.81	855.57	0	0	0	0
g5	NULL	3	3	10.23	14.47	-5821.86	1706.13	2499.47	919.62	0	0	0	0
g5	NULL	5	3	15.33	11.56	-6412.08	1387.05	2913.03	464.13	0	0	0	0
g5	NULL	6	4	26.19	0.94	-4351.81	1136.13	1497.85	100.75	0	0	0	0
g5	NULL	9	2	34.7	4.14	-4341.06	374.24	1031.61	226.43	0	0	0	0
g6	NULL	2	2	56.42	0.71	-3808.47	433.58	429.71	119.42	0	0	0	0
g6	NULL	3	3	14.06	10.52	-4510.85	629.48	2448.58	1598.5	0	0	0	0
g7	NULL	1	2	37.57	11.71	-4615.45	219.68	956.47	482.67	0	0	0	0
g8	NULL	1	1	15.63	0	-5504.53	0	1437.94	0	0	0	0	0
h1	NULL	1	1	53.12	0	-3111.79	0	1588.6	0	0	0	0	0
h4	NULL	1	3	51.3	7	-5265.33	911.81	637.71	228.57	0	0	0	0
h7	NULL	1	3	58.56	2.47	-3786	156.66	785.83	71.74	0	0	0	0
h8	NULL	1	1	35.23	0	-4792.5	0	1426.79	0	0	0	0	0

## Sheet: ARGmN
Chess Square	Parse	Cluster ID	Total Count	Sidechain SASA	stdev SASA	Sum Hydro(-)	stdev Hydro(-)	Sum Hydro(+)	stdev Hydro(+)	Sum Polar(-)	stdev Polar(-)	Sum Polar(+)	stdev Polar(+)
a1	.060.180	1	2	62.31	59.68	-5769.43	4663.46	1229.75	658.1	-2424.13	1070.48	6705.27	3783.18
a1	.060.180	4	3	89.74	30.19	-3174.83	632.28	838.08	383.84	-2986.87	1904.03	9824.59	3904.15
a1	.060.300	1	1	66.49	0	-2947.44	0	1977.75	0	-1162.84	0	9352.27	0
a1	.300.180	1	1	47.75	0	-4965.97	0	1651.48	0	-2551.95	0	3455.7	0
a4	.300.180	1	1	113.33	0	-622.75	0	511.61	0	-3216.92	0	971.45	0
a5	.060.180	1	1	114.47	0	-1402.03	0	663.31	0	-1720.99	0	1835.58	0
a6	.180.300	1	1	41.76	0	-1996.32	0	2028.16	0	-831.74	0	3594.86	0
a7	.180.060	1	4	127.77	3.2	-2848.64	371.01	758.36	114.55	-453.66	152.66	1647.77	461.63
a7	.180.180	1	3	95.3	17.77	-2338.26	600.71	1110.45	576.22	-652.25	151.26	5209.92	2508.18
a7	.300.180	1	2	94.51	3.66	-3942.32	2545.29	431.59	288.45	-1376.76	933.74	6591.38	424.47
a8	.060.180	1	2	9.4	5.82	-7336.05	887.92	449.78	584.78	-3912.1	243.93	16913	2795.96
a8	.180.180	1	3	40.3	30.12	-6884.15	3356.41	1744.83	535.18	-2362.02	1024.55	16132.5	10154.7
a8	.300.060	1	1	150.88	0	-1697.18	0	271.64	0	-394.78	0	7517.37	0
a8	.300.180	1	2	62.78	8.07	-2520.49	479.63	1134.07	576.8	-906.85	628.56	11287.4	7185.48
b1	.060.180	2	2	34.15	30.54	-4496.85	767.4	1393.98	28.71	-3519.51	141.31	26927.2	24166.1
b1	.060.180	4	3	70.21	37.02	-4407.78	1854.95	1248.01	440.08	-2547.98	553.79	10091.3	10119.9
b1	.060.300	1	1	57.8	0	-3585.84	0	684.59	0	-1200.82	0	8287.66	0
b1	.180.180	1	1	85.92	0	-4231.87	0	1020.16	0	-1620.03	0	15547	0
b1	.300.060	1	1	9.63	0	-4198.12	0	2289.11	0	-2257.63	0	18525.4	0
b1	.300.180	2	5	62.61	39.36	-3542.71	1593.43	847.62	367.57	-1790.59	446.27	11097.3	8990.47
b1	.300.180	3	1	100.7	0	-4119.96	0	874.57	0	-1732.51	0	1440.38	0
b1	.300.180	5	2	70.75	6.44	-3393.93	898.09	282.77	131.83	-1855.21	596.53	10747.9	3540.83
b1	.300.300	1	4	71.23	31.64	-2022.24	118.19	826.81	33.14	-1724.7	480.25	13033	2665.5
b2	.060.060	1	1	20.63	0	-5090.09	0	1646.79	0	-2318.02	0	5006.71	0
b3	.060.300	1	2	102.42	4.15	-2581.27	110.16	668.55	34.52	-3496.1	99.34	7440.7	1298.09
b3	.180.060	1	1	142.5	0	-1379.87	0	1058.66	0	-306.13	0	1065.99	0
b3	.180.180	1	4	103.76	39.85	-4530.34	1660.47	1157.07	536.41	-3099.76	1668.12	3697.33	2381.52
b3	.300.180	1	2	120.59	65.62	-3193.56	2588.77	1034.57	424.44	-1056.49	1031.07	4131.54	3989.58
b3	.300.300	1	1	102.57	0	-3504.6	0	913.73	0	-84.9	0	3118.36	0
b4	.060.180	1	1	65.87	0	-5939.62	0	633.12	0	-1593.7	0	13284.1	0
b4	.180.060	1	3	62.08	38.59	-4476.4	1194.77	920.81	346.72	-1484.44	878.6	14850.8	6477.83
b4	.180.180	2	4	142.13	48.81	-1943.37	2370.64	650.46	640.17	-2559.63	2353.7	1699.82	2536.43
b4	.180.180	3	2	61.96	19.57	-2229.84	473.79	595.41	79.6	-3375.22	1162.62	12405.5	1862.4
b4	.300.180	2	3	88.01	39.84	-3550.16	1968.91	1119.15	381.17	-1751.39	1152.09	12369.1	11983
b4	.300.180	5	1	125.32	0	-1947.52	0	245.43	0	-437.1	0	10566.1	0
b4	.300.180	6	3	134.23	49.95	-1447.89	762.33	448.76	169.06	-369.59	333.94	5649.08	4048.91
b4	.300.300	1	3	75.22	49.48	-3002.52	1897.56	1107.62	529.81	-1345.93	890.64	10360.6	8164.86
b5	.060.060	1	4	83.69	25.46	-3992.32	1018.94	1216.02	602.14	-1333.04	263.63	18932.8	7125.86
b5	.060.180	1	3	130.7	53.48	-1176.3	753.04	482.59	321.24	-1469.36	1221.4	6699.44	8265.04
b5	.060.180	2	2	5.68	0.3	-4291.84	614.78	1300.58	4.27	-2455.8	270.34	27475.6	42.18
b5	.060.180	4	2	59.61	0.73	-1760.58	30.79	2012.22	33.53	-4559.23	34.35	2874.21	92.03
b5	.180.060	1	5	70.36	47.98	-4911.36	2077.04	1302.36	210.39	-1420.41	835.83	7877.82	5085.55
b5	.180.180	1	2	104.15	22.91	-1486.37	632.66	717.84	255.13	-1350.62	105.97	3168.01	408.38
b5	.300.180	2	3	37.59	35.14	-5651.63	1113.24	1414.32	611.08	-4516.09	4083.44	9695.28	2390.93
b5	.300.180	4	1	118.24	0	-1929.35	0	806.69	0	-93.04	0	2310.08	0
b5	.300.180	6	3	96.4	68.23	-2857.38	694.65	588.87	293.04	-1528.25	561.11	14002.7	2682.2
b5	.300.180	8	6	76.07	39.74	-2827.21	1652.97	869.48	394.78	-2503.72	1697.14	9290.83	7827.81
b5	.300.180	9	3	100.56	71.11	-1333.67	193.14	361.17	190.01	-279.16	246.74	1126.38	578.8
b5	.300.180	14	2	3.2	0.12	-6319.17	172.26	1994.48	78.82	-1721.58	185.44	22011	1822.62
b5	.300.300	4	2	157.4	18.31	-1340.42	816.12	221.52	0.51	-387.89	16.86	3706.04	192.89
b5	.300.300	6	3	131.22	66.8	-2387.76	2315.91	861.04	473.65	-629.07	664.91	8307.95	11174.5
b5	.300.300	7	5	83.29	48.97	-3705.11	2720.63	1179.98	547.88	-1764.71	1235.09	5975.3	4748.38
b5	.300.300	11	2	77.72	0.79	-4857.63	257.3	1707.73	69.43	-535.08	2.86	3342.1	473.4
b5	.300.300	12	2	79.16	1.53	-4196.63	320.77	1583.96	22.89	-443.76	50.57	2774.86	150.36
b6	.060.060	1	2	25.48	0.48	-4223.09	73.19	954.93	20.11	-3508.58	110.7	13589.6	598.69
b6	.060.180	1	2	85.78	6.89	-1804.41	496.5	466.88	108.13	-2823.06	1425.11	8066.54	4993.71
b6	.060.300	1	1	0	0	-7028.52	0	2200.49	0	-6202.26	0	24258.1	0
b6	.300.060	1	1	8.58	0	-9048.9	0	973.95	0	-6098.03	0	30902.4	0
b6	.300.180	1	2	89.96	19.41	-5074.02	2782.92	914.73	227.49	-233.92	12.08	3264.98	1979.03
b6	.300.180	4	4	14.37	1.69	-2842.51	712.32	1319.61	270.9	-2813.31	470.87	12685.7	1931.03
b6	.300.180	12	7	39.3	36.08	-5204.89	1552.43	1366.47	677.71	-2512.93	908.63	21147.7	11546.2
b6	.300.180	13	3	123	40.45	-2392.24	1194.94	620.34	194.46	-458.53	499.62	8215.19	10698.6
b6	.300.180	14	1	78.81	0	-789.67	0	668.18	0	-2111.86	0	2385.88	0
b6	.300.300	4	3	72.75	41.27	-2867.92	2529.32	1137.57	412.06	-2158.42	1221.21	9287.32	9869.07
b6	.300.300	5	3	85.04	40.8	-3813.99	1713.76	1215.48	354.94	-1278.06	1021.95	7124.62	4618.69
b7	.060.180	1	4	6.98	9.87	-5651.27	511.85	1256.85	108.31	-3620.1	149.09	26161.5	1221.98
b7	.060.180	4	4	84.83	70.6	-967.08	390.07	606.21	255.23	-1078.29	536.9	1920.88	1046.59
b7	.060.180	6	3	72.01	61.78	-5705.26	4398.15	1450.75	619	-1358.39	794.21	5542.61	4012.07
b7	.180.060	2	2	102.24	52.01	-1249.41	232.43	783.79	216.4	-3798.13	3107.18	1942.93	1640.94
b7	.180.060	7	3	54.85	16.85	-4314.66	839.14	1156.36	304.81	-3293.04	988.57	5660.21	287.03
b7	.180.060	8	3	73.11	10.04	-3968.78	1106.83	1135.97	250.21	-1876.13	929.89	3891.6	325.55
b7	.180.060	9	1	121.32	0	-3003.98	0	837.26	0	-604.76	0	2483.41	0
b7	.180.180	4	2	46.29	2.54	-4978.12	778.46	890.63	298.29	-5283.46	638.36	11268.5	1433.05
b7	.180.180	5	2	3.86	0.13	-7360.06	391.65	1487.72	21.45	-5256.3	253.58	12541.4	787.8
b7	.180.180	9	5	79.21	37.56	-2743.02	1356.94	579.12	233.1	-1703.62	696.11	7940.46	4976.07
b7	.180.180	10	3	98.08	69.59	-1338.73	504.41	798.55	440.82	-688.91	387.94	2426.97	1295.93
b7	.180.300	1	2	85.01	17.57	-2310.09	1664.39	1188.4	53.75	-2040.88	488.41	3028.07	759.95
b7	.300.060	1	1	21.81	0	-1732.09	0	911.2	0	-6288.88	0	4345.41	0
b7	.300.180	3	5	18.6	23.17	-5768.21	1630.94	1188.45	144.92	-2807.66	585.52	17214.5	6396.75
b7	.300.180	12	3	86.3	3.72	-1705.07	725.07	588.3	62.88	-3918.55	1937.92	10108.1	11507.8
b7	.300.180	14	1	115.76	0	-5377.37	0	556.64	0	-563.21	0	3179.44	0
b7	.300.180	15	5	50.61	27.78	-6020.57	2316.2	1349.49	256.49	-3385.03	2432.54	19180.6	10247.5
b7	.300.180	18	6	7.33	4.39	-5969.06	1127.59	1480	163.48	-5667.35	391.3	21442.5	7329.49
b7	.300.180	20	2	78.43	1.16	-3281.46	59.74	1256.07	6.65	-346.77	71.91	4533.5	111.83
b7	.300.300	6	3	124.92	23.1	-1782.69	1223.43	693.18	193.54	-1022.52	685.35	9550.18	11275.9
b7	.300.300	8	7	38.09	24.28	-5519.7	2437.87	1504.74	354.95	-3271.25	925.65	16674.3	5348.39
b7	.300.300	12	3	68.73	53.4	-3556.47	2197.03	877.06	597.37	-2519.47	1264.71	7754.69	5065.17
b7	.300.300	13	1	151.81	0	-1331.38	0	160.74	0	-547.32	0	8874.69	0
b7	.300.300	15	3	123.44	4.16	-1382.63	106.65	869.57	103.4	-324.46	68.79	2086.27	487.98
b8	.060.180	8	9	43.33	22.88	-3948.24	1663.04	1075.67	156.52	-2583.43	941.62	11478.1	6295.49
b8	.060.180	15	7	18.13	10.21	-6480.79	1873.66	1994.9	257.79	-4033.53	1339.54	16903.1	5289.32
b8	.060.180	23	7	52.12	26.77	-4124.24	1879.98	1343.34	411.35	-3240.22	1555.18	17541.3	12194
b8	.060.180	25	5	70.21	47.94	-3340.31	1242.95	685.9	173.61	-2099.6	1099.05	12945.3	7997.75
b8	.060.180	26	7	54.85	36.01	-3080.32	1036.18	1088.18	241.96	-3714.92	1870.07	12641.6	7802.07
b8	.060.180	27	4	115.11	37.95	-1140.55	358.9	205.78	74.11	-1644.68	853.19	2826.54	2091.12
b8	.180.060	1	6	61.18	31.44	-2615.03	1024.06	885.85	265.84	-3070.43	1013.92	14410.8	7959.72
b8	.180.060	2	3	0	0	-2526.54	19.24	470.91	15.24	-4180.07	187.3	3702.8	283.17
b8	.180.060	5	4	51.35	50.85	-5087.6	1727.63	1383.72	385.35	-2586.09	1210.54	18437.4	10871.2
b8	.180.060	10	1	67.88	0	-4377.41	0	642.08	0	-1492.47	0	6710.41	0
b8	.180.180	22	4	89.15	48.07	-3281.07	1285.89	537.07	44.61	-2688.69	2947.48	11298.2	8891.95
b8	.180.180	27	15	31.41	26.07	-4715.37	1156.63	1486.24	293.41	-2221.7	970.45	15186.3	6214.89
b8	.180.180	40	9	47.43	23.94	-4095.44	2324.53	1388.6	211.28	-2315.47	1096.67	16114.4	7830.8
b8	.180.180	43	8	62.43	38.36	-3314.35	1957.92	1188.35	422.94	-3391.59	1255.41	13739.4	11714.1
b8	.180.180	53	15	30.44	35.93	-4266.89	1733.38	1378.32	443.61	-4109.37	1551.46	21328.3	13708.3
b8	.180.180	57	9	53.04	6.17	-5997.44	1217.46	1023.78	127.32	-1223.64	282.76	5444.96	1223.18
b8	.180.180	76	16	29.94	26.13	-5461.25	1592.38	1297.29	313.15	-3198.44	1468.68	24441.5	12264.2
b8	.180.180	81	3	20.87	1.39	-3590.07	278.26	923.49	57	-4420.61	514.32	20132.3	933.25
b8	.180.180	92	11	46.69	32.28	-4762.13	1899.09	1086.05	267.1	-3595.82	1472.09	18929	7531.35
b8	.180.180	100	15	42.44	42.05	-4484.86	2212.68	1322.86	573.51	-3020.6	2187.55	17090.5	9229.73
b8	.180.180	109	3	99.89	54.97	-2887.3	2192.17	1135.44	267.28	-1165.25	758.72	7502.56	9526.33
b8	.180.180	114	11	46.12	29.34	-4244.92	1771.63	826.89	243.96	-2837.8	1394.67	19378.6	11838.1
b8	.180.300	1	2	85.6	10.21	-3754.59	1823.78	820.3	161.45	-4624.75	1818.79	3742.97	742.55
b8	.300.060	1	3	54.06	68.76	-4759.67	3029.19	852.8	417.79	-2565.1	1665.77	15051.3	11609.1
b8	.300.180	9	8	69.67	52.91	-2973.62	1327	955.38	307.74	-1802.93	1041.38	7661.41	6446.84
b8	.300.180	13	22	29.35	33.43	-5609.49	2001.7	1300.43	227.28	-3123.41	1876.2	18395.9	8789.89
b8	.300.180	25	15	63.52	31.75	-3012.73	1341.09	678.83	198.42	-3613.36	2393.38	12149.1	7189.67
b8	.300.180	29	9	46.03	54.58	-4609.53	2171.35	927.29	1034.26	-2625.69	1752.19	14676.9	6786.65
b8	.300.180	37	11	50.65	29.71	-4706.04	1642.5	1251.15	218.68	-3251.89	1736.43	18381.9	12256.2
b8	.300.180	40	8	109.83	17.27	-4133.78	1836.76	1289.02	261.47	-681.42	430.17	703.23	339.36
b8	.300.180	82	8	75.96	36.09	-2623.51	919.77	538.59	173.52	-3197.45	2067.15	11444.7	7827.95
b8	.300.180	82	8	75.96	36.09	-2623.51	919.77	538.59	173.52	-3197.45	2067.15	11444.7	7827.95
b8	.300.300	1	6	24.36	32.34	-5081.52	864.68	1535.13	353.36	-3680.19	2056.25	17518.1	6033.31
b8	.300.300	6	1	0.3	0	-5480.25	0	1920.02	0	-5179.51	0	44350.4	0
b8	.300.300	11	6	97.11	27.94	-2353.04	683.98	994.04	249.24	-512.68	297.15	5354.17	2767.3
b8	.300.300	14	2	115.85	20.57	-1521.66	133.8	324.76	94.76	-2237.03	1598.59	6824.78	5401.86
c1	.060.180	1	2	29.36	1.16	-4993.52	1242.26	1748.17	37.4	-2686.84	42.74	3359.42	1181.45
c1	.060.180	2	3	54.65	42.5	-3948.48	1834.36	1133.56	476	-1553.26	621.19	12206.3	7926.81
c1	.060.300	1	1	38.95	0	-8743.66	0	920.76	0	-3145.58	0	13898.1	0
c1	.180.180	1	1	123.03	0	-4026.44	0	1078.67	0	-259.64	0	2499.91	0
c1	.300.060	1	1	141.17	0	-1242.51	0	242.07	0	-1522.56	0	2468.37	0
c1	.300.180	3	2	87.6	0.72	-7126.85	50.08	1718.06	31.16	-770.91	31.04	8509.05	397.43
c1	.300.180	5	3	99.98	49.01	-1602.09	698.86	486.37	85.83	-1835.09	1128.05	13627.2	9561.2
c1	.300.180	9	3	93.44	40.88	-5870.83	3139.47	721.95	252.55	-1858.81	486.45	11242.6	11529.4
c1	.300.180	10	4	109.13	50.84	-4787.76	2857.8	689.93	449.15	-1138.67	972.13	10185.3	9015.4
c1	.300.180	11	4	96.19	38.17	-3328.91	1738.59	836.85	498.01	-1012.29	807.54	6474.27	4618.24
c1	.300.300	1	2	112.34	57.32	-2680.35	176.59	602.89	187.11	-629.62	187.76	9091.3	1159.9
c1	.300.300	5	5	25.82	14.53	-6304.84	434.01	1119.89	561.55	-3398.63	577.18	33732.3	11762.2
c3	.060.300	1	1	110.01	0	-2045.43	0	643.53	0	-3135.11	0	7202.18	0
c3	.180.180	1	4	111.61	61.34	-3032.9	1682.94	920.34	573.54	-1624.84	1920.61	9407.92	10967.1
c3	.300.180	1	3	68.81	55.9	-2903.36	932.96	936.65	567.64	-1470.28	802.65	14127.2	12930.4
c3	.300.180	3	2	116.25	4.42	-2486.6	186.08	594.95	35.94	-586.02	136.14	747.72	77.49
c3	.300.180	5	2	109.35	2.1	-2853.16	450	882.09	31.88	-541.39	27.57	676.12	24.67
c3	.300.180	8	3	132.63	89.7	-2279.65	2542.7	481.17	399.8	-430.73	560.6	5351.37	7268.71
c3	.300.300	1	4	111.47	35.5	-1740.11	336.18	728.06	275.68	-1291.06	689.56	3730.04	3186.14
c3	.300.300	2	1	128.64	0	-936.13	0	139.12	0	-1457.03	0	3242.93	0
c4	.060.060	3	2	80.08	27.7	-5657.72	2620.62	1023.65	53.7	-1964.83	692.3	24181.9	3131.73
c4	.060.060	4	3	32.95	14.33	-3904.47	621.88	1847.27	343.15	-2197.62	378.81	17468.8	10206.3
c4	.060.180	2	7	103.37	7.39	-1971.58	325.06	1798.7	146.42	-1948.57	334.83	1347.48	398.04
c4	.060.180	28	12	101.94	39.66	-3356.56	2276.71	712.91	244.39	-2279.71	2032.47	8238.56	9115.72
c4	.060.180	38	7	93.13	45.11	-4063.58	1821.64	320.63	1318.55	-939.23	882.7	6296.84	10594.5
c4	.060.180	48	13	67.63	65.75	-3968.76	2643.92	1604.76	934.11	-1704.22	1360.95	7259.93	6299.98
c4	.060.180	59	7	120.46	43.35	-2253.81	1179.62	386.81	133.56	-1212.56	808.39	5557.09	6210.91
c4	.060.180	64	20	37.92	29.51	-5755.27	3931.57	1398.49	418.94	-1701.91	680.16	13299	6101.85
c4	.060.300	1	1	106.12	0	-1500.42	0	809.81	0	-898.46	0	1566.39	0
c4	.180.060	3	3	44.66	1.83	-2696.77	179.05	1460.98	22.13	-358.85	25.31	8753.08	365.8
c4	.180.060	6	3	123.15	45.22	-2032.87	973.22	296.2	94.84	-854.57	642.21	5744.89	4044.4
c4	.180.060	9	11	65.79	43.27	-4740.87	4438.03	1463.29	776.92	-1614.57	1176.73	10812.9	7701.38
c4	.180.060	11	2	86.8	2.86	-3743.03	592.36	1064.98	44.68	-929.03	144.02	1729.04	106.51
c4	.180.060	15	7	117.3	45.56	-1739.06	674.18	926.09	434.07	-815.6	555.59	6042.87	7022.92
c4	.180.060	23	7	41.09	56.43	-5454.72	3989.97	1514.98	522.17	-3496.51	1984.92	13976.7	8874.83
c4	.180.060	29	8	132.89	37.09	-2057.96	1276.03	683.2	326.36	-1406.85	1350.43	1980.93	3658.09
c4	.180.060	42	3	27.66	34.08	-8052.47	1933.56	2630.57	471.68	-1000.3	210.6	13590.6	5247.17
c4	.180.060	48	6	128.11	30.4	-2649.42	2063.6	686.36	301.26	-773.42	639.89	4842.81	7912.99
c4	.180.180	13	9	107.38	56.02	-3351.33	2632.74	611.47	595.29	-1668.92	1498.43	6897.39	5590.53
c4	.180.180	21	7	16.67	6.9	-6863.46	381.64	1694.3	150.71	-1852.25	687	8742.8	1051.59
c4	.180.180	38	7	121.63	55.79	-2093.63	1070.43	974.8	636.09	-58.93	40.62	1389.59	930.9
c4	.180.180	59	12	111.49	82.16	-2970.46	2142.71	746.34	283.04	-1257.16	1097.51	11032.5	8641.79
c4	.180.180	88	3	111.89	26.89	-1947.31	267.78	235.4	58.53	-1698.72	1392.23	4814.83	3619.79
c4	.180.180	97	9	103.81	45.64	-2507.97	1479.92	531.46	345.59	-1957.71	1672.27	8615.5	8248.28
c4	.180.180	98	31	69.83	44.92	-3011.44	1378.88	1033.31	464.75	-2056.79	1655.48	8793.15	8482.01
c4	.180.180	116	23	56.89	46.37	-4463.48	2263.2	1107.42	417.79	-2662.9	1994.53	8827.15	7034.19
c4	.180.180	137	12	108.08	54.66	-2185.97	1923.58	384.31	160.66	-1839.49	1927.31	8709.86	10536.2
c4	.180.180	143	16	86.46	61.12	-3426.61	2072.87	1313.42	809	-1403.72	1311.49	8611.26	10614.7
c4	.180.180	147	23	102.74	52.75	-3292.97	2360.18	1002.9	693.5	-1157.54	1024.31	7509.58	8132.79
c4	.180.300	3	2	149.41	6.69	-803.82	183.38	428.76	139.83	-168.28	38.26	245.96	100.9
c4	.180.300	8	7	42.58	50.41	-4694.71	2300.02	1339.95	613.56	-2089.82	934.25	14189.7	8229.61
c4	.180.300	14	3	9.31	1.07	-6423.58	266.81	1686.17	12.24	-4888.51	621.05	30209.1	1841.94
c4	.180.300	17	3	40.41	10.96	-3982.53	516.15	1502.16	628.89	-1870.35	1099.18	9230.74	5520.91
c4	.180.300	18	4	69.43	47.09	-2883.1	1040.89	757.56	313.03	-3324.3	1972.43	11322.4	11086.8
c4	.300.060	2	2	38.69	1.99	-4419.71	172.02	827.17	26.67	-1946.32	156.14	11539.4	671.45
c4	.300.060	4	10	58.61	55.99	-3614.17	2028.52	1347.87	633.11	-2498.02	1398.79	11626.3	12001.4
c4	.300.060	5	2	0	0	-2888.89	120.85	393.92	18.81	-344.63	40.42	1465.55	3.36
c4	.300.060	18	4	85.43	19.57	-3012	1335.18	755.63	267.2	-1173.02	481.77	6092.29	2287.95
c4	.300.060	20	3	0.77	0.55	-8276.43	923.19	2490.24	120.24	-6230.15	173.71	36955.9	3304.94
c4	.300.180	21	14	45.02	11.28	-3354.51	654.76	1562.77	187	-1093.03	229.22	10355.4	2591.57
c4	.300.180	102	26	51.48	40.73	-4602.78	2221.05	1249.02	1985.11	-2461.26	1705.58	11613.5	8816.21
c4	.300.180	105	6	148.87	61.04	-1497.96	1524.8	728.21	699.76	-447.85	795.93	2634.86	3665.43
c4	.300.180	110	42	61.74	50.89	-4623.23	2417.6	1103.55	452.37	-1460.27	1233.39	10237.1	8706.86
c4	.300.180	136	33	67.98	45.84	-3457.09	1849.72	967.22	367.06	-1808.35	1043.58	8662.32	6950.59
c4	.300.180	170	25	112	56.87	-2915.42	1902.7	877.21	709.08	-1275.54	1131.17	6495.12	7276.97
c4	.300.180	190	4	176.5	16.24	-665.35	208.32	202.79	55.15	-812.87	792.07	438.57	321.72
c4	.300.180	192	32	106.53	55.4	-2385.53	1503.18	561.22	217.54	-1497.11	1409.88	5574.47	7083.15
c4	.300.180	198	32	57.8	47.5	-5367.27	5422.78	1271.65	544.18	-2879.67	2210.35	10893.2	8622.92
c4	.300.180	218	17	132.05	49.19	-3331.24	4912.24	535.34	716.7	-622.97	970.54	2698.33	4592.06
c4	.300.180	241	37	62.53	35.87	-3574.25	1588.67	1077.97	351.19	-2232.76	1609.18	12602.8	9271.31
c4	.300.300	17	5	155.82	4.36	-1251.96	303.22	471.92	124.59	-162.79	96.3	1248.56	726.15
c4	.300.300	20	10	25.01	35.54	-4456.52	1119.23	1859.25	550.4	-4945.74	1556.1	17362.4	7146.09
c4	.300.300	21	11	132.1	23.12	-1784.81	936.81	523.06	976.43	-247.77	146.98	2420.26	2395.62
c4	.300.300	24	19	40.77	34.19	-5107.39	2417.64	1247.14	226.61	-2302.13	1248.12	13214.7	5983.87
c4	.300.300	46	7	133.57	41.58	-1915.41	890.37	518.73	221.51	-1377.51	1464.33	3775.6	5523.12
c4	.300.300	49	17	68.6	57.55	-3367.93	1382.81	1330.6	452.61	-2186.21	1863.55	11718.8	9565.35
c4	.300.300	54	16	82.22	48.59	-3070.92	1824.38	1295.64	511.88	-1840.14	1400	11130.3	11292.1
c4	.300.300	71	16	114.64	39.4	-2272.45	1233.15	745.15	319.77	-1039.4	870.5	4134.73	4150.42
c5	.060.060	1	3	43.38	8.86	-5755.99	1157.71	1021.34	699.6	-4939.35	3791.18	9512.14	3579.25
c5	.060.180	5	2	137.09	2.01	-3138.93	2037.42	299.6	83.1	-855.35	268.24	11156.5	10582
c5	.060.180	13	10	53.53	50.38	-3766.11	2357.94	1312.26	541.85	-2436.4	1877.51	13358.8	9562.92
c5	.060.180	23	9	39.98	32.74	-2449.56	726.73	1137	387.62	-3175.03	1107.41	10194.6	4837.11
c5	.060.180	27	8	82.93	30.46	-3340.54	2056.4	690.54	153.5	-1840.87	873.37	9676.57	3581.89
c5	.060.180	34	5	29.79	17.17	-6419.71	851.29	1073.1	332.49	-3662.51	1820.43	17413.9	5627.97
c5	.060.180	37	3	29.03	20.53	-4440.22	970.78	2087.07	510.4	-4248.12	2273.31	12984.1	9690.26
c5	.060.300	1	1	33.78	0	-4903.95	0	1599.23	0	-4699.54	0	26536.6	0
c5	.180.060	2	3	146.89	16.5	-1264.86	390.64	339.71	35.94	-106.3	41.52	414.94	80.29
c5	.180.060	8	7	69.09	76.67	-6314.3	5093.9	1248.57	769.24	-938.63	756.99	7306.08	9932.12
c5	.180.060	9	2	4.44	0.17	-5911.16	474.26	1058.21	24.68	-2701.77	73.81	30453.2	65.41
c5	.180.060	11	2	165.15	13.14	-1014.41	129.62	548.16	175.77	-103.36	95.47	167.57	18.59
c5	.180.180	2	1	175.5	0	-732.36	0	260.52	0	-186.43	0	454.29	0
c5	.180.180	13	4	161.36	40.04	-1163.24	875.26	317.88	238.04	-595.97	592.73	336.36	350.3
c5	.180.180	16	8	114.11	66.5	-1769.67	1476.93	975.18	806	-1550.9	1021.46	4564.87	5009.68
c5	.180.180	17	7	85.48	39.61	-3629.88	3012.07	649.84	287.74	-1473.49	957.05	11807.5	10023.1
c5	.180.300	2	4	48.05	39.27	-3297.12	2086.79	1090.84	413.24	-1689.16	1002.21	11734.5	11846.2
c5	.180.300	5	1	42.42	0	-2976.31	0	1262.16	0	-2796.19	0	17722.7	0
c5	.300.060	1	3	40.03	52.74	-5830.83	2064.93	1843.88	476.92	-3997.03	3452	11765.1	7685.93
c5	.300.060	3	2	123.31	9.86	-3181.73	113.24	744.92	45.96	-1377.47	335.02	8211.38	7106.07
c5	.300.180	2	10	74.64	43.23	-4629.97	1410.74	1195.62	531.92	-1339.99	816.89	16402.9	5245.58
c5	.300.180	11	11	47.77	25.02	-1843.3	327.79	911.43	133.8	-1973.94	863.35	12081.4	10804.9
c5	.300.180	14	12	87.63	54.26	-3565.41	2024.14	899.64	792.54	-2512.11	3285.66	7937.48	5352.63
c5	.300.180	16	19	47.04	44.34	-4346.55	2198.62	1227.69	504	-2872.53	1508.91	20926.1	16094
c5	.300.180	18	6	153.96	19.45	-1398.09	788.14	228.52	83.93	-701.41	915.05	1608.04	1027.5
c5	.300.180	26	15	104.53	72.97	-3211.64	2526.44	996.81	648.73	-1782.96	2121.41	7820.7	11499.4
c5	.300.180	77	4	11.45	2.19	-2820.04	161.82	729.24	64.53	-6007.09	367.59	19293.5	720.53
c5	.300.180	91	12	92.23	36.28	-2789.96	1753.37	968.59	364.17	-1399.84	1034.7	6295.2	7304.95
c5	.300.180	119	16	117.45	37.95	-2494.47	1481.95	479.78	179.31	-1661.4	1241.49	9204.7	10179.6
c5	.300.180	123	21	80.4	63.42	-2816.28	1566.98	951.89	561.96	-2105.77	1686.69	9205.87	9771.24
c5	.300.300	6	4	88.5	7.7	-2370.4	386.97	802.7	89.65	-1020.73	232.28	2410.61	689.35
c5	.300.300	7	8	75.03	60.82	-4619.57	3382.99	1296.31	694.11	-1591.21	1159.51	10344.4	9933.95
c5	.300.300	14	11	85.82	47.7	-3020.73	1972.87	1064.16	405.28	-1878.49	1896.02	8744.6	9910.37
c5	.300.300	20	1	171.7	0	-776.32	0	156.76	0	-20.18	0	117.99	0
c5	.300.300	30	5	36.46	23.52	-5690.49	2162.94	1552.13	265.21	-1963.49	779.67	13251.9	7112.42
c5	.300.300	35	9	97.7	43.72	-2362.1	1264.11	670.56	267.6	-2158.07	1228.35	10542	11909.7
c5	.300.300	36	2	81.08	12.58	-2280.64	742.43	361.96	133.5	-3187.5	926.82	8844.58	6724.49
c6	.060.180	1	2	77.36	4.69	-3454.43	486	1656.93	108.97	-488.46	106.05	5121.77	676.98
c6	.060.180	4	4	96.57	35.95	-2110.84	1197.78	456.05	237.28	-1539.83	768.55	3726.1	1694.15
c6	.060.180	7	2	153.88	3.4	-1553.69	735.05	736.24	76.73	-308.08	274.82	3337.68	2891.82
c6	.180.060	1	2	59.98	5.82	-5575.48	708.66	1427.66	57.4	-1388.04	152.84	7224.01	2837.45
c6	.180.180	1	1	71.11	0	-3053.5	0	1503.15	0	-633.16	0	4351.48	0
c6	.180.300	1	1	133	0	-753.83	0	9.37	0	-1663.5	0	7279.27	0
c6	.300.060	1	4	139.35	12.59	-2165.47	664.45	586.48	290.59	-333.5	252.89	4172.54	4285.72
c6	.300.180	9	2	44.5	36.02	-8264.7	917.32	1070.65	502.36	-4540.17	11.76	11629.8	724.4
c6	.300.180	10	7	54.46	55.82	-3172.71	1129.34	773.46	287.29	-2536.98	1308.75	16041	11346.8
c6	.300.180	15	5	155.22	28.67	-1144.97	632.93	589.1	367.33	-306.3	269.12	2130.74	2679.84
c6	.300.180	17	5	43.19	54.02	-4524.83	1773.08	1246.1	525.57	-2270	668.43	9476.7	1048.62
c6	.300.300	1	2	78.42	0.66	-2450.71	544.39	1015.36	423.81	-590.34	279.35	13049.2	10349.2
c6	.300.300	2	2	104.21	45.05	-974.29	570.64	1206.35	478.85	-1470.38	1059.13	1463.99	1197.09
c6	.300.300	6	3	81.02	31.73	-2649.36	2288.84	968.74	320.46	-1513.94	648.77	6387.95	6817.58
c7	.060.180	1	3	34.23	22.48	-4278.92	1858.32	1272.14	477.78	-2668.92	974.43	16580.8	3578.58
c7	.180.060	2	3	50.64	22.02	-4211.63	2165.67	1112.84	196.75	-1487.7	178.29	19541.2	11799.7
c7	.180.060	4	3	66.87	6.72	-3242.85	1446.77	1183.28	325.97	-1003.56	57.88	11317.7	4243.78
c7	.180.180	2	3	75.03	4.75	-3264.31	74.98	755.88	132.3	-1787.21	1210.9	9903.03	2575.61
c7	.180.180	5	3	39.73	17.97	-3522.45	748.33	1143.84	354.46	-3460.58	1688.9	13029.1	5329.83
c7	.180.300	1	2	130.38	32.61	-632.76	151.62	315.65	123.52	-2468.1	1167.42	695.09	311.61
c7	.300.060	1	1	24.74	0	-4149.06	0	1443.81	0	-1634.88	0	10112.3	0
c7	.300.180	2	6	89.45	25.2	-1959.76	856.41	847.85	69.23	-1458.17	1349.56	6788.84	7123.39
c7	.300.180	11	1	207.93	0	-347.96	0	40.85	0	-29.43	0	63.96	0
c7	.300.180	14	4	93.7	43.11	-5124.6	1746.78	1439.09	740.98	-913.23	621.78	6085.66	5113.82
c7	.300.180	16	6	90.39	52.08	-2504.11	1644.49	783.15	296.13	-1947.54	1438.46	6572.98	6036.34
c7	.300.300	1	2	70.58	2.59	-2416.08	479.74	561.45	171.24	-7752.98	4966.47	5295.81	3264.93
c7	.300.300	5	3	69.41	28.66	-5194.96	1463.3	1548.03	221.54	-1138.74	196.27	11098.6	669.96
c8	.060.180	2	2	92.69	10.12	-1017.12	108.79	658.16	118.3	-2363.58	98.26	1929.15	648.66
c8	.060.180	4	4	66.46	50.82	-3735.73	1703.82	936.47	423.94	-785.01	283.95	7365.43	4261.72
c8	.060.300	1	1	83.25	0	-976.17	0	998.5	0	-1438.2	0	2772.87	0
c8	.180.060	2	5	88.32	14.62	-3032.98	513.69	743.7	264.87	-1752.52	486.73	6951.94	5021.3
c8	.180.060	4	1	200.48	0	-387.81	0	297.05	0	-90.82	0	236.74	0
c8	.180.180	1	6	71.28	17.6	-2934.49	701.28	836.98	287.86	-1231.59	494.04	12110.5	4012.86
c8	.180.180	7	4	17.61	15.16	-3862.54	643.28	1275.68	153.64	-3761.7	936.18	19889.1	6544.88
c8	.180.180	8	2	150.85	24.83	-1486.07	401.74	377.79	17.79	-170.31	109.47	2383.76	944.44
c8	.180.180	15	7	73.58	24.46	-3078.54	2741.83	471.35	753.85	-3179.49	2285.37	8703.47	7474.21
c8	.180.180	20	7	62.95	57.24	-3984.67	2130.77	1431.86	706.26	-1833.58	1364.62	21566.6	13729.8
c8	.180.180	29	6	50.59	54.62	-4329.18	1860.35	1484.62	708.56	-2763.01	1951.49	15896.6	9713.27
c8	.180.180	34	3	70.68	14.9	-4467.86	1184.17	1562.29	116.4	-974.98	485.31	5168.08	1717.69
c8	.300.060	3	2	88.9	10.91	-2428.23	181.99	733.11	90.4	-2248.18	119.81	7276.12	4894.02
c8	.300.060	4	3	58.11	65.31	-5732.48	3425.94	1793.76	732.66	-3130.36	1713.5	9143.23	7478.52
c8	.300.180	1	13	75.64	62	-3621.01	2670.74	1039.74	497.52	-1769.89	1992.13	7727.1	8779.03
c8	.300.180	5	9	45.45	49.56	-5253.37	2581.38	1454.91	450.79	-4011.62	2093.05	17400.1	13394.1
c8	.300.180	16	4	122.16	20.02	-3416.3	1207.4	1190.94	81.53	-941.82	147.1	5908.78	4699.86
c8	.300.180	30	15	88.11	36.75	-3518.47	1603	937.55	306.84	-1680.78	1937.1	9141.82	6895.73
c8	.300.180	36	4	100.87	37.81	-2642.82	1343.18	299.38	35.47	-1312.28	681.83	15043.6	4796.62
c8	.300.180	42	4	116.84	1.6	-1645.27	49.3	501.98	47.73	-1943.89	266.69	1572.98	85.45
c8	.300.300	1	2	60.32	1.98	-3582.9	47.49	721.75	12.06	-1022.41	4.69	8547.33	693.66
c8	.300.300	5	7	79.78	59.72	-4597.45	2206.26	884.46	461.68	-1413.6	949.82	12701.7	7563.68
c8	.300.300	8	3	124.64	20.18	-1459.91	744.74	205.39	81.45	-1743.97	1429.41	7801.24	9476.43
c8	.300.300	12	2	84.98	7.26	-2210.51	1075.49	1106.56	53.2	-1625.99	375.3	10242	8371.21
d1	.060.180	1	2	119.68	2.1	-1847.71	645.78	806.8	175.21	-422.12	123.02	2985.85	1311.03
d1	.300.180	1	3	110.85	56.87	-2260.66	1686.27	754.71	476.97	-1127	765.94	6689.52	7237.98
d3	.180.060	1	3	77.42	42.15	-3377.42	546.51	1426.21	387.22	-1143.98	785.28	4230.11	2757.51
d3	.180.180	1	3	97.7	69.88	-2855.42	2522	1307.57	840.85	-1587.09	1733.76	10345.7	12854
d3	.300.180	1	2	151.22	26.98	-1110.06	632.85	480.9	218.05	-333.15	230.45	560.34	533.53
d3	.300.300	1	1	186.04	0	-771.77	0	322.06	0	-58.21	0	99.25	0
d4	.060.060	1	5	16.37	15.98	-5429.11	1347.45	1782.79	576.01	-3599.28	1765.39	23737.4	7330.7
d4	.060.060	5	1	51.95	0	-3482.95	0	774.57	0	-2324.04	0	3930.31	0
d4	.060.180	1	4	92.53	62.31	-2421.56	1185.4	1263.04	997.8	-1895.3	1582.79	4627.92	4715.12
d4	.060.180	5	6	55.78	19.36	-4595.15	385.94	1334.36	269.22	-3213.44	1168.64	23443.3	1930.8
d4	.060.180	21	4	143.68	19.07	-1409.83	953.96	415.4	84.1	-581.22	463.93	5548.08	7070.43
d4	.060.180	23	7	69.11	22.73	-2070.77	617.5	1179.7	296.17	-1886.24	591.94	10231.6	8563.58
d4	.060.180	37	3	91.19	53.62	-3978.31	875.79	1287.14	145.33	-871.8	327.23	9923.92	13068.5
d4	.060.180	38	5	56.3	43.94	-3475.69	1064.06	1308.69	559.95	-2185.26	1077.02	11335.1	4609.82
d4	.060.180	42	8	71.68	69.44	-2954.58	1538.7	941.8	370.06	-2554.65	2304.85	10875.6	9247.11
d4	.060.180	44	3	7.83	3.51	-6148.53	172.68	1568.53	138.19	-4756.07	420.66	15823	473.79
d4	.060.180	52	8	38.7	25.78	-3472.59	1435.94	1883.21	744.37	-3370.87	1695.25	8591.62	4287.14
d4	.060.180	61	5	125.85	27.77	-3012.18	1463.89	-116.49	1445.66	-371.7	105.85	4511.42	5292.61
d4	.060.180	62	9	64.51	36.78	-2512.54	1050.48	875.67	170.81	-2402.84	1597.79	11319.2	8345.83
d4	.060.300	1	3	69.21	29.71	-3213.29	635.8	1234.21	474.92	-1578.89	549.74	11305	6618.09
d4	.180.060	1	22	101.68	43.92	-2003.62	1177.14	677.03	309.56	-1960.09	1290.77	4068.94	3868.45
d4	.180.060	4	17	85.16	56.94	-4222.72	2975.8	1082.95	449.84	-1081.7	937.08	8450.11	8821.22
d4	.180.060	8	7	137.15	43.89	-2135.85	1998.62	844.97	687.36	-560.39	661.3	1259.58	1670.99
d4	.180.060	25	10	70.97	14.25	-3971.42	1112.38	1062.23	143.69	-808.07	224.37	6200.08	3931.08
d4	.180.060	30	8	115.1	28.11	-1639.23	1295.16	341.05	83.59	-2091.29	1733.42	2208.32	1747.47
d4	.180.060	39	4	188.45	326.4	-1442.61	485.68	397.72	92.2	-197.28	63.6	541.86	243.89
d4	.180.060	44	3	32.32	1.5	-3472.04	555.4	784.88	106.7	-3792.56	229.68	11099	1637.58
d4	.180.060	49	16	40.8	26.53	-4881.55	1857.3	1527.46	425.02	-2426.22	1098.52	14598.5	8263.7
d4	.180.060	58	19	17.48	19.19	-4180.24	1163.68	1330.96	343.23	-5135.14	3119.66	17123.1	6691.73
d4	.180.060	74	11	58.71	51.92	-5586.89	2892.93	1390.11	722.98	-2469.84	1612.32	8050.8	4923.47
d4	.180.060	102	10	63.96	40.02	-5398.07	2294.7	1771.69	821.36	-1774.82	2219.78	13529.6	7089.91
d4	.180.060	130	8	104.32	39.55	-2267.85	1664.52	601.83	515.35	-1968	1444.35	4018.52	2471.06
d4	.180.180	133	40	72.2	52.66	-4226.71	2687.27	1428.91	718.88	-1584.24	1252	12265.3	11310.8
d4	.180.180	160	56	94.38	47.03	-2367.1	1530.73	625.04	180.22	-1666.54	1606.79	9138.75	8871.79
d4	.180.180	185	6	158.18	19.9	-996.47	658.61	201.75	54.46	-351.01	274.17	3341.21	5248.7
d4	.180.180	197	43	38.92	38.92	-4443.54	2020.2	1500.35	484.21	-2635.61	1530.5	11959.7	9078.34
d4	.180.180	248	66	59.38	43.14	-3446.45	1473.88	1138.85	441	-2128.4	1664.17	13509.8	10227.9
d4	.180.180	268	40	61.49	42.56	-3995.07	1446.27	1113.05	319.04	-2220.73	1386.92	13428.5	8756.99
d4	.180.180	286	60	67.13	64.95	-4172.54	2722.36	1444.93	744.43	-2108.64	1651.55	9481.97	9542.21
d4	.180.180	318	26	154.94	32.41	-1867.49	1465.77	693.44	447.9	-178.87	189.51	971.71	1784.53
d4	.180.180	355	30	118.14	47.89	-2186.48	1528.39	412.24	131.57	-926.23	864.72	7637.97	10154.8
d4	.180.180	375	58	47.46	41.91	-3789.1	1630.65	1521.11	451.9	-2130.77	1596.9	11563.7	7374.18
d4	.180.180	386	34	67.05	40.11	-4168.15	1408.14	919.61	344.62	-1859.16	1155.19	15640.1	10132.8
d4	.180.180	400	47	53.69	39.78	-3537.77	1445.73	997.14	274.02	-1842.65	1100.5	9253.85	6429.67
d4	.180.300	13	4	88.15	22.1	-2621.37	802.74	767.79	248.57	-842.41	304.71	5409.83	2348.24
d4	.180.300	16	9	37.6	9.28	-4576.99	583.53	1325.42	157.52	-2162.91	1118.65	6557.7	4503.87
d4	.180.300	27	7	21.39	8.28	-5030.04	671.78	1718.73	57.74	-3752.46	1720.72	11877.7	6409.24
d4	.180.300	36	18	4.87	0.69	-5830.59	1022.8	1747.16	121.46	-2551.36	558.2	12365.2	3083.7
d4	.180.300	51	5	63.15	27.44	-3238.08	608.05	1066.4	238.05	-1731.91	883.8	6155.17	6231.34
d4	.180.300	57	6	92.42	41.63	-3649.02	1718.19	1050.66	674.14	-1661.03	1000.03	9232.24	6784.32
d4	.180.300	60	9	29.81	13.68	-2891.22	1068.32	1683.2	331.21	-3877.02	2195.63	6585.05	1071.63
d4	.180.300	61	4	39.64	49.3	-2962.52	1228.21	1028.6	170.21	-1857.18	1006.94	8249.03	4292.74
d4	.180.300	63	11	28.08	12.23	-5376.53	3368.68	1185.1	243.66	-1837.43	447.73	17675.9	5516.92
d4	.180.300	72	5	134.11	47.28	-1936.45	870.79	649.61	539.55	-1074.94	1014.99	805.17	790.59
d4	.180.300	74	3	123.48	14.43	-1312.72	283.46	578.31	86	-624.58	108.22	1979.64	1001.9
d4	.180.300	79	5	93.24	39.32	-4777.47	1109.14	1218.13	529.4	-1072.74	1047.73	4272.22	2962.16
d4	.180.300	91	5	49.78	52.28	-5683.98	2679.03	1499.87	426.68	-2413.54	2349.13	15046.9	11624.8
d4	.300.060	2	5	74.9	40.28	-3586.09	977.79	1014.97	387.05	-2865.51	1841.56	15704.8	8482.9
d4	.300.060	8	5	96.81	53.97	-3449.38	1263.51	778.45	364.67	-1533.67	1453.27	8680.63	5810.25
d4	.300.060	13	5	43.12	50.17	-6745.13	2339.73	1802.57	912.64	-2916.14	2003.8	19808.2	11994.1
d4	.300.060	18	7	130.39	47.46	-2243.94	1394.9	757.58	427.6	-348	355.76	3089.98	3484.32
d4	.300.060	20	3	145.85	12.95	-1519.83	713.3	423.6	58.33	-1972.8	1141.58	3494.19	3432.44
d4	.300.180	55	4	147.16	36.66	-1456.2	1082.13	195.2	96.75	-1145.13	1071.18	3487.29	4612.11
d4	.300.180	129	87	58.23	42.85	-4098.91	2115.61	1239.28	464.65	-2137.22	1899.72	11929.8	8651.06
d4	.300.180	171	46	93.46	47.91	-2982.14	1599.07	645.88	152.88	-1269.63	946.17	7761.5	6918.74
d4	.300.180	264	54	90.39	56.95	-3275.45	2610.41	677.59	487.15	-1610.7	1573.18	8559.14	8708.73
d4	.300.180	267	49	85.8	41.69	-3868.88	1540.46	863.53	289.48	-1123.23	907.1	9427.21	8282.93
d4	.300.180	289	36	125.48	44.93	-1601.12	812.92	409.31	141.19	-1244.64	1192.77	4906.39	6261.91
d4	.300.180	301	57	49.3	51.92	-4824.76	1675.21	1404.21	438.96	-1820.55	1186.89	11498.2	9559.61
d4	.300.180	359	16	161.42	27.54	-1510.23	1356.24	434.55	342.06	-195.1	263.11	1763.73	2992.42
d4	.300.180	376	59	83.87	34.78	-2838.18	985.75	890.06	376.24	-1492.31	981.73	8409.09	6369.77
d4	.300.180	456	18	147.01	25.59	-2013.53	1153.79	699.46	382.92	-305.9	664.07	910.89	1076.76
d4	.300.180	479	20	111.89	57.36	-2749.93	2293.62	787.65	652.51	-1199.49	1493.29	6403.64	6853.45
d4	.300.180	493	67	98.52	61.98	-3000.26	2196.73	1110.79	701.71	-1399.26	1388.47	8339.13	8853.5
d4	.300.180	502	48	43.23	50.06	-4766.79	2267.48	1529.64	672.14	-2752.95	2038.65	17461.8	11550.8
d4	.300.180	602	81	51.23	50.82	-4680.66	2730.91	1259.04	574.1	-2453.61	1733.51	12290.9	8627.76
d4	.300.300	2	12	58.28	59.64	-5852.6	3007.87	1390.61	731.63	-3184.19	1805.1	9772.6	9851.45
d4	.300.300	9	20	98.37	67	-3483.61	3133.84	1292.6	936.32	-1662.44	1936.77	7096.14	9667.83
d4	.300.300	10	11	95.62	39.32	-3126.05	1607.72	714.94	173.91	-671.76	525.22	3570.26	3519.71
d4	.300.300	51	13	97.66	42.95	-2379.48	1390.48	636.5	192.09	-2509.62	2214.16	6389.51	7216.47
d4	.300.300	63	19	36.26	35.39	-4147.56	2113.59	1572.68	374.02	-2651.77	1193.3	10526.9	5899.07
d4	.300.300	71	4	142.95	13.73	-1819.21	1161.82	385.29	193.64	-518.21	500.17	1245.96	1224.52
d4	.300.300	85	11	51.17	34.61	-3174.28	1277.66	803.89	406.74	-2908.27	989.38	13825	7764.21
d4	.300.300	94	20	56.07	63.13	-4266.92	1471.93	1227.39	497.32	-1810.88	1374.93	18443.9	12701.7
d4	.300.300	97	21	74.31	50.24	-3517.54	2027.48	998.98	715.88	-1771.75	1015.35	9198.29	6681.37
d5	.060.060	1	1	35.57	0	-5014.71	0	-848.67	0	-3054.11	0	3396.83	0
d5	.060.180	1	3	126.53	24.25	-1061	157.22	1019.6	523.34	-969.42	952.64	1333.75	549.24
d5	.060.180	2	4	30.97	27.09	-4706.35	1438.53	1390.38	454.73	-2457.51	1417.99	15500.8	8565.05
d5	.060.180	9	3	105.11	1.42	-2664.74	296.37	819.39	33.41	-2134.78	161.25	13363.9	1851.43
d5	.060.180	19	9	32.87	44.37	-4974.69	1274.47	1291.8	319.57	-3596.24	1617.98	19074.2	7438.97
d5	.060.300	1	1	161.89	0	-5572.6	0	587.58	0	-656.99	0	1041.2	0
d5	.180.060	1	3	78.13	58.77	-2225.21	910.67	778.32	351.55	-1171.54	1031.27	7857.31	9749.65
d5	.180.180	1	3	132.04	55.13	-1390.16	1150	645.7	376.23	-1029.6	1064.43	3385.52	4598.39
d5	.300.180	2	3	164.43	8.98	-1491.35	1067.33	399.43	47.8	-190.48	192.67	5539.69	7527.08
d5	.300.180	8	2	139.45	8.17	-1174.26	93.42	439.25	108.12	-80.8	2.02	1747.33	1286.54
d5	.300.180	9	6	32.95	30.86	-5516.08	3960.45	972.8	203.09	-3272.16	1724.17	16365.3	8245.89
d5	.300.180	14	5	42.53	46.07	-5311.14	2654.3	1505.12	574.34	-2526.86	961.77	9412.39	9575.87
d5	.300.180	22	3	1.12	0.73	-7388.55	292.35	1087.27	110.76	-6056.68	327.68	20968.5	2212.52
d5	.300.180	25	7	15.76	17.75	-2965.32	708.72	1025.68	180.27	-3997.94	1767.71	16313.4	5279.01
d5	.300.180	27	3	115.93	85.82	-2700.13	1941.54	987.38	714.24	-2150.26	2784.48	10649	13741.2
d5	.300.180	28	3	139.49	26.33	-2447.9	1795.04	646.56	363.64	-195.3	87.22	349.8	159.69
d5	.300.300	1	4	100.78	35.13	-3318.08	843.17	938.86	340.41	-2294.45	2358.38	14195.2	12110.3
d7	.060.060	1	1	162.6	0	-1196.15	0	29.16	0	-1006.45	0	1046.29	0
d7	.060.180	1	1	106.47	0	-1644.58	0	230.81	0	-910.88	0	4367.04	0
d7	.180.060	1	3	90.32	15.78	-3039.12	427.84	528.69	127.65	-751.83	176.01	5612.01	4396.7
d7	.180.180	1	4	73.21	29.65	-4048.97	1335.97	960.48	391.99	-1503.63	359.26	11058.8	4540.56
d7	.300.180	1	3	104.3	40.69	-2833.95	1731.06	628.51	259.71	-967.92	675.87	6087.42	4139.5
d8	.060.180	2	3	148.27	7.96	-1648.05	692.17	668.61	61.71	-224.88	51.17	2182.27	429.79
d8	.060.180	3	2	119.22	10.11	-1611.57	462.99	349.2	139.95	-684.91	447.26	6715.38	5675.42
d8	.180.060	1	3	158.88	22.47	-1584.15	616.61	472.93	189.91	-2698.7	1554.78	627.57	362.2
d8	.180.180	2	5	88.84	53.69	-3163.99	1898.12	639.74	80.99	-1548.97	861.81	7345.66	4254.73
d8	.180.180	4	2	128.33	17.11	-2883.38	1227.15	718.48	78.95	-973.33	623.84	14199.6	7939.72
d8	.180.180	6	3	44.97	20.14	-3557.81	678.39	831.67	190.41	-3870	1925.77	17529.8	3114.62
d8	.180.180	15	6	84.89	29.35	-3370.68	1449.76	1055.13	657.74	-1394.17	619.23	8284.84	6125.45
d8	.180.180	19	3	70.58	63.79	-4174.48	2570.57	1062.26	631.21	-2410.9	1899.58	13652.9	10855.4
d8	.300.060	1	1	84.38	0	-1869.72	0	1068.19	0	-750.11	0	2534.78	0
d8	.300.180	2	2	91.06	78.32	-4310.92	3301.38	1442.14	1095.92	-1491.07	1313.08	14975.5	10157.7
d8	.300.180	3	7	84.85	56.41	-3999.23	2557.39	894.87	567.27	-1763.28	1895.45	13161	12126.9
d8	.300.180	4	3	68.82	2.12	-3306.86	21.99	639.1	4.16	-1054.21	4.81	8152.37	147.24
d8	.300.180	8	2	98.09	7.69	-3358.91	86.07	732.9	30.91	-2547.39	437.34	1893.75	268.66
d8	.300.180	12	3	137.46	5.38	-2394.72	368.34	430.4	119.05	-390.92	77.01	13374.2	2786.71
d8	.300.180	14	2	114.89	15.78	-1842.78	66.23	901.96	243.09	-174.45	25.43	2089.31	1275.23
d8	.300.300	1	2	50.6	1.34	-4217.5	28.12	1338.68	5.74	-1355.26	22.36	22167.7	153.17
d8	.300.300	4	3	52.44	21.78	-3814.13	1322.06	1674.17	161.33	-1700.24	576.96	11578.1	7448.48
e3	.180.180	1	1	153.61	0	-831.8	0	589.27	0	-822.2	0	233.08	0
e4	.300.180	1	1	194.58	0	-201.43	0	310.81	0	-23.81	0	20.64	0
e7	.180.180	1	1	95.88	0	-4240.29	0	1006.99	0	-3787.54	0	3083.77	0
f1	.180.300	1	1	93.65	0	-1206.89	0	2379.06	0	-1222.76	0	3029.8	0
f3	.300.180	1	2	72.57	4.48	-5043.96	180.8	1260.75	35.59	-1860.38	185.59	4423.26	431.49
f4	.180.180	1	1	198.72	0	-592.44	0	187.81	0	-17.35	0	59.94	0
f4	.300.180	1	1	116.13	0	-1491.72	0	478.91	0	-1250.57	0	2198.21	0
f5	.060.180	1	1	73.83	0	-2138.54	0	425.82	0	-2367.4	0	16547.9	0
f5	.180.060	1	2	97.68	0.74	-1668.78	10.16	247.43	27.38	-1949.55	29.99	4716.87	614.34
f5	.300.180	3	3	155.68	220.16	-1056.24	227.8	83.48	50.63	-94.71	64.88	2169.05	1641.31
f5	.300.180	5	1	0	0	-1011.51	0	50.88	0	-79.44	0	1461.2	0
f5	.300.180	7	3	32.15	14.8	-3875.52	537.91	940.1	35.98	-2043.03	585.03	13587.6	2856.93
f5	.300.180	9	3	35.65	8.16	-2105.33	197.3	470.82	260.63	-5171.84	842.1	7289.52	197.82
f5	.300.300	1	1	14.63	0	-6577.94	0	1547.05	0	-3212.85	0	18461	0
f6	.060.180	1	1	4.6	0	-7161.69	0	-5.37	0	-7374.82	0	30765.8	0
f6	.180.060	1	3	109.78	2.89	-2556.09	1189.31	326.4	28.44	-773.73	598.9	2959.27	796.54
f6	.180.060	3	2	115.06	3.51	-3320.09	341.39	422.86	140.91	-1928.54	1285.43	3585.5	1369.25
f6	.180.180	1	4	178.88	32.56	-1814.67	2159.7	105.36	112.71	-504.27	853.61	3013.29	4934.94
f6	.180.300	1	1	98.68	0	-2069.77	0	1177.71	0	-919.18	0	2386.14	0
f6	.300.060	1	1	166.81	0	-1592.05	0	24.18	0	-146.05	0	4409.72	0
f6	.300.180	15	4	198.51	4.19	-597.35	94.7	91.06	37.1	-56.28	45.09	185.52	97.56
f6	.300.180	17	9	149.49	55.24	-1396.85	888.06	308.74	242.43	-674.44	973.26	2989.94	4511.31
f6	.300.180	21	7	100.34	53.85	-2956.76	1384.54	701.64	349.14	-395.56	243.99	1905.8	1001.11
f6	.300.180	27	9	80.46	59.46	-2660.42	1988.12	967.13	576.77	-1441.17	985.51	8360.7	6242.22
f6	.300.180	35	4	147.47	31.01	-919.44	153.12	227.12	131.29	-293.66	250.81	3892.22	3632.68
f6	.300.180	38	21	5.25	3.94	-6063.77	1917.6	1789.44	293.19	-4775.71	1824.95	30148.9	9742.29
f6	.300.180	42	1	183.21	0	-918.87	0	31.89	0	0	0	398.63	0
f6	.300.300	1	2	163.85	1.57	-1678.07	73.54	141.8	1.33	-276.73	20.19	5169.53	305.72
f6	.300.300	4	2	92.8	22.75	-5278.73	2087.84	778.02	35.4	-1168.54	892.46	18535.1	3522.32
f6	.300.300	5	6	18.97	16.54	-5049.74	1687.87	1630.85	486.64	-3008.54	1313.21	26014.6	5862.29
f6	.300.300	11	4	109.08	35.99	-2073.13	967.73	680.24	58.38	-442.16	232.09	3768.11	2737.06
f7	.180.180	1	3	120.97	49.83	-2757.59	2362.54	581.18	400.72	-1609.01	626.73	5144.95	6243.26
f7	.300.060	1	2	112.84	42.88	-3839.74	2378.14	880.8	708.7	-805.87	504.39	2879.06	217.54
f7	.300.060	4	4	30.78	7.21	-4821.36	981.28	1568.14	127.07	-2412.76	625.99	12757.4	1023.79
f7	.300.180	2	2	185.07	9.87	-764.1	192.8	209.21	51.05	-86.04	72.58	535.79	300.69
f7	.300.180	5	4	153.4	27.25	-1114.32	410.28	281.87	111.19	-1168.97	819.77	1594.83	1272.95
f7	.300.180	6	1	181.84	0	-752.42	0	90.53	0	-9	0	397.86	0
f8	.180.300	1	1	100	0	-1074.19	0	2397.46	0	-1163.05	0	2872.28	0
f8	.300.180	2	4	128.14	3.35	-1368.65	175.61	1068.6	166.79	-549.06	80.05	515.46	32.4
f8	.300.180	4	1	158.67	0	-1015	0	922.76	0	-171.44	0	173.24	0
g1	.180.300	1	1	85.5	0	-2562.41	0	2496.97	0	-1286.25	0	3788.6	0
g1	.300.180	1	1	120.1	0	-1398.51	0	1082.83	0	-327.74	0	628.59	0
g4	.300.180	1	2	169.18	2.36	-874.01	176.47	226.21	65.88	-82.45	53.63	669.47	228.5
g5	.180.300	1	1	175.8	0	-1041.02	0	442.36	0	-30.84	0	111.4	0
g5	.300.180	1	1	39.04	0	-2147	0	332.26	0	-6811.34	0	6267.42	0
g5	.300.300	1	2	78.45	63.72	-5416.15	1336.12	958.53	595.27	-2015.25	1278.22	10624.5	7682.45
g6	.180.180	1	1	152.71	0	-742.63	0	112.47	0	-917.56	0	666.29	0
g6	.300.180	1	3	87.78	50.65	-1694.04	693.16	814.31	535.68	-2301.77	1434.54	4404.18	2267.41
g6	.300.300	1	2	4.19	0.02	-5075.6	351.72	1263.99	19.3	-4614	5.64	26918.9	2645.78
g7	.300.180	1	2	73.23	36.34	-3223.53	1493.37	993.86	833.7	-1741.75	468.33	8453.83	836.62
g8	.300.180	1	3	120.6	1.74	-1285.58	68.54	1202.31	106.71	-600.84	108.8	681.97	100.88

## Sheet: ASNmN
Chess Square	Parse	Cluster ID	Total Count	Sidechain SASA	stdev SASA	Sum Hydro(-)	stdev Hydro(-)	Sum Hydro(+)	stdev Hydro(+)	Sum Polar(-)	stdev Polar(-)	Sum Polar(+)	stdev Polar(+)
a1	0.06	2	4	34.52	19.94	-3273.27	1171.86	784.02	171.18	-7552.46	727.94	13422.8	1133.38
a1	0.06	5	4	45.15	19.11	-4101.11	710.18	548.55	150.71	-3691.51	1532.18	6846.38	1950.66
a1	0.06	9	4	50.97	8.87	-4230.74	958.19	555.96	267.41	-2923.55	254.12	7356.51	2605.1
a1	0.06	13	3	16.79	21.25	-7952.6	1818.71	1225.67	388.27	-5444.69	678.33	10517.7	1690.66
a1	0.06	15	6	9.66	7.8	-5203.82	2056.62	821.97	256.36	-5864.77	1342.73	10551	3362.67
a1	0.18	1	2	48.05	4.61	-3970.35	161.5	915.81	274.3	-6477.28	1672.27	11003.8	917.02
a1	0.18	3	2	36.91	2.69	-4757.25	330.8	651.19	32.49	-5981.88	314.46	15234.2	2527.44
a1	0.18	5	3	22.31	11.1	-6699.8	2665.48	1068.14	114.31	-4760.01	1029.48	8072.59	3288.25
a1	0.18	8	2	34.36	21.48	-4371.53	188.96	403.56	93.52	-11873.6	5171.37	11033.7	2594.8
a1	0.3	1	1	80.05	0	-2370.99	0	258.57	0	-3524.27	0	6140.8	0
a4	0.18	1	2	40.71	40.71	-6394.14	3918.29	972.79	392.91	-2846.5	1883.33	4206.27	2238.34
a5	0.06	1	2	90.94	0.12	-1771.54	55.49	190.95	0.66	-2722.99	500.51	1428.53	1.5
a5	0.06	3	5	15.64	3.59	-4793.88	1195.83	586.07	31.52	-4691.51	586.76	7542.75	805.61
a5	0.18	1	1	45.41	0	-4095.77	0	405.4	0	-2472.34	0	2300.59	0
a6	0.18	1	1	1.94	0	-6750.94	0	670.28	0	-5010.11	0	5771.94	0
a7	0.06	1	1	65.3	0	-1713.41	0	279.96	0	-2441.72	0	2649.47	0
a7	0.18	1	33	6.37	2.61	-7991.22	1170.55	1266.42	80.33	-5804.45	430.5	9559.48	1188.77
a7	0.18	34	2	9.45	9.18	-5766.9	1254.53	873.54	21.28	-4883.54	1103.4	10256.8	2731.97
a7	0.18	37	2	26.49	0.73	-6352.87	481.47	1447.97	102.69	-1790.08	97.68	4975.12	339.88
a7	0.18	42	6	31.41	25.47	-4589.92	2226.92	915.06	316.25	-3865.1	1998.9	7095.07	3159.78
a8	0.06	2	2	15.56	15.11	-4214	338.17	1005.75	225.78	-5105.1	1966.03	5210.58	2108.95
a8	0.06	3	2	28.72	1.76	-3524.75	782.56	691.34	39.18	-5007.02	1352.85	13602.5	6720.05
a8	0.06	5	5	50.24	6	-5962.27	2182.72	733.33	85.85	-10047.3	2908.13	10340.4	1328.48
a8	0.18	10	4	8.06	13.95	-6550.58	973.1	1177.66	141.17	-9920.7	578.87	18301.8	726.29
a8	0.18	42	2	36.14	30.07	-5997.58	1116.57	861.02	116.85	-4087.36	2254.14	8305.39	4508.34
a8	0.18	43	44	8.28	10.15	-9883.23	2554.83	1441.6	355.26	-5676.83	1003.36	10228.6	1149.37
a8	0.18	49	2	18.58	10.59	-3987.69	613.79	584.35	156.53	-3542.31	550.46	5974.83	110.21
a8	0.18	50	1	23.66	0	-7988.81	0	826.44	0	-1804.32	0	3255.98	0
b1	0.06	5	11	1.64	1	-6460.31	1671.04	1576.1	234.4	-6944.97	1620.58	12119.9	3167.97
b1	0.06	14	6	53.38	18.53	-3983.05	754.75	787.49	321.43	-1952.74	360.29	4421.65	405.65
b1	0.06	33	18	44.03	16.52	-4877.87	1566.76	559.84	175.46	-4051.56	1405.16	7952.11	1795.32
b1	0.06	56	8	37.47	15.82	-3591.66	779.91	428.46	105.96	-5038.17	1379.17	8332.09	2831.35
b1	0.06	57	4	38.33	22.21	-3713.83	424.21	517.57	60.04	-5031.8	1093.56	5875.31	1961.71
b1	0.06	60	22	19.02	22.65	-5745.81	1721.05	800.04	272.29	-6651.11	2283.02	11677.1	2615.16
b1	0.06	76	14	21.61	24.75	-6394.9	2022.53	1032.22	323.07	-4590.2	3091.62	8203.67	3463.92
b1	0.18	1	3	40.6	23.23	-3802.94	814.47	674.27	242.72	-8411.19	4107.55	10001.3	6785.2
b1	0.18	2	5	38.89	7.05	-3502.1	502.38	646.6	80.05	-4190.08	1988.38	7321.5	2144.2
b1	0.18	7	1	32.05	0	-6399.33	0	560	0	-1527.11	0	7508.19	0
b1	0.3	2	4	36.53	21.47	-3427.56	1382.86	734.02	158.3	-4134.6	2005.8	6391.94	3027.16
b1	0.3	10	5	23.85	21.76	-6158.71	2259.18	984.17	286.25	-5094.69	2244.18	7596.77	4274.61
b1	0.3	14	4	86.38	6.68	-1839.63	241.8	223.74	23.44	-3826.04	890.69	4364.67	812.37
b1	0.3	19	3	28.39	21.81	-4688.99	2082.44	1011.33	410.94	-4087.86	520.11	5631.69	729.34
b1	0.3	20	5	25.04	21.81	-6264.95	527.89	1266.12	395.04	-5490.57	2109.69	7668.28	3419.91
b1	0.3	22	5	34.81	23.22	-3618.55	889.03	565.62	144.36	-6224.98	2589.08	7573.09	2048.17
b2	0.06	1	3	47.47	12.07	-3964.28	670.58	509.39	65.32	-2686.41	925.77	8099.32	2417.6
b2	0.3	1	1	53.25	0	-4801.73	0	739.83	0	-1288.56	0	4292.48	0
b3	0.06	1	2	74.76	7.28	-3378.96	70.88	350.14	14.57	-3044.91	992.06	6498.84	147.62
b3	0.18	1	1	0	0	-9829.85	0	1375.28	0	-5103.38	0	5656.07	0
b3	0.3	1	3	85.63	21.89	-2436.78	375.13	476.89	132.14	-1314.95	630.33	2251.09	580.35
b4	0.18	1	8	9.15	19.69	-6430.16	1245.9	1181.08	269.35	-5720.24	1362.47	11279.1	2270.01
b4	0.18	6	2	82.79	20.66	-1665.15	465.02	237.12	89.01	-3319.99	2025.16	2793.78	2009.73
b4	0.18	9	3	78.41	24.46	-3183.26	476.19	546.02	231.4	-3526.24	2585.02	2773.92	2405.51
b4	0.18	12	2	55.41	0.73	-2955.47	146.52	411.02	8.21	-1862.74	13.84	2309.8	103.14
b4	0.3	3	5	19.99	22.2	-6292.58	2269.76	1344.24	414.28	-3817.79	676.9	4225.39	974.2
b4	0.3	6	2	81.35	2.53	-3121.23	425.19	239.82	13.11	-2330.5	270.34	1174.65	2.78
b4	0.3	8	8	15.91	19.75	-4950.64	980.12	914.42	306.35	-6708.46	1437.48	10171.3	3001.48
b4	0.3	14	3	38.97	32.62	-4156.67	1584.48	784.64	300.06	-5868.69	5198.33	8229.02	5967.17
b4	0.3	18	2	42.06	19.19	-2772.95	823.92	645.82	22.84	-3618.03	882.07	6393.96	1970.46
b5	0.06	4	3	28.41	24.73	-5600.73	1739.58	1030.36	103.54	-6591.44	1242.12	11647	5717.2
b5	0.06	5	2	77.79	10.35	-1093.45	45.65	314.08	17.88	-3995.1	932.25	2339.52	204.18
b5	0.06	8	2	79.02	29.76	-1805.53	956.43	372.18	291.93	-2885.02	1450.67	2476.19	441.28
b5	0.06	10	3	25.59	11	-4049.34	915.8	685.13	97.6	-3175.75	655.33	3887.19	640.66
b5	0.18	1	1	29.08	0	-3150.62	0	441.55	0	-3947.63	0	5531.44	0
b5	0.18	5	4	4.17	4.89	-7375.19	1290.54	1045.45	153.36	-5525.72	2362.92	6327.34	2069.48
b5	0.3	5	3	76.67	7.04	-1936.58	927.66	330.83	101.85	-2647.33	548.89	1738.88	589.86
b5	0.3	7	3	28.08	37.24	-3530.25	1586.05	1113.48	401.06	-5698.7	2957.94	7675.05	6293.39
b5	0.3	11	3	50.6	6.75	-3279.09	470.12	445.37	62.35	-5112.96	1945.69	7174.61	1454.88
b5	0.3	13	6	24.36	20.06	-3663.66	1262.78	828.23	197.2	-5821.73	1349.94	8111.63	2980.38
b5	0.3	21	6	24.36	18.54	-5817.83	3261.08	1119.45	378.17	-4539.73	1208.92	8107.95	3184.22
b6	0.06	1	3	9.02	9.03	-6520.63	737.41	1173.23	359.91	-7492.5	932.28	11947.9	4229.28
b6	0.06	3	4	52.7	14.38	-4372.29	2475.37	517.37	69.41	-2833.77	1375.95	2979.94	1902.97
b6	0.06	5	2	115.2	5.91	-1541.05	605.81	217.77	39.58	-524.7	68.4	392.47	104.2
b6	0.18	1	2	9.22	4.04	-4938.63	1786.35	617.6	163.15	-8320.28	1321.32	11895	3357.01
b6	0.18	5	6	3.63	6.38	-6180.24	2554.02	1142.17	272.39	-6317.59	2202.03	12546.7	3755.35
b6	0.18	6	2	0.05	0.05	-9527.16	686.54	1003.76	42.9	-6776.96	671.48	12744.1	473.84
b6	0.18	13	3	81.19	13.79	-2369.09	1005.87	394.7	230.74	-1891.28	933.27	2691.52	1949.63
b6	0.3	5	8	25.07	20.8	-3692.27	1274.68	813.51	263.16	-3594.04	1360.75	5779.4	2814.16
b6	0.3	6	2	0	0	-2358.96	185.65	246.34	11.85	-1986.54	115.64	3920.58	369.8
b6	0.3	10	2	84.72	5.06	-1133.15	85.08	248.06	89.14	-2850.56	437.82	2681.52	52.23
b6	0.3	11	13	23.66	25.39	-5329.08	2703.52	965.6	402.17	-6931.35	4292.14	9865.57	5419.93
b6	0.3	20	3	66.31	3.62	-2816.11	860	506.25	34.74	-4236.6	694.68	3844.3	1771.34
b7	0.06	4	2	28.43	14.91	-7382.5	1898.83	888.7	298.47	-2833.79	1152.27	2841.25	804.54
b7	0.06	6	4	32.83	18.41	-2771.79	672.64	665.09	150.82	-3860	832.91	4757.55	1860.74
b7	0.06	7	1	26.01	0	-2028.19	0	289.84	0	-3605.16	0	5810.8	0
b7	0.18	9	7	12.71	13.57	-4695.67	573.49	973.06	159.76	-7065.66	4194.79	10794.1	5654.63
b7	0.18	10	5	27.21	16.14	-3250.97	885.97	401.68	52.1	-6563.11	5358.65	9859.86	5189.59
b7	0.18	14	8	19.38	11.1	-3956.75	953.11	787.13	214.28	-6679.96	3015.1	11102.1	4767.72
b7	0.18	23	7	46.1	26.04	-5583.55	2784.16	897.79	423.71	-3612.28	2480.84	6810.64	7095.91
b7	0.18	29	7	16.74	12.52	-5397.44	1783.25	1157.3	389.3	-5046.82	1571.97	6928.35	1695.81
b7	0.18	32	4	36.84	14.81	-3410.39	190.55	765.43	56.35	-3661.15	1211.85	9700.12	4535.3
b7	0.18	48	14	25.98	18.9	-5999.14	1653.5	1160.81	221.37	-3518.9	1808.24	7968.77	4535.58
b7	0.18	56	7	35.63	20.92	-3421.77	932.77	603.26	182.25	-4976.84	1770.85	6010.63	2424.52
b7	0.18	64	4	51.54	11.86	-2881.45	1192.32	599.76	131.94	-2414.59	1038.41	6574.44	1947.88
b7	0.18	67	6	34.75	14.47	-5053.56	785.24	1136.92	237.82	-3069.51	1657.8	5024.1	1151.78
b7	0.3	2	4	52.7	15.75	-4419.35	936.69	1120.7	57.33	-2458.25	1204.71	2538.84	1636.87
b7	0.3	7	4	29.18	17.25	-7856.05	2117.9	960.47	285.28	-4077.58	1544.82	6576.62	1559.04
b7	0.3	9	4	47.04	7.12	-4797.32	1247.25	579.98	39.8	-3425.34	1027.61	6897.43	1195.52
b7	0.3	13	7	20.08	28.72	-5263.33	2196.67	774.51	253.59	-6909.15	2685.45	10731.8	5046.95
b7	0.3	16	4	40.51	22.11	-3213.1	371.63	385.27	55.17	-6333.95	2737.23	7873.18	2064.48
b7	0.3	26	4	46.8	34.91	-4653.93	3017.35	675.8	385.99	-6226.48	3791.51	9917.41	6301.13
b7	0.3	27	3	52.6	8.8	-3058.9	241.3	907.75	233.51	-2725.8	1179.32	6541.29	3288.16
b7	0.3	30	2	56.21	2.32	-4255.76	20.34	438.98	2.05	-4734.9	714.28	3973.81	154.05
b8	0.06	1	4	53.24	32.15	-3757.7	1085.08	523.57	159.54	-3768.56	1334.59	6288.48	2317.5
b8	0.06	4	4	35.79	6.44	-2897.1	428.06	632.98	33.56	-5023.58	863.47	3556.92	613.77
b8	0.06	13	2	18.37	9.23	-3834.36	608.66	702.3	0.43	-3172	314.27	6289.96	1566.29
b8	0.06	20	2	74.31	26.19	-1960.86	780.66	197.67	36.94	-4578.04	3655.03	5052.27	4354.74
b8	0.06	29	14	20.71	14.66	-4564.29	1279.09	837.26	207.21	-6345.08	2478.74	8550.71	4177.57
b8	0.06	35	17	41.34	19.5	-3066.15	1079.18	569.76	150.45	-4709.75	1788.64	5770.05	3069.12
b8	0.18	6	13	35.91	21.61	-3954.15	2414.98	709.22	307.74	-2708.31	731.93	5508.38	1191.49
b8	0.18	31	7	10.04	10.05	-4801.15	1493.89	907.72	333.86	-7553.75	2356.14	12357.1	4640.3
b8	0.18	45	18	28.92	22.35	-5673.87	2134.75	1044.19	302.87	-4037.32	2197.67	7537.84	3542.99
b8	0.18	54	11	27.48	19.28	-4263	2004.85	653.44	76.37	-6205.84	2276.68	10045.7	5267.78
b8	0.18	57	17	16.8	11.25	-4164.7	1396.24	753.68	189.54	-7552.47	2424.51	10221.5	2994.28
b8	0.18	59	17	8.45	8.91	-4456.37	1558.76	941.14	313.7	-6985.52	1536.33	9610.44	2573
b8	0.18	64	13	33.02	12.05	-2991.93	319.47	411.94	89.78	-6075.87	1709.76	7461.33	3436.22
b8	0.18	97	4	72.34	11.95	-1793.66	320.43	264.54	20.24	-3210.6	1542.57	5444.6	2556.34
b8	0.18	99	6	51.01	23.39	-3725.38	1552.77	632.09	244.06	-2934.97	1272.98	5285.23	1839.04
b8	0.3	18	10	46.92	19.99	-3037.84	1378.99	441.08	98.14	-5692.7	3683.74	5620.17	2857.88
b8	0.3	20	5	64.18	33.87	-3723.02	3994.83	823.05	418.13	-3528.91	564.33	4382.17	2709.9
b8	0.3	31	7	45.34	27.41	-2714.78	821.18	690.32	221.79	-4723.89	2096.09	6927.83	3110.47
b8	0.3	38	8	24.65	21.13	-5119.06	2718.85	851.62	276.55	-7230.02	3227.44	10002.1	5891.48
b8	0.3	61	10	17.98	9.19	-4338.22	1224.03	881.66	234.47	-5355.58	2171.21	10458.1	5137.3
b8	0.3	62	12	11.51	11.19	-4838.29	1873.69	895.64	274.47	-6564.69	1557.81	10440.2	5447.13
b8	0.3	67	2	7.99	1.29	-4730.02	74.4	485.26	65.58	-9915.1	434.24	12976.4	1267.1
b8	0.3	68	2	49.96	0.55	-2334.02	65.8	456.43	14.6	-6065.64	231.65	6634.52	2.81
b8	0.3	76	9	38.59	12.63	-2971.13	1051.15	403.96	89.12	-6298.92	1186.22	8275.04	3196.44
b8	0.3	84	10	18.32	15.51	-3898.41	1015.28	774.09	239.12	-6075.23	1692.54	7333.1	2180.74
b8	0.3	87	14	12.94	11.65	-4555.15	1354.27	670.94	134.46	-7067.8	1915.94	10190.3	4545.92
c1	0.06	2	5	78.92	6.9	-3566.02	649.1	318.81	47.7	-3164.13	1620.65	8074.45	2387.18
c1	0.06	3	7	64.46	45.07	-3682.82	1146.45	560.15	196.99	-3532.21	1331.19	8452.35	2421.27
c1	0.06	8	2	39.63	1.41	-2879.98	208.36	462.48	25.43	-3855	187.6	6892.96	559.99
c1	0.06	10	6	26.5	14.52	-2989.81	250.41	518.66	47.52	-3702.39	487.1	7277.02	856
c1	0.06	16	4	27.19	14.36	-3747.89	286.37	885.53	122.3	-3031.56	567.49	7012.1	1105.38
c1	0.06	27	5	14.59	13.02	-4793.12	314.66	644.01	49.5	-2289.68	86.37	5419.74	780.38
c1	0.06	28	2	41.18	36.28	-6306.07	4188.63	738.21	494.85	-6050.55	1311.39	11016.3	5382.17
c1	0.06	34	4	13.15	15.27	-5699.48	1591.6	737.67	176.9	-8058.72	3325.24	10976.6	2226.72
c1	0.18	1	3	12.07	10.84	-4004.2	2028.19	657.25	57.87	-6226.43	1024.56	10391.4	59.64
c1	0.3	4	3	49.64	16.87	-4460.29	2170.63	571.55	153.64	-3994.73	1019.59	6635.07	1723.4
c1	0.3	6	1	70.66	0	-4447.56	0	766.05	0	-1563.12	0	2034.54	0
c1	0.3	8	3	51.87	13.86	-2588.1	654.73	380.1	128.59	-2789.04	1206.19	2762.23	1639.07
c1	0.3	11	6	28.01	20.5	-4755.85	820.12	618.75	178.02	-6364.8	2113.48	8188.94	3312.62
c1	0.3	13	4	45.8	8.58	-4313.85	870.18	775.61	374.4	-5290.31	1874.5	8878.05	5641.16
c2	0.06	1	1	78.3	0	-4313.08	0	273.63	0	-2518.97	0	7284.48	0
c2	0.3	1	1	49.32	0	-2927.11	0	312.79	0	-2939.47	0	3779.98	0
c3	0.18	1	4	24.24	21.56	-7247.65	5620.62	642.09	179.1	-6300.38	3707.95	8424.47	5437.66
c3	0.18	5	2	22.08	22.08	-7618.48	3249.54	1514.44	672.7	-2806.69	693.68	3168.37	316.79
c3	0.3	1	2	36.92	25.55	-4087.95	2391.89	458.69	246.52	-7449	4291.26	9743.71	2111.05
c4	0.06	3	2	73.56	25.9	-2257.08	95.09	518.53	275.51	-1958.28	352.84	4701.26	109.38
c4	0.06	5	3	40.56	40.88	-7894.28	3391.19	1042.55	558.23	-5406.62	2425.9	5761.62	3647.58
c4	0.06	6	1	50.55	0	-4289.98	0	682.48	0	-2029.86	0	2110.95	0
c4	0.06	8	3	22.89	16.45	-3132.35	614.59	609.37	319.18	-12380.3	3713.27	10219.5	1752.11
c4	0.06	9	8	3.57	2.75	-6222.75	1295.86	1280.89	386.43	-8381.39	2227.33	8169.62	3904.96
c4	0.18	15	20	28.11	25.03	-5301.99	1805.64	766.08	251.6	-4844.95	2497.4	8712.18	5042.81
c4	0.18	17	14	6.92	7.3	-7475.26	2502.89	1149.59	256.44	-4600.45	1062.31	5853.4	1391.04
c4	0.18	37	5	67.45	22.08	-3189.19	936.91	352.43	97.13	-2257.15	1022.21	4696.61	4116.05
c4	0.18	41	10	33.08	26.52	-4781.5	2129.61	835	369.81	-3732.68	2714.18	4250.67	4482
c4	0.18	60	12	12.49	17.27	-7171.61	2328.6	1230	304.69	-6990.95	3891.96	6798.72	3005.39
c4	0.18	65	4	44.6	41.59	-5780.68	4432.1	719.85	521.66	-4610.9	3944.74	6839.26	6597.22
c4	0.18	72	13	7.94	8.15	-6302.36	1691.74	1108.92	307.8	-7762.05	1669.98	13328.2	2496.8
c4	0.18	74	19	24.53	20.72	-4030.91	1118.88	584.07	105.4	-4736.53	1649.09	7748.6	3837.02
c4	0.18	83	14	5.49	7.52	-6025.84	1458.71	1279.83	205.16	-5790.41	1203.9	6902.57	2183.47
c4	0.18	89	5	47.22	2.99	-4122.13	189.31	756.62	24.44	-2054.02	359.95	2173.7	817.3
c4	0.3	51	31	34	25.1	-4000.74	1814.55	702.59	200.75	-4615.32	1986.28	6333.32	3661.08
c4	0.3	73	28	49.35	18.24	-3579.82	1461.54	544.55	95.72	-3326.47	1721.96	4273.34	2417.12
c4	0.3	103	29	23.54	27.33	-7001.83	2801.24	1112.67	417.56	-3627.84	1529.61	6267.33	2113.73
c4	0.3	128	32	30.9	30.91	-6159.97	2924.73	863.61	324.43	-4108.71	2926.34	6930.23	3684.86
c4	0.3	139	9	75.22	23.31	-2053.25	598.52	275.37	64.98	-2837.42	2225.94	4228.7	2721.82
c4	0.3	154	9	57.87	33.48	-5137.54	3263.64	742.38	358.43	-4206.39	4432.93	4718.51	3187.59
c4	0.3	169	41	6.4	9.52	-5563.13	1766.98	1115.48	236.78	-5183.1	2377.6	8292.39	3450.17
c4	0.3	204	36	12.15	16.88	-7089.03	2776.94	1108.77	283.08	-5530.28	1951.21	7292.09	2307.99
c4	0.3	218	42	24.46	30.82	-6296.2	2816.21	1258.44	553.65	-4853.66	2111.43	7713.46	4766.44
c4	0.3	219	36	15.67	21.27	-5656.71	2049.66	876.02	277.1	-6557.49	2037.57	8187.34	3043.35
c4	0.3	266	47	5.38	12.77	-7518.79	1800.43	1435.8	329.18	-6705.53	2857.27	9866.23	3905.35
c4	0.3	268	16	64.26	20.08	-2693.48	808.89	375.46	86.03	-3436.31	1534.49	5225.02	3426.29
c5	0.06	4	2	62.03	62.03	-2180.78	166.05	777.53	68.99	-2201	1298.16	2732.59	701.03
c5	0.06	6	11	4.8	5.97	-7219.96	2401.42	1137.71	288.29	-6449.93	1962.64	8698.39	3859.4
c5	0.06	8	9	27.91	21.57	-3303.57	1670.94	686.12	224.54	-6145.44	2103.18	6736.06	1832.82
c5	0.06	10	5	47.48	39.22	-3913.87	1861.56	594.28	218.91	-5811.92	4451.45	7794.37	6668.79
c5	0.06	11	2	74.71	4.8	-1216.48	236.81	201.39	44.67	-2715.62	233	2421.79	712.63
c5	0.06	24	8	26.85	29.91	-6587.6	3580.96	1022.9	520.07	-5613.71	2126.97	5224.23	2382.43
c5	0.18	4	9	2.38	4.64	-7144.76	1830.72	882.16	100.39	-7402.87	1301.9	10418.9	2568.46
c5	0.18	20	4	25.84	5.8	-3505.88	285.16	806.98	38.46	-3553.51	281.38	2765.23	84.98
c5	0.18	24	6	34	43.45	-3726.93	2272.76	449.49	178.29	-4341.55	2579.31	5535.49	2827.74
c5	0.18	28	3	18.66	16.74	-7252.53	1833.85	950.58	174.33	-2117.29	657.88	4243.37	1168.87
c5	0.18	31	5	22.23	15.77	-6159.36	4293.94	937.03	278.46	-3724.42	2115.35	7481.64	4665.04
c5	0.18	36	10	58.68	29.88	-2609.79	1226.29	355.26	123.77	-3193.87	2432.35	4145.5	3108.04
c5	0.18	44	7	19.21	21.36	-5486.08	2865.42	836.41	418.08	-3649.94	1624.2	4800.5	3064.45
c5	0.18	46	6	9.42	4.62	-6944.94	581.72	1001.07	132.78	-3140.75	334.1	5126.53	1127.8
c5	0.3	4	36	7.02	17.1	-6193.46	1911.98	1027.54	226.89	-6221.49	2378.58	8703.46	3081.89
c5	0.3	17	14	29.26	30.22	-6830.5	3364.89	1250.08	610.23	-4583.4	3238.66	7574.28	5015.97
c5	0.3	64	11	53.99	34.17	-3291.7	2614.7	813.65	486.92	-3286.63	1804.35	3601	2086.21
c5	0.3	71	12	58.21	37.45	-3143.16	2227.61	526.77	395.74	-3662.68	2181.6	5661.34	3898.82
c5	0.3	80	34	36.86	20.37	-3138.76	790.87	576.32	163.42	-4847.58	2425.99	6627.8	3725.91
c5	0.3	102	15	67.47	41.19	-2459.36	853.57	347.54	107.84	-3880.68	2811.93	7891.27	6574.55
c5	0.3	149	8	81.68	7.24	-1232.52	349.34	297.82	82.07	-2566.92	1118.94	2459.58	874.11
c5	0.3	163	33	21.57	25.6	-4342.1	1726.03	1023.65	296.77	-5791.18	2971.72	7259.69	3665.94
c5	0.3	170	17	3.62	7.26	-7608.34	2310.5	1510.06	198.46	-4829.71	847.17	5602.26	2138.94
c6	0.06	1	4	52.58	35.59	-2327.15	1032.91	431.75	164.93	-3981.38	2394.55	4409.75	2722.05
c6	0.18	1	8	40.9	28.81	-4651.45	2415.27	887.59	474.19	-3953.86	2670.42	6361.54	4034.53
c6	0.3	10	10	46.66	32.59	-3304.55	1118.39	801.67	245.33	-2635.1	948.79	4213.84	1562.47
c6	0.3	20	12	14.22	13.69	-5426.2	2384.51	1263.37	299.71	-5561.1	3434.76	7317.02	3289.71
c6	0.3	31	4	86.51	24.04	-1486.1	536.75	263.02	73.7	-1905.65	1017.69	2615.03	1455.34
c6	0.3	33	2	66.67	6.7	-1119.82	117.48	359.85	119.69	-2394.46	230.03	5761.31	1871.2
c6	0.3	37	4	86.18	18.56	-2921.06	1448.86	482.58	234.62	-1920.76	911.2	2667.86	1796.58
c6	0.3	38	6	33.42	28.16	-4062.58	2187.29	648.35	172.83	-5942.98	2658.02	8552.27	4256.5
c7	0.06	1	4	39.9	15.16	-4549.26	706.69	642.99	214.65	-5862.47	1232	4131.17	974.74
c7	0.18	1	4	42.87	20.47	-3427.34	1167.99	517.68	132.8	-3000.61	1583.66	6082.64	2970.81
c7	0.18	7	9	31.43	20.08	-5324.39	1248.42	1139.32	195.71	-2706.2	1229.94	6379.52	2707.95
c7	0.18	8	10	28.55	21.72	-3668.97	1298.9	864.88	277.66	-4628.77	1628.31	5841.58	1717.51
c7	0.18	11	8	29.24	23.78	-6042.94	1550.86	980.11	309.4	-4388.68	1984.42	9591.37	4066.26
c7	0.18	18	9	24.22	33.42	-4801.66	2131.17	977.63	376.17	-8499.69	5993.14	10758.7	7692.79
c7	0.18	19	8	20.7	14.42	-4382.58	1124.3	813.94	172.28	-5014.62	1906.44	9506.26	3769.23
c7	0.18	25	5	52.15	8.13	-4097.78	1690.1	489.76	121.66	-2624.36	969.14	6840.35	2005.94
c7	0.18	36	8	43.42	20.38	-4358.79	1339.57	790.16	160.68	-3432.02	2151.83	6167.69	2475.64
c7	0.18	58	6	34.39	18.24	-3362.28	679.94	539.4	245.8	-3130.93	1826.67	6232.11	1665.19
c7	0.3	1	6	32.37	43.88	-7521.7	3603.93	1127.19	698.81	-3754.53	1617.31	8225.41	3560.38
c7	0.3	8	6	28.58	22.28	-3514.42	974.36	900.22	322.53	-4892.82	3229.7	6727.26	3736.04
c7	0.3	19	5	65.44	10.17	-4727.48	839.4	568.08	69.14	-2922.85	854.97	4244.87	3425.52
c7	0.3	25	7	49.9	19.15	-2722.82	826.91	397.96	132.62	-4625.84	1427.95	6057.05	2385.93
c7	0.3	29	7	48.93	26.88	-3378.27	1003.44	609.3	206.56	-3537.66	2244.18	5565.54	5273.74
c8	0.06	2	4	36.89	19.06	-6130.76	1029.76	657.37	124.01	-2828.2	970.54	8767.5	2793.6
c8	0.06	5	1	76.64	0	-1930.19	0	388.58	0	-1551.44	0	3886.14	0
c8	0.06	6	2	40.6	11.78	-3114.31	35.6	425.4	21.24	-4360.75	773.74	6241.31	742.06
c8	0.06	9	3	20.45	27.91	-4394.26	1830.47	1112.84	383.82	-5729.32	1940.26	7236.97	3411.05
c8	0.06	12	3	51.45	11.55	-2940.92	1340.37	396.52	88.51	-4989.82	1641.92	6066.91	2651.49
c8	0.18	1	11	12.39	13.62	-5555.5	1031.48	1281.7	249.32	-4472.31	1213.03	9372.68	2992.12
c8	0.18	17	12	38.1	22.04	-5008.32	1676.5	914.64	151.46	-3825.55	2721.06	7185.61	3617.94
c8	0.18	26	4	26.14	0.86	-4558.18	151.68	955.21	73.14	-2083.18	145.88	6801.13	487.19
c8	0.18	30	6	39.7	27.67	-3767.93	1270.71	756.11	227.32	-3515.87	1475.47	7015.1	2911.6
c8	0.18	34	4	40.87	29.86	-4408.88	1929.15	1117.4	387.83	-3139.68	2021.48	4649.79	2508.84
c8	0.18	59	3	41.18	11.83	-3395.62	154.16	501.22	129.61	-3009.9	1797.07	5502.7	2085.28
c8	0.18	60	5	32.91	17.95	-4701.45	1347.77	875.49	241.4	-6654.69	3378.1	9933.73	2841.78
c8	0.18	65	9	40.81	36.54	-4567.81	2465.02	951.85	233.9	-2935.36	2486.84	7427.89	5583.08
c8	0.18	68	4	38.11	8.95	-3491.84	1239.61	488.79	32.8	-4399.46	2843.53	9028.82	4675.31
c8	0.18	71	6	46.88	16.27	-3707.85	559.64	703.73	107.47	-3960.47	840.91	7580.63	1465
c8	0.18	77	7	17	21.71	-3796.13	1114.34	731.5	192.79	-6498.71	2124.59	9720.38	1742.82
c8	0.18	79	11	25.93	16.92	-5971.4	1505.42	1133.35	193.24	-3453.29	1727.41	7291.74	3325.86
c8	0.3	6	5	42.03	12.26	-3873.28	2519.34	555.6	204.74	-4109.65	1897.71	5256.37	3898.37
c8	0.3	7	6	32.76	25.04	-3486.96	1631.47	1007.99	103.04	-3119.78	1925.58	3659.1	2888.39
c8	0.3	9	8	15.99	35.37	-4319.04	1929.79	964.27	272.75	-6794.6	2793.83	11479.3	4863.14
c8	0.3	15	5	27.66	28.43	-7142.24	2632.4	1039.71	174.22	-7081.75	4718.94	9104.18	5994.41
c8	0.3	31	7	33.18	20.57	-3338.02	1217.09	625.18	211.57	-6281.29	3005.32	7371.45	2674.6
c8	0.3	32	8	59.87	21.44	-2036.54	984.43	484	189.96	-3956.09	1894.76	5361.44	2422.78
c8	0.3	36	4	54.27	29.85	-2153.25	728.67	422.66	89.24	-2264.67	1319.63	4323.99	2282.89
d1	0.06	1	2	29.86	29.86	-6051.82	2275.02	737.97	177.48	-5526.49	1659.43	7218.52	5947.08
d1	0.18	1	1	9.3	0	-4441.04	0	1293.81	0	-6561.4	0	14043.6	0
d1	0.3	2	4	24.45	16.96	-3633.5	575.03	755.69	176.81	-4371.52	1775.39	4897.62	2793.86
d1	0.3	4	1	95.86	0	-1467.26	0	265.38	0	-900.5	0	1424.19	0
d3	0.06	1	1	0.52	0	-7657.93	0	724.88	0	-9949.23	0	12264.2	0
d3	0.18	1	1	0.07	0	-7543.8	0	1501.41	0	-3256.71	0	6573.33	0
d3	0.3	1	3	23.07	25.76	-5272.43	1872.39	756.77	368.5	-9793.74	4001.19	11347.3	2145.92
d4	0.06	1	2	16.8	15.11	-6466.77	4102.32	796.74	427.03	-6747.76	19.5	6830.33	2173.83
d4	0.06	2	2	29.13	28.23	-3070	845.62	405.04	134.31	-10587.8	1701.09	11165.7	3296.8
d4	0.06	5	3	72.77	45.81	-2228.46	937.03	395.86	137.43	-2053.63	1421.58	4048.77	3138.31
d4	0.06	12	5	28.79	18.32	-6224.88	1378.01	777.63	240.08	-4196.21	1519.61	6030.06	1923.08
d4	0.06	14	8	22.25	25.91	-4107.09	1501.67	884.96	415.78	-4982.59	1745.61	7578.58	2418.78
d4	0.18	6	53	8.08	14.75	-5976.07	1933.04	934.84	214.3	-5525.3	1753.53	8534.46	3294.5
d4	0.18	20	25	14.16	16.64	-7400.91	2768.83	1257.3	415.67	-4304.31	2101.84	5950.57	3764.44
d4	0.18	27	46	2.97	6.3	-7692.6	1554.68	1126.61	181.14	-5827.92	2840.57	8865.96	4182.38
d4	0.18	104	56	2.49	3.59	-7834.66	1962.35	1324.16	266.34	-6302.51	2217.75	10045.2	4196.01
d4	0.18	130	20	63.06	22.96	-2909.56	1478.15	514.96	212.24	-1839.11	1155.51	2452.66	1789.36
d4	0.18	144	25	10.79	13.69	-8726.62	2679.43	1513.39	464.48	-3850.27	1935.55	6309.86	3965.11
d4	0.18	187	46	9.11	13.79	-5726.75	1772.99	1051.51	228.66	-6097.45	2475.36	8316.81	3603.52
d4	0.18	285	19	57.5	42.55	-5267.69	3238.74	716.67	451.78	-2475.16	1767.52	4396.38	3945.67
d4	0.18	321	61	42.1	26.26	-3613.03	1333.84	526.64	129.21	-3963	2870.34	5578.13	4030.01
d4	0.18	386	24	16.05	28.39	-7302.13	2772.41	1258.44	471.63	-4575.42	2167.38	6657.9	3927.6
d4	0.18	392	19	75.65	16.88	-1970.63	411.01	319.13	78.08	-1565.08	675.85	2297.47	1360.42
d4	0.18	394	37	15.54	17.12	-5121.6	1429.68	831.66	181.72	-5173.03	2789.68	8060.32	3808.87
d4	0.3	185	80	21.2	28.31	-7089.93	2978.47	1214.94	439.83	-4308.82	1989.7	7023.11	3897.62
d4	0.3	304	72	21.69	22.27	-3980.84	1605.67	784.77	220.65	-5878.53	3023.36	8345.02	3756.64
d4	0.3	321	59	48.96	20.79	-3168.95	1097.04	472.82	94.88	-4095.97	2154.74	5135.68	2775.83
d4	0.3	370	85	13.08	19.57	-6397.39	2054.67	902.69	248.82	-6471.57	2825.46	8050.01	3950.63
d4	0.3	425	42	32.97	33.67	-4898.07	2500.76	908.36	416.78	-5234.54	3179.37	7249.1	4401.78
d4	0.3	436	63	11.64	20.98	-7143.01	2270.64	1423.3	478.16	-6932.9	2839.79	9320.44	4519.78
d4	0.3	486	84	13.3	21.66	-5080.63	1632.02	1047.64	291.55	-5377.88	1908.87	7755.53	4055.53
d4	0.3	522	22	73.47	26.29	-1977.51	708.07	290.13	80.98	-3272.4	1742.39	4304.89	3138.1
d4	0.3	580	45	33.39	35.94	-6287.76	3330.52	1059.32	507.71	-4175.92	2523.65	7044.78	4466.32
d4	0.3	615	56	27.2	21.7	-5758.05	2394.21	701.12	216.73	-4225.89	1861.31	5484.18	3080.24
d4	0.3	721	116	6.51	14.94	-6405.91	1910.41	1336.34	324.65	-6334.75	2633.19	9079.43	3374.1
d4	0.3	745	39	65.84	40.42	-3051.92	1980.49	539.65	255.86	-2549.8	1994.97	3535.76	3652.91
d5	0.06	2	1	52.83	0	-2587.06	0	1236.86	0	-2348.83	0	2380.41	0
d5	0.06	7	4	31.95	15.44	-3398.65	1125.83	696.16	297.52	-6240.88	1724.48	9934.71	5266.83
d5	0.06	9	4	44.51	17.59	-3926.79	772.15	463.58	62.2	-5524.11	736.97	6103.63	1278.12
d5	0.18	1	2	23.33	8.48	-5778.21	430.59	1230.77	238.61	-3504.53	1032.86	4930.01	552
d5	0.3	2	1	123	0	-511.7	0	156.7	0	-921.32	0	328.17	0
d5	0.3	14	7	27.97	24.66	-3631.67	1205.73	493.1	89.85	-7610.64	4262.51	8397.08	3954.34
d5	0.3	16	6	28.77	37.47	-7203.74	2420.95	1068.65	581.19	-4606.48	2242.13	8748.29	5479.28
d5	0.3	20	7	23.1	16.76	-4345.57	1982.45	1104.78	441.03	-4315.48	2748.87	8297.13	4124.96
d5	0.3	23	3	100.16	2.6	-1806	89.43	303.97	20.08	-2224.39	350.7	4580.98	172.76
d7	0.18	1	2	56.69	13.78	-4114.87	859.13	618.04	175.81	-2270.59	803.43	6413.02	1708.44
d7	0.18	5	3	54	43.97	-4002.37	2313.07	667.23	358.03	-4068.35	3817.89	6393.97	4358.13
d7	0.3	1	3	40.15	33.12	-3827.94	2150.83	616.15	269.05	-7887.41	4116.62	17093.1	12853.6
d8	0.06	1	2	70.21	4.15	-3747.45	839.89	283.54	65.61	-2134.46	333.43	4048.4	67.83
d8	0.06	4	4	14.5	23.39	-5004.16	1144.97	925.69	164.86	-5329.17	1947.35	8912.94	6319.86
d8	0.18	15	5	35.33	24.09	-5169.09	1702.19	564.68	81.16	-3098.09	2465	7415.6	2186.29
d8	0.18	21	5	52.92	26.85	-3815.93	1539.98	695.49	163.48	-2536.54	1622.15	6096.59	1620.24
d8	0.18	22	3	35.33	1.93	-4572.21	450.96	972.06	33.79	-1967.57	74.01	3270.94	1978.25
d8	0.18	26	5	28.49	17.42	-4506.84	1845.9	1006.25	282.38	-4134.06	2006.06	7069.82	4668.57
d8	0.18	29	9	51.55	22.13	-4942.58	1913.17	1080.41	240.24	-2284.3	1333.5	6513.86	4973.85
d8	0.18	32	5	49.68	22.06	-3775.26	1323.4	535.37	175.9	-2421.49	865.15	5465.21	2560.68
d8	0.3	3	4	72.16	24.63	-3192.87	2296.53	547.83	313.16	-3810.59	2297.5	4123.82	2421.06
d8	0.3	4	2	69.37	31.49	-2373.77	478.95	476.35	29.72	-3361.81	1156.29	6313.53	2101.67
d8	0.3	6	3	34.47	41.23	-4532.14	2180.09	588.63	341.15	-5199.73	2689.24	11910.8	6241.63
d8	0.3	12	2	65.02	12.08	-2275.23	1088.95	623.99	101.34	-2295.37	1479.2	1491.14	1126.14
d8	0.3	14	5	36.01	21.59	-4389.88	2960.77	879.64	226.63	-4002.55	1708.81	7735.08	2990.38
e3	0.18	1	1	42.65	0	-5897.81	0	1116.91	0	-1711.41	0	5141.64	0
e3	0.3	1	1	98.24	0	-1475.51	0	194.41	0	-3317.41	0	1659.42	0
e4	0.06	1	1	106.11	0	-1001.99	0	105.95	0	-2012.61	0	978.82	0
e7	0.18	1	4	67.01	36.72	-3068.5	3106.62	334.82	375.62	-2372.29	910.57	3048.36	1689.05
e8	0.18	1	1	56.1	0	-4187.5	0	460.12	0	-3384.02	0	15121.5	0
f1	0.3	1	1	10.28	0	-6736.08	0	847.12	0	-3924.33	0	5214.88	0
f2	0.3	1	1	98.45	0	-2147.48	0	290.81	0	-1028.95	0	860.14	0
f3	0.3	1	2	73.61	43.03	-2189.92	758.58	467.51	347.46	-4225.32	3699.78	3114.17	1539.15
f5	0.18	1	2	3.82	1.15	-4204.21	494.41	485.31	14.21	-9976.81	1341.49	15361.6	916.44
f5	0.3	1	3	84.95	9.37	-2591.06	854.5	441.26	83.36	-950.81	333.24	1410.09	851.64
f5	0.3	3	2	23.82	23.77	-6808.5	2644.66	1052.41	466.4	-4075.01	1992.18	6926.76	3076.19
f6	0.06	1	4	19.6	2.24	-9113.31	430.97	1423.53	49.55	-4757.65	200.67	10121.5	1106.99
f6	0.18	7	7	33.27	41.27	-5455.23	3186.59	607.5	335.49	-3787.92	2050.81	5260.45	2646.1
f6	0.18	10	5	81.17	18.19	-1854.52	300.98	260.7	25.24	-2300.77	664.63	2998.95	1289.83
f6	0.18	13	4	54.41	27.56	-3348.25	1495.22	586.8	173.99	-4220.23	2740.19	7373.36	8935.71
f6	0.18	15	8	20.97	13.05	-4373.19	1507.55	775.39	311.75	-4289.77	594.87	9563.36	3271.3
f6	0.18	16	6	39.1	37.95	-4366.68	2138	526.78	236.34	-6043.77	3610.68	6685.04	4978.39
f6	0.18	19	2	113.97	3.14	-1051.4	111.73	117.77	8.92	-686.11	181.63	701.57	161.13
f6	0.18	25	4	53.43	26.66	-3729.93	809.66	524.36	193.16	-2649.7	1009.9	4901.34	2186.01
f6	0.3	22	4	46.11	1.55	-4506.82	472.84	1280.02	64.59	-1145.88	61.13	1948.44	84.4
f6	0.3	39	12	61.11	48.93	-3860.1	2002.43	562.9	280.6	-4788.66	3057.13	7295.84	4257.53
f6	0.3	42	18	48.05	42.09	-3377.47	1819.6	692.33	431.51	-4808.42	3775.43	5957.69	4613.51
f6	0.3	44	3	100.9	8.45	-1215.51	269.34	100.95	43.63	-1799.1	862.48	2664.46	952.93
f6	0.3	60	14	65.49	35.11	-2171.63	906.05	346.54	148.68	-4473.7	4148.5	4726.94	4841.33
f6	0.3	61	10	76.85	19.92	-1823.09	380.06	207.12	62.07	-2831.7	1074.87	3143.01	2162.1
f7	0.18	2	2	81.95	2.03	-1557.75	67.07	132.53	0.09	-1740.05	111.52	3007.84	144.31
f7	0.18	6	5	51.55	30.39	-4319.52	448.84	522.49	193.06	-4211.62	1646.08	14063.7	1823.53
f7	0.18	8	2	50.42	6.58	-2650.51	872.67	349.3	24.74	-2733.43	291.49	4870.14	709.67
f7	0.18	11	1	67.22	0	-2987.16	0	279.51	0	-1238.23	0	2413.3	0
f7	0.18	13	3	4.02	2.84	-5109.65	641.05	890.88	219.89	-5217.67	210.4	12586.2	1245.91
f7	0.3	1	2	73.32	33.69	-2273.08	1388.99	303.35	254.1	-1836.1	440.81	4827.6	2724.9
f8	0.18	1	2	77.4	77.4	-2595.2	1157.71	252.3	119.33	-3935.07	803.08	9756.37	4818.43
f8	0.3	1	2	67.18	4.62	-1911.59	205.12	522.3	289.04	-2003.47	638.12	2457.92	967.96
g1	0.18	1	1	34.83	0	-6427.94	0	615.65	0	-6374.08	0	10630.6	0
g4	0.3	1	3	53.35	27.21	-3418.23	1235.98	567.67	256.08	-3465.84	2092	4201.86	3023.03
g5	0.18	1	2	46.32	43.26	-3027.52	448.82	585.58	144.16	-3921.15	1642.4	4951.25	3276.74
g5	0.3	2	2	52.88	27.72	-2730.47	768.37	460.12	216.8	-3097.83	619.72	4786.29	1770.78
g5	0.3	5	3	53.88	7.71	-2564.36	391.48	414.87	191.76	-5135.08	2616.3	5990.2	3758.67
g6	0.18	1	1	105.45	0	-1218.4	0	125.31	0	-1561.15	0	1725.7	0
g6	0.18	3	4	83.64	25.11	-1648.13	412.48	169.89	81.67	-2183.44	1021.19	4157.32	2099.93
g6	0.18	5	2	19.58	0.89	-6269.51	145.93	579.71	0.05	-3151.77	260.52	3707.97	4.42
g6	0.3	2	2	9.54	6.96	-8230.17	1737.17	986.61	210.01	-7180.79	3061.34	14096.8	3090.69
g6	0.3	3	2	84.84	7.19	-1896.07	522.67	655.05	43.01	-799.07	27.69	2164.55	485.96
g6	0.3	7	4	41.7	37.14	-3683.78	1493.7	443.21	237.42	-5085.89	2508.13	5291.88	3307.96
h2	0.3	1	1	80.88	0	-1633.91	0	289.97	0	-2945.07	0	3247.92	0

## Sheet: ASPmN.pH3.9331
Chess Square	Parse	Cluster ID	Total Count	Sidechain SASA	stdev SASA	Sum Hydro(-)	stdev Hydro(-)	Sum Hydro(+)	stdev Hydro(+)	Sum Polar(-)	stdev Polar(-)	Sum Polar(+)	stdev Polar(+)
a1	0.06	2	2	21.49	10.24	-11031.7	2013.76	944.99	108.55	-10169.4	4778.88	31029.4	2712.01
a1	0.06	6	2	20.75	7.63	-5709.98	169.71	999.48	329.97	-9332.29	106.38	14671.4	5143.56
a1	0.06	9	5	32.59	21.15	-5835.46	1474.14	673.78	127.22	-6670.23	3197.68	24694.4	16967
a1	0.18	1	1	76.78	0	-1888.14	0	628.9	0	-1985.34	0	2083.91	0
a1	0.18	6	5	32.73	17.15	-8166.09	1947.11	872.06	157.48	-9791.1	3843.53	20111.9	7007.68
a1	0.3	1	1	32.47	0	-7827.76	0	1402.46	0	-3575.35	0	9484.47	0
a3	0.18	1	1	36.07	0	-3110.07	0	702.01	0	-2493.95	0	3157.64	0
a5	0.06	1	1	77.43	0	-3343.08	0	227.76	0	-1881.75	0	2144.98	0
a6	0.3	1	1	38.78	0	-4869.77	0	1084.96	0	-9227.15	0	19874.8	0
a7	0.06	1	1	72.06	0	-1777.14	0	587.15	0	-3212.94	0	2461.2	0
a7	0.18	1	4	37.85	18.43	-8140.83	3463.95	969.51	164.66	-5422.28	2903.11	18673	8707.04
a7	0.18	4	2	7.28	2.24	-13285.9	1234.83	1093.04	170.5	-11094.1	2307.72	44338.4	782.65
a7	0.3	1	1	85.23	0	-1022.87	0	180.7	0	-4452.42	0	2436.51	0
a8	0.06	1	4	6.73	9.29	-9241.98	3450.38	1328.31	531.84	-14511.2	2122.52	26332.2	4121.55
a8	0.18	1	3	49.22	24.53	-4225.82	1545.02	536.32	83.66	-7122.38	4294.63	15909	11117.8
a8	0.18	5	2	0.19	0.19	-7972.83	137.15	1820.69	47.37	-14354.5	1191.1	11667.3	24.72
a8	0.18	11	2	42.57	17.84	-4290.35	996.4	597.48	164.1	-5214.92	2714.31	5273.61	52.54
a8	0.18	13	6	24.23	21.28	-10259	4090.57	1195.6	342.27	-6540.1	5355.53	23379.1	10769.5
a8	0.3	1	1	10.54	0	-8391.43	0	1005.3	0	-7482.56	0	7194.36	0
b1	0.06	1	2	28.85	1.64	-9823.33	2681.43	670.66	167.36	-13215.2	596.98	26415.2	2440.41
b1	0.06	3	6	55.61	5.05	-3028.58	1137.68	860.23	25.61	-4069.4	2836.44	3948.62	3566.41
b1	0.06	9	2	56.64	3.93	-9822.01	1681.66	699.09	120.07	-7060.5	1350.68	10160	3221.86
b1	0.06	11	4	22.65	31.25	-9521.65	3847.51	864.06	450.51	-15036.3	3484.14	23323.6	8540.21
b1	0.06	15	2	59.38	7.29	-6875.59	1060.26	526.52	37.14	-8113.57	228.23	19939.7	5536.03
b1	0.06	18	3	24.46	0.97	-8062.87	180.05	647.07	15.31	-16794.2	1282	28505.4	2055.22
b1	0.06	23	5	31.9	12.16	-4563.32	1105.39	769.22	151.18	-7686.36	1645.4	10338.2	4638.19
b1	0.18	2	2	4.95	2.35	-13575.9	796.71	1116.4	76.33	-7991.2	297.01	18167.4	1014.58
b1	0.18	3	3	36.02	44.87	-8983.5	5386.8	876.48	456.26	-7035.93	3621.59	17371.3	9478.02
b1	0.18	5	3	60.97	46.33	-3537.05	1647.9	982.53	590.33	-4928.93	4676.09	8782.88	3732.01
b1	0.18	9	1	105.02	0	-1550.69	0	143.14	0	-4090.04	0	7781.9	0
b1	0.18	14	5	14.16	11.42	-6182.26	2529.15	783.91	274.09	-7203.73	2574.7	15954.5	4943.59
b1	0.3	1	2	46.33	19.38	-4258.98	1047.57	474.2	50.39	-7140.4	1093.85	9108.21	3801.79
b1	0.3	4	2	27.99	27.71	-8640.05	5566.41	942.54	371.68	-9802.98	4810.33	13864	9948.43
b1	0.3	8	4	78.23	11.3	-1546.21	527.5	498.22	155.84	-2267.84	949.8	2185.19	445.47
b2	0.06	1	1	61.49	0	-3341.6	0	393.26	0	-3687.67	0	14105.3	0
b3	0.06	1	1	34.41	0	-7787.25	0	847.71	0	-7186.95	0	11117	0
b3	0.18	1	1	57.65	0	-1277.84	0	670.54	0	-2534.05	0	2877.48	0
b4	0.06	1	1	5.3	0	-6259.51	0	888.61	0	-14758.5	0	19259.2	0
b4	0.18	1	3	25.2	21.8	-5347.73	2225	909.06	476.13	-4099.92	2533.41	6342.06	6057.02
b4	0.3	1	4	33.85	18.38	-5159.96	1580.22	787.63	312.58	-8939.56	5494.04	18082.5	13560
b5	0.06	1	4	37.39	22.53	-6669.54	2406	573.86	191.02	-7020.51	2930.86	10914.8	6583.87
b5	0.06	2	2	1.97	0.51	-8166.37	543.34	1399.96	154.02	-23818.6	992.32	36243.1	391.89
b5	0.06	4	2	54.61	2.11	-2394.06	99.23	568.49	12.09	-4602.41	293.05	3187.83	462.14
b5	0.06	7	1	97.2	0	-2726.58	0	216.81	0	-3104.17	0	3447.62	0
b5	0.3	1	2	20.19	12.38	-6778.19	1156.69	822.61	34.06	-12335.8	1101.38	15008.5	1259.22
b5	0.3	2	3	78.39	19.34	-2680.73	2093.64	576.68	136.53	-2917.09	1326.24	2000.4	1067.22
b5	0.3	5	3	39.07	4.36	-2689.95	332.51	686.24	255.55	-5055.98	1259.77	3332.18	1186.68
b5	0.3	9	1	47.54	0	-9837.3	0	717.18	0	-5748.87	0	26549.8	0
b5	0.3	14	5	11.32	10.5	-8655.52	2395.7	1251.77	143.07	-11784.3	2093.79	17147.3	5804.35
b6	0.06	1	3	35.53	23.77	-4677.38	2163.61	751.12	359.64	-11045.3	8821.24	17524	14224.1
b6	0.18	1	2	46.07	32.66	-7255.2	3009.09	1076.43	262.88	-3497.49	2316.42	13099.2	11874.5
b6	0.18	5	3	100.53	15.03	-1674.37	769.66	337.81	106.12	-1047.69	426.27	786.01	336.8
b6	0.3	1	5	19.23	20.34	-10674.1	3883.97	1376.32	460.85	-11767.5	3396.41	21361.7	9690.04
b6	0.3	2	2	95.76	4.16	-835.49	8.92	166.39	48.11	-2327.69	335.23	2525.2	1904.3
b6	0.3	4	2	88.28	17.39	-1437.4	220.41	168.65	48.57	-2832.14	198.66	2164.27	600.85
b6	0.3	5	4	92.34	16.02	-1208.36	436.29	240.74	134.82	-2768.27	389.06	2105.25	1459.75
b6	0.3	8	1	13.36	0	-3271.55	0	518.18	0	-5515.78	0	4851.23	0
b6	0.3	15	4	43.65	2.53	-4180.88	322.61	464.43	67.14	-12850.7	3170.31	14751.2	5164.07
b7	0.06	1	2	0.41	0.2	-11415.5	7.28	1358.46	20.03	-11802.2	91.81	27827.5	2403.8
b7	0.18	6	9	12.39	10.32	-7612.67	4065.68	1256.1	374.14	-7632.16	2306.52	19193.3	11745.5
b7	0.18	7	3	40.05	17.88	-4494.43	1196.79	568.91	51.61	-5718.53	2099.01	18179.9	15575.6
b7	0.18	9	5	12.56	12.24	-8395.95	2203.18	1276.61	319.03	-7205.65	3915.42	9726.58	4319.81
b7	0.18	17	8	11.73	9.28	-9153.11	3621.26	970.81	218.14	-10407	4253.55	26091.8	6426.04
b7	0.18	30	8	40.5	13.73	-5180.23	1219.35	903.4	376.16	-4740.42	2471.99	14062.5	12714.1
b7	0.18	32	7	46.15	29.35	-4182.7	3125.71	845	401.71	-3843.23	1718.54	6518.96	5877.25
b7	0.18	35	4	60.36	35.13	-3008.2	632.16	418.15	130.57	-4723.59	3562.34	6969.68	5398.04
b7	0.18	45	6	32.26	20.19	-7978.37	3853.55	865.34	320.88	-7895.81	4372.71	22369.9	13974.8
b7	0.18	46	2	15.34	8.16	-8954.69	808.65	911.48	310.58	-8427.11	277.26	26282.3	3034.65
b7	0.3	6	3	19.09	15.6	-7521.27	3152.08	781.2	143.14	-7786.26	2287.1	22234.4	14117.4
b7	0.3	7	3	49.65	10.82	-2464.86	375.81	456.61	87.82	-5862.9	1428.4	4174.76	1981.33
b7	0.3	8	2	49.37	18.61	-3551.34	1018.32	711.96	44.72	-6457.32	3460.57	6609.11	4974.15
b7	0.3	11	4	72.33	10.94	-2973.03	946.78	816.78	262.93	-2731.67	578.66	2875.82	2958.08
b7	0.3	15	3	67.65	7.45	-2343.53	414.07	287.63	63.45	-7754.74	3091.52	7954.97	5611.95
b8	0.06	5	6	16.73	17.68	-7075.55	2591.3	822.87	331.52	-12929.9	3240.71	24749.2	7823.33
b8	0.06	8	5	46	2.7	-3546.19	778.1	465.18	17.54	-7079.28	2617.72	6443.89	3530.29
b8	0.06	9	1	38.46	0	-3995.39	0	570.16	0	-8317.14	0	8262.25	0
b8	0.06	11	1	53.85	0	-3509.92	0	462.99	0	-5389.28	0	4653.23	0
b8	0.06	15	3	29.28	19.26	-8034.1	4578.78	727.84	315.9	-7359.5	1187.92	16351.4	9155.7
b8	0.06	18	4	7.63	11.51	-10250.7	3285.71	1408.93	595.91	-15411.6	697.14	25174.3	1219.9
b8	0.18	14	12	32.63	21.85	-7644.9	3704.97	987.69	271.16	-6758.34	3036.59	14806.5	7917
b8	0.18	18	7	55.14	26.51	-3184.02	1137.22	380.77	80.32	-4811.45	3046.15	6660.07	3863.15
b8	0.18	22	7	33.46	18.12	-6094.99	2276.11	987.14	170.62	-6333.06	1753.04	7340.92	4201.59
b8	0.18	27	8	11.95	15.44	-10844.2	5505.58	1360.19	574.37	-11025	4269.16	24675.6	11577
b8	0.18	40	9	42.85	22.89	-5975.14	4961.93	647.85	245.91	-5621.19	1947.38	18527	14983.4
b8	0.18	43	6	29.19	10.1	-4831.21	1198.49	693.24	136.03	-6597.4	2426.34	11612.9	7386.63
b8	0.18	49	13	12.14	11.55	-8060.38	2269.46	1094.84	302.85	-10710.5	4675.16	28027.2	13125.2
b8	0.18	68	7	12.97	7.25	-5512.47	1360.16	749.1	85.21	-9885.94	5544.26	29614	3440.87
b8	0.3	3	4	14.24	8.98	-8318.47	1451.44	659.64	94.34	-13137.1	1733.57	29269.7	3379.55
b8	0.3	12	27	3.6	5.45	-8557.77	2202.18	1094.96	231.44	-13606.6	4582.67	24062.8	10260.1
b8	0.3	18	3	48.9	31.66	-3712.67	1934.64	312.74	123.54	-8327.55	3720.33	17887.8	14136.7
b8	0.3	28	5	62.25	20.38	-4155.21	1623.9	533.25	211.98	-6520.03	3901.13	9352.58	7316.84
b8	0.3	39	6	34.34	17.76	-4449.87	1178.02	537.37	66.21	-9606.71	4269.44	14934.2	9037.9
b8	0.3	49	9	18.56	15	-6032.6	2608.33	695.74	206.28	-12331.7	3027.31	24990.7	7394.06
b8	0.3	58	8	41.48	12.66	-4436.96	2474.4	674.78	304.49	-6269.27	2667.7	8717.84	5662.38
b8	0.3	66	6	45.09	22.49	-4067.98	2478.24	766.61	262.94	-6793.09	5228.55	5013.23	3799.38
b8	0.3	71	4	51.95	30.06	-3264.85	2167.83	657.26	212.16	-5321.48	2788.9	4567.16	1522.66
c1	0.06	2	3	31.7	4.23	-7564.07	521.76	946.51	56.01	-5074.65	213.21	23036	742.35
c1	0.06	5	3	38.13	39.84	-9808.28	5153.41	794.56	471.43	-6169.26	2697.7	23956.1	5996.61
c1	0.06	10	5	32.66	6.54	-5353.18	491.01	707.93	202.91	-3363.15	185.71	6461.05	620.22
c1	0.06	17	3	54.58	2.15	-7454.86	2274.1	433.57	87.27	-7202.35	2419.89	14431.6	7528.96
c1	0.06	19	9	52.38	17.09	-4989.13	1230.21	480.56	108.32	-8608.99	5525.48	22299	6022.33
c1	0.06	23	3	74.4	18.99	-3532.1	1087.2	336.27	81.68	-3851.32	1947.3	5421.35	2643.48
c1	0.06	26	4	8.81	14.25	-12604.9	1876.91	1253.36	309.99	-6358.56	870.02	31280.4	5844.79
c1	0.06	28	4	25.42	27.55	-7990.76	1821.38	771.92	279.73	-10458.5	2756.74	20628.2	4491.52
c1	0.06	33	6	9.85	8.93	-15194.4	6295.86	1066.13	230.66	-12164.5	3323.91	25870.8	7852.53
c1	0.18	1	1	47.7	0	-5521.32	0	661.01	0	-3041.65	0	12146.1	0
c1	0.18	5	2	13.65	3.5	-5588.89	118.56	494.27	98.6	-10879	1457.5	17839.4	2203.89
c1	0.18	9	3	9.02	6.44	-9750.22	2490.64	1260.64	251.22	-7945.02	2833.52	18178.2	5199.03
c1	0.18	10	4	35.84	32.58	-9459.19	4296.6	991.55	443.65	-7817.07	3321.62	24682.3	7461.09
c1	0.3	2	5	23.47	41.88	-7799.81	3729.01	1193.57	543.06	-5724.17	2046.52	6177.95	2004.55
c1	0.3	5	2	5.51	5.34	-8677.5	802.58	900.38	159.74	-15979.8	1711.42	22983.9	3315.62
c1	0.3	6	1	97.7	0	-2144.65	0	295.63	0	-2066.09	0	1784.24	0
c1	0.3	9	3	53.12	28.72	-2794.63	1103.18	523.5	164.17	-5980	2604.32	3754.03	1844.21
c2	0.06	1	3	36.3	25.4	-8483.7	2558.77	527.26	396.17	-9789.17	1043.36	15006.2	1458.07
c3	0.06	1	2	27.64	27.04	-7932.74	1204.84	977.21	58.12	-5167.62	1458.26	15336.9	13239.6
c3	0.3	1	1	50.55	0	-3072.35	0	608.24	0	-4131.77	0	3322.34	0
c4	0.06	1	5	14.8	21.55	-8191.8	3436.94	1364.4	719.69	-10185.5	3473.18	17740.1	10367.6
c4	0.06	3	6	31.01	17.49	-10036.2	3698.57	912.23	364.53	-6737.44	4110.21	14197.9	9333.79
c4	0.06	10	2	62.81	5.92	-6037.25	1640.24	764.16	172.17	-3974.55	230.81	3955.46	320.37
c4	0.06	13	5	21.86	24.41	-5123.51	1288.32	811.27	298.87	-11125.2	3113.87	10275.6	4779.52
c4	0.06	17	3	51.61	5.85	-2272.3	93.25	674.42	37.11	-5962.27	542.83	5804	1010.57
c4	0.06	21	3	15.51	5.11	-6931.87	2562.31	999.52	55.82	-9053.28	2789.68	11690.8	7085.52
c4	0.18	7	4	87.93	16.47	-1711.56	562.15	261.39	44.19	-1883.72	1007.78	2692.45	2001.1
c4	0.18	45	34	6.21	11.31	-11335	4133.81	1407.18	404.23	-7996.67	2504.94	23585.5	11965.3
c4	0.18	51	10	22.39	21.27	-6734.7	2463.24	780.5	331.21	-6566.17	3082	10920.8	8734.73
c4	0.18	53	16	10.84	20.44	-9147.85	3803.98	1257.75	407.23	-7693.14	3825.22	17687.1	11690.8
c4	0.18	54	12	34.51	34.94	-6319.95	3183.33	879.14	327.25	-5386.65	3525.49	7612.75	6482.64
c4	0.18	56	6	42.68	14.32	-4250.67	1107.99	650.06	65.88	-3064.28	777.76	5077.61	3129.99
c4	0.18	69	3	53.43	22.02	-2474.55	339.77	396.48	88.59	-1764.9	351.86	2579.4	1413.18
c4	0.3	6	17	20.6	14.92	-7634.19	3279.67	1025.6	223.77	-12591.1	6955.6	22652.5	12064.9
c4	0.3	16	8	66.17	27.25	-3231.84	1855.76	564.94	250.87	-4834.59	3952.2	5260.55	4283.41
c4	0.3	32	25	4.67	4.83	-10011.7	2952.71	1261.61	275.21	-12763.2	3685.52	29390.9	12746.8
c4	0.3	44	11	54.32	25.28	-4101.33	1694.23	967.53	487.95	-3008.87	1584.9	3411.42	1643.03
c4	0.3	53	15	6.16	6.89	-9470.22	3335.42	1413.58	367.85	-6513.43	3057.44	9704.48	8107.38
c4	0.3	57	12	75.4	22.8	-3400.22	1357.57	370.31	55.51	-4800.71	3422.18	5339.01	6430.42
c4	0.3	62	29	46.27	24.27	-4921.35	2447.02	633.46	170.19	-6558.75	3929.92	9287.81	7612.49
c4	0.3	91	9	20.93	19.42	-9035.3	3010.81	976.64	268.57	-9121.53	3733.45	15723.5	9252.76
c4	0.3	105	1	61.9	0	-1520.08	0	703.29	0	-1357.21	0	914.25	0
c4	0.3	111	9	25.97	35.71	-7456.15	3693.79	1077.63	528.09	-5698.92	2924.61	8721	5796.01
c4	0.3	113	6	99.44	15.98	-1188.31	257	218.99	49.37	-2266.94	876.64	1446.29	478.45
c4	0.3	125	14	33.22	25.17	-6622.31	3018.2	1026.48	296.79	-7226.69	3774.7	16789.2	10327.1
c5	0.06	1	3	93.67	18.69	-1402.93	560.25	230.67	99.67	-2024.5	900.61	1889.24	773.57
c5	0.06	2	3	55.83	24.67	-2445.14	1308.09	650.72	427.1	-7056.84	3238.36	6538.9	2662.14
c5	0.06	10	2	70.17	0.89	-2388.91	198.92	168.73	41.47	-13305.6	1142.14	15623.5	2513.27
c5	0.06	14	6	20.24	8.88	-5747.46	1338.61	961.06	194.79	-10784.1	2716.99	16892.5	6607.31
c5	0.06	15	6	44.68	25.01	-6992.2	2412.92	640.59	229.4	-6425.12	3934.46	13683.3	5368.16
c5	0.06	25	6	58.12	13.91	-2599.49	726.55	579.54	189.61	-7373.29	2985.9	5754.69	2331.06
c5	0.06	31	5	47.23	38.69	-6911.64	4392.24	746.98	389.64	-7512.55	6440.96	11405.1	10294.2
c5	0.18	2	2	79.58	3.28	-1314.39	119.71	172.58	0.92	-2324.29	93.21	4498.47	1738.34
c5	0.18	4	7	12.33	12.84	-8232.43	3966.43	919.51	228.02	-6682.31	3762.61	7491	3588.17
c5	0.18	9	3	23.08	15.1	-6495.64	2806.74	1226.89	302.66	-3750.7	983.58	3646.98	1438.85
c5	0.18	11	4	58.72	28.9	-4265.21	2010.82	741.65	389.72	-3939.36	3014.29	3290.65	1862.59
c5	0.18	12	2	107.04	1.85	-583.4	14.4	256.82	11.54	-440.35	11.76	464.33	143.25
c5	0.18	19	4	12.64	14.12	-11142	4501.43	1204.71	352.17	-7637.27	2452.99	29607.5	15372
c5	0.18	20	2	84.39	1.33	-1923.74	70.8	259.88	21.37	-3683.53	677.86	1363.94	25.67
c5	0.18	23	6	58.22	21.1	-2352.6	749.44	434.87	124.04	-2257.77	671.33	3155.21	1509.54
c5	0.3	11	6	78.15	31.86	-2609.01	2189.9	215.4	94.59	-7047.25	6522.7	9073.21	10918.8
c5	0.3	21	17	11.76	14.75	-10707	3415.66	1308.86	386.96	-9719.93	3186.9	23984.2	6993.49
c5	0.3	44	8	87.68	21.27	-2542.87	1578.59	492.33	237.59	-3336.3	3322.1	2737.08	2770.41
c5	0.3	61	17	10.48	15.89	-7841.39	2339.13	1014.03	205.36	-12375.7	5036.92	25247.5	15613.5
c5	0.3	62	8	28.57	25.31	-7956.15	3337.89	1086.77	424.12	-5572.55	3686.69	11079.2	7591.19
c5	0.3	72	9	21.38	16.29	-7801.61	3457.11	786.9	92.34	-11845.3	4021.66	22859.8	14229.9
c5	0.3	82	8	52.58	28.92	-4184.99	2608.81	569.18	226.13	-4363.73	2569.92	7554.36	7960.26
c5	0.3	90	9	49.13	23.98	-4753.89	2530.19	531.73	177.82	-8437.45	5727.83	11900.5	6411.68
c5	0.3	98	13	53.88	18.91	-2664.32	639.4	475.63	128.15	-4060.38	1781.09	3811.83	2419.52
c5	0.3	101	6	58.67	14.89	-5974.93	5364.72	627.9	310.77	-6082.02	5277.79	9467.47	8640.29
c6	0.06	1	4	69.96	19.93	-4056.77	1136.14	466.29	353.62	-3424.09	578.44	6660.65	5022.7
c6	0.18	1	5	19.89	36.15	-6464.93	2557.25	1048.5	133.2	-6317.55	3063.1	28834.5	15112
c6	0.18	7	1	110.13	0	-486.59	0	196.09	0	-357.68	0	278.17	0
c6	0.18	9	4	50.52	17.56	-3986.86	2103.99	529.54	121.28	-5968.28	3240.17	9514.5	9579.78
c6	0.18	12	3	40.55	4.48	-5339.56	1266.74	1003.06	45.35	-2943.88	141.74	7559.35	2287.35
c6	0.3	6	8	36.22	6.56	-5042.59	1162.63	575.71	192.7	-9877.25	4028	17409.6	6458.28
c6	0.3	9	4	55.63	29.16	-4282.79	1966.54	580.98	303.6	-3977.21	1437.82	10072.8	7590.4
c6	0.3	13	4	73.1	6.58	-2244.1	557.31	649.36	362.91	-2447.71	1209.49	1011.09	111.06
c6	0.3	19	5	86.79	16.25	-1420.15	810.66	242.6	70.01	-4520.58	4243.32	2275	1682.78
c7	0.06	1	2	75.43	8.31	-1629.17	74.18	195.99	65.41	-5680.52	238.08	2799.71	106.28
c7	0.18	2	15	13.3	12.64	-10291	3334.67	1130.77	376.58	-8229	2637.02	28602.9	9076.81
c7	0.18	11	7	52.64	14.31	-3117.6	1233.39	472.65	83.74	-4988.5	3777.15	8892.55	8220.78
c7	0.18	28	12	15.04	18.81	-7452.7	3379.78	988.83	272.94	-7804.69	2647.12	23100.8	9229.25
c7	0.18	30	7	102.39	23.68	-1203.75	778.95	230.62	173.81	-1610.14	1031.11	1855.26	1446.15
c7	0.18	31	2	115.03	5.08	-950.2	397.42	185.99	45.98	-1047.12	302.16	989.96	371.27
c7	0.18	37	5	80.67	2.4	-2888.73	194.26	321.1	25.22	-3682.69	329.93	14673	1569.99
c7	0.18	40	5	29.12	1.89	-7378.48	1592.38	573.38	39.37	-5162.06	1468.62	14130.3	6239.03
c7	0.18	59	9	52.46	10.92	-4457.85	1195.73	593.3	133.98	-2758.8	1131.75	9746.55	7785.68
c7	0.18	64	9	11.25	9.63	-8020.92	2984.13	822.2	228.26	-10526.3	3626.82	18506	6982.95
c7	0.18	69	11	17.21	17.29	-8908.59	3542.99	1091.41	279.5	-6940.91	3272.67	20944.6	12514.1
c7	0.18	71	3	39.46	1.87	-4371.99	553.53	366.49	100.84	-7448.26	1466.32	34216.6	6049.42
c7	0.18	75	1	114.8	0	-547.22	0	63.26	0	-937.55	0	568.08	0
c7	0.3	1	2	2.85	0.3	-14762.4	534.34	1485.65	99.71	-9348.03	1747.18	26792.9	6927.65
c7	0.3	3	2	40.51	14.17	-5849.5	591.48	1180.7	58.63	-8001.08	5328.29	12334.8	9687.77
c7	0.3	4	1	87.07	0	-1573.89	0	307.68	0	-3061.34	0	1295.2	0
c7	0.3	9	5	33.62	10.36	-6423.11	2520.16	613.95	192.75	-11279.6	4486.08	20396.9	8539.52
c7	0.3	10	2	28.74	2.69	-7294.17	549.52	859.26	105.02	-4010.38	121.6	17460.2	1786.9
c8	0.06	1	4	59.68	27.25	-7092.33	1130.78	352.08	37.26	-7897.16	4296.97	17129.6	6520.08
c8	0.06	4	3	48.04	0.98	-7035.94	241	823.64	60.93	-11385.2	176.92	11281	270.37
c8	0.06	9	3	58.27	0.51	-4423.6	57.64	436.95	47.9	-8374.44	559.39	11211.3	236.37
c8	0.06	10	2	51.91	1.72	-5464.37	1751.66	483.4	212.07	-5706.72	679.36	14915.3	1992.19
c8	0.06	13	2	43.5	1.69	-5495.62	1527.5	712.41	232.76	-9504.17	1920.7	13931.7	6503.69
c8	0.18	4	15	6.51	9.99	-8624.29	3903.18	1203.11	319.39	-8542.17	1763.41	18025	8905.4
c8	0.18	7	2	88.68	2.94	-2003.29	199.83	281.15	8.17	-3272.42	416.7	4022.3	633.05
c8	0.18	12	7	19.21	16.25	-8064.74	5961.35	945.13	451.63	-7718.84	3123.36	20286	11500.2
c8	0.18	18	3	69.3	20.1	-3111.71	1636.76	757.84	295.57	-2382.46	1291.83	4065.02	2781.85
c8	0.18	29	4	19.33	5.04	-4769.73	290.05	636.93	107.71	-6771.17	2091.82	29216.5	2447.97
c8	0.18	32	10	38.93	18.96	-3648.89	1084.17	596.34	127.94	-6739.02	3163.7	11823.6	7542.64
c8	0.18	37	3	102.98	11.43	-1574.12	539.62	218.64	72.69	-1712.56	502.67	3274.73	1467.29
c8	0.18	42	11	42.35	15.53	-6590.5	2189.04	939.82	313.18	-5367.61	3291.05	12553	8747.6
c8	0.18	54	4	44.33	1.56	-3457.49	282.85	348.91	45.98	-5254.87	891.3	12879.3	809.53
c8	0.3	2	8	26.01	21.22	-8020.36	4137.17	1055.43	510.68	-9148.22	3791.81	14147.8	9480.84
c8	0.3	14	4	76.59	6.33	-2239.3	317.79	564.19	299.52	-3557.14	1118.65	4429.84	2353.32
c8	0.3	25	7	81.61	8.94	-2723.36	1601.55	438.46	128.75	-3017.38	1469.22	5859.13	4786.96
c8	0.3	30	13	31.14	11.96	-6412.48	1479.65	692.26	175.77	-8311.74	2596.61	18796	10574.5
c8	0.3	33	7	26.92	23.01	-7282.66	2978.56	926.96	438.39	-10193.5	4458.97	11779.8	4652.49
c8	0.3	38	2	90.22	28.03	-1902.26	1072.04	171.77	55.51	-3979.44	2474.65	11569.9	10419.5
c8	0.3	47	9	55.05	20.71	-3319.88	542.32	550.05	172.87	-5987.29	3506.57	9872.8	5347.27
c8	0.3	61	13	6.94	12.1	-8083.94	2393.37	913.21	252	-11857.8	3502.13	28753	10073.8
d1	0.06	2	4	35.46	25.86	-11885.2	6238.04	874.21	264.11	-8008.74	2545.45	22265.1	3036.97
d1	0.06	5	2	19.05	4	-5410.62	681.81	1234.6	217.71	-3453.43	179.21	5841.1	940.98
d1	0.18	1	3	51.89	24.76	-7582.83	2997.01	1040.54	262.97	-3511.84	1640.74	8428.6	3831.59
d1	0.3	1	3	47.59	21.31	-4192.39	814.76	495.34	297.43	-6737.49	2105.07	12514.8	9164.53
d2	0.3	1	1	62.66	0	-3211.37	0	326.02	0	-3100.85	0	4183.57	0
d3	0.18	1	4	63.73	38.67	-5378.1	6057.33	842.97	695.49	-3059.59	3859.41	3669.32	3733.8
d3	0.3	1	3	18.19	25.39	-11383.8	3914.98	1479.89	766.61	-5450.99	2251.54	9501.32	3856.67
d4	0.06	2	1	102.66	0	-1501.29	0	63.14	0	-2588.17	0	4003.73	0
d4	0.06	9	5	38.53	8.19	-5649.29	1437.99	445.81	84.65	-11102.9	1706.69	15248.3	9467.09
d4	0.06	15	13	16.82	22.84	-8362.28	3356.09	1161.42	385.02	-11926.4	3744.65	17351.3	11549.7
d4	0.06	17	3	40.24	33.14	-11304.3	5786.82	903.22	524.16	-6670.18	3466.52	16690.9	9433.15
d4	0.06	22	3	74.26	22.71	-2317.37	415.09	363.08	89.46	-3431.51	1337.63	9488.56	5272.93
d4	0.06	27	7	62.33	20.97	-5981.45	1912.13	391.71	104.86	-5559.56	2173.54	13132.9	7936.89
d4	0.06	29	8	32.23	21.47	-5075.75	1856.73	906.25	395.55	-10033.5	4154.92	12537.6	7216.4
d4	0.06	39	6	8.5	3.8	-7521.82	350.29	1033.1	227.83	-9654.84	890.43	24490.6	7274.09
d4	0.18	2	24	26.68	25.37	-7164.22	3595.47	815.11	308.44	-6891.48	4295.35	13751.2	9903.65
d4	0.18	59	18	32.41	18.31	-4959.01	1662.76	632.65	180.03	-5344.87	3533.53	11253.5	8940.05
d4	0.18	98	5	89.34	14.84	-1859.64	885.07	281.57	50.02	-1397.28	1214.83	1159.12	933.09
d4	0.18	124	30	20.05	18.46	-8510.26	3734.58	965.55	264.05	-7828.85	4458.15	19092.2	11976.4
d4	0.18	137	63	2.13	3.48	-9587.12	2434.54	1455.4	424.55	-8918.94	3627.94	20201.7	12051.8
d4	0.18	146	8	51.19	24.85	-4588.04	2187.42	892.28	260.99	-2049.44	1012.46	1879.33	868.33
d4	0.18	148	8	48.01	26.14	-6273.21	4665.53	818.85	421.91	-2713.85	2339.53	2759.24	2110.79
d4	0.18	157	15	17.28	19.79	-8672.49	5117.62	913.33	242.14	-5692.04	3055.6	18189.4	13451.6
d4	0.18	185	33	13.52	19.28	-8163.75	2920.12	1108.34	379.96	-6332.51	2333.85	13443.7	8805.88
d4	0.18	198	40	5.44	8.7	-10089.2	3766.92	1251.84	287.95	-8798.37	6650.23	16427.2	15667.9
d4	0.18	217	14	75.68	26.27	-2768.76	1513.18	384.93	117.72	-2245.61	1347.27	4159.73	4674.21
d4	0.18	279	22	28.41	17.69	-5697.85	2059.22	1338.96	394.6	-3709.25	1427.81	4637.66	2390.14
d4	0.3	58	90	5.64	9.62	-9528.71	3284.16	1086.65	241.98	-13148.3	4530.57	25053.5	12272.3
d4	0.3	79	28	66.12	39.02	-5624.93	5557.25	881.72	707.54	-3794.06	3311.12	7883.96	8249.71
d4	0.3	96	36	65.3	37.28	-4349.45	2727.4	555.79	248.48	-4192.62	2546.76	6986.14	7604.83
d4	0.3	160	42	30.59	29.6	-7389.21	4004.13	1064.2	518.39	-6767.45	3029.09	12013.1	10328.1
d4	0.3	234	53	53.6	19.44	-4072.66	1531.69	506.84	137.65	-6224.36	3828.91	8874.34	7341.63
d4	0.3	254	81	5.36	8.17	-9892.46	3362.06	1321.18	272.36	-13981.1	4544.73	28982.5	10565.5
d4	0.3	261	39	11.26	15.03	-9871.76	3405.54	1521.98	556.46	-10621.7	5816.78	16925.5	9354.15
d4	0.3	299	15	103.66	12.43	-1464.64	574.59	238.53	53.34	-2434.25	1391.63	3308.09	5036.79
d4	0.3	343	33	80.21	22.26	-2301.51	723.48	362.69	146.59	-4149.14	3596.9	4029.17	4199.12
d4	0.3	440	58	21.1	17.31	-7420.42	2383.58	759.67	179.91	-9946.92	4045.67	16687.9	9370.76
d4	0.3	519	37	23.94	28.04	-9461.77	4291.04	1123.9	348.11	-8842.82	5200.37	18922.2	10848.3
d4	0.3	529	36	30.63	24.86	-5079.37	1988	936.1	278.47	-6567.38	3804.5	7425.64	5668.14
d5	0.06	1	4	75.57	25.98	-3674.2	1657.92	407.93	195.17	-4615.48	1910.64	7807.6	4186.31
d5	0.06	4	2	16.86	2.44	-15154.4	5606.75	1088.94	218.66	-9004.68	3729.95	21887.8	1458.87
d5	0.06	7	1	90.07	0	-1611.22	0	118.66	0	-3142.91	0	5262	0
d5	0.18	1	2	50.14	50.14	-4241.92	355.9	540.23	96.19	-2224.23	460.37	9367.89	7892.68
d5	0.18	2	4	47.39	24.72	-3026.98	1239.74	458.98	150.15	-4039.93	3094.13	7241.98	4053.07
d5	0.3	1	9	10.6	14.32	-10021.4	2840.22	1061.76	355.61	-12935.4	2943.69	23354.8	8588.4
d5	0.3	10	2	42.76	1.64	-5978.39	1404.47	646.46	51.24	-5577.4	2591.58	10711.1	6135.87
d5	0.3	13	4	92.37	29.62	-3871.42	3276.03	390.21	349.63	-3258.86	411.1	1152.31	289.4
d5	0.3	18	3	91.69	18.33	-1846.9	817.15	486.1	195.4	-1209.32	264.43	925.88	152.53
d5	0.3	19	2	113.84	4.59	-866.28	90.43	154.73	12.64	-1123.95	507.86	727.15	63.75
d5	0.3	22	3	45.89	11.02	-4876.07	687.08	471.38	77.3	-5356.3	1316.22	6630.67	3718.7
d5	0.3	24	6	20.61	25.75	-6768.38	1309.73	1415.21	501.56	-6269.96	1790.16	10583.4	6156.96
d7	0.06	1	1	75.21	0	-1907.97	0	262.39	0	-2596.3	0	2596.39	0
d7	0.18	1	2	53.72	0.18	-2646.2	67.58	663.12	35.93	-1549.97	225.35	4700.29	245.55
d7	0.18	5	4	44.09	24.11	-7200.84	4788.79	1092.77	382.95	-2889.54	1774.52	4337.41	1317.11
d7	0.3	1	4	94.73	28.73	-1956.57	1353.19	316.93	338.76	-2908.32	2298.93	1206.82	566.37
d8	0.06	1	3	64	19.91	-4039.07	1652.43	586.79	281.88	-7645.54	634.32	11967.6	3041.54
d8	0.18	2	7	50.2	10.04	-5826.57	1582.57	759.44	165.3	-2278.67	504.18	19227.6	6878.66
d8	0.18	7	5	52.42	10.73	-3840.08	841.28	437.03	103.67	-10060.6	4747.41	15476.7	7509.31
d8	0.18	13	5	44.75	15.41	-5854.98	2513.93	583.85	137.49	-8128.09	4366.91	12675.6	6046.88
d8	0.18	19	7	29.16	7.62	-7048.44	2829.1	943.46	40.7	-6872.4	2858.31	14207.4	5740.05
d8	0.18	34	8	14.21	12.14	-10370.8	2467.99	1350.08	361.18	-7506.29	2960.49	18005.7	6935.51
d8	0.18	38	6	49.76	22.74	-3912.33	2004.27	793.59	240.89	-3680.58	1982.56	8033.73	6000.94
d8	0.3	1	4	72.71	13.98	-2586.57	663.82	469.54	210.28	-3276.7	1616.25	4023.16	3409.6
d8	0.3	5	5	64.91	17.04	-4086.87	1542.79	932.43	150.68	-2502.38	952.97	10877.3	5693.83
d8	0.3	16	4	69.11	24.01	-2224.35	521.3	607.78	208.67	-2727.42	1597.58	4792.39	2551.55
d8	0.3	21	9	17.9	17.05	-7655.75	3704.37	936.25	245.45	-12514.4	6130.38	17309.6	9688.91
e3	0.3	1	3	36.67	39.1	-10267.4	5798.01	1101.5	481.72	-4069.38	1594.79	8568.4	5140.57
e4	0.18	1	2	29.3	2.08	-8361.9	277.15	1036.14	22.16	-3276.29	401.54	3624.02	328.72
e4	0.3	1	2	73.11	17.4	-2865.84	714.01	526.9	38.44	-4225.56	2552.69	7495.19	6138.9
e6	0.3	1	1	78.9	0	-1157.18	0	75.68	0	-1987.56	0	1107.61	0
e7	0.06	1	1	43.6	0	-2241.25	0	550.7	0	-5257.9	0	3589.93	0
e7	0.3	1	3	67.53	18.44	-3666.77	1789.17	822.47	577.4	-1312.44	228.67	998.39	305.86
f1	0.18	1	1	93.85	0	-3347.28	0	246.39	0	-2134.38	0	8505.05	0
f1	0.3	1	4	50.37	1.91	-4520.97	1753.6	390.23	28.26	-1782.96	112.82	3715.6	2518.84
f2	0.18	1	2	44.4	24.17	-9707.33	6928.51	979.68	330.7	-5220.73	1940.72	13283.7	9516.78
f2	0.3	1	1	59.33	0	-3698.22	0	523.8	0	-5457.93	0	2634.17	0
f3	0.18	1	4	46.47	27.24	-3998.16	1657.92	492.71	159.13	-6655.93	5559.29	9434.51	7946.32
f3	0.3	1	3	62.34	32.53	-3520.56	1966.5	537.69	294.5	-4126.86	2485.98	7138.38	3551.38
f3	0.3	3	3	36.4	2.28	-5882.61	301.42	1172.16	18.02	-8322.23	925.96	7006.8	668.86
f4	0.18	1	1	88.68	0	-1265.9	0	476.61	0	-1478.77	0	1539.8	0
f4	0.3	1	2	80.76	31.89	-2268.63	1169.72	319.83	106.79	-4961.06	2711.48	5708.3	4443.19
f5	0.06	1	1	94.64	0	-4049.08	0	656.39	0	-2361.58	0	742.48	0
f5	0.18	1	2	37.18	15.01	-3242.47	792.84	531.74	78.85	-4684.63	356.21	7325.79	669.16
f5	0.3	3	3	67.17	9.35	-3513.43	1504.05	490.94	202.2	-2805.48	1417.09	5949.62	3346.12
f5	0.3	4	2	67.31	35.74	-2940.2	1810.89	244.59	67.17	-4276.01	1940.53	8061.04	125.67
f6	0.18	1	3	79.39	8.87	-2924.93	1489.13	555.98	125.67	-1823.73	170.09	1502.67	170.73
f6	0.18	8	6	10.18	10.72	-3437.47	488.52	587.61	67.61	-7619.1	2628.3	8487.53	2569.47
f6	0.18	12	7	36.33	27.45	-5990.56	2502	582.43	251.8	-8230.95	4594.25	16311.8	12446.1
f6	0.18	15	6	48.4	16.54	-3137.8	1111.21	364.72	128.22	-5401.9	1796.21	15905.7	7620.24
f6	0.18	19	2	115.96	2.72	-876.46	23.24	94.79	4.58	-771.73	70.01	636.64	237.73
f6	0.18	21	3	78.73	35.75	-2868.73	2322.75	537.21	569.4	-1583.89	516.22	1498.94	861.61
f6	0.18	24	2	22.72	1.35	-6713.27	906.52	588.32	69.62	-5456	66.74	21424.5	79.85
f6	0.18	29	3	42.46	3.91	-4708.79	259.44	232.68	4.99	-9936.91	832.47	28355.3	80.5
f6	0.3	3	2	6.21	0.81	-4260.88	617.33	1126.56	42.14	-7010.63	82.06	7120.73	918.28
f6	0.3	9	5	13.92	16.26	-8612.45	3676.44	1123.82	143.34	-10296.6	5026.19	22875	6602.38
f6	0.3	12	4	56.05	13.17	-2846.07	537.64	538.2	34.26	-3868.41	1072.07	3167.07	1597.32
f6	0.3	19	3	75.86	37.38	-4372.88	3681.1	397.25	235.26	-3396.54	2346.29	5214.7	6366.26
f6	0.3	20	6	75.41	11.01	-2733.78	1088.33	235.5	79.33	-5117.02	2401	6318.01	2317.29
f6	0.3	23	7	73.05	27.35	-2998.26	2385.07	380.88	321.25	-4560.69	2841.53	4702.66	4478.26
f6	0.3	24	4	71.62	3.96	-2214.96	126.21	686.86	170.13	-1637.01	114.89	1405.07	279.58
f6	0.3	30	3	45.98	0.12	-4592.81	1131.44	811.59	301.88	-5778.49	1096.6	6331.31	2760.04
f6	0.3	32	3	95.44	13.83	-1198.3	235.59	124.23	33.67	-1753.5	282.69	846.34	173.62
f7	0.18	1	5	83.52	40.93	-1906.27	815.58	280.41	88.6	-2937.62	2978.74	2800.28	3862.31
f7	0.18	8	4	57.62	31.67	-3035.26	1420.68	419.03	348.98	-5947.35	3471.12	14068.7	11346.6
f7	0.3	3	3	71.15	2.98	-1880.73	654.47	273.86	143.56	-4363.69	1949.89	3927.25	3480.07
f7	0.3	7	1	21.7	0	-4025.17	0	219.33	0	-10269	0	14160.9	0
f7	0.3	8	3	52.84	24.59	-3267.46	1689.34	613.99	254.73	-4449.17	4285.12	3976.36	3411.77
f7	0.3	11	4	78.3	1.87	-2719.88	484.83	282.14	48.55	-2321.79	604.36	3241.92	1032.01
f7	0.3	14	3	37.19	40.02	-5340.84	2539.57	632.04	344.74	-8895.88	4974.54	12287.5	7443.15
f8	0.18	1	1	59.55	0	-2708.72	0	626.06	0	-2281.85	0	5205.5	0
g1	0.3	1	3	50.28	6.38	-3104.01	881.3	397.27	38.87	-1804.6	112.95	1332.76	115.49
g4	0.18	1	2	71.24	13.06	-2452.34	846.56	266.28	70.07	-2699.07	1126.46	2825.09	1085.83
g4	0.3	1	4	75.34	36.35	-3521.38	3035.29	626.03	351.54	-4165.41	2608.58	7820.02	11853.2
g5	0.06	1	1	78.39	0	-2410.83	0	367.29	0	-7579.79	0	5037.59	0
g5	0.3	1	1	77.91	0	-2086.56	0	359.86	0	-2045.31	0	4973.55	0
g6	0.3	1	1	88.64	0	-1296.85	0	147.47	0	-1021.73	0	591.68	0
g7	0.18	1	1	80.39	0	-1270.32	0	205.58	0	-2078.68	0	3955.88	0
g7	0.3	1	4	87.27	5.17	-1540.92	89.95	170.24	24.37	-1457.84	316.92	953.76	239.66
g7	0.3	3	3	89.28	2.42	-1411.89	178.59	170.15	23.99	-1383.2	184.56	892.53	181.48
g8	0.18	1	2	97.83	3.6	-1829.1	322.1	226.17	41.88	-1153.15	0.05	1967.6	186.45
g8	0.3	1	1	98.16	0	-1619.94	0	211.96	0	-2592.99	0	949.1	0
h7	0.3	1	2	81.06	1.65	-2177.87	323.05	248.85	64.91	-2259.42	1187.64	2143.16	1418.16

## Sheet: CYSmN.pH9.4506
Chess Square	Parse	Cluster ID	Total Count	Sidechain SASA	stdev SASA	Sum Hydro(-)	stdev Hydro(-)	Sum Hydro(+)	stdev Hydro(+)	Sum Polar(-)	stdev Polar(-)	Sum Polar(+)	stdev Polar(+)
a1	0.06	1	1	33.63	0	-1288.2	0	255.01	0	-2494.51	0	2370.68	0
a5	0.18	1	1	12.94	0	-1673.05	0	374.81	0	-321.35	0	1670.63	0
a7	0.06	1	1	23.48	0	-757.21	0	-4667.18	0	-935.31	0	3554.55	0
b1	0.3	1	2	14.69	14.2	-1645.3	1462.49	485.32	124.59	-1203.53	221.91	3950.01	831.59
b3	0.18	1	1	39.44	0	-1074.06	0	345.74	0	-355.8	0	577.97	0
b4	0.06	1	2	0	0	-1858.62	44.66	678.99	60.06	-1716.05	39.88	11172.4	433.71
b4	0.18	1	2	46	8.93	-456.01	57.13	486.68	147.35	-465.22	187.28	1001.21	5.37
b4	0.3	1	2	25.99	25.34	-2281.42	592.79	415.32	73.51	-1445.76	613.83	4647.75	334.61
b4	0.3	5	5	6.79	5.37	-1684.44	563	650.51	184.07	-1346.35	648.17	4123.58	485.23
b4	0.3	7	1	12.65	0	-3691.03	0	456.46	0	-480.9	0	2071.17	0
b5	0.06	1	1	78.63	0	6.15	0	57.15	0	-322	0	538.79	0
b5	0.06	6	5	1.97	0.98	-2008.65	590.49	746.34	122.36	-1215.08	161.55	3340.85	821.25
b5	0.18	1	1	0	0	-653.38	0	545	0	-3249.41	0	5953.38	0
b5	0.3	5	2	56.89	3.87	-571.48	336.46	123.88	31.68	-673.41	393.73	3017.86	2414.69
b5	0.3	6	4	2.44	3.3	-629.57	50.81	562.04	85.16	-1544.17	272.67	4967.47	1076.86
b5	0.3	7	3	39.19	25.14	-3100.9	2208.48	522.79	287.37	-813.8	570.61	1663.27	954.25
b5	0.3	12	3	8.11	7.49	-1968.12	1087.02	513.65	60.38	-1185.78	428.36	4134.45	1453.74
b6	0.06	1	4	14.2	23.24	-1602.09	348.3	674.21	260.75	-1240.06	711.66	3196.08	825.01
b6	0.18	1	2	23.15	10.22	-1957.35	1674.92	177.8	38.14	-1255.97	25.73	2758.74	482.38
b6	0.3	1	2	25.25	25.25	-1964.94	1334.4	501.09	415.79	-1264.71	155.55	5942.31	1422.23
b7	0.18	1	2	25	25	-2956.2	763.81	497.88	286.91	-949.36	349.5	1984.14	471.97
b7	0.3	1	2	16.05	11.7	-341.36	135.51	170.73	15.11	-2255.79	155.81	5536.21	158.71
b7	0.3	4	4	56.56	5.9	-466.59	358.22	599.92	122.7	-230	6.69	2287.25	319.82
b7	0.3	7	1	57.26	0	-1150.47	0	399.71	0	-2263.13	0	21768.7	0
b8	0.18	1	2	21.55	19.18	-1343.54	629.7	354.88	211.3	-1789.65	383.89	4153.58	1030.54
b8	0.3	1	4	18.97	22.53	-1303.51	1128.08	379.17	109.02	-1592.94	614.17	4469.56	599.46
c1	0.18	1	1	40.77	0	-780.03	0	276.19	0	-680.8	0	1422.8	0
c1	0.3	1	1	0.07	0	-3206.96	0	303.56	0	-1364.56	0	5180.88	0
c3	0.18	1	2	15.58	15.58	-2500.6	1604.78	478.61	135.57	-771.11	157.73	1410.06	17.79
c4	0.06	3	3	11.34	0.87	-2703.82	1211.19	776.95	44.25	-2185.99	455.93	2832.37	1847.79
c4	0.06	18	7	7.56	11.59	-2350.22	1051.86	632.3	218.37	-2029.87	690.44	3012.68	1487.8
c4	0.06	31	5	15.4	12.69	-1340.32	734.85	292.23	91.01	-2680.8	1180.15	5757.42	2207.02
c4	0.06	32	11	9.93	17.79	-2775.01	1372.97	786.54	285.95	-1797.26	1120	3937.37	3575.94
c4	0.06	35	9	7.05	19.16	-2213.02	930.02	686.09	229.54	-1859.06	541.65	5764.15	1870.88
c4	0.18	7	16	6.04	15.03	-2503.06	1023.74	608.09	187.81	-1671.66	664.72	3219.09	1250.68
c4	0.18	28	8	41.39	32.07	-1544.82	1224.63	211.54	82.13	-1107.99	656.1	2498.31	2307.69
c4	0.18	29	5	44.06	16.78	-940.11	593.22	440.67	45.55	-288.45	36.79	618.19	147.95
c4	0.18	34	20	9.25	18.95	-2838.76	1523.5	719.21	207.28	-1322.12	553.89	2752.06	1106.84
c4	0.18	52	10	7.01	8.91	-1648.07	983.96	533.38	95.08	-1832.2	865.07	2744.18	1391.69
c4	0.18	65	11	11.78	17.52	-1574.56	828	491.94	117.28	-1583.75	1014.63	2898.48	1609.31
c4	0.3	17	42	12.45	16.8	-1578.52	871.28	577.54	188.03	-1615.31	896.89	5539.55	2574.46
c4	0.3	49	38	22.97	21.14	-1821.75	820.26	356.02	152.82	-995.95	430	4520.29	1323.71
c4	0.3	93	56	12.51	21.07	-2436.94	1125.71	568.49	213.6	-1105.32	413.77	4998.34	1514.38
c4	0.3	189	87	9.53	18.21	-2803.89	1024.58	706.4	218.02	-1111.91	430.32	4717.67	1271.84
c4	0.3	205	16	33.57	23.88	-1313.92	830.31	-29.17	987.76	-1019.75	660.91	3170.2	1943.96
c4	0.3	252	36	15.37	21.5	-1946.63	1279.26	565.95	256.61	-1451.67	946.63	3841.31	2576.05
c5	0.06	2	4	27.59	21.12	-1502.49	600.38	314.05	53.83	-922.18	219.09	2846.23	1965.18
c5	0.06	5	7	0	0.01	-2418.66	904.42	775.98	153.67	-2014.72	361.4	6248.34	670.09
c5	0.06	10	2	17.66	16.11	-1224.42	593.63	295.23	43.87	-2588.79	368.31	4210.59	266.87
c5	0.06	16	3	20.13	19.47	-1346.72	530.43	429.02	268.8	-1280.62	759.26	3700.94	2536.32
c5	0.06	20	3	5.53	2.01	-3204.32	494.12	704.62	78.45	-1066.68	560.76	1508.26	624.7
c5	0.06	23	4	29.37	29.06	-2148.28	1437.06	516.12	270.02	-1188.92	486.5	3502.2	1844.37
c5	0.18	3	2	28.61	13.49	-1823.94	1510.47	367.95	33.76	-955.91	42.15	5334.52	1109.78
c5	0.18	5	1	30.08	0	-248.01	0	185.83	0	-1361.24	0	3498.11	0
c5	0.18	7	3	1.13	1.4	-2560.64	831.84	562.41	107.73	-1000.5	99.08	2537.31	642.4
c5	0.18	11	3	8.3	6.17	-2726.06	970.94	728.57	212.22	-763.31	452.49	1696.56	803.15
c5	0.18	13	4	35.65	24.88	-1917.76	2070.08	516.67	265.01	-589.59	420.14	921.19	640.63
c5	0.3	19	2	62.64	16.03	-1845.89	1170.1	100.7	59.74	-633.86	5.48	3835.38	412.33
c5	0.3	28	25	19.56	24.64	-2350.09	857.51	526.44	229.94	-841.43	245.74	3958.37	996.17
c5	0.3	29	22	17.09	21.52	-2086.96	937.34	595.07	225.93	-1045.9	593.58	4655.04	1430.97
c5	0.3	38	13	20.12	21.53	-1477.93	746.45	422.83	221.49	-1051.61	354.96	3575.75	723.97
c5	0.3	95	28	13.15	17.87	-1733.76	994.13	519.59	163.6	-1260.95	616.39	4365.06	2050.78
c5	0.3	101	11	38.25	32.84	-1155.9	832.18	198.21	136.01	-1122.19	721.96	3430.15	2809.41
c6	0.18	1	2	37.65	4.52	-689.16	239.08	354.11	151.86	-617.25	101.96	729.55	5.46
c6	0.3	1	4	33.63	13.81	-2009.14	993.27	104.69	27.32	-874.42	166.13	3617.74	524.77
c6	0.3	6	2	0.11	0.11	-3223.76	980.97	605.42	54.98	-4134.62	149.01	13727	8827.8
c6	0.3	8	3	4.88	3.48	-4093.28	237.09	606.52	255.62	-874.73	155.4	2524.79	990.07
c6	0.3	11	4	6.73	7.05	-2210.41	196.04	508.69	179.33	-1230.46	136.57	3464.24	785.44
c7	0.18	1	2	0.91	0.6	-5008.57	219.75	486.41	7.98	-1457.34	54.31	2836.2	587.04
c8	0.06	1	1	2.35	0	-536.06	0	617.12	0	-2198.69	0	3994.79	0
c8	0.18	1	3	9.24	12.91	-1689.33	1154.38	542.55	118.52	-1728.87	592.03	5549.41	3583.18
c8	0.3	1	2	4.37	0.56	-2634.14	629.07	533.96	119.75	-1568.84	89.38	1294.84	57.72
c8	0.3	2	2	0.01	0	-5111.54	1470.48	736.42	65.29	-664.73	305.34	1681.19	1056.91
c8	0.3	8	4	0.69	0.96	-2347.34	969.71	766.9	188.54	-1270.88	655.28	3256.46	1430.86
d1	0.18	1	1	4.14	0	-2741.98	0	348.87	0	-1590.38	0	2949.32	0
d1	0.3	1	3	35.82	18.55	-1526.55	558.53	337.97	72.6	-820.31	268.45	4801.64	4212.75
d3	0.18	1	1	85.81	0	-124.45	0	32.13	0	-468.53	0	397.77	0
d3	0.3	1	2	49.89	15.38	-1041.3	60.58	251.02	80.97	-514.97	151.31	3417.17	447.56
d4	0.06	14	8	6.05	7.83	-2895.27	1556.87	683.39	86.91	-1923.49	933.06	3063.5	2388.62
d4	0.06	22	4	0.79	0.58	-1474.61	455.27	464.39	63.14	-1474.77	525.82	1790.89	157.3
d4	0.06	26	8	1.27	2.69	-3295.79	1550.44	691.71	111.82	-2205.93	888.39	3604.07	870.05
d4	0.06	29	4	28.84	2.51	-1683.02	131.34	495.82	10.28	-1297.04	35	4129.8	188.2
d4	0.06	31	9	15.26	16.83	-1441.23	562.3	634.3	243.44	-1822.65	949.41	4783.72	4034.46
d4	0.06	38	6	39.08	29.74	-1187.22	740.76	270.48	166.64	-1257.09	768.33	3662.71	2661.85
d4	0.18	9	31	37.18	24.42	-1231.98	840.52	258.85	69.42	-823.33	525.28	1470.85	1360.65
d4	0.18	18	54	13.27	22.29	-2149.7	1048.76	654.99	254.5	-1301.61	672.64	1976.23	920.84
d4	0.18	20	85	6.48	14.33	-1945.57	965.77	655.2	181.46	-1760.3	857.44	3907.28	2494.1
d4	0.18	37	61	18.1	22.05	-1794.07	1177.81	409.14	145.29	-1272.97	868.68	2360.88	2106.62
d4	0.18	140	5	36.06	27.38	-1572.8	946.41	-1484.73	3233.3	-1102.77	607.87	4793.37	5639.5
d4	0.18	288	57	11.6	20.44	-2139.9	968.14	558.18	202.47	-1375.98	596.39	2843.76	1681.48
d4	0.3	117	238	10.65	18.46	-1943.4	1090.22	647.99	232.02	-1295.13	519.96	5041.82	1542.95
d4	0.3	413	204	28.04	22.9	-1807.25	1659.61	338.13	124.19	-964.1	384.17	4422.94	1150.24
d4	0.3	631	125	10.63	17.69	-1866.59	1065.78	610.92	262.62	-1449.13	755.66	4350.57	2074.03
d4	0.3	686	340	18	21.02	-2417.55	1010.5	565.55	219.56	-905.25	279.12	4582.77	1048.01
d4	0.3	766	28	34.25	30.08	-842.75	637.75	208.16	616.97	-1213.55	976.76	3489.39	2791.67
d4	0.3	789	53	45.4	18.91	-1211.92	765.9	169.08	61.69	-861.77	419.71	4273.44	1400.71
d5	0.06	1	2	3.79	0.52	-1727.81	341.54	686.38	83.43	-1519.51	34.74	2903.23	243.29
d5	0.3	1	5	18.75	35.42	-1726.57	923.97	745.43	353.71	-685.07	220.11	2763.41	1358.82
d5	0.3	5	2	1.87	0.07	-1590.78	39.42	647.91	20.18	-2844.15	323.69	5096.41	804.25
d5	0.3	9	4	34.98	20.79	-1046.95	498.69	346.37	175.38	-867.29	553.6	3329.37	2496.01
d7	0.06	1	1	3.9	0	-671.37	0	380.3	0	-1786.22	0	3472.63	0
d7	0.3	1	1	102.5	0	-11.58	0	12.2	0	-102.95	0	168.95	0
d8	0.06	1	1	4.05	0	-364.63	0	738.42	0	-1981.92	0	5008.76	0
d8	0.18	1	4	16.64	10.56	-1259.74	733.86	545.14	177.43	-1300.2	862.46	1702.59	521.14
d8	0.3	4	2	21.06	0.21	-2167.64	368.28	368.4	24.11	-643.97	59.41	2472.15	771.13
d8	0.3	6	1	65.08	0	-364.68	0	228.36	0	-738.53	0	1899.29	0
d8	0.3	8	5	35.65	22.14	-1517.92	935.22	396	182.83	-1273.26	537.01	6123.15	2820.49
e4	0.3	1	1	0	0	-3542.76	0	290.85	0	-1106.11	0	5426.91	0
f6	0.3	2	3	101.28	0.51	-199.76	47.76	39.22	3.51	-295.41	62.24	1146.46	276.41
f6	0.3	4	2	87.86	1.19	-213.86	104.85	19.94	7.67	-600.69	36.6	3708.48	798.76
f6	0.3	5	2	96.79	1.34	-46.45	35.22	10.56	0.05	-319.04	164.32	1378.02	1167.18
f6	0.3	6	1	92.23	0	-103.43	0	11.23	0	-435.45	0	3153.87	0
f6	0.3	8	3	28.12	1.56	-256.93	19.94	320.4	93.11	-365.33	15.48	2284.56	291.99
f6	0.3	11	4	15.48	19.12	-1211.61	426.56	287.33	43.79	-1002.86	450.82	2755.58	767.3
f7	0.18	1	4	0	0	-2153.1	432.47	978.83	41.6	-2036.48	103.52	6055.87	521.05
f7	0.3	1	1	5.47	0	-1491.38	0	238.18	0	-1359.96	0	3011.28	0
g3	0.3	1	1	0.14	0	-2986.29	0	397.15	0	-5627.21	0	10208	0
g6	0.3	1	4	3.43	0.12	-1144.11	112.18	321.97	18.14	-1094.78	89.79	3695.44	208.34

## Sheet: CYXmN
Chess Square	Parse	Cluster ID	Total Count	Sidechain SASA	stdev SASA	Sum Hydro(-)	stdev Hydro(-)	Sum Hydro(+)	stdev Hydro(+)	Sum Polar(-)	stdev Polar(-)	Sum Polar(+)	stdev Polar(+)
a7	0.18	1	1	0	0	22.45	0	875.07	0	287.15	0	0	0
b1	0.3	1	1	0	0	173.59	0	671.47	0	268.34	0	37.33	0
b5	0.3	1	1	0	0	128.1	0	223.48	0	202.21	0	126.33	0
b6	0.3	1	2	0	0	111.46	21.56	240.24	3.5	194.42	0.48	124.46	2.41
b7	0.18	1	3	0	0	191.84	61.05	249.5	40.41	158.75	65.72	19.37	14
b7	0.3	1	1	0	0	339.31	0	579.75	0	219.69	0	34.38	0
b8	0.18	1	2	0	0	79.07	63.33	784.71	170.31	202.56	23.71	20.62	20.62
b8	0.3	4	5	0	0	180.51	34.88	617.38	209.71	263.28	48.72	43.04	52.73
b8	0.3	5	2	0	0	131.65	24.76	587.14	37.56	317.02	57.35	61.5	3.9
c4	0.18	1	2	0	0	123.82	144.79	942.11	45.32	273.92	27.79	15.89	15.89
c4	0.3	1	2	0	0	136.8	40.14	858.95	32.24	322.14	12.1	54.26	30.5
c5	0.18	1	1	0	0	159.16	0	482.87	0	174.7	0	0	0
c5	0.3	1	2	0	0	71.56	54.4	428.14	75.12	126.62	13.22	29.51	7.39
c6	0.06	1	1	0	0	287.98	0	784.14	0	217.47	0	28.28	0
c7	0.18	1	1	0	0	92.35	0	942.88	0	346.73	0	9.11	0
c7	0.3	1	1	0	0	148.2	0	112.06	0	78.32	0	28.89	0
c8	0.3	2	3	0	0	139.12	48.8	672.58	6.62	429.34	13.46	30.23	4.56
c8	0.3	5	3	0	0	103.88	174.66	577.18	154.53	278.44	78.18	76.15	48.2
d4	0.18	2	4	0	0	35.06	33.88	896.41	93.68	272.8	53.78	7.03	12.18
d4	0.18	6	4	0	0	-105.41	111.76	875.5	95.74	230.87	45.69	14.73	15.88
d4	0.18	7	1	0	0	-404.01	0	929.82	0	135.94	0	16.71	0
d4	0.18	8	6	0	0	29.52	84.02	918.71	179.79	201.96	19.81	17.52	9.95
d4	0.18	13	2	0	0	-395.93	159.98	531.71	41.04	143.8	1.98	36.91	2.89
d4	0.18	17	2	0	0	103.03	21.17	482.11	58.25	204.43	28.53	8.61	8.61
d4	0.3	1	1	0	0	152.2	0	791.4	0	308.7	0	26.53	0

## Sheet: GLNmN
Chess Square	Parse	Cluster ID	Total Count	Sidechain SASA	stdev SASA	Sum Hydro(-)	stdev Hydro(-)	Sum Hydro(+)	stdev Hydro(+)	Sum Polar(-)	stdev Polar(-)	Sum Polar(+)	stdev Polar(+)
a1	.060.180	3	3	31.23	20.37	-3320.07	208.2	1045.03	125.5	-4349.34	1515.72	5440.61	1772.64
a1	.060.180	4	2	33.65	20.19	-4572.15	1123.73	1064.13	129.98	-4800.44	2060.86	10081.8	6236.08
a1	.060.300	1	1	75.18	0	-3065.55	0	570.26	0	-1346.49	0	3182.27	0
a1	.180.180	1	2	73.81	17.06	-3127.36	431.04	894.91	292.78	-2662.28	444.95	3489.41	1127.24
a4	.180.180	1	1	105.71	0	-2336.57	0	631.37	0	-2698.86	0	1518.15	0
a5	.060.180	1	1	111.47	0	-1542.65	0	287.46	0	-1504.11	0	3356.42	0
a6	.060.300	1	1	0	0	-8634.92	0	2562.07	0	-7971.99	0	11101.5	0
a7	.060.180	1	1	9.4	0	-5953.96	0	1259.17	0	-7066.27	0	10478.9	0
a7	.180.060	1	1	0	0	-7245.06	0	2205.78	0	-11073	0	11881.5	0
a7	.180.180	1	1	34.55	0	-2125.06	0	1022.88	0	-3614.83	0	5039.6	0
a7	.300.300	1	1	67.28	0	-2740.16	0	525.04	0	-3868.14	0	4689.72	0
a8	.060.180	1	4	26.49	27.77	-5834.98	2053.46	1190.12	425.72	-5197.47	3315.27	7900.83	4033.56
a8	.180.180	1	2	40.42	5.24	-4373.33	412.22	775.11	124.04	-4709.42	157.96	10729.6	747.4
a8	.180.180	2	1	3.04	0	-6938.34	0	1689.9	0	-7532.78	0	9437.11	0
a8	.180.180	5	2	73.56	8.5	-3013.04	373.68	908.32	136.68	-2244.11	665.47	5304.31	2519.95
a8	.180.180	10	3	79.15	1.16	-2645.82	210.29	833.01	27.03	-1506.47	385.81	5218.05	388.71
a8	.180.180	11	4	61.08	22.24	-3489.18	1430.95	1104.27	487.2	-2334.32	761.07	7357.09	5075.28
a8	.180.300	1	1	14.92	0	-3427.05	0	1070.95	0	-5774.86	0	7785.66	0
b1	.060.060	1	2	21.13	1.52	-4440.78	379.09	1315.73	15.96	-5775.46	247.18	9513.79	1403.55
b1	.060.180	2	3	31.58	25.77	-6714.17	3020.42	1143.36	241.9	-5581.46	2461.89	10330.1	428.87
b1	.060.180	6	1	32.42	0	-8295.24	0	2639.37	0	-1162.96	0	2904.28	0
b1	.060.180	7	3	17.18	12.64	-6251.62	3838.13	1415.77	164.09	-7227.93	2768.75	9580.71	2169.69
b1	.300.060	1	2	65.24	64.94	-9272.89	5712.43	1430.94	1052.7	-2891.25	848.59	6430.84	5448.79
b1	.300.180	3	6	55.08	41.75	-5101.24	3429.81	1012.18	548.65	-3550.98	2830.8	5220.72	2639.74
b1	.300.180	6	1	98.48	0	-3549.49	0	463.71	0	-2445.14	0	4327.11	0
b1	.300.180	7	6	20.01	30.3	-5816.51	2090.56	1059.66	352.94	-7399.91	3467.61	9601.48	3959.41
b1	.300.180	12	1	28.98	0	-5675.51	0	1133.89	0	-1310.39	0	3191.99	0
b1	.300.300	1	2	75.49	1.65	-2905.72	904.12	1108.34	182.53	-2108.25	474.97	2627.22	1827.11
b3	.060.180	1	1	0.34	0	-10021.9	0	1496.87	0	-8290.88	0	10653.2	0
b3	.180.180	1	1	16.59	0	-4026.8	0	1452.13	0	-4627.4	0	9590.53	0
b4	.180.060	1	1	15.14	0	-5501.57	0	1287.04	0	-6365.98	0	8962.52	0
b4	.300.060	1	2	91.32	9.71	-2532.9	674.38	500.14	138.39	-2592.94	519.58	4474.81	1228.61
b4	.300.180	1	3	58.27	34.77	-3284.08	1480.26	678.84	209.66	-3395.74	1135.38	4018.53	1878.29
b4	.300.300	2	3	50.53	10.33	-4222.26	1967.88	761.82	119.16	-3549.69	715.29	5203.72	1274.5
b4	.300.300	5	4	51.93	33.57	-4003.35	2539.98	1155.61	590.22	-4338.04	1284.43	7503.38	4454.93
b4	.300.300	7	1	104.98	0	-1904.15	0	485.93	0	-2091.26	0	4216.85	0
b5	.060.180	1	4	70.38	36.99	-4246.27	2565.19	886.1	480.55	-2180.57	1280.22	2312.79	1418.47
b5	.180.060	1	2	58.21	27.77	-2335.4	946.14	737.08	413.86	-4668.07	774.3	5653.9	598.89
b5	.180.180	1	2	20.39	0.73	-4120.75	172.43	1546.78	20.38	-3487.28	213.61	4867.8	105.13
b5	.180.180	3	2	20.64	16.41	-12271.3	2667.28	2835.01	463.99	-2889.58	1449.62	3027.75	877.26
b5	.180.300	1	1	0	0	-9201.65	0	1701.36	0	-11371.9	0	19813.9	0
b5	.300.180	1	11	71.24	41.55	-4107.56	2550.77	798.92	465.26	-3256.35	3604.24	4375.09	4563.46
b5	.300.300	1	3	0	0	-8570.16	1544.86	2788.4	412.04	-5221.44	120.91	11948.5	512.94
b6	.060.180	1	2	18.77	16.89	-8133.92	1802.94	1712.07	119.4	-6837.09	4226.96	10267.5	5830.13
b6	.060.300	1	1	0.04	0	-8242.31	0	2426.82	0	-8154.1	0	11038.6	0
b6	.300.060	1	2	89.56	9.26	-3401.53	914.47	730.65	124.01	-2959.92	1443.62	2736.92	659.69
b6	.300.180	2	3	63.59	5.76	-3705.16	187.86	876.29	22.43	-2191.65	209.39	3727.07	1036.05
b6	.300.180	3	3	62.91	48.28	-5768.33	3314.55	829.98	455.02	-2947.34	2763.39	5494.32	4883.65
b6	.300.300	2	2	101.51	6.58	-2143.26	819.14	411.57	353.54	-2904.69	390.67	4584.34	2509.2
b6	.300.300	3	4	12.59	11.83	-4762.23	1664.94	1913.39	330.91	-6409.8	958.15	11441.4	1789.62
b6	.300.300	6	1	0.18	0	-9448.95	0	1503.49	0	-4526.99	0	6674.22	0
b7	.060.060	1	1	82.82	0	-2629.3	0	433.43	0	-3563.68	0	8021.48	0
b7	.060.180	1	2	87.25	22.21	-3078.25	1441.3	1155.93	922.82	-919.76	130.78	868.18	34.45
b7	.180.060	1	4	31.79	32.65	-5083.15	3067.98	1983.16	433.12	-3917.67	1758.48	4994.12	3268.06
b7	.180.060	5	2	61.51	61.51	-4132.73	1623.31	649.39	95.31	-4328.29	319.53	7351.86	3988.05
b7	.180.180	1	1	108.06	0	-1873.03	0	294.56	0	-855.21	0	2548.34	0
b7	.180.180	2	4	20.72	16.55	-6354.23	1150.16	1611.51	412.21	-5765.48	2891.69	9281.24	3392.07
b7	.180.180	5	3	94.17	23.19	-2815.69	793.74	990.6	56.14	-897.2	733.7	1930.51	2334.02
b7	.180.180	8	2	39.19	3.74	-9357.28	243.52	1997.83	99.77	-1650.07	107.86	2076.62	201.74
b7	.180.300	1	3	60.17	26.98	-3403.68	757.92	739.06	62.08	-5264.03	2420.1	7515.57	2136.51
b7	.300.180	1	2	36.57	16	-4873.21	2499.67	1044.65	556.86	-4229.95	2009.97	9475.51	5550.74
b7	.300.180	2	4	50.17	46.96	-4778.02	3286.46	1142.69	627.82	-5069.5	3323.38	7075.28	4080.97
b7	.300.180	4	3	11.85	1.84	-5238.03	339.5	1453.51	59.93	-4285.64	333.03	7493.08	312.15
b7	.300.180	10	1	81.12	0	-3788.24	0	1006.53	0	-734.16	0	1134.92	0
b7	.300.300	1	3	45.4	28.8	-4073.07	1664.74	1231.52	361.19	-4617.96	1347.79	5113.33	946.89
b7	.300.300	2	2	60.74	4.64	-5366.96	1475.98	635.28	72.52	-7222.38	1543.79	10934.1	828.6
b8	.060.060	1	1	56.94	0	-2681.27	0	572.03	0	-5915.5	0	5546.39	0
b8	.060.180	2	3	38.45	26.35	-5075.01	1298.43	879.36	128.98	-5118.93	2567.04	9149.53	5476.01
b8	.060.180	7	2	10.02	8.63	-7066.23	1574.89	1861.68	111.57	-5415.54	971.7	11132.5	3228.53
b8	.060.180	9	4	33.18	19.78	-4209.77	1657.43	1141.02	249.32	-5648.11	1414.41	9200.69	4780.33
b8	.060.180	13	4	37.48	20.05	-4921.35	2200.08	1232.36	285.47	-5195.23	2523.77	12055.1	5020.28
b8	.060.180	14	4	14.42	6.94	-6802.32	2102.71	1598.83	443.92	-5010.6	1814.81	8647.8	1065.2
b8	.060.180	15	5	44.16	31.84	-4436.71	1572.92	1246	445.99	-3133.97	2346.34	4771.69	3563.61
b8	.060.180	21	2	39.43	12.23	-3589.97	588.72	952.76	107.75	-2988.33	1825.55	4996.67	2394.23
b8	.060.180	24	2	62.53	15.82	-2754.41	728.92	691.61	228.86	-2141.59	620.55	2272.06	188.78
b8	.060.300	1	4	13.22	22.03	-5447.79	1406.99	1333.13	419.99	-8415.1	907.9	15629.6	4320.48
b8	.180.060	1	4	44.82	9.91	-3259.97	486.93	831.58	7.74	-6938.18	1727.76	11794	2666.34
b8	.180.060	11	2	75.74	23.9	-3843.18	1883.93	611.68	49.76	-5561.51	1370.13	6482.9	3066.93
b8	.180.060	13	8	45.41	25.21	-5142.69	1768.41	1384.93	439.43	-5262.09	1557.52	9665.73	3826.44
b8	.180.060	18	4	41.94	38.77	-5017.29	2452.9	1300.96	460.44	-5754.81	1691.15	14111.8	6639.69
b8	.180.060	23	5	43.91	27.18	-2853.74	1080.71	1128.36	490.77	-4222.01	1475.17	6055.73	1627.03
b8	.180.180	10	3	102.83	4.03	-1928.81	194.81	270.22	30.48	-911.19	158.36	3221.7	851.02
b8	.180.180	27	9	27.6	27.15	-7295.33	2273.66	1505.03	465.15	-4239.75	1090.7	9105.71	3902.55
b8	.180.180	41	22	4.67	5.75	-6656.86	1535.3	1668.14	430.05	-6864.91	2209.16	14471	4186.03
b8	.180.180	45	6	17.32	17.09	-6637.56	1403.44	1504.17	271.73	-7214.91	2842.44	13427	4361.39
b8	.180.180	50	5	4.95	2.01	-9746.36	925.05	1876.17	291.56	-6188.35	1560.43	15233.4	3138.33
b8	.180.180	62	3	28.34	15.11	-4246.14	131.75	1497.48	222.39	-4109.17	1133.65	8319.95	1493.77
b8	.180.180	66	9	24.87	15.55	-5950.86	1212.82	1556.77	349.2	-4756.28	2147.97	5896.7	3021.63
b8	.180.180	70	11	33.93	31.8	-5120.26	1973.15	1002.79	356.43	-4965.76	3029.1	9859.01	5786.69
b8	.180.180	71	13	22.45	19.86	-4833.06	2110.25	1100.5	276.95	-4345.28	1778.97	9549.4	4624.78
b8	.180.300	1	1	13.93	0	-3240.73	0	1095.1	0	-7372.41	0	8029.42	0
b8	.300.060	2	2	67.1	2.52	-3665.3	187.09	590.69	17.96	-8992.96	185.96	11672.8	710.1
b8	.300.060	4	4	46.96	13.55	-4145.17	1507.92	952.6	464.58	-6131.46	1429.93	10758.2	3117
b8	.300.060	6	1	0	0	-14565.8	0	2331.32	0	-5187.59	0	10797	0
b8	.300.180	4	19	19.64	21.18	-5686	1843.93	1365.54	349.3	-6183.53	2027.08	9773.61	3709.67
b8	.300.180	31	6	47.17	31.59	-4272.94	1214.8	617	203.29	-6442.69	1946.08	9090.44	3412.18
b8	.300.180	36	5	76.67	21.32	-4302.19	1025.72	814.54	416.77	-3267.17	1809.86	4655.49	1966.09
b8	.300.180	38	9	89.37	7.71	-3191.86	1193.96	538.75	56.51	-3183.66	1532.15	4542.89	1828.2
b8	.300.180	45	4	83.72	6.53	-2814.86	187.29	571	36.15	-5292.15	1956.98	7854.9	304.58
b8	.300.180	49	8	60.71	17.69	-4405.22	1487.32	1086.4	159.54	-3195.23	2297.19	3602.82	1860.4
b8	.300.180	56	11	27.67	22.55	-5434.48	2139.13	1211.02	320.56	-4923.3	2263.38	9259.3	4191.16
b8	.300.300	5	5	20.63	14.74	-4739.41	1175.47	1337.46	416.14	-6159.2	4196.18	11639	3700.41
b8	.300.300	7	4	28.61	14.33	-4900.51	1918.51	2025.92	430.62	-3213.81	628.16	3808.11	2547.35
b8	.300.300	9	6	33.41	23.83	-4529.17	1132.25	1345.74	526.23	-3580.36	1492.04	9028.43	6274.63
b8	.300.300	12	1	47.79	0	-3644.99	0	1000.87	0	-3319.53	0	4097.48	0
b8	.300.300	16	2	79.68	2.84	-2521.11	36.15	641.1	15.82	-6144.92	1882.67	7207.37	1405.76
b8	.300.300	21	4	55.79	36.33	-3830.98	1664.58	766.08	389.71	-4240.69	1656.13	6801.6	1879.53
c1	.060.180	1	1	32.36	0	-6224.01	0	1700.4	0	-5804.17	0	9060.93	0
c1	.300.060	1	1	39.5	0	-3131.6	0	1437.8	0	-3437.36	0	4874.12	0
c1	.300.180	1	4	79.89	63.9	-4777.87	3311.82	895.71	484.26	-1891.36	1494.31	4177.28	1780
c1	.300.300	1	2	6.68	6.68	-4933.42	374.6	1657.08	136.77	-6962.86	2643.38	10722.5	2794.36
c1	.300.300	6	4	18.51	32.02	-8225.75	3123.53	2233.48	712.64	-6081.86	2485.44	11908.8	4494.78
c2	.300.300	1	1	1.55	0	-7294.12	0	1047.64	0	-13669.3	0	16976.8	0
c3	.180.180	1	1	83.19	0	-3409.28	0	846.31	0	-1062.4	0	2096.66	0
c3	.300.060	1	1	94.39	0	-4344.24	0	908.02	0	-1847.23	0	2958.56	0
c3	.300.180	1	4	44.76	43.48	-5042.5	1862.58	1081.72	582.89	-4378.46	1760.03	8729.28	3848.81
c4	.060.060	1	7	5.98	14.05	-8783.94	1654.68	1961.06	393.66	-5973.96	2018.82	9091.65	1525.84
c4	.060.180	2	5	43.46	38.19	-5379.39	1941.11	976.99	373.91	-4166.05	1813.13	5348.6	2675.28
c4	.060.180	3	2	71.39	18.91	-3358.62	593.15	677.35	208.59	-2921.65	747.94	3893	392.48
c4	.060.180	12	5	11.53	7.16	-7820.11	1691.5	2010.01	456.45	-4600.83	1664.51	6788.01	2391.11
c4	.060.180	16	6	27.13	30.44	-6203.53	1939.21	1101.14	407.61	-7623.38	3216.48	11391.2	2267.95
c4	.060.180	19	4	26.77	35.02	-8897.6	3884.61	1472.02	529.55	-5947.97	1554.88	5943.06	1017.1
c4	.060.300	1	1	15.1	0	-5380.55	0	2068.09	0	-3916.14	0	6523.29	0
c4	.180.060	4	15	15.99	25.67	-9114.17	2201.9	2351.32	868.01	-4955.49	1492.89	9599.8	4179.67
c4	.180.060	10	2	14.16	0.16	-6197.37	569.79	1269.05	0.63	-3742.04	71.53	9659.28	1702.05
c4	.180.060	24	6	31.96	21.07	-5362.48	579.58	1100.8	119.7	-6288.01	2719.73	10342.7	5907.98
c4	.180.060	33	19	9.48	18.74	-9098.71	2422.7	2229.15	537.7	-5390.72	2038.56	8953.45	4298
c4	.180.060	37	7	41.89	40.12	-3418.05	1576.8	1168.46	400.25	-2380.42	1115.72	5352.28	2047.19
c4	.180.060	44	4	107.85	18.62	-2554.25	1548.02	401.65	118.1	-1504.61	840.16	3711.12	4946.15
c4	.180.060	47	5	52.43	40.68	-4582.03	2912.76	1236.22	756.67	-4420.64	3894.54	7342.45	6185.4
c4	.180.060	58	4	41.48	8.29	-5935.72	2106.18	1319.89	506.04	-3296.73	866.52	3677.14	739.5
c4	.180.180	2	6	37.75	42	-6660.85	4006.77	1734.29	1296.73	-3441.15	2005.19	6023.34	2836.88
c4	.180.180	5	14	18.73	35.75	-8886.48	3551.38	2198.3	761.17	-3783.39	1580.18	6134	2680.16
c4	.180.180	33	8	21.73	30.39	-5403.15	1803.65	1263.05	323.46	-8808.04	4702	10743.5	5751.51
c4	.180.180	34	5	55.27	31.41	-5354.04	3492.97	925.26	167.32	-2926.05	1737.15	6902.83	6309.87
c4	.180.180	35	11	53.31	27.86	-5412.62	2113.05	1543.5	500.48	-2374.71	1206.84	5520.91	3600.09
c4	.180.180	39	4	60.31	16.06	-2934.49	1350.05	552.01	134.78	-2613.71	1903.82	5920.97	3944.19
c4	.180.180	45	6	6.44	11.83	-7919.6	2239.47	1495.36	230.39	-7616.61	2313.04	10615.2	3781.64
c4	.180.180	53	2	72.1	38.86	-4098.58	2846.72	798.6	471.86	-1491.05	1067.33	1426.33	1209.64
c4	.180.180	59	4	0.02	0.04	-7586.91	1306.22	1543.14	164.2	-7413.56	1857.18	10477.9	3730.84
c4	.180.180	62	3	124.28	1.35	-534.03	13.84	584.59	41.57	-163.47	24.93	630.48	68.05
c4	.180.300	1	2	77.99	12.36	-3239.43	362.72	587.42	187.21	-2878.1	641.23	1902.05	535.51
c4	.180.300	2	2	27.6	0.91	-7753.02	57.85	1365.72	129.76	-6619.19	1262.56	9754.49	3392.55
c4	.180.300	7	3	1.21	1.42	-8458.12	2186.73	2115.39	494.65	-5917.19	1435.68	9359.13	4854.69
c4	.300.060	2	2	62.45	16.28	-3851	459.17	688.97	236.62	-3163.81	520.29	3467.52	690.02
c4	.300.060	5	2	38.69	0.62	-5985.09	78.13	1103.83	2.98	-2016.85	100	7244.42	229.46
c4	.300.060	12	2	79.18	13.49	-3028.48	154.6	891.53	578.17	-5385.23	1693.66	5693.26	1456.13
c4	.300.060	13	6	29.37	28.86	-4533.52	1612.9	1401.68	380.46	-6312.54	2078.26	7648.64	2007.49
c4	.300.060	21	11	15.88	26.48	-6482.77	2016.89	1523.62	227.02	-6915.5	3577.11	9704.54	5587.28
c4	.300.180	44	14	73.59	32.97	-3434.37	1366.18	589.08	71.5	-2406.27	1219.72	3193.01	1687.8
c4	.300.180	57	31	20.46	31.37	-7930.84	2883.09	1827.05	609.88	-6710.53	3605.98	9719.7	5061.78
c4	.300.180	59	6	62.85	30.89	-4156.05	972.95	1299.21	260.12	-2576.89	2665.08	3217.42	2299.5
c4	.300.180	84	16	25.37	31.07	-6185.52	2537.04	1664.01	656.9	-5732.93	3354.9	7830.57	4342.06
c4	.300.180	89	6	68.44	25.2	-2892.23	1640.33	1093.25	552.29	-1027.66	384.13	1498.08	563.42
c4	.300.180	99	8	42.01	20.69	-4854.71	1286.3	932.81	170.61	-4375.18	1655.32	6875.79	2798.25
c4	.300.180	107	8	85.44	52.8	-2799.23	1431.27	539.49	233.55	-2068.07	1324.26	3144.88	1938.94
c4	.300.180	111	23	25	20.2	-5522.76	1574	1118.41	275.82	-4093.43	1721.95	6927.35	3187.62
c4	.300.180	119	4	34.37	16.32	-7066.04	3753.11	730.12	138.32	-3843.47	1703.91	5973.24	2498.64
c4	.300.180	125	21	28.28	31.99	-6114.16	2502.77	1364.52	563.35	-4487.46	1963.17	7672.51	3997.58
c4	.300.180	133	9	68.83	42.03	-4033.31	3195.49	1142.3	811.08	-2483.98	1835.97	4175.74	1811.24
c4	.300.180	138	13	75.91	37.29	-5269.03	4511.21	1121.6	926.04	-2391.16	1507.76	4493.38	2913.62
c4	.300.300	5	11	68.63	18.61	-4452.84	2650.03	735.27	213.56	-2134.54	1234.41	3188.86	1454.71
c4	.300.300	11	20	34.15	29.23	-5546.79	2139.55	1125.96	261.05	-4462.4	2219.2	8606.2	4394.5
c4	.300.300	17	3	30.38	25.2	-6503	2163.76	1442.02	399.68	-4910.18	2572.89	9382.67	5300.63
c4	.300.300	43	7	37.07	24.97	-3403.93	958.85	1399.76	160.63	-1762.99	735.69	2333	728.84
c4	.300.300	44	13	45.66	30.11	-5238.13	3714.3	1147.42	473.07	-2786.83	1638.48	4748.73	2842.64
c4	.300.300	80	8	16.98	16.98	-8881.98	1163.1	2018.79	552.17	-6299.1	2512.13	7169.51	2491.03
c4	.300.300	84	6	63.77	6.99	-6723.51	3110.66	1094.81	137.82	-2019.96	671.63	3725.37	834.6
c4	.300.300	93	18	8.85	11.45	-7115.22	2367.5	1803.74	407.53	-5860.13	1871.69	10137.1	5070.58
c4	.300.300	99	9	53.35	41.39	-5991.9	3818.21	1490.06	930.14	-3250.2	1622.7	6334.3	5821.63
c4	.300.300	103	14	21.93	32.42	-7355.77	3147.37	1574.53	494.48	-3636.31	1319	8047.9	4874.75
c5	.060.060	1	1	77.2	0	-3392.81	0	626.55	0	-2104.46	0	2618.66	0
c5	.060.180	2	3	73.8	12.33	-3302.93	1676.29	775.88	241.15	-1504.54	746.44	1912.82	764.35
c5	.060.180	4	2	58.42	31.31	-3418.68	145.89	909.07	84.05	-2732.56	1835.65	3920.97	2724.88
c5	.060.180	5	2	10.24	4.79	-5549.28	48.86	2054.01	108.58	-5892.21	1093.04	7985.62	320.27
c5	.060.180	10	5	26.46	22.9	-8123.43	2581.91	1861.64	742.19	-5199.37	2169.86	8752.75	4684.48
c5	.060.180	13	4	52	4.15	-3824.81	982.48	990.67	139.74	-4019.58	1140.23	9055.42	2102.09
c5	.060.300	1	2	84.28	36.99	-2353.86	116.1	367.49	118.92	-3218.29	824.21	4170.87	2217.49
c5	.060.300	2	3	47.44	9.81	-3674.35	1948.77	754.4	351.43	-3833.62	358.47	5595.2	259.52
c5	.060.300	4	2	28.9	23.06	-5640.08	1384.24	1634.67	39.81	-3397.31	1502.48	4140.1	753.63
c5	.060.300	7	3	81.75	57.58	-3991.38	3823.08	944.82	842.92	-3850.83	4350.46	4246.74	3768.04
c5	.180.060	1	3	47.34	16.14	-3930.49	966.97	998.06	235.01	-2987.49	833.51	6685.49	2924.55
c5	.180.060	5	1	46.17	0	-4667.26	0	1124.33	0	-1836.34	0	3705.93	0
c5	.180.060	9	1	135.06	0	-868.77	0	214.2	0	-1176.14	0	373.51	0
c5	.180.060	10	6	54.53	58.41	-4068.62	2651.77	1235.07	741.24	-3894.12	2379.08	6424.36	4784.43
c5	.180.180	3	2	50.75	1.05	-6636.6	50.23	1311.67	14.5	-3727.52	200.63	5723.12	273.05
c5	.180.180	5	3	120.31	12.86	-686.76	130.59	501.12	212.25	-258.96	154.73	540.09	302.31
c5	.180.180	6	3	82.81	23.96	-2862.84	1047.25	950.2	764.76	-3345.21	2376.92	3504	2440
c5	.180.180	11	3	67.57	48.98	-3124.59	1336.45	890.92	415.32	-559.87	218.07	631.71	258.38
c5	.180.180	14	4	11.89	6.97	-5734.95	2657.06	1910	184.14	-5152.99	1963.35	7916.22	2671.65
c5	.180.300	1	4	20.28	32	-5455.28	1705.49	1597.83	768.23	-4987.04	3013.7	8064.17	6467.61
c5	.300.060	1	1	9.63	0	-7887.2	0	3604.82	0	-7816.52	0	8297.06	0
c5	.300.060	4	3	23.67	10.91	-6412.93	767.16	932.21	196.12	-6943.77	1750.07	7999.28	2231.93
c5	.300.060	5	4	32.47	39.83	-7945.06	4632.66	2188.33	795.16	-4421.6	1760.37	8357.07	3470.84
c5	.300.180	2	2	85.69	2.6	-5355.42	134.24	1770.9	9.77	-1133.01	89.49	2656.38	114.72
c5	.300.180	7	7	98.89	8.08	-2125.31	998.41	585.9	113.02	-1275.19	659.81	2578.38	2354.89
c5	.300.180	11	12	25.53	33.12	-7518.41	2764.08	2313.76	780.84	-5200.25	2516.75	8135.27	3576.12
c5	.300.180	31	5	56.6	18.84	-4301.28	2015.92	900.76	282.51	-2139.87	1256.52	3303.38	1128
c5	.300.180	38	6	56.44	55.91	-4658.83	2948.61	1258.73	749.08	-2844.46	2389.62	6029.21	4933.2
c5	.300.180	47	16	18.24	17.79	-5129.05	2260.15	1303.37	285.12	-4542.92	1941.37	7519.32	3719.66
c5	.300.180	55	15	26.21	25.27	-5363.33	1225.13	1227.02	195.76	-5245.15	2739.47	8783.28	5452.65
c5	.300.180	64	6	59.28	30.26	-4818.45	2743.66	1137.35	612.03	-2554.34	1646.57	4439.99	1997.46
c5	.300.300	7	3	27.83	5.26	-3939.09	33.89	1497.81	127.17	-2701.72	231.09	4060.33	178.51
c5	.300.300	18	4	31.12	41.46	-6415.85	3819.36	1658.67	785.26	-3395.92	1959.37	4568.48	3038.6
c5	.300.300	22	11	53.61	33.01	-3507.94	1369.42	864.52	229.22	-2783.35	1827.88	6229.95	4877.46
c5	.300.300	29	9	24.4	18.2	-6365.61	2179.89	1210.87	284.25	-6714.84	5599.08	9251.42	6133.91
c5	.300.300	31	9	43.83	29.3	-5127.7	2438.53	1498.45	636.72	-2825.95	1454.42	4969.01	2451.16
c5	.300.300	35	4	41.55	5.28	-6313.9	868.81	1710.4	239.45	-1687.26	325.53	1971.14	579.6
c5	.300.300	44	7	21.45	31.54	-7640.88	3529.86	2095.45	678.85	-3773.68	1087.2	6913.67	4347.84
c6	.060.180	1	5	50.7	19.33	-4621.25	1642.95	1011.65	209.08	-2303.13	939.4	3824.02	1289.11
c6	.180.060	1	1	138.57	0	-1002.99	0	217.77	0	-742.33	0	574.6	0
c6	.180.180	1	1	131.29	0	-493.7	0	82.95	0	-464.37	0	699.99	0
c6	.300.060	1	1	17.11	0	-5245.13	0	2100.64	0	-9984.49	0	10297.6	0
c6	.300.180	1	3	36.58	17.91	-5348.57	584.35	893.47	118.75	-2441.34	1605.88	3763.16	2903.82
c6	.300.180	3	3	49.27	48.77	-6330.21	3806.12	1065.5	699.25	-4485.46	2875.45	5612.27	2568.87
c6	.300.180	5	2	92.36	28.06	-1920.14	381.82	442.51	176.96	-2149.92	687.52	4284.56	1668.49
c6	.300.180	9	3	76.94	20.91	-3448.48	1848.82	945	269.7	-1514.25	950.52	3821.75	2461.14
c6	.300.300	1	2	28.85	11.22	-5396.85	1432.71	1402.95	301.27	-5288.62	906.84	17115.1	2393.08
c6	.300.300	4	4	27.34	20.19	-3223.52	1817.93	1530.03	427.8	-3203.56	579.79	5564.31	2105.35
c7	.060.180	1	1	84.68	0	-3912.41	0	787.64	0	-3774.55	0	4880.44	0
c7	.180.060	2	3	52.43	11.7	-4704.59	1262.77	715.66	168.09	-3907.46	564.73	7877.47	1104.98
c7	.180.060	3	3	93.52	34.12	-2429.49	617.66	815.27	495.7	-1172.05	86.99	2198.39	1448.34
c7	.180.180	1	2	71.89	16.91	-4093.38	2220.62	779.44	396.1	-1955.38	348.51	2999.17	538.23
c7	.180.180	2	3	40.18	11.89	-6012.15	1743.86	1539.51	170.51	-3753.8	1197.27	5881.33	2404.15
c7	.180.180	3	2	24.02	23.36	-7309.97	468.57	1764.82	577.35	-3273.45	1769.94	6019.47	1727.18
c7	.300.180	1	1	105	0	-1619.92	0	343.81	0	-1129.86	0	2238.87	0
c7	.300.180	5	2	39.01	25.44	-7255.4	3767.83	1596.14	241.84	-4365.58	487.42	6877.9	2989.23
c7	.300.180	7	3	93.87	4.09	-1722.37	632.35	606.33	44.66	-1230.81	513.05	4567.53	2615.46
c7	.300.180	8	3	73.09	22.4	-2364.06	114.55	586.64	167.69	-2824.6	630.54	4531.6	1197.49
c7	.300.300	2	2	52.45	43.15	-4004.1	634.24	1261.79	533.24	-5334.52	915.07	7938	4515.96
c7	.300.300	5	3	25.63	34.88	-6043.86	3021.66	1610.51	540.33	-3619.14	1972.39	8904.56	5101.01
c7	.300.300	7	4	85.46	17.19	-3441.38	1236.43	547.11	47.92	-3844.69	2259.2	4919.73	4443.37
c7	.300.300	10	1	6.93	0	-5099.5	0	1096.87	0	-8732.07	0	11841.3	0
c8	.060.180	1	3	22.55	24.62	-5099.2	2039.24	1583.48	302.38	-4261.06	1083.87	8894.28	3879.4
c8	.060.180	4	2	33.92	2.22	-7801.29	136.14	1240.11	113.49	-12451.4	1878.09	10685	429.56
c8	.180.060	3	3	40.41	0.54	-3962.49	478.2	1374.49	53.66	-3631.06	158.74	7618.81	81.33
c8	.180.060	6	3	39.99	35.29	-5489.37	2552.7	1388.26	519.35	-4566.56	2362.22	12699.8	7356.15
c8	.180.180	3	4	38.56	21.02	-3385.14	1349.92	1342.86	467.68	-3204.5	1767.8	5857.39	4437.78
c8	.180.180	4	3	35.56	7.02	-5295.63	1699.22	1176.09	265.83	-3205.77	1012.9	6630.63	1206.99
c8	.180.180	7	2	43.94	1.99	-3826.32	337.02	487.21	11.25	-4964.46	57.1	4921.04	464.71
c8	.180.300	1	3	62.27	11.74	-3674.85	512.04	758.27	247.2	-5693.58	2201.43	9101.48	4211.43
c8	.300.060	1	4	61.97	26.16	-3609.63	3571.08	849.18	309.34	-3367.54	2335.61	5400.89	5473.84
c8	.300.180	1	2	111.41	35.36	-2123.52	1346.21	352.02	155.9	-1725.84	1454.77	3304.33	3006.42
c8	.300.180	4	5	16.76	21.68	-7524.67	1642.51	1574	380.58	-5119.53	2007.98	7494.52	4200.26
c8	.300.180	6	2	42.07	4.79	-4810.79	154.71	1576.88	429.1	-4796.35	2443.06	7525.06	5902.72
c8	.300.180	7	4	41.14	28.64	-6824.48	2136.02	1021.68	119.1	-5744.62	2172.09	8632.93	3691.86
c8	.300.180	9	4	52.71	20.21	-4818.24	2268.78	1473.64	534.09	-1853.99	523.53	3164.3	690.11
c8	.300.180	18	4	80.68	21.64	-2908.66	993.08	421.19	103.11	-3655.72	394.61	4253.01	1274.13
c8	.300.300	1	4	45.04	2.47	-4357.35	906.15	1012.41	120.95	-9110.37	1438.27	16544.8	2483.57
c8	.300.300	2	3	24.8	12.47	-6400.67	1781.49	1579.51	255.4	-5734.77	1901.02	8718.49	1149.42
c8	.300.300	3	2	8.96	6.91	-5923.65	1045.83	1708.17	25.65	-5461.15	216	11362.3	762.16
c8	.300.300	6	2	43.58	12.24	-2607.51	335.96	1102.85	51.67	-3143.42	1451.42	7394.39	4499.45
c8	.300.300	14	2	62.85	17	-2448.67	282.88	1311.51	291.79	-2319.27	131.73	3109.35	450.04
c8	.300.300	16	4	56.45	29.94	-2972.2	1347.17	900.54	357.9	-6032.52	4254.43	8272.12	6691.8
c8	.300.300	16	4	56.45	29.94	-2972.2	1347.17	900.54	357.9	-6032.52	4254.43	8272.12	6691.8
d3	.180.180	1	2	45.37	45.32	-5627.85	3451.27	1021.99	738.49	-4693.23	2981.68	7450.62	4239.29
d4	.060.060	9	9	4.11	11.26	-8822.14	2932.59	2457.94	451.62	-4559.16	914.11	9719.01	2534.78
d4	.060.060	10	1	65.09	0	-3473.32	0	695.73	0	-1271.48	0	2267.8	0
d4	.060.180	1	5	22.68	31.58	-6013.07	2509.12	1371.42	587.72	-4594.53	1688.39	7338.71	2567.58
d4	.060.180	4	10	30.15	37.51	-5153.73	2605.14	1287.81	541.55	-4632.22	2395.91	8895.27	4761.83
d4	.060.180	18	3	49.99	1.4	-5120.98	184.94	1042.95	26.99	-2940.32	71.74	10930.2	885.9
d4	.060.180	24	7	59.88	36.96	-4351.81	1814.93	799.92	386.36	-3381.44	1338.73	6341.78	3443.85
d4	.060.180	27	8	57.64	46.95	-7166.5	4920.99	1452.92	738.08	-2962.89	2632.19	4767.34	3903.85
d4	.060.300	1	3	30.3	42.49	-5993.13	1889.96	1287.9	617.41	-6199.85	766.98	8446.77	1585.32
d4	.180.060	6	32	13.45	18.18	-7097.55	2541.03	1938.17	492.34	-4781.21	2229.07	8734.82	4108.71
d4	.180.060	11	11	54.64	52.28	-5432.39	3561.47	811.41	489.06	-4212.83	2408.02	6956.11	4520.58
d4	.180.060	24	9	41.62	27.64	-3482.58	1003.28	808.67	90.91	-4181.8	1383.82	6454.72	3146.09
d4	.180.060	31	14	33.55	20.11	-6807.17	1528.05	1161.72	262.65	-4290.43	1617.7	7619.04	3530.51
d4	.180.060	39	9	34.15	23.68	-4010.36	1776.01	1235.65	225.64	-2631.46	1584.6	3130.93	1802.8
d4	.180.060	51	8	57.8	43.74	-5272.8	4156.58	1430.51	937.02	-2117.09	1742.06	2676.22	2067.74
d4	.180.060	63	8	72.41	26.65	-3242.47	1014.09	646.59	60.57	-2263.79	805.3	6049.38	3803.01
d4	.180.060	79	4	91.82	23.65	-2149.16	659.66	386.23	126.36	-2928.95	1594.16	4812.97	3604.27
d4	.180.060	91	13	45.19	44.42	-6721.2	3988.08	1519.58	900.59	-4619.99	4278.12	5920.49	4909.59
d4	.180.060	95	15	14.1	13.32	-7719.58	2637.07	1872.71	532.82	-4994.87	2411.44	7603.04	2703.19
d4	.180.060	118	8	57.48	28.09	-5707.78	2450.99	1057.02	242.98	-1745.22	738.36	2654.32	1823.58
d4	.180.060	159	37	14.67	22.98	-7464.66	3187.39	1999.32	723.64	-4747.81	1914.95	7376.61	2986.28
d4	.180.180	21	21	62.61	35.19	-4010.41	1946.04	791.63	279.43	-4474.02	2516.16	5502.47	2938.22
d4	.180.180	49	10	90.6	33.34	-3032.02	2511.64	989.24	733.68	-1397.32	1342.95	2356.64	2790.22
d4	.180.180	61	20	48.62	40.01	-5011.41	3079.34	1121.65	579.2	-3386.12	2220.18	4881.84	3765.66
d4	.180.180	75	54	13.53	21.52	-6106.83	1542.1	1607.54	352.23	-6070.51	2475.63	11019.3	5297.5
d4	.180.180	78	16	46.69	38.62	-6777.89	3602.02	1482.19	668.98	-2178.52	1026.38	3860.59	2310.78
d4	.180.180	82	18	33.54	25.5	-4306.12	1130.7	1158.86	323.82	-4203.58	1667.43	6004.3	2820.13
d4	.180.180	107	30	24.34	29.51	-4620.05	1793.91	977.45	320.95	-4725.27	2164.84	7682.91	4186.01
d4	.180.180	135	7	76.26	40.99	-2454.34	969.3	321.48	60.19	-3563.6	3290.65	7754.29	5306.92
d4	.180.180	160	21	82.68	30.56	-2578.92	1318.5	629.07	203.34	-1589.39	1358.49	2991.16	1690.4
d4	.180.180	219	27	18.84	22.31	-6181.59	2064.99	1541	436.84	-4691.37	2402.45	8306.26	4104.12
d4	.180.180	252	28	39.77	39.11	-4405.63	2227.22	1457.82	483.06	-3226.07	1612.62	5290.1	2798.59
d4	.180.180	268	25	18.3	30.44	-8560.09	3124.81	1862.17	520.13	-4930.5	1807.32	10612.9	6694.32
d4	.180.300	9	8	7.57	15.34	-8654.24	2286.27	2076.85	676.45	-5593.04	1641.31	8212.51	3050.02
d4	.180.300	11	2	33.26	5.22	-4999.82	2306.79	770.86	18.55	-3951.72	279.47	6969.3	2878.7
d4	.180.300	12	10	15.11	10.86	-5761.49	1678.65	1660.89	224.33	-4981.36	1929.29	10219.5	6897.32
d4	.180.300	18	7	22.57	23.43	-5576.77	1476.51	1184.41	324.48	-4437.32	1624.08	7032.56	2806.33
d4	.180.300	20	2	21.9	2.97	-4475	132.05	1499.3	58.63	-5430.79	177.28	10150.3	1639.81
d4	.180.300	27	4	8.04	2.82	-7977.12	1683.18	1392.34	325.71	-4134.71	520.52	4828.24	788.16
d4	.180.300	31	10	9.16	9.9	-8452.87	2898.89	2095.71	584.17	-4185.38	1806.31	6243.04	5388.35
d4	.180.300	40	3	72.74	26.08	-2335.87	481.96	890.54	381.85	-2192.63	649.43	1887.36	398.31
d4	.180.300	48	4	20.96	3.27	-5388.31	374.27	1185.19	78.17	-3934.73	58.57	7095.97	998.71
d4	.300.060	1	7	65.1	10.41	-3139.9	821.64	493.63	83.98	-4906.47	2373	8002.73	4051.47
d4	.300.060	3	8	62.58	34.18	-3795.05	699.5	1321.31	594.94	-4498.23	1380.62	4711.8	1146.76
d4	.300.060	21	2	107.94	0.44	-3906.98	390.49	791.41	60.5	-1561.21	44.84	1085.26	87.05
d4	.300.060	23	5	41.44	31.9	-7339.49	3002.41	1055.1	379.21	-5611.72	1604.94	10704.1	6005.54
d4	.300.060	30	3	19.95	22.96	-8786.65	3052.81	2024.82	798.67	-5233.98	1415.13	8764.57	4806.56
d4	.300.060	37	5	78.37	10.34	-3591.69	504.07	957.19	135.62	-3523.82	263.52	5365.22	1014.47
d4	.300.060	41	11	41.95	20.03	-5904.18	3364.26	1880.38	628.65	-2887.67	1257.95	4075.11	2468.06
d4	.300.060	49	9	31.69	35.15	-5905.79	2145.37	1570.25	582.78	-5679.08	2431.94	7170.7	3575.56
d4	.300.060	51	4	97.08	7.38	-3309.64	941.93	816.09	285	-3212	1230.95	2522.48	986.79
d4	.300.180	91	44	19.47	19.02	-6630.81	1996.85	1429.4	362.18	-5016.31	1330.38	10457.9	4757.13
d4	.300.180	105	56	42.45	29.92	-5112.65	1718.74	1099.07	306.14	-4162.4	2787.49	5926.86	3425.4
d4	.300.180	117	27	77.28	38.47	-3777.58	2433.96	1289.41	852.19	-2162.55	1508.7	3502.43	2579.68
d4	.300.180	193	49	35.74	28.53	-4860.39	1873.26	1257.6	379.68	-5018.31	3231.09	7781.78	4064.28
d4	.300.180	259	67	40.06	33.65	-6997.18	3171.74	1653.3	625.92	-4416.23	2480.69	6770.96	4353.03
d4	.300.180	283	43	46.29	39.19	-5088.45	2528.34	1085.51	397.64	-4349.58	3050.71	6151.23	4591.6
d4	.300.180	291	6	106.34	9.13	-1188.08	306.07	330.06	126.68	-702.27	253.9	1205.18	673.44
d4	.300.180	375	75	24.39	32.57	-7566.21	3228.71	1926.06	775.91	-4992.87	2557.53	8026.49	4588.41
d4	.300.180	417	47	61.04	27.98	-3630.68	1235.51	767.78	184.75	-3582.59	1785.07	5290.56	2691.49
d4	.300.180	497	29	83.38	30.24	-2784.32	1670.9	542.87	165.96	-2063.05	1523.85	3992.55	3001.14
d4	.300.180	501	29	62.26	36.84	-5416.07	2856.8	1249.81	641.15	-2576.72	1798.34	4284.23	2824.47
d4	.300.180	559	109	2.64	7.89	-9263.99	2059.78	2281.97	495.18	-8465.12	2709.75	12512.5	4734.55
d4	.300.300	14	30	11.19	8.18	-6658.86	1657.48	1248.58	235.87	-7136	2745.75	8313.12	3073.22
d4	.300.300	42	17	39.45	29.06	-4926.74	2554.22	1282.15	330.46	-2663.46	1257.95	4052.75	2623.74
d4	.300.300	48	16	71.41	33.87	-3816.83	2159.04	792.13	232.81	-2494.11	1934.73	3361.31	2367.84
d4	.300.300	59	11	27.03	31.18	-5964.23	3807.8	1480.72	647.18	-3171.47	1136.22	4567.01	3401.21
d4	.300.300	81	22	29.74	29.27	-7828.57	3448.64	1327.69	493.31	-6091.33	3728.7	11591.5	5074.74
d4	.300.300	90	20	30.77	34.96	-6724.29	2795.92	1718.46	715.58	-3605.94	1741.37	5656.99	3447.5
d4	.300.300	96	6	80.8	45.02	-3211.42	1511.28	463.96	205.79	-1296.32	1179.76	2458.6	2992.02
d4	.300.300	107	31	26	31.03	-6129.63	2304.03	1652	705.18	-4424.78	1635.64	6864.71	3224.29
d4	.300.300	126	10	61.91	32.81	-3256.23	1158.92	787.46	412.95	-3173.46	2218.56	5930.37	6657.91
d4	.300.300	141	21	25.63	32.44	-5875.84	2796.69	1851.44	482.47	-4518.97	2117.63	6417.33	3358.72
d5	.060.060	1	2	2.25	2.23	-6476.66	944.68	2139.55	618.36	-5173.5	14.85	10095.3	1306.65
d5	.060.180	1	2	38.84	38.8	-6765.41	2424.63	1283.69	788.46	-6307.91	1636.09	11687.8	1096.31
d5	.060.180	3	3	42.76	10.27	-5102.14	2322.23	1354.07	434.18	-2288.43	664.8	4652.88	2057.91
d5	.060.300	1	3	61.19	29.88	-3049.94	1532.09	835.79	327.96	-2568.13	1420.87	2370.72	216.94
d5	.180.060	1	2	34.63	30.99	-6467.88	3242.7	1631.34	780.86	-2636.42	1939.28	5748.82	4095.33
d5	.180.180	1	2	32.51	32.38	-5561.46	2099.39	1597.1	680.8	-4301.95	1400.8	4812.85	519.99
d5	.180.300	1	1	48.13	0	-1632.69	0	1626.96	0	-655.34	0	2100.42	0
d5	.300.060	1	3	62.45	5.44	-2866.76	695.56	1610.76	376.96	-2967.76	1353.44	2972.08	447.92
d5	.300.180	2	2	10.13	5.51	-6779.75	363.8	1575.76	216.88	-6132	208.37	8264.88	2360.21
d5	.300.180	3	2	49.77	48.35	-3307.54	2051.18	955.29	519.67	-2527.91	1072.06	4128.66	2263.78
d5	.300.180	9	3	33.24	44.03	-4618.54	2414.48	1252.21	437.69	-4102.41	2518.31	7220.99	4279.68
d5	.300.180	12	5	27.91	29.93	-7094.94	4144.29	1687.93	631.35	-4788.29	2649.86	9928.94	4061.71
d5	.300.300	1	2	82.67	10.69	-3055.72	1509.06	496.62	112.07	-2169.27	234.79	2330.63	797.13
d5	.300.300	7	5	42	44.3	-3965.71	2453.34	1300.38	570.61	-3287.1	1959.39	5464.22	4327.81
d6	.300.300	1	1	132.17	0	-1106.35	0	142.68	0	-973.36	0	3566.22	0
d7	.180.180	1	1	16.27	0	-7157.69	0	1952.4	0	-1779.28	0	2212.84	0
d7	.300.180	1	3	61.1	56.89	-7207.98	4444.68	1077.94	690.8	-2614.34	1649.76	6141.72	4447.56
d7	.300.300	1	3	100.5	2.25	-3991.37	687.19	379.96	26.21	-3087.59	207.36	4516.36	458.28
d8	.060.180	1	2	42.47	42.47	-1932.26	549.91	657.72	55.64	-3181.36	2287.58	3346.91	2158.84
d8	.060.300	1	1	9.44	0	-8064.76	0	1708.55	0	-8139.01	0	10938.9	0
d8	.180.060	1	2	63.43	0.32	-2655.53	108.7	1235.58	161.93	-2089.31	216.18	4520.44	1123.21
d8	.180.180	1	4	45.21	30.29	-4217.19	1721.89	983.01	215.49	-4101.41	2005.84	5700.61	3001.45
d8	.300.060	1	3	64.62	47.68	-3296.43	1857.17	1098.99	981.1	-6446.29	3617.84	7251.24	4190.69
d8	.300.180	1	2	98.94	1.44	-939.28	7.16	944.61	46.42	-492.37	13.05	875.79	2.62
d8	.300.180	6	4	51	43.91	-5223.57	4583.66	1338.59	836.33	-3992.18	2111.91	5442.78	2929.32
d8	.300.180	9	4	78.36	36.63	-3795.02	1746.49	905.79	480.05	-2999.97	3662.62	4527.84	4991.48
d8	.300.300	1	2	62.45	32.15	-3295.39	1771.24	1045.34	60.24	-2008.44	1330.18	3957.55	2460.54
d8	.300.300	7	10	15.83	18.07	-5278.41	1393.8	1486.95	214.58	-5052.56	1841.39	9613.12	3200.03
d8	.300.300	8	1	83.52	0	-4096.9	0	658.1	0	-2881.2	0	2594.78	0
e3	.180.060	1	1	122.53	0	-1478.3	0	372.14	0	-1053.17	0	2230.71	0
e3	.300.300	1	1	105.69	0	-1762.94	0	152.53	0	-2146.92	0	4896.36	0
e4	.180.180	1	1	141.25	0	-574.51	0	318.64	0	-57.38	0	215.64	0
e4	.300.180	1	2	140.37	0.69	-644.78	81.12	412.46	39.6	-77.82	13.22	215.06	54.22
e7	.300.300	1	1	45.95	0	-5017.4	0	693.38	0	-8354.16	0	8457.57	0
f4	.060.300	1	1	73.05	0	-5719.61	0	406.64	0	-5988.48	0	8569.49	0
f4	.300.300	1	1	47.87	0	-2610.96	0	854.92	0	-3277.92	0	6581.21	0
f5	.300.180	2	3	81.74	6.11	-3439.91	351.1	1060.57	185.33	-1309.26	258.26	2513.94	1385.32
f5	.300.180	4	2	118.62	15.69	-1435.73	143.76	350.1	224.63	-481.21	172.35	379.02	22.28
f5	.300.300	1	2	46.26	5.67	-6772.31	682.57	1797.21	246.22	-2065.18	266.59	3747.82	1938.89
f6	.060.180	1	2	14.23	1.13	-4110.2	160.2	1019.81	14.09	-7726.94	271.71	12278.1	592.02
f6	.180.060	1	1	89.92	0	-2763.21	0	156.45	0	-3389.69	0	6212.43	0
f6	.300.060	1	2	0.54	0.47	-4061.97	196.39	1060.92	77.47	-10074.2	556.7	11783.5	695.27
f6	.300.180	1	3	17.4	24.02	-7491.6	2000.8	1261.77	178.89	-4941.64	1921.3	6422.3	2642.75
f6	.300.180	3	2	45.89	1.3	-3143.54	152.3	187.43	14.9	-4400.92	231.65	4704.65	33.29
f6	.300.180	6	3	101.87	30.54	-2356.12	1078.35	510.79	485.92	-1308.21	592.83	1324.48	813.86
f6	.300.180	9	3	100.1	3.67	-2193.36	331.71	1139.28	18.51	-590.39	68.69	512.39	29.47
f6	.300.180	15	5	80.25	39.38	-2821.07	977.5	311.51	125.97	-1969.74	1331.07	2766.87	1925.4
f6	.300.300	1	2	63.24	0.42	-2788.26	59.85	297.75	3.37	-2949.31	447.33	3675.29	1181.58
f6	.300.300	2	2	79.09	15.22	-2663.6	370.7	193.27	36.47	-2516.54	165.58	5181.85	1985.83
f6	.300.300	8	4	70.95	35.77	-3306.32	1648.87	597.1	412.58	-4023.18	3164.44	6870.26	3862.81
f7	.180.060	1	1	119.12	0	-1130.27	0	256.67	0	-1133.57	0	1295.52	0
f7	.300.180	1	2	45.44	44.93	-5862.11	2235.79	1073.61	547.53	-3737.13	2311.49	7256.89	1214.74
f8	.180.060	1	2	100.64	1.74	-2830.34	338.21	702.55	123.14	-1080.43	128.65	2873.27	42.69
g5	.180.060	1	2	97.33	5.06	-2061.92	213.75	265.91	23.55	-901.71	70.26	3878.25	304.94
g5	.180.180	1	1	3.4	0	-5128.81	0	1279.19	0	-6969.99	0	7262.85	0
g5	.300.300	1	4	23.95	7.25	-6438.61	736.62	1266.8	432.43	-4475.63	1130.61	5429.21	442.84
g6	.180.180	1	2	6.72	0.7	-4771.13	540.53	958.42	72.73	-5309.88	333.45	7003.31	137.48
g8	.180.180	1	1	89.72	0	-3946.05	0	1190.33	0	-646.16	0	316.91	0
h8	.060.060	1	1	123.37	0	-1308.74	0	433.3	0	-442.97	0	781.85	0

## Sheet: GLUmN.pH4.2021
Chess Square	Parse	Cluster ID	Total Count	Sidechain SASA	stdev SASA	Sum Hydro(-)	stdev Hydro(-)	Sum Hydro(+)	stdev Hydro(+)	Sum Polar(-)	stdev Polar(-)	Sum Polar(+)	stdev Polar(+)
a1	.060.180	1	1	0.71	0	-12367	0	2529.58	0	-6983.7	0	23695.1	0
a1	.180.300	1	1	66.27	0	-5536.3	0	1114.39	0	-3623.31	0	4085.87	0
a1	.300.180	1	1	0.94	0	-14173	0	2002.95	0	-15333.5	0	27953.3	0
a4	.060.060	1	2	86.46	1.01	-7925.8	417.36	776.7	37.64	-6859.32	368.68	5779.66	197.36
a4	.060.300	1	1	89.49	0	-6674.15	0	829.15	0	-2330.36	0	1852.72	0
a4	.180.060	1	1	39.3	0	-3165.62	0	1555.89	0	-9163.55	0	9175.04	0
a4	.300.180	1	1	69.89	0	-2825.3	0	920.65	0	-945.17	0	742.38	0
a4	.300.300	1	1	100.46	0	-3003.92	0	779.68	0	-958.07	0	614.14	0
a6	.060.180	1	1	38.7	0	-4639.6	0	1230.67	0	-5143.8	0	7019.78	0
a7	.060.060	1	1	65.13	0	-2661.34	0	687.55	0	-3362.73	0	4548.34	0
a7	.180.060	1	2	58.43	4.34	-7063.73	759.4	609.31	19.13	-9774.44	256.15	31540	2772.39
a7	.180.180	1	2	80.88	30.65	-3581.64	1678.02	750.77	335.6	-2520.88	1207.65	2518.84	2023.3
a8	.060.180	1	1	90.67	0	-2526.77	0	892.91	0	-1761.25	0	821.81	0
a8	.180.060	1	3	21.23	1.77	-11274	861.5	2016.76	45.38	-12122.3	221.39	34430.6	653.96
a8	.180.180	1	3	29.28	20.69	-7640.83	4292.33	1075.23	127.14	-8824.87	7541.3	13040.5	13086
a8	.180.300	1	1	35.18	0	-6787.17	0	1275.34	0	-5568.26	0	9495.85	0
a8	.300.300	1	2	97.59	0.45	-2635.73	140.15	525.68	55.05	-3424.6	62.76	3247.68	197.11
b1	.060.060	1	1	125.39	0	-2336.68	0	294.02	0	-2413.52	0	3244.34	0
b1	.060.180	1	1	10.11	0	-6587.06	0	1251.95	0	-7087.45	0	29945.6	0
b1	.060.180	6	3	54.04	4.53	-3983.81	650.04	1184.85	9.94	-2286.08	732.5	2946.27	1270.24
b1	.060.180	7	5	63.39	5.62	-5115.44	853.27	1077.63	28.3	-1451.37	232.28	2138.11	745.14
b1	.060.180	8	1	52.01	0	-4690.92	0	1807.47	0	-1333.41	0	1654.64	0
b1	.180.180	1	1	31.48	0	-7632.33	0	2032.55	0	-2366.7	0	3431.29	0
b1	.300.180	1	2	108.12	31.33	-1932.91	765.62	508.49	160.69	-1276.99	675.61	986.8	673.67
b1	.300.180	3	2	87.82	31.13	-2321.06	935.8	433.6	35.53	-4776.16	4250.96	3050.08	2553.43
b1	.300.180	6	3	14.53	11.01	-13270.2	7479.88	2368.31	1074.36	-6253.89	927.29	10245	6322.63
b1	.300.180	8	2	23.99	13.49	-7507.84	775.19	2262.14	1146.43	-5682.21	62.68	6283.81	1738.71
b1	.300.300	1	3	67.96	3.87	-3501.82	235.49	429.38	80.32	-1944.53	334.66	2026.7	254.69
b3	.180.060	1	1	25.11	0	-7764.38	0	569.55	0	-4555.08	0	28440.7	0
b3	.180.180	1	1	99.98	0	-1755.53	0	664.2	0	-1031.99	0	1287.62	0
b3	.300.180	1	1	88.51	0	-3108.55	0	1591.81	0	-1142.69	0	1437.66	0
b4	.060.060	1	1	87.3	0	-5145.3	0	532.12	0	-3952.85	0	6367.09	0
b4	.060.180	1	1	105.71	0	-1264.15	0	809.06	0	-378.01	0	418.9	0
b4	.180.060	1	3	47.31	49.3	-7078.94	4453.33	1253.94	615.17	-2581.01	1367.63	5699.55	3972.36
b4	.180.180	1	3	81.71	7.23	-2359.73	539.72	430.11	82.13	-1804.47	599.45	1994.89	838.63
b4	.300.180	1	3	80.18	26.39	-4684.45	1366.62	1202.44	201.75	-3152.11	1968.57	2126.83	1186.95
b4	.300.300	1	1	32.67	0	-4750.33	0	2402.45	0	-5464.92	0	6912.36	0
b5	.060.060	1	1	0	0	-1928.46	0	1498.81	0	-462.7	0	1339.43	0
b5	.060.180	2	1	80.31	0	-3769.81	0	658.53	0	-5098.27	0	6255.92	0
b5	.060.180	4	4	66.01	43.56	-4838.08	3118.24	1450.59	228.38	-1985.67	1892.27	3212.79	3594.53
b5	.180.180	1	1	103.2	0	-3870.1	0	356.64	0	-271.41	0	328.78	0
b5	.300.180	1	1	118.63	0	-1228.99	0	429.23	0	-255.58	0	1197.02	0
b5	.300.180	4	2	114.62	16.21	-1629.12	358.11	316.56	58.64	-1013.46	313.96	1001.23	218.4
b5	.300.180	5	4	55.08	20.61	-4845.52	2253.79	994.54	216.21	-5950.34	2460.22	12915.3	8295.82
b5	.300.180	6	2	20.83	0.57	-6857.75	353.57	764.62	48.47	-8421.6	15.27	14677.5	217.59
b5	.300.300	1	4	31.72	38.65	-7356.72	4757.43	1489.22	673.76	-7626.53	4157.23	13840.5	15800.3
b5	.300.300	5	2	56.03	1.39	-4106.14	207.28	857.35	62.51	-4930.03	162.19	6590.79	452.61
b6	.180.180	1	3	33.45	6.1	-6041.28	1608.04	1398.52	285.93	-4833.02	747.23	6553.39	453.89
b6	.300.060	1	1	15.13	0	-7266.03	0	1451.22	0	-8175.71	0	8135.43	0
b6	.300.180	3	4	38.18	28.97	-6870.24	3460.89	1411.18	443.6	-6377.23	5017.47	11993	10914.5
b6	.300.180	5	1	105.93	0	-2407.52	0	535.66	0	-1080.89	0	1014.55	0
b6	.300.300	1	4	91.6	20.03	-3124.8	1843.81	775.88	242.66	-3992.03	2232.94	15757.4	14154.5
b7	.060.180	1	1	12.57	0	-4952.17	0	1904.75	0	-5096.12	0	8892.15	0
b7	.180.180	1	2	69.38	24.24	-3255.98	788.04	782.04	177.4	-2381.73	1278.97	3953.55	2220.93
b7	.180.180	3	5	23.95	6.24	-7361.97	2300.65	1792.64	431.1	-4690.17	1170.9	18107.5	5467.91
b7	.180.180	11	4	33.47	16.46	-5734.08	1234.85	1374.77	199.2	-5928.91	2108.02	6108.48	1293.72
b7	.180.180	12	1	146.17	0	-843.39	0	164.8	0	-347.37	0	164.06	0
b7	.180.300	1	1	0	0	-6209.55	0	1117.19	0	-6256.59	0	9132.79	0
b7	.300.060	1	1	62.85	0	-3785.99	0	669.88	0	-5286.25	0	5973.84	0
b7	.300.180	1	2	6.43	6.39	-8974.24	2174.66	1620.12	240.8	-7238.76	1322.2	26604.6	4064.46
b7	.300.180	4	2	30.88	2.43	-11875.3	2397.17	1289.28	144.71	-4138.52	749.98	14354.6	5907.1
b7	.300.180	6	3	67.4	15.27	-4018.1	1197.9	1652.7	500.43	-2529.18	1275.88	2947.69	1507.88
b7	.300.180	9	3	42.18	10.23	-9701.72	2837.68	1930.9	142.05	-5065.82	618.7	20794.8	10056.6
b7	.300.180	10	2	86.95	0.26	-2833.28	437.65	1277.39	31	-977.94	35.16	1017.8	214.13
b7	.300.300	1	2	70.37	40.13	-2777.28	661.53	665.34	92.1	-4120.65	700.57	6236.01	839.32
b8	.060.180	3	19	16.77	13.46	-8309.96	2223.08	1476.57	354.59	-8178.04	2839.44	22722.9	10179.1
b8	.060.180	11	2	34.28	10.76	-4784.62	2710.08	967.97	218.91	-5177.1	2891.08	12640	9959.35
b8	.060.180	21	3	78.1	19.33	-2435.35	342.27	650.35	63.76	-3466.64	368.4	2763.59	775.52
b8	.060.180	33	3	59.7	25.33	-4617.86	2394.35	1233	520.31	-2508.81	589.29	3399.58	600.67
b8	.060.180	34	7	15.09	4.43	-8762.88	2150.82	1682.34	281.17	-5431.25	2505.77	13936.5	6197.63
b8	.180.060	1	2	97.59	16.09	-2963.94	984.45	857.26	563.92	-1979.41	156.84	1507.4	553.68
b8	.180.060	4	3	103.28	1.68	-3675.66	288.81	469.45	15	-2293.33	145.15	4692.69	513.19
b8	.180.060	7	3	41.75	17.49	-8827.8	2687.14	1095.88	59.95	-9413.49	3091.33	15524.2	11531.2
b8	.180.180	1	16	5.43	7.93	-10817.5	3285.63	2077.62	550.09	-9921.88	4454.47	25415.5	8190.64
b8	.180.180	2	14	6.07	6.68	-9522.98	2559.17	1744.47	396.86	-9643.38	2743.61	26517.1	12687.4
b8	.180.180	19	5	58.16	33.95	-5853.69	3669	1622.5	968.09	-4270.8	2060	10700	9106.84
b8	.180.180	42	8	14.81	16.86	-10753.5	4442.03	1460.92	353.15	-11394.4	6478.6	27149.8	11865.4
b8	.180.180	43	8	30.64	18.95	-4962.7	1552.54	1407.43	338.2	-3910.44	1361.77	5426.55	2139.73
b8	.180.180	56	7	34.93	11.04	-6965.33	2850.26	1738.31	344.31	-3809.25	1765.81	11103	9843.89
b8	.180.180	62	7	29.28	11.06	-5837.6	873.45	1238.9	422.98	-6358.32	2487.32	15099.8	7080.76
b8	.180.180	69	5	85.58	21.6	-2508.09	886.75	630.37	264.63	-2813.41	2615.35	5702.62	5766.72
b8	.180.300	1	5	39.46	14.52	-6148.6	5462.08	1059.75	325.97	-4727.44	2004.78	11541.1	14528.1
b8	.180.300	6	1	69.39	0	-4361.95	0	1406.43	0	-2896.18	0	2467.73	0
b8	.300.060	1	1	8.1	0	-5208.52	0	1639.86	0	-7574.91	0	5114.48	0
b8	.300.060	4	3	25.43	29.01	-10184.9	5188.14	1658.81	568.94	-9910.96	3784.24	29405.4	14223.8
b8	.300.180	14	2	54.44	51.49	-9445.07	7678.9	2211.48	1823.62	-5975.81	4936.22	4322.42	3094.24
b8	.300.180	28	8	70.42	12.74	-4000.27	977.17	1348.41	130.01	-2757.48	761.03	5302.37	6522.07
b8	.300.180	29	3	67.09	38.14	-4153.19	2281.16	813.27	295.4	-3176.53	1101.9	4145.7	2496.5
b8	.300.180	30	7	100.49	5.42	-2080.91	212.28	442.79	53.99	-1703.13	347.38	2006.23	738.57
b8	.300.180	34	14	14.1	17.42	-8103.17	2655.66	1766.49	671.6	-7343.46	3614.77	14537	8806.63
b8	.300.180	40	18	12.61	12.86	-9907.32	3825.09	1831.23	466.61	-8411.26	3615.36	23156	8595.41
b8	.300.180	50	3	48.77	5.13	-3804.23	376.46	666.51	176.64	-4987.55	1957.22	11281.7	5460.35
b8	.300.180	57	3	63.5	13.04	-4946.03	2709.16	935.1	146.97	-5575.93	2688.74	12389	3115.09
b8	.300.300	2	2	97.39	23.74	-2398.01	650.61	404.77	0.97	-2317.03	390.97	1988.43	351.44
b8	.300.300	3	3	43.09	15.45	-3082.74	563.48	1732.35	535.68	-6077.49	5004.84	6653.74	5495.06
c1	.060.300	1	1	104.07	0	-3370.89	0	488.08	0	-3152.95	0	2193.91	0
c1	.180.180	1	1	78.57	0	-3056.86	0	1010.1	0	-3837.91	0	4518.42	0
c1	.180.300	1	2	0.68	0.44	-12733.9	3556.6	2818.03	56.16	-11123.4	1121.84	28214	16669.2
c1	.300.180	2	4	42.08	14.4	-7103.08	2864.48	1276.06	713.8	-4370.41	979.13	9195.65	6787.45
c1	.300.180	4	1	147.85	0	-1112.09	0	291.35	0	-294.13	0	335.24	0
c1	.300.300	1	4	42.85	24.45	-3587.68	659.95	1600.44	356.3	-3435.17	3654.57	4064	4188.5
c2	.300.300	1	1	113.7	0	-1873.54	0	424.75	0	-4213.25	0	4400.36	0
c3	.300.180	1	2	40.31	19.27	-6375.38	3797.02	1138.16	660.7	-5016.1	1029.45	18864	16062
c4	.060.060	1	2	73.13	46.69	-6566.33	3144.3	1126.75	757.14	-5112.82	3599.95	18351.6	327.1
c4	.060.060	2	3	26.7	12.86	-6262.29	441.03	1612.29	240.3	-5335.81	1967.77	6471.74	2450
c4	.060.180	8	2	71.11	17.95	-3042.98	271.26	881.98	1.67	-2607.48	548.77	1065.04	191.77
c4	.060.180	9	7	2.17	4.2	-8751.86	3032.52	1795.94	480.14	-10312.5	2342.8	18143.9	10109.3
c4	.060.180	12	1	4.44	0	-9474.72	0	2556.63	0	-4017.16	0	5185.79	0
c4	.060.180	14	5	24.28	20.26	-6468.03	1213.45	1373.01	357.14	-6387.22	2419.47	7978.08	3054.6
c4	.060.300	4	5	33.36	45.28	-5110.67	1711.58	1537.74	663.87	-11122.8	5994.52	10931.9	6754.63
c4	.060.300	6	2	35.26	35.26	-9490.25	3170.43	1923.33	571.11	-7803.88	2090.08	21341.2	15327.3
c4	.060.300	9	3	95.17	3.21	-9504.59	296.88	811.91	92.61	-2324.59	198.23	6741.1	691.11
c4	.060.300	11	1	115.59	0	-2874.13	0	759.46	0	-829.05	0	1074.93	0
c4	.180.060	4	1	136.98	0	-1542.27	0	225.85	0	-955.89	0	1762.85	0
c4	.180.060	13	6	83.06	26.09	-4905.12	3011.98	766.73	232.28	-3332.44	2228.63	6937.67	8671.23
c4	.180.060	16	4	45.54	23.12	-9742.29	3840.56	1036.84	559.36	-6138.24	2193.15	27734.6	5984.34
c4	.180.060	29	6	16.8	12.5	-9682.71	1648.76	1902.12	722.03	-5573.23	1461.1	8946.45	6026.09
c4	.180.060	33	5	42.92	23.78	-4983.97	2292.1	1770.75	773.06	-3471.3	2138.64	4369.2	2218.1
c4	.180.060	37	7	28.79	17.64	-5613.99	949.11	1601.33	430.93	-4650.53	1227.29	11739.7	6844.63
c4	.180.060	41	12	17.81	27.82	-10123.7	3443.45	2166.14	851.52	-7644.95	4700.01	19896.2	11721.4
c4	.180.060	47	3	43.53	3.32	-4908.55	398.03	1657.58	54.72	-2299.29	54.38	6421.47	709.75
c4	.180.060	50	6	47.82	43.24	-7119.19	3733.46	1757.38	1061.1	-4411.35	3938.16	4921.4	3124.89
c4	.180.180	12	6	47.43	3.11	-5393.18	219.46	1919.69	131.67	-788.57	29.07	1197.04	79.56
c4	.180.180	21	17	22.66	22.3	-8478.43	3594.24	2013.59	547.86	-6795.15	3410.79	14398.6	9364.4
c4	.180.180	25	7	50.54	29.38	-3911.55	1091.7	929.89	261.87	-4950.58	2782.59	6693.06	3614.65
c4	.180.180	30	18	18.3	19.99	-6874.88	2373.46	1765.26	462.03	-4676.32	2255.38	6750.54	3626.91
c4	.180.180	32	13	39.22	20.61	-5447.57	2149.2	1014.23	282.04	-9267.11	6143.15	14828.9	7756.37
c4	.180.180	50	3	51.83	16.95	-5686.25	1226.06	732.27	253.15	-3438.62	1736.9	8795.04	8408.73
c4	.180.180	68	4	106.9	20.79	-2477.16	1276.04	1097.2	763.38	-476.27	317.23	392.84	217.14
c4	.180.180	78	12	31	30.61	-8418.53	3221.84	2177.66	668.6	-4413.92	1872.07	6926.63	5659.45
c4	.180.300	3	2	64.36	16.53	-5541.27	705.96	1074.49	74.57	-2682.82	673.98	3004.19	2003.24
c4	.180.300	9	8	3.38	5.24	-8482.51	1392.94	2535.95	345.38	-6632.64	3086.31	10963.5	10983.4
c4	.180.300	15	1	19.25	0	-10810.6	0	1394.54	0	-6169.36	0	18011.3	0
c4	.180.300	16	3	15.65	1.62	-8206.08	561.46	1817.23	136	-7718.53	2755.53	7737	324.3
c4	.180.300	20	4	52.82	29.04	-4990.04	2439.64	1459.35	599.58	-1673.34	431.87	2795.44	1398.02
c4	.180.300	23	2	15.21	3.12	-8518.33	761.55	2680.2	431.24	-5263.83	952.75	7977.83	613.26
c4	.180.300	26	5	18.3	1.3	-8623.18	1246.73	2396.97	284.07	-5288.03	811.53	10242.7	4337.76
c4	.180.300	28	3	62.41	33.88	-3912.66	1241.05	708.41	218.91	-4352.42	953.73	13199.1	12506.6
c4	.300.060	2	9	12.27	12.87	-9357.64	2902.95	2166.74	513.26	-7036.11	1303.56	20554.3	13087.5
c4	.300.060	8	2	18.97	18.97	-9904.01	1749.95	1662.76	50.79	-8560.98	4104.19	9185.2	4164.51
c4	.300.060	12	1	91.89	0	-2585.73	0	370.23	0	-3655.9	0	1835.92	0
c4	.300.060	14	3	73.34	7.79	-3952.63	1095.2	618.85	196.74	-8508.52	4691.75	12248.5	4521.17
c4	.300.060	15	3	66.51	17.3	-4238.8	890.55	1209.15	229.08	-5014.24	2426.39	5435.79	3348.94
c4	.300.060	23	5	31.98	33.99	-6369.42	2048.94	1919.85	735.41	-7218.08	4092.42	8085.19	4662.99
c4	.300.180	2	13	3.06	6.13	-12496.5	2796.57	2914.79	578.3	-11088.6	2179.26	16751.8	9425.32
c4	.300.180	21	6	78.6	28.76	-4745.43	2685.19	1234.59	809.14	-2325.95	1387.26	2651.42	1741.2
c4	.300.180	25	20	35.12	35.45	-9922.34	5670.03	2219.07	1020.43	-5055.54	2223.25	6129.2	3952.07
c4	.300.180	40	5	72.16	34.68	-4001.4	2324.38	1212.79	333.94	-2483.69	1874.88	2139.13	1921.81
c4	.300.180	48	11	68.84	19.23	-4279.9	2127.96	1078.9	401.19	-3423.52	1275.37	5218.76	4651.09
c4	.300.180	52	11	43.05	30.66	-6132.47	2754.18	1739.15	803.21	-6634.11	5763.11	13671.2	11596
c4	.300.180	65	18	24.24	23.76	-9338.34	2665.55	1962.44	345.81	-6047.46	2267.38	7427.07	3463.11
c4	.300.180	70	7	57.16	49.73	-4808.26	2522.71	800.47	381.88	-6775.24	5920.36	14469.4	13221.2
c4	.300.180	86	5	89.71	39.64	-2511	1844.2	484.2	209.3	-1356.14	1305.97	2588.62	2478.34
c4	.300.300	7	7	64.25	16.36	-5444.55	1288.99	1253.06	332.16	-2662.46	1333.03	2772.74	1827.8
c4	.300.300	11	7	20.08	23.04	-8357.84	2788.66	1916.56	327.3	-5312.1	3806.4	13676.9	10501.4
c4	.300.300	36	9	38.59	26.35	-6451.63	3075.07	1858.4	721.43	-3767.61	1494.42	6420.12	2755.19
c4	.300.300	38	4	90.23	38.57	-2259.54	888.18	560.48	320.93	-1761.65	724.4	1998.77	655.25
c4	.300.300	44	4	49.14	46.49	-6164.34	2767.75	1372.06	628.51	-3939.24	1963.45	4048.79	2310.85
c4	.300.300	56	8	41.65	20.71	-5757.55	2531.66	934.13	362.05	-4306.66	1413.3	10019.2	8828.36
c4	.300.300	64	11	32.96	15.73	-6637.57	1715.96	1188.37	296.31	-5771.15	1561.87	19752.6	7620.07
c4	.300.300	84	35	6.18	10.84	-10313.5	4323.34	2619.38	535.3	-7670.77	2462.78	19197.7	12927.9
c4	.300.300	92	10	30.91	37.81	-9010.99	3650.5	1888.57	1018.16	-6096.96	3110.04	18780.6	10024.9
c5	.060.060	1	2	9.26	6.65	-5780.32	472.79	1077.46	155.26	-6703.4	2339.97	11372.9	311.79
c5	.060.180	3	2	41.18	40.2	-4533.17	2237.32	1101.93	556.27	-6260.43	3350.14	4660.42	2731.15
c5	.060.180	7	3	42.6	37.18	-4834.75	1256.8	1205.36	435.43	-3297.13	512.06	3357.94	1478.31
c5	.060.180	11	4	43.94	1.78	-5012.7	491.35	1542.09	72.55	-2824.73	80.16	7143.95	473.35
c5	.060.180	14	7	31.65	32.9	-7890.86	5095.04	1713.3	636.57	-4980.12	2492.66	12546.2	15991.9
c5	.060.180	16	2	73.93	35.38	-2861.36	1569.28	782.66	59.89	-2293.59	1744.98	3592.91	2300.34
c5	.060.300	3	1	0	0	-23907.5	0	4501.64	0	-10425.6	0	37186.8	0
c5	.060.300	4	5	63.29	42.45	-5621.98	3479.06	1236.12	824.13	-4259.9	2682.67	7043.04	6711.66
c5	.180.060	7	1	107.16	0	-1482.22	0	249.88	0	-1687.39	0	1229.73	0
c5	.180.060	8	4	45.99	44.5	-4310.1	2189.86	984.05	489.38	-4185.3	2674.77	4673.35	2587.13
c5	.180.060	12	7	12.76	9.78	-13940	3336.19	1979.42	266.39	-13758.6	6658.44	26707.2	13196.5
c5	.180.180	3	4	45.4	26.72	-4903.36	315.67	1805.91	76.05	-805.84	98.79	1098.18	91.75
c5	.180.180	9	2	18.31	6.53	-8401.25	934.22	1597.78	464.36	-3265.13	735.16	4219.72	1936.78
c5	.180.180	10	1	86.34	0	-2857.9	0	637.89	0	-1057.23	0	4009.94	0
c5	.180.180	12	2	13.4	5.37	-4574.78	908.05	1068.36	171.71	-5683.73	2401.52	9090.07	4612.56
c5	.180.180	15	4	67.45	32.34	-2164.62	241.84	801.18	327.14	-1590.3	424.73	2858.1	1746.93
c5	.180.180	17	5	18.73	20.72	-6856.4	2227.11	1913.48	197.33	-5769.15	3571.81	6798.61	4077.05
c5	.180.300	1	3	17.18	23.36	-10094.9	3292.58	2069.17	208.86	-6019.27	2981.36	30875.7	20199.2
c5	.300.060	1	2	52.46	46.13	-5500.09	2560.45	1064.88	463.08	-3379.87	1620.01	3317.64	767.72
c5	.300.060	5	3	1.86	0.62	-7434.43	1390.73	1518.51	446.75	-14402.1	4416.58	17046.5	3130.66
c5	.300.060	8	5	37.88	28.92	-6604.05	3082.75	2208.65	630.71	-4718.2	3313.74	10675.4	6850.47
c5	.300.060	9	2	81.33	3.21	-3176.05	73.49	461.8	0.92	-4411.75	384.66	3535.6	279.48
c5	.300.060	13	3	106.74	3.02	-2084.94	176.46	728.44	52.22	-1972.56	199.24	1461.26	297.57
c5	.300.180	4	5	0	0	-11673.2	2385.62	2015.29	39.7	-6267.95	1400.41	17987.4	6284.42
c5	.300.180	10	17	26.96	30.01	-8100.07	3915.94	1658.67	521.46	-6403.55	2258.78	16285.1	12603.7
c5	.300.180	14	15	78.68	30.31	-3655.43	2221.86	603.23	228.76	-4544.12	4291.58	6130.64	8667.97
c5	.300.180	17	8	57.82	42.11	-5621.48	3553.2	1346.53	902.94	-2766.05	1549.67	3093.35	1620.96
c5	.300.180	21	2	80.55	14.31	-3701.49	143.08	1241.89	42.69	-1428.22	1050.28	1438.8	995.58
c5	.300.180	35	5	66.03	37.38	-5812.63	2859.54	1114.66	536	-2924.68	2245.12	4070.38	2827.71
c5	.300.180	53	5	112.01	9.7	-1630.85	361.71	357.7	75.38	-1234.56	444.76	1207.49	761.36
c5	.300.180	57	8	78.67	24.45	-3609.41	2298.77	877.59	173.29	-2443.42	2560.1	8691.92	11050.5
c5	.300.300	5	19	1.4	2.47	-12487.6	2829.57	2369.69	322.23	-10239.1	3456.53	26790.4	11838.9
c5	.300.300	35	6	51.22	22.37	-4871.23	1934.74	1020.39	212.58	-4568.58	2079.99	8004.91	7972.56
c5	.300.300	39	10	30.16	25.51	-5946.15	2998.06	1428.91	448.76	-6426.76	3447.91	13859.6	11508.4
c5	.300.300	44	2	117.81	19.41	-1597.81	76.06	219.75	1.01	-2221.26	1303.81	8795.18	8441.51
c5	.300.300	49	10	15.1	20.43	-9563.77	3334.56	2215.01	700.55	-8347.43	3381.24	16467.8	10641.8
c5	.300.300	56	12	35.02	24.16	-6217.77	2739.91	1948.31	516.38	-3919.34	2332.38	5013.93	4450.1
c5	.300.300	59	2	38.63	32.72	-11414.6	7086.93	1691.47	469.89	-3592.48	2071.56	16180.9	9884.39
c6	.060.180	1	1	20.13	0	-9310.84	0	1596.47	0	-3248.78	0	10032.6	0
c6	.180.060	1	1	152.56	0	-509.4	0	126.97	0	-805.32	0	944.54	0
c6	.180.180	1	1	85.06	0	-4531.76	0	615.11	0	-1999.95	0	18673.3	0
c6	.300.180	1	2	138.05	11.82	-746.56	228.59	387.23	193.65	-289.3	175.54	460.95	371.27
c6	.300.180	4	4	20.27	12.55	-7016.36	1043.02	1499.46	601.73	-7041.95	1913.82	11992.2	6503.06
c6	.300.180	7	1	115.79	0	-1631.04	0	274.51	0	-460.63	0	659.39	0
c6	.300.180	9	3	99.95	26.45	-2184.71	1482.5	747.64	385.78	-1174.18	1194.66	1162.35	1180.8
c6	.300.300	3	2	35.26	2.08	-4328.54	423.54	1506.39	149.59	-2417.17	100.82	3562.38	516.17
c6	.300.300	4	4	19.75	11.52	-6764.87	2809.91	2030.04	499.14	-5101.76	875.53	6960.18	2622.5
c6	.300.300	7	1	51.84	0	-5423.96	0	1100.99	0	-1731.27	0	1570.18	0
c7	.180.060	1	3	64.37	0.75	-2953.95	55.59	1101.84	22.12	-5882.42	171.11	5579.23	100.27
c7	.180.060	4	3	94.85	0.45	-4205.18	160.08	540.32	17.29	-1319.3	62.09	3930.28	339.09
c7	.180.060	7	2	50.06	47.2	-10262.3	6359.21	1120.01	653.49	-4678.25	3220.42	18391.1	14710.2
c7	.180.180	1	3	64.06	27.39	-4602.66	1408.49	1398.73	506.82	-2450.36	1557.14	2548.5	1604.83
c7	.180.180	2	2	40.77	1.63	-4601.54	1422.99	1712.04	26.98	-2662.9	566.53	7825.63	4913.66
c7	.180.180	4	2	11.1	11.1	-4902.43	1314.95	1328.66	555.64	-3040.1	1850.45	14064	3926.23
c7	.180.180	5	2	108.9	0.56	-3764.04	175.11	1071.63	26.9	-610.68	29.78	1114.48	110.5
c7	.180.300	1	3	0	0	-20379.2	147.68	3407.91	63.14	-13614.5	249.96	39047.1	421.85
c7	.300.060	1	1	56.89	0	-3288.41	0	642.66	0	-4152.64	0	2958.82	0
c7	.300.060	3	3	27.42	9.28	-5252.27	1258.57	1412.15	158.12	-11271.7	1625.68	17569.4	9807.13
c7	.300.180	2	2	49.71	0.02	-6890.2	2076.72	1733.39	4.2	-4335.15	852.68	15920.5	1083.44
c7	.300.180	3	3	23.45	13.99	-8481.82	1978.95	1222.37	60.62	-8716.4	5029.98	22388.5	12913.4
c7	.300.180	4	2	105.09	1.91	-2324.46	141.96	409.43	36.74	-2058.3	354.89	1476.07	251.24
c7	.300.180	6	2	33.79	0.25	-4834.6	1553.46	1686.36	21.82	-5460.81	575.99	12145.1	5881.99
c7	.300.180	9	4	87.01	41.03	-2122.27	1123.63	858.15	300.22	-1642.92	1534.41	1776.02	1142.64
c7	.300.300	3	2	27.49	27.49	-7572.92	3606.17	1564.34	330.91	-6853.12	3469.36	6216.25	2844.16
c7	.300.300	5	3	56.35	4.24	-4402.35	1643.11	883.98	167.37	-5739	301.16	6291.48	2928.84
c8	.060.180	1	5	41.86	36	-4840.55	1418.66	929.4	520.73	-4906.25	2737.81	5478.38	2675.21
c8	.060.180	5	2	101.98	29.41	-2670.45	1408.61	798.53	468.32	-856.36	431.8	484.28	91.92
c8	.060.300	1	1	1.9	0	-15333.6	0	2671.8	0	-14607	0	23088.4	0
c8	.180.060	1	1	40.02	0	-3762.05	0	1951.17	0	-3486.96	0	3997.61	0
c8	.180.060	3	4	30.36	43.16	-7978.83	2572.48	2277.58	1133.94	-5659.52	1736.52	7431.56	2409.65
c8	.180.060	6	2	36.46	0.18	-9550.17	28.79	1429.08	263.23	-7710.08	481.02	20965	3879.37
c8	.180.180	4	1	45	0	-5854.94	0	453.13	0	-6655.89	0	31409.8	0
c8	.180.180	5	4	121.79	9.21	-1821.94	281.52	330.67	28.19	-985	442.66	1350.28	357.91
c8	.180.180	9	2	22.07	22.07	-4703.5	613.39	1387.99	73.82	-1687.29	402.96	2380.46	920.66
c8	.180.180	10	2	55.78	18.66	-3690.36	476.83	1272.9	6.72	-3657.48	223.7	5006.5	355.15
c8	.180.180	12	9	13.54	17.52	-10739.6	4328.87	1673.2	359.23	-10437.5	4705.6	27636.5	15821.7
c8	.180.180	14	3	51.5	20.95	-4879.32	1974.78	1367.12	160.75	-1288.34	151.16	1851.1	343.34
c8	.180.300	1	2	41.26	41.19	-7920.25	1206.1	1663.78	947.7	-8443	1966.89	18003.5	7888.21
c8	.300.060	1	3	83.61	60.2	-5059.47	5708.17	990.07	702.31	-5649.67	6709.01	18107.9	24310.5
c8	.300.180	3	4	133.48	4.51	-966.99	155.56	191.03	54.92	-410.31	95.34	675.75	236.9
c8	.300.180	6	2	61.31	54.89	-5967.3	4759.58	1153.82	827.21	-6712.71	6287.21	17648.3	16544.5
c8	.300.180	10	7	60.97	29.18	-3922.38	1608.96	1246.86	375.04	-3501.43	1868.26	3278.61	1987.32
c8	.300.180	14	3	19.76	24.11	-14028.9	3792.52	1966.24	415.82	-10878.6	6466.91	32642.7	4281.53
c8	.300.180	15	3	42.77	8.47	-6055.2	1421.35	1281.76	212.98	-3482.71	1572.48	10779.8	5134.15
c8	.300.180	16	3	98.4	6.78	-2207.96	84.21	482.2	84.61	-1561.95	540.79	2250.21	758.08
c8	.300.180	21	5	108.71	20.52	-2484.83	955.97	987.25	427.8	-950.46	578.37	506.17	202.15
c8	.300.180	25	3	77.52	39.88	-3343.99	1747.22	861.6	485.61	-2587.17	1634.31	2987.46	1549.9
c8	.300.180	33	3	14.27	10.2	-14410.2	7523.48	2222.19	521.98	-6903.79	2657.82	22262.6	10681.2
c8	.300.300	2	3	5.58	3.84	-7145.26	205.91	2571.68	626.45	-11283.6	739.51	19459.1	8368.37
c8	.300.300	5	2	62.7	7.18	-3101.29	462.95	1651.29	247.12	-1310.18	17.36	1661.26	148.27
c8	.300.300	8	7	10.93	23.23	-11622.2	3979.25	2680.86	981.67	-9282.05	2934.9	23880.8	12144.4
c8	.300.300	13	3	36.19	4.24	-5858.26	1034.32	1313.45	222.1	-7094.16	404.68	11405.1	5271.22
d1	.060.180	1	1	63.85	0	-6471.08	0	1886.02	0	-1889.01	0	2134.22	0
d1	.300.180	1	2	68.24	65.47	-4931.8	4055.23	1082.37	623.48	-12608.4	12427.9	17132.4	16898.9
d1	.300.300	1	3	50.13	58.83	-5387.57	4600.31	798.67	476.01	-6713.05	4934.39	21904.3	24026.9
d3	.180.060	1	1	77.34	0	-2536.66	0	1051.57	0	-2236.61	0	2493.53	0
d3	.180.180	1	3	3.03	1.21	-10727.1	2546.67	2475.64	702.18	-5638.35	1700.7	8241.86	1120.96
d3	.300.180	1	2	63.72	17.53	-5995.06	2788.84	1470.61	250.76	-5765.39	3409.46	5115.79	3204.47
d3	.300.300	1	1	95.55	0	-3898.23	0	965.79	0	-1090.52	0	1788.3	0
d4	.060.060	1	8	12.67	8.04	-9468.92	4567.08	1916	191.03	-7557.09	1149.93	19218.1	14956.9
d4	.060.180	6	20	7.59	15.23	-8752.39	2291.01	1295.64	511.02	-12592.9	3456.06	37677.2	13312.9
d4	.060.180	8	6	38.8	44.24	-5226.15	2082.58	1314.6	431.66	-7026.5	4561.07	8654.7	5409.41
d4	.060.180	17	3	111.18	11.61	-2379.34	350.49	741.75	238.69	-820.8	289.57	696.21	248.16
d4	.060.180	23	8	21.6	27.32	-11689.5	4282.12	2782.62	742.65	-5273.66	1964.83	5719.94	2568.12
d4	.060.180	29	6	103.26	20.51	-2210.28	1113.15	706.8	458.62	-1822.85	1050.49	1970.57	1973.05
d4	.060.300	5	6	48.66	43.92	-6392.98	2122.09	1582.19	984.38	-6255.79	2705.54	11597.9	7780.1
d4	.060.300	9	4	10.74	11.36	-6087.83	2375.15	1608.34	152.15	-8828.96	1735.7	13757.9	3663.22
d4	.060.300	11	4	58.71	38.26	-8160.43	4748.05	1844.88	937.16	-5105.27	2472.63	10228.9	6838.11
d4	.060.300	12	3	43.95	16.69	-5924.79	1918.69	2286.23	296.44	-2859.43	490.36	4237.59	1339.66
d4	.060.300	15	3	97.92	13.12	-4331.74	1038.32	828.61	107.22	-3435.72	471.4	4377.73	866.57
d4	.060.300	18	4	101.51	5.75	-4532.73	243.04	601.81	107.06	-5162.48	844.57	6291.44	1767.18
d4	.180.060	8	14	18.81	12.28	-8600.38	2312.45	1837.15	395.66	-7383.01	2753.98	12415.7	7706.38
d4	.180.060	22	3	130.93	1.65	-1053.75	217.14	273.36	78.73	-938.57	612.24	1822.63	1208.91
d4	.180.060	55	14	62.36	22.93	-4073.5	1171.89	861.56	206.55	-3241.57	1500.96	5012.4	3087
d4	.180.060	60	6	50.97	34.14	-5317.48	2480.07	1729.17	864.28	-3904	2154.66	3890.8	1721.28
d4	.180.060	74	7	86.95	24.64	-4024.24	2956.31	752.48	233.51	-2098.75	2457.9	3323.69	6046.64
d4	.180.060	79	27	11.71	20.05	-9468.46	3590.16	1996.08	587.14	-5656.42	3677.06	15803.9	15343.6
d4	.180.060	84	11	43.14	23.89	-8041.33	2702.37	1034.41	253.7	-6092.95	1741.16	19645.5	11746.6
d4	.180.060	86	13	32.2	40.71	-9287.04	5628.52	1950.87	971.58	-5335.09	2210.38	9602.42	6482.48
d4	.180.060	109	12	7.54	16.35	-9676.45	3903.69	2325.45	704.02	-5761.16	1547.41	10191.4	7266.18
d4	.180.060	116	6	0	0	-12659	3212.4	1628.79	652.45	-9801.28	2671.56	18661	7690.05
d4	.180.060	118	8	0	0	-13350.6	2924.92	1739.28	315.45	-9853.08	3046.74	18049.7	10839.5
d4	.180.060	136	15	6.39	11.39	-8907.61	2023.82	2411.65	471.16	-7773.72	4253.4	12103	7619.44
d4	.180.180	20	18	68.36	34.72	-4836.72	2435.49	1476.92	798.18	-2929.03	2013.12	4842.21	5112.76
d4	.180.180	88	16	66.23	29.27	-4304.46	1723.92	860.39	343.7	-3333.52	2525.77	3837.51	3282.98
d4	.180.180	117	7	135.05	3.39	-916.77	244.88	235.47	45.71	-243.41	279.35	332.21	129.67
d4	.180.180	128	23	31.63	18.88	-7392.08	2102.04	1408.03	422.55	-4816.45	2668.42	13228.6	9017.49
d4	.180.180	167	17	66.48	41.99	-4903.71	3481.87	1351.32	751.37	-1993.38	2164.64	3685.73	7621.19
d4	.180.180	175	10	104.96	23.21	-2170.97	643.69	388.34	113.73	-1689	1105.63	2014.71	1428.93
d4	.180.180	182	42	13.05	14.78	-8858.27	3249.52	2009.5	499.28	-7148.56	3104.66	14560.6	9748.37
d4	.180.180	192	14	48.43	35.67	-8866.94	5066.45	2316.68	965.89	-4018.12	2781.73	11299.1	12708.8
d4	.180.180	201	23	55.54	23.86	-4779	1566.25	1234.46	385.06	-3068.67	1959.02	7097.04	7262.06
d4	.180.180	205	31	37.33	24.41	-5844.56	2246.77	1084.95	397.98	-6063.29	3918.11	10584.8	6550.29
d4	.180.180	225	59	5.54	11.76	-12986.2	4122.7	2763.27	645.6	-8718.3	2823.81	23628.8	11788.3
d4	.180.180	288	28	26.3	29.57	-9632.58	5628.95	2039.17	910.31	-4934.46	2721.09	10369	9636.5
d4	.180.300	2	6	22.69	34.4	-6148.78	738.99	2032.38	572.58	-3811.63	786.82	4204.22	1204.07
d4	.180.300	10	6	57.56	31.29	-4565.29	1740.14	1028.95	650.47	-5138.32	1739.03	5534.82	2218.78
d4	.180.300	19	2	54.1	2.53	-4508.9	1440.85	1316.87	96.57	-3236.12	502.51	2579.8	693.94
d4	.180.300	25	14	10.04	13.83	-9595.35	3143.65	2395.03	364.97	-7592.39	1653.05	11639.4	6164.73
d4	.180.300	37	6	43.67	43.12	-7071.82	2682	1711.41	845.4	-5045.48	3664.09	4662.51	2570.69
d4	.180.300	41	10	15.54	31.27	-8021.87	4469.39	2044.73	818.12	-5894.51	3042.94	9502.97	8703.25
d4	.180.300	45	3	72.3	39.6	-3577.91	1265.84	1057.38	253.63	-1602.74	758.08	2520.41	1341.83
d4	.300.060	4	10	36.36	28.42	-7754.94	2629.79	1883.95	699.81	-8327.08	5759.3	13366	8131.09
d4	.300.060	5	17	19.2	18.93	-7768.28	3139.6	1808.82	594.73	-8542.82	3183.19	17186.8	9851.11
d4	.300.060	19	5	39.1	39.82	-8896.97	5646.64	2200.99	1838.25	-7734.56	2980.11	6383.56	2376.55
d4	.300.060	61	20	21.65	15.24	-10507.9	2927.44	2052.43	464.22	-10060.5	4001.89	16918.1	7679.36
d4	.300.060	67	9	67.44	31.98	-6594.67	2918.72	1148.99	593.83	-4307.29	2035.28	8739.55	5014.09
d4	.300.060	70	4	104.28	19.5	-3516.18	340.72	579.12	367.69	-2396.79	363.08	6296.69	1830.03
d4	.300.060	72	7	53.22	32.45	-5205.12	2864.18	1118.04	463.76	-4314.58	2327.6	10656.6	10016.7
d4	.300.060	74	4	102.35	20.96	-3838.49	1313.67	321.62	64.82	-4586.82	2814.59	7469.82	2524.66
d4	.300.060	91	17	52.1	31.74	-7026.27	2583.24	1620.6	526.85	-4957.55	2440.22	7858.2	5630.45
d4	.300.180	41	17	41.27	30.65	-6296.56	3251.35	1723.82	647.24	-4187.62	3043.4	9120.77	11536.4
d4	.300.180	97	41	29.28	31.24	-9479.83	4466.66	2046.98	766.56	-6428.16	4423.23	10529.1	10593.2
d4	.300.180	130	65	8.43	17.54	-10291.6	3262.44	2526.47	900.12	-8965.05	5076.38	15068.8	12375.1
d4	.300.180	161	20	80.56	35.74	-3404.95	2366.63	1122.37	761.93	-1566.39	959.56	2362.16	2794.36
d4	.300.180	170	32	56.8	37.69	-5444.62	2988.25	1118.95	429.4	-3981.32	2447.33	11483	13237.5
d4	.300.180	174	49	20.74	17.07	-8916.51	3537.8	1961.03	566.06	-8231.87	3580.87	18546.2	12936.8
d4	.300.180	180	4	135.6	8.16	-932.31	160.61	244.71	83.07	-425.74	184.81	447.79	148.25
d4	.300.180	207	39	71.4	20.01	-3922.07	1259.12	791.36	274.01	-3771.17	2007.69	5024.51	5139.91
d4	.300.180	280	51	18.98	14.6	-8113.46	2226.77	1689.98	472.99	-6530.04	2786.97	11014.9	8416.95
d4	.300.180	343	27	56.53	46.84	-6634.45	4181.47	1381.81	711.27	-3556.12	3175.56	3328.96	3271.9
d4	.300.180	344	29	61.6	35.47	-4447.08	2400.52	1012.11	680.89	-4054.17	3790.2	7485.58	7684.14
d4	.300.180	360	14	104.92	20.19	-2336.76	945.67	623.2	244.42	-1618.93	1409.23	1345.87	1042.39
d4	.300.300	7	8	63.42	31.52	-4791.37	1860.82	828.51	296.18	-4634.55	3048.16	10168.6	9202.27
d4	.300.300	9	62	0.28	0.79	-16188.5	3806.98	2590.75	401.6	-10028.3	2583.44	37557.7	7166.35
d4	.300.300	101	15	25.25	26.68	-8589.84	4050.65	1674.82	650.27	-6514.32	2360.21	17179.3	12175.5
d4	.300.300	105	16	34.78	40.85	-8623.14	4721.88	2149.69	1204.06	-3091.02	2373.59	5022.09	3784.48
d4	.300.300	112	27	10.89	14.56	-9034.88	2634.68	2081.39	628.59	-7249.92	2278.56	19778.8	11804
d4	.300.300	121	4	125.24	16.34	-1022.46	249.78	288.92	116.6	-1207.7	813.36	1914.6	930.04
d4	.300.300	128	15	52.54	35.88	-3790.13	908.31	1079.8	400.97	-2831.31	1560.85	3727.81	1774.24
d4	.300.300	144	8	77.01	28.97	-7240.19	4348.91	909.07	333.49	-4412.29	3379.27	11636.7	9581.43
d4	.300.300	155	17	31.33	30.74	-6880.65	3293.31	2033.61	784.5	-4885.19	2662.31	8090.29	7470.69
d4	.300.300	167	22	39.94	19.92	-5957.27	2070.28	1214.22	349.15	-4675.19	3096.4	14289.2	9307.23
d4	.300.300	170	20	36.54	36.73	-6556.99	2876.85	1832.21	844.39	-5343.1	2935.34	7441.98	5042.13
d5	.060.180	1	4	58.56	48.33	-5693.71	3055.21	1380.11	969.2	-5824.63	4620.59	16264.9	10446
d5	.060.300	2	2	41.05	40.84	-5235.21	3001.24	1798.68	1310.41	-5487.46	1549.96	6871.41	3191.48
d5	.060.300	4	4	61.33	45.97	-7787.56	4377.78	1581.29	762.12	-3935.7	1847.01	6325.35	7155.93
d5	.180.060	1	7	26.64	21.93	-13125.9	4930.49	1890.53	926.77	-15795.8	7736.45	27587.4	14057.4
d5	.180.180	1	4	50.12	9.74	-5330.1	1807.54	1018.69	428.09	-3351.77	1136.43	13727.7	10678.8
d5	.300.060	1	4	18.78	32.51	-12584.8	1750.84	2356.28	870.05	-10590.3	564.27	17246.8	3831.24
d5	.300.180	3	2	63.93	26.3	-3695.78	1235.09	754.35	340.47	-2942.14	937.53	2905.6	109.33
d5	.300.180	5	3	48.56	8.22	-3670.2	169.06	1451.58	291.17	-2894.51	688.41	3922.4	861.16
d5	.300.180	7	4	60.47	30.09	-5945.38	2603.9	1104.57	527.29	-3845.96	2969.39	8376.81	10225.9
d5	.300.180	8	3	73.14	17.99	-4281.18	1404.29	1308.5	124.79	-3048.59	1123.65	4930.75	4729.15
d5	.300.180	14	4	4.24	6.23	-7317.85	789.93	1224.03	151.01	-13560.3	2703.5	25165.1	8869.7
d5	.300.300	2	3	5.61	5.04	-10112.1	1368.72	2527.64	387.8	-5191.98	3555.02	9432.21	8123.44
d5	.300.300	4	2	17.93	2.87	-6189.8	2210.29	1779.76	472.85	-4349.68	223.25	14058.3	3763.7
d5	.300.300	7	5	16.87	22.99	-7389.83	2521.29	1870.13	617.68	-6914.87	2649.36	7762.95	2708.76
d5	.300.300	10	1	104.62	0	-1577.28	0	536.05	0	-1512.46	0	4189.21	0
d6	.300.300	1	1	31.71	0	-7580.2	0	1405.1	0	-6945.52	0	8488.85	0
d7	.180.180	1	1	68.6	0	-4396.49	0	411.59	0	-3094.38	0	3642.51	0
d7	.300.180	1	2	106.02	10.72	-2093.19	428.79	323.21	127.69	-2500.62	623.2	2418.74	95.6
d8	.060.060	1	1	125.45	0	-1755.96	0	370.66	0	-2174.71	0	1038.46	0
d8	.060.180	1	2	92.61	35.7	-1880.69	1020.83	992.97	575.96	-1199.19	656.64	1200.7	729.82
d8	.180.060	3	2	56.03	13.51	-10804.5	832.56	1281.44	128.5	-6615.5	1581.97	23794.7	4215.53
d8	.180.060	5	4	25.67	32.74	-7412.5	3049.64	1431.71	408.49	-6104.12	2791.5	9304.54	5127.65
d8	.180.060	7	2	0.89	0.71	-32263.9	1418.95	4491.83	370.07	-6233.1	138.58	36232.9	495.74
d8	.180.180	1	4	34.6	33.41	-5266.3	1961.01	1724.34	402.52	-5639.16	3859.18	10897.1	9943.85
d8	.180.180	4	3	22.36	18.84	-4652.09	784.47	1479.16	196.21	-5111.58	2661.62	8147.95	2602.97
d8	.180.180	7	1	134.75	0	-1759.6	0	229.63	0	-758.25	0	446.51	0
d8	.180.300	1	1	63.55	0	-2333.38	0	1787.23	0	-1508.9	0	2449.01	0
d8	.300.060	1	7	16.6	2.05	-5031.03	518.69	1506.75	140.99	-3950.44	1714	4323.93	1591.07
d8	.300.180	5	3	91.46	33.71	-2435.95	1075.44	451.42	176.67	-1724.75	1050.48	2470.06	2513.31
d8	.300.180	6	3	23.9	17.54	-6413.07	1802.51	1080.73	80.54	-5515.47	1892.71	27948.5	1933.75
d8	.300.300	1	3	7.24	6.14	-7426.52	1657.79	2728.04	506.63	-6699.62	1426.72	9350.13	1451.56
d8	.300.300	5	3	88.17	48.61	-1593.75	552.33	750.78	327	-2055.73	1120.73	2280.8	1798.99
e3	.300.300	1	1	117.01	0	-1542.72	0	942.37	0	-298.94	0	280.2	0
e6	.060.180	1	1	108.54	0	-1953.45	0	190.96	0	-822.83	0	3430.74	0
e7	.180.060	1	1	93.25	0	-1133.97	0	1188.62	0	-119.27	0	158.86	0
f2	.300.180	1	1	133.61	0	-1502.32	0	158.88	0	-588.45	0	396.39	0
f2	.300.300	1	1	55.99	0	-4714.79	0	1367.43	0	-1717.09	0	2016.8	0
f3	.300.180	1	1	108.02	0	-2157.33	0	366.71	0	-791.76	0	1313.94	0
f5	.300.180	1	2	117.21	3.08	-2007.53	70.4	726.39	64.82	-608.29	19.43	352.35	21
f6	.180.060	1	4	78.95	41.38	-4598.02	3304.03	803.26	635.65	-4139.27	2909.2	5787.69	3904.89
f6	.180.180	1	2	73.46	2.37	-3155.17	93.7	565.42	20.1	-6319.17	435.71	4307.12	184.55
f6	.180.300	1	1	81.11	0	-2460.37	0	636.82	0	-3638.41	0	3981.68	0
f6	.300.180	3	2	30.51	4.66	-9345.56	734.4	1837.17	182.26	-3563.1	431.5	5339.03	875.36
f6	.300.180	6	5	63.67	32.97	-3991.4	778.34	801.11	153.08	-2824.66	936.37	4618.81	597.39
f6	.300.180	9	3	106.94	9.01	-2323.43	699.8	273.42	229.94	-1795.94	478.96	1122.76	725.9
f6	.300.180	12	2	100.71	0.12	-2541.78	614.37	105.38	13.61	-1020.73	96.38	4596.81	803.42
f6	.300.180	14	3	85.37	11.49	-2689.82	473.13	688.38	426.29	-1725.55	288.88	4000.68	4382.84
f6	.300.180	15	3	39	27.04	-6675.5	2121.33	1664.21	510.84	-4725.56	3077.32	6288.73	3859.68
f6	.300.300	1	2	22.55	1.51	-8344.36	277.78	2470.55	8.89	-2315.71	125.46	2727.59	68.83
f6	.300.300	3	2	25.52	2.52	-8354.96	1045.14	2306.69	441.56	-2137.41	107.07	2847.25	34.85
f6	.300.300	7	2	73.57	7.12	-3058.21	357.64	653.08	247.45	-3144.21	242.61	2723.78	828.64
f6	.300.300	8	3	26.37	29.28	-5792.53	2617.49	1108.02	503.97	-9760.5	3342.57	12928.3	6217.21
f7	.180.180	1	1	45.62	0	-5024.16	0	1406.49	0	-5126.19	0	5455.69	0
f7	.300.180	1	3	93.6	69.14	-2633.95	1245.76	741.18	238.93	-1402.15	651.52	2224.96	1897.34
f7	.300.300	1	1	44.83	0	-7605.52	0	1356.91	0	-12573.2	0	8212.21	0
f8	.300.060	1	1	125.36	0	-1484.4	0	174.37	0	-3683.6	0	2189.53	0
g4	.300.180	1	1	127.92	0	-1973.54	0	344.06	0	-1611.23	0	1650.27	0
g5	.300.180	1	2	46.27	46.25	-10542.4	6689.06	1871.31	694.48	-5489.03	2041.68	22184	20259.4
g6	.300.180	1	4	97.43	46.66	-2818.31	2079.86	815.6	455.64	-2582.99	3318.49	4168.01	6572.08

## Sheet: GLYmN
Chess Square	Parse	Cluster ID	Total Count	Sidechain SASA	stdev SASA	Sum Hydro(-)	stdev Hydro(-)	Sum Hydro(+)	stdev Hydro(+)	Sum Polar(-)	stdev Polar(-)	Sum Polar(+)	stdev Polar(+)
a1	NULL	12	8	0	0	-3712.16	958.49	863.64	303.38	-5423.87	890.9	8390.3	1525.74
a1	NULL	22	3	0	0	-3035.32	1115.39	725.8	60.81	-3977.53	1707.68	6500.19	2549.78
a1	NULL	27	9	0	0	-3305.75	1208.28	735.11	175.63	-5115.89	1253.82	7553.84	2120.8
a1	NULL	28	4	0	0	-3301.35	912.86	701.5	91.09	-5491.05	1285.36	7396.02	877.46
a1	NULL	44	14	0	0	-2904.1	1533.69	924.75	146.94	-5149.81	812.33	8077.47	588.8
a1	NULL	49	17	0	0	-3737.36	998.35	1095.57	279.96	-4702.48	529.75	7875.43	759.11
a1	NULL	55	5	0	0	-3785.15	1409.54	764.99	233.6	-3963.51	1358.15	5923.5	2015.29
a1	NULL	56	6	0	0	-2639.16	715.28	748.37	194.21	-5773.42	1166.66	9346.84	1365.7
a1	NULL	69	5	0	0	-3439.99	2116.88	674.35	241.7	-5909.03	1852.73	7761.56	2340.37
a2	NULL	1	1	0	0	-2471.64	0	744.35	0	-3626.33	0	3778.64	0
a2	NULL	5	5	0	0	-4378.32	2505.56	1026.99	367.87	-3964.94	428.53	7552.24	1313.38
a3	NULL	2	3	0	0	-5060.92	334.34	813.9	47.14	-5341	281.92	9221.22	757.46
a3	NULL	4	3	0	0	-6098.41	1466.39	1334.39	150.01	-5633.87	384.66	9915.34	1226.17
a3	NULL	6	2	0	0	-2255.64	196.89	815.44	34.16	-4840.54	161.26	6488.16	797.11
a3	NULL	8	1	0	0	-2843.35	0	592.43	0	-3635.69	0	8477.03	0
a4	NULL	1	3	0	0	-3113.68	673.67	583.74	105	-4008.97	315.98	9703.28	1281.9
a4	NULL	3	2	0	0	-2469.96	367.83	349.68	46.71	-2294.96	764.32	4025.06	966.48
a5	NULL	1	3	0	0	-3599.33	1721.07	1128.27	18.18	-8859.59	3448.89	9157.41	803.93
a5	NULL	2	3	0	0	-4937.87	316.04	1105.14	67.93	-7961.29	1904.67	10392	969.98
a5	NULL	6	3	0	0	-2222.36	434.93	443.7	137.31	-3675.37	1671.51	4233.66	2357.97
a5	NULL	8	2	0	0	-2720.25	29.2	458.47	110.18	-2478.79	638.49	5007.11	1197.16
a5	NULL	15	3	0	0	-4955.3	2801.75	800.17	308.69	-5400.33	1190.49	6040.93	2179.61
a5	NULL	16	3	0	0	-1845.9	195.69	227.08	27.73	-3100.38	511.27	5620.6	500.69
a6	NULL	3	2	0	0	-4086.26	1051.68	565.01	121.81	-5547.06	3128.52	7027.95	3557.08
a6	NULL	4	4	0	0	-3613.29	1174.46	750.52	388.39	-3852.38	1680.22	8502.49	3536.42
a7	NULL	9	3	0	0	-2755.45	787.89	757.79	95.08	-3408.91	314.13	5645.22	1089.52
a7	NULL	12	3	0	0	-3110.64	241.67	674.3	289.19	-4572.84	191.22	9848.17	3153.94
a7	NULL	13	3	0	0	-3820.32	1172.69	601.51	86.17	-6485.7	2595.71	9471.54	2186.13
a7	NULL	15	3	0	0	-2516.66	603.52	438.81	88.1	-4700.46	2801.26	5882.68	4466.56
a7	NULL	18	10	0	0	-3367.36	880.49	702.52	92.1	-5444.04	1687.03	8682.07	927.34
a7	NULL	21	1	0	0	-2690.51	0	284.48	0	-2000.84	0	9631.11	0
a8	NULL	20	54	0	0	-4110.87	1037.28	709.23	91.34	-5011.11	801.49	8477.16	1208.79
a8	NULL	23	44	0	0	-3674.68	905.67	892.63	206.36	-4852.03	527.65	8476.35	756.97
a8	NULL	31	61	0	0	-3720.04	1365.58	974.99	193.8	-4868.61	610.48	8237.24	710.77
a8	NULL	43	21	0	0	-2896.27	1439.48	664.52	308.92	-4903.82	2049.44	6226.09	2261.14
a8	NULL	48	27	0	0	-2744.56	1097.82	812.64	139.26	-5471.21	1261.97	8504.63	1081.88
a8	NULL	49	19	0	0	-3669.5	1396.11	751.6	166.86	-5048.24	1249.39	7815.11	1825.16
a8	NULL	131	31	0	0	-3707.65	1411.95	768.17	254.93	-5687.4	1385.21	8491.92	1271.37
a8	NULL	226	26	0	0	-3120.71	1064.65	519.99	129.28	-4925.65	924.16	8045.47	897.06
a8	NULL	271	26	0	0	-3286.93	953.86	915.7	277.25	-5197.65	986.49	8752.46	1407.75
b1	NULL	1	14	0	0	-4670.59	1554.78	965.85	342.78	-6080.11	1854.63	10379.7	2401.84
b1	NULL	13	6	0	0	-2347.88	751.62	288.57	89.31	-4557.93	1056.2	5878.33	1075.83
b1	NULL	21	7	0	0	-4131.76	1063.05	1033.36	167.82	-4644.19	702.19	7615.4	1483.93
b1	NULL	23	6	0	0	-3007.13	1225.99	818.99	359.14	-5730.61	1559.14	9219.84	1752.46
b1	NULL	28	8	0	0	-4000.03	646.67	625.15	173.29	-4451.97	1398.06	6217.93	2164.82
b1	NULL	32	5	0	0	-1805.51	669.76	763.4	87.2	-6827.83	954.03	8819.53	349.34
b1	NULL	47	6	0	0	-2617.4	391.84	693.9	243.54	-6000.54	1414.2	5993.77	1706.69
b1	NULL	50	11	0	0	-3884.91	1083.08	591.34	108.55	-6300.56	1281.41	9998.99	1951.9
b2	NULL	5	6	0	0	-4277.74	1017.85	1116.35	233.18	-6319.88	1390.53	8567.81	725.31
b2	NULL	7	9	0	0	-2409.06	356.43	1027.54	261.19	-6059.31	621.62	9334.36	1313
b2	NULL	15	5	0	0	-4541.85	1910.44	757.05	320.39	-4206.41	357.36	6240.55	1321.42
b2	NULL	18	5	0	0	-1515.93	481.65	469.29	139.72	-5803.03	881.08	6316.48	1538.95
b2	NULL	25	3	0	0	-3082.18	1358.64	753.33	257.88	-4406.26	1234.67	6124.2	2013.82
b3	NULL	2	4	0	0	-3077.41	356.22	524.92	154.7	-5470.81	131.66	9433.4	964.65
b3	NULL	6	6	0	0	-3315.92	1365.59	667.14	84.16	-5500.37	545	10947.4	2529.33
b3	NULL	12	3	0	0	-2331.52	723.83	-304.87	1137.51	-3620.94	258.61	4571.35	1007.38
b3	NULL	15	4	0	0	-1993.24	942.51	411.53	97.36	-4185.73	464.73	7812.57	1318.56
b3	NULL	31	7	0	0	-2835.03	1163.71	630.18	265.36	-4782.56	1417.81	7614	3524.48
b3	NULL	32	7	0	0	-5853.88	741.34	1088.91	163.49	-5871.4	635.25	9130.31	558.32
b3	NULL	41	8	0	0	-3485.73	846.73	836.13	332.83	-6164.16	1234.8	9820.45	1100.66
b3	NULL	46	8	0	0	-3407.74	1109.31	979.84	209.56	-6591.35	1409.65	11169.4	2057.04
b4	NULL	1	34	0	0	-4279.62	1525.15	992.09	300.42	-5231.61	1069.71	9984.26	1993.91
b4	NULL	13	28	0	0	-2940.73	1253.11	883.46	239.84	-5779.3	1638.2	10427.9	3101.04
b4	NULL	28	15	0	0	-3514.23	1181.87	751.83	195.12	-4206.06	1261.89	7592.09	2259.44
b4	NULL	56	29	0	0	-4226.34	1281.14	763.25	215.76	-5219.74	1274.15	9339.88	1834.78
b4	NULL	97	20	0	0	-5103.65	3506.73	917.61	315.98	-5120.17	1030.53	8256.4	1967.94
b4	NULL	107	13	0	0	-3059.06	2032.16	624.89	321.14	-5516.56	1471.65	8083.58	2600.57
b4	NULL	116	8	0	0	-1681.62	490.47	-621.05	1340.29	-3399.83	1399.97	5215.97	2252.11
b4	NULL	124	10	0	0	-1799.47	433.02	314.94	79.72	-4492.55	1371.69	10502	3061.45
b5	NULL	1	11	0	0	-3531.99	1294.24	672.56	196.84	-4345.95	1441.38	8192.27	1819.4
b5	NULL	19	15	0	0	-3779.91	4057.29	748.06	228.52	-5377.23	1519.27	9091.04	3857.78
b5	NULL	50	24	0	0	-3304.9	1081.04	868.4	267.95	-4907.11	1241.61	9456.97	1890.65
b5	NULL	53	13	0	0	-3504.4	1657.24	1029.25	405.73	-5207.33	1518.56	8660.61	1886.48
b5	NULL	61	13	0	0	-3055.4	1086.73	-1415.38	1474.67	-4904.07	1389.73	7389.04	1806.56
b5	NULL	78	14	0	0	-3155.36	1376.87	673.65	313.12	-4170.6	1543.41	6489.52	2028.86
b5	NULL	88	17	0	0	-3089.16	1098.63	545.79	167.93	-4874.53	1931.64	6443.85	1674.71
b5	NULL	119	21	0	0	-4646.66	1455.37	900.14	259.78	-5257.66	1285.35	8490.34	1544.91
b5	NULL	145	19	0	0	-2053.13	786.49	342.46	95.29	-3412.61	812.5	5950.65	1818.17
b6	NULL	8	2	0	0	-2216.8	785.21	532.23	46.76	-1073.26	160.52	2421.17	323.44
b6	NULL	12	2	0	0	-1093.02	7.53	455.86	18.82	-2502.38	428.3	5331.89	752.99
b6	NULL	23	14	0	0	-3737.35	1437.73	732.96	246.56	-5252.55	2490.46	8199.76	2106.5
b6	NULL	34	9	0	0	-2482.08	901.38	472.68	157.44	-3146.39	1049.72	5560.84	2770.6
b6	NULL	41	5	0	0	-2572.8	820.56	315.69	88.81	-3788.41	1563.24	4800.42	2078.09
b6	NULL	46	17	0	0	-3830.33	1759.87	838.21	350.72	-3826.01	1050.39	6976.58	2617.51
b7	NULL	6	3	0	0	-2143.18	861.23	-1380.4	946	-3757.82	1716.56	6371.21	2164.8
b7	NULL	10	9	0	0	-1909.85	568.7	519.77	382.52	-4132.8	1205.37	4539.7	1807.39
b7	NULL	16	5	0	0	-3132.94	723.11	628.88	248.87	-6070.99	831.61	8304.52	2167.31
b7	NULL	27	17	0	0	-4312.36	1417.79	954.82	391.75	-5741.25	1978.38	9307.13	1482.36
b7	NULL	31	4	0	0	-2312.65	595.36	549.84	140.67	-5244.88	741.75	9288.09	2032.16
b7	NULL	40	5	0	0	-3344.38	735.48	606.15	213.62	-5369.47	1276.64	10730.3	3699.11
b8	NULL	2	32	0	0	-4392.02	1120.63	724.71	130.77	-5177.75	509.87	9327.81	899.59
b8	NULL	43	17	0	0	-4044.36	1693.67	836.65	285.66	-5412.32	1239.89	8617.45	959.46
b8	NULL	56	26	0	0	-4417.71	1112.73	954.73	122.85	-5052.58	608.09	8879.17	719.79
b8	NULL	58	19	0	0	-3803.49	1341.52	871.59	251.79	-5354.37	1184.7	8503.93	1855.9
b8	NULL	70	24	0	0	-3568.07	1309.2	766.38	250.7	-5353.83	1511.86	7460.6	2484.92
b8	NULL	76	15	0	0	-3991.17	957.89	872.97	190.64	-5225.63	1047.03	7785.96	1774.99
b8	NULL	91	16	0	0	-3595.22	1069.73	597.01	147.12	-5163.23	1058.86	8801.74	1455.46
b8	NULL	93	25	0	0	-3226.28	1053.81	884.35	240.43	-5877.89	1563.39	9384.64	1578.04
b8	NULL	139	8	0	0	-4391.63	1371.19	706.55	72.13	-4827.37	504.91	8309.82	499.11
c1	NULL	20	9	0	0	-3385.01	222.52	935.62	223.67	-7906.9	621.19	12431.4	791.65
c1	NULL	34	11	0	0	-2469.99	950.66	1173.98	71.78	-7786.35	2392	8775.68	2518.06
c1	NULL	39	8	0	0	-2770.3	1120.04	435.65	136.51	-5764.95	1086.91	8581.06	3365.32
c1	NULL	50	8	0	0	-2262.6	758.56	779.62	381.1	-7022.81	1609.42	8037.55	2326.12
c1	NULL	55	14	0	0	-2982.36	1508.54	687.01	196.24	-6578.25	1084.96	9215.5	2451.76
c1	NULL	57	5	0	0	-3014.02	1203.72	1125.98	300.53	-6476.23	1240.6	9264.87	3097.11
c1	NULL	62	11	0	0	-2625.93	1763.24	483.01	469.78	-4107.31	1049.35	5133.41	1011.93
c1	NULL	65	12	0	0	-3336.45	1394.72	789.09	281.27	-6695.37	1631.89	9364.99	2911.98
c2	NULL	2	3	0	0	-2445.85	310.46	435.63	135.45	-8110.62	531.85	10039.3	264.36
c2	NULL	3	2	0	0	-2553.12	1156.31	273.88	13.05	-5501.75	264.34	4376.37	199.45
c2	NULL	7	2	0	0	-2874.58	1208.17	-23.47	529.29	-3750.35	670.56	4148.01	188.65
c2	NULL	9	5	0	0	-3528.82	1359.16	915.77	163.49	-6748.62	986.35	9256.5	1041.05
c2	NULL	14	3	0	0	-3137.78	216.42	906.39	150.41	-7444.51	1442.91	9232.5	553.05
c3	NULL	56	152	0	0	-1870.73	2199.44	378.39	451.77	-2917.86	3244.08	4689.45	5170.3
c3	NULL	66	213	0	0	-2590.92	2489.09	579.18	566.85	-3482	3198.67	5876.99	5362.32
c3	NULL	191	99	0	0	-1398.12	1777.16	251.71	318.17	-2611.05	3291.86	4357.65	5359.67
c3	NULL	314	107	0	0	-2481.43	4602.15	575.93	632.54	-3355.02	3428.58	4902.83	4998.17
c3	NULL	414	181	0	0	-2279.54	2330.51	547.33	496.65	-3855.46	3354.71	6381.62	5504.39
c3	NULL	463	27	0	0	-2257.87	1938.31	488.05	375.4	-4589.16	2767.69	7892.55	5482.44
c3	NULL	939	57	0	0	-898.16	1149.04	168.17	214.46	-3080.41	3966.38	4100.42	4992.05
c3	NULL	1043	151	0	0	-3436.76	2656.7	778.45	623.35	-4167.84	2860.68	6917.19	4736.96
c3	NULL	1146	162	0	0	-2003.95	2287.76	510.94	585.22	-2982.42	3358.99	4737.38	5215.29
c4	NULL	113	1093	0	0	-844.52	2039.61	174.79	411.69	-959	2178.41	1702.33	3844.27
c4	NULL	1313	971	0	0	-488.54	1392.93	125.94	342.19	-829.57	2199.28	1391.19	3672.81
c4	NULL	1771	599	0	0	-370.92	1095.95	63.41	181.84	-653.3	1802.9	1216.55	3371
c4	NULL	2320	567	0	0	-385.02	1330.19	101.77	307.58	-643.85	1858.23	994.73	2841.76
c4	NULL	3329	881	0	0	-701.02	1502.34	138.09	297.73	-1071.74	2213.68	1924.76	3952.36
c4	NULL	3443	277	0	0	-267.5	916.86	41.63	174.14	-594.56	1747.32	997.91	2915.54
c4	NULL	3891	845	0	0	-616.99	1548.06	147.29	358.73	-941.02	2232.87	1556.87	3679.75
c4	NULL	4390	1452	0	0	-697.07	1774.96	154.24	394.66	-827.7	2044.56	1481.44	3647.2
c4	NULL	7632	1370	0	0	-668.14	1726.18	147.76	385.69	-819.76	2068.53	1434.53	3615.39
c5	NULL	6	15	0	0	-3351.61	1091.92	755.73	269	-4977.88	1310.81	7700.65	1838.19
c5	NULL	7	6	0	0	-2128.16	832.68	361.41	57.42	-4776.36	2350.03	5647.36	1319.76
c5	NULL	12	10	0	0	-2800.45	658.38	524.03	116.71	-3839.48	1106.3	8084.34	2310.77
c5	NULL	38	12	0	0	-4358.77	1694.97	825.57	152.44	-5386.12	859.37	7757.19	1286.62
c5	NULL	55	12	0	0	-3870.57	1222.39	1006.96	210.84	-5170.28	1454.75	8478.11	2685.02
c5	NULL	58	17	0	0	-4103.3	1513.19	888.03	388.76	-5616.36	2578.38	8560.06	2631.4
c5	NULL	67	19	0	0	-3605.22	1406.3	921.07	394.88	-3937.16	1213.61	7812.48	2661.98
c5	NULL	80	4	0	0	-3042.48	1071.18	327.08	50.1	-3382.58	1575.04	4963.36	2440.91
c5	NULL	89	6	0	0	-3076.58	1412.28	-394.96	1729.55	-6541.85	3456.28	8181.58	1655.85
c6	NULL	5	3	0	0	-4549.26	3285.96	808.2	204.16	-4315.44	1078.11	5497.23	1641.56
c6	NULL	9	7	0	0	-4622.11	658.52	1135.02	113.17	-5044.83	841.33	7868.01	1348.36
c6	NULL	17	7	0	0	-1523.73	622.68	478.74	127.64	-2556.19	695.6	4756.77	1050.71
c6	NULL	18	5	0	0	-2314.5	727.96	592.76	306.72	-3211.27	1943.25	5445.89	2003.24
c6	NULL	23	6	0	0	-2974.2	653.03	729.06	298.61	-3980.19	563.35	6835.26	445.4
c6	NULL	27	9	0	0	-1406.48	198.79	441.74	65.55	-2694.52	423.37	3957.69	370
c7	NULL	2	6	0	0	-3379.31	688.2	462.2	340.83	-4637.85	951.96	8084.81	1434.66
c7	NULL	10	7	0	0	-4492.26	703.71	1067.19	180.39	-5001.63	1548.27	8168.99	2270.39
c7	NULL	18	5	0	0	-2086.55	794.53	326.27	87.3	-3769.04	1508.84	5853.65	2939.19
c7	NULL	19	3	0	0	-4121.13	1266.57	841.22	44.38	-5563.8	1412.34	8125.87	900.06
c7	NULL	20	2	0	0	-3252.12	187.71	-2170.38	3596.4	-6212.61	580.17	10774.3	741.92
c8	NULL	9	12	0	0	-2149.75	871.87	694.02	468.48	-5873.38	1999.02	9211.74	2702.68
c8	NULL	14	8	0	0	-3396.03	902.23	890.47	130.64	-6178.18	2341.96	7908.43	3233.46
c8	NULL	31	7	0	0	-2220.3	1134.26	492.13	149.63	-5804.54	1321.7	6612.55	2288.56
c8	NULL	44	6	0	0	-1233.62	349.61	-538.7	1882.45	-3450.33	1136.32	3811.09	972.32
c8	NULL	48	6	0	0	-3586.86	619	556.8	172.36	-4298.91	628.84	7070.51	1350.26
c8	NULL	69	13	0	0	-3989.51	1621.46	845.28	296.28	-4711.67	1704.82	5406.8	2511.27
c8	NULL	81	24	0	0	-5132.22	1546.34	694.88	223.23	-5577.24	1842.92	8335.18	2301.18
c8	NULL	84	8	0	0	-2397.5	442.45	575.45	126.22	-5711.96	1311.98	7773.28	2771.84
c8	NULL	95	20	0	0	-3391.66	821.21	972.3	278.16	-6030.83	1031.03	9081.3	2292.93
d2	NULL	1	3	0	0	-4776.15	1278.5	252.15	590.91	-4965.9	1719.86	7115.08	2519.66
d3	NULL	1	2	0	0	-4100.92	958.09	1088.76	306.58	-6401.46	2033.93	9829.57	1784.89
d3	NULL	3	8	0	0	-5793.94	1513.4	914.88	359.58	-5711.54	1011.26	8116.57	2108.94
d3	NULL	9	6	0	0	-3722.95	1566.72	620.5	308.73	-5562.73	603.79	8177.61	1197.84
d3	NULL	10	5	0	0	-3606.02	1483.58	674.13	364.09	-3931.45	1285.59	5131.04	2464.02
d3	NULL	20	7	0	0	-3947.11	1058.12	986.89	184.14	-6038.28	1395.37	8876.96	1064.81
d3	NULL	21	3	0	0	-2801.48	1833.48	450.2	33.89	-6144.58	1110.01	8890.15	2181.27
d3	NULL	27	5	0	0	-2935.91	409.68	557.09	227.72	-5490.43	589.84	7761.25	930.85
d4	NULL	1	3	0	0	-3827.31	1358.28	698.11	328.08	-4770.32	78.93	7430.69	941.77
d4	NULL	6	2	0	0	-2753.49	1157.25	887.03	241.57	-3752.39	440.2	7368.31	195.42
d4	NULL	8	5	0	0	-3918.88	1313.99	1067.41	199.51	-5383.53	1485.2	10273	1638.55
d6	NULL	1	1	0	0	-1523.47	0	273.33	0	-4998.83	0	4719.98	0
d7	NULL	1	2	0	0	-1147.97	463.7	626.51	113.79	-4906.45	1058.84	6312.8	1320.35
e1	NULL	1	2	0	0	-3277.03	401.14	334.64	135.96	-6005.53	1378.8	8226.52	1219.12
e2	NULL	1	4	0	0	-2018.72	289.96	414.08	53.2	-5044.12	571.64	8542.98	3240.18
e2	NULL	7	1	0	0	-1377.65	0	337.23	0	-7400.89	0	7532.25	0
e2	NULL	10	2	0	0	-1647.77	152.91	546.74	184.66	-3667.36	508.13	9928.23	4137.85
e2	NULL	12	6	0	0	-4250.91	1095.81	952.61	308	-6418.83	1277.05	8777.64	1685.71
e3	NULL	2	3	0	0	-5373.51	1465.89	1041.16	290.65	-3861.17	510.9	7058.77	538.5
e3	NULL	3	2	0	0	-5796.92	1136.04	889.02	330.36	-4992.02	1001.56	7228.65	1123.83
e5	NULL	1	3	0	0	-2461.72	16.83	596.43	274.72	-3697.11	790.33	7708.1	1154.4
e6	NULL	1	18	0	0	-2997.14	566.44	1002.14	158.99	-9811.72	650.57	7109.25	271.32
e6	NULL	10	3	0	0	-2247.97	352.76	646.91	176.69	-4446.5	401.61	6726.53	498.15
e6	NULL	11	7	0	0	-4224.96	584.08	1061.04	79.67	-9006.63	444.15	6880.8	340.48
e6	NULL	22	3	0	0	-1113.93	24.39	536.9	5.44	-3316.58	5.5	3364.74	175.42
e6	NULL	31	3	0	0	-2162.72	883.49	523.11	120.61	-4012.13	763.18	5521.19	1194.47
e6	NULL	35	1	0	0	-1243.62	0	500.86	0	-4186.17	0	8660.74	0
e7	NULL	1	5	0	0	-3012.54	106.91	717.18	214.73	-9309.08	2551.43	6326.42	317.93
f1	NULL	40	20	0	0	-2985.31	1065.36	464.1	69.98	-6035.1	994.24	9559.46	1496.06
f1	NULL	47	8	0	0	-3806.88	1427.66	767.11	125.43	-6275.71	1349	10068.5	1554.46
f1	NULL	52	11	0	0	-4232.2	1811.82	969.17	308.09	-6134.45	2857.77	7906.98	3826.12
f1	NULL	58	20	0	0	-2300.21	1293.01	325.9	95.45	-5772.22	1082.18	6752.18	1962.23
f1	NULL	62	13	0	0	-2029.61	690.16	548.11	248.14	-5030.65	1355.64	5958.32	1983.11
f1	NULL	78	36	0	0	-3253.73	1260.71	721.83	243.13	-6353.71	1284.49	9251.29	2056.31
f1	NULL	82	1	0	0	-1640.22	0	-1456.66	0	-2685.12	0	5306.65	0
f1	NULL	123	9	0	0	-3202.63	967.98	824.22	223.82	-4862.07	906.89	7661.72	1161.42
f1	NULL	125	11	0	0	-2805.33	1066.25	823.26	186.37	-4695.14	1033.62	5942.24	1504.5
f2	NULL	1	14	0	0	-3164.12	1505.2	579.21	203.1	-5461.72	1633.24	8481.12	2602.32
f2	NULL	3	13	0	0	-2376.7	1225.52	572.67	276.44	-3816.32	571.76	5187.41	1918.13
f2	NULL	17	15	0	0	-3024.63	1028.01	408.14	99.72	-5347.91	1176.04	6928.4	1643.11
f2	NULL	18	14	0	0	-2803.86	1387.85	709.71	362.72	-4202.54	1246.23	5374.95	2333.82
f2	NULL	26	6	0	0	-2753.99	1059.76	-103.83	893.79	-4318.87	1053.74	5838.8	1711.3
f2	NULL	32	10	0	0	-2790.56	886.3	489.33	108.35	-4665.11	1295.79	6198.7	1532.68
f2	NULL	41	15	0	0	-3108.87	1302.2	680.29	414.01	-4694.98	1563.91	5681.44	1859.21
f2	NULL	73	17	0	0	-2907.1	1163.77	756.68	259.75	-5916.87	1631.81	8862.54	2373.82
f2	NULL	90	3	0	0	-774.64	56.34	555.02	4.57	-3593.25	105.97	6283.81	150.75
f3	NULL	6	3	0	0	-1523.03	505.39	251.86	114.66	-4365.42	399.01	10180	407.26
f3	NULL	9	3	0	0	-1666.46	190.72	428.1	18.83	-2447.19	230.24	4206.54	1023.19
f3	NULL	13	1	0	0	-5225.78	0	-4712.56	0	-10160.3	0	8538.61	0
f3	NULL	19	4	0	0	-4149.83	1682.34	857.37	287.9	-4412.71	1391.4	7914.22	2753.54
f3	NULL	21	7	0	0	-2930.09	1001.56	487.6	109.69	-3399.67	927.09	6352.21	2514.66
f3	NULL	22	3	0	0	-4971.29	2934.8	1141.6	540.82	-3075.9	1440.88	5063.17	2061.43
f3	NULL	24	4	0	0	-1350.72	140.19	471.31	260.2	-6437.73	3165.15	7773.08	431.62
f4	NULL	2	9	0	0	-3613.44	994.79	1058.86	300.39	-5482.07	1664.64	6990.18	2245.08
f4	NULL	4	13	0	0	-3128.57	698.55	639.32	154.04	-5661.26	1623.56	10033.5	4546.52
f4	NULL	17	13	0	0	-1592.5	683.22	323.86	81.53	-4153.22	1101.28	6189.32	1495.16
f4	NULL	26	8	0	0	-2894.29	1211.33	782.51	327.62	-4621.06	1194.96	8166.86	2079.9
f4	NULL	42	3	0	0	-4060	1238.48	668.75	97.39	-4306.01	425.77	8936.95	2054.32
f4	NULL	45	8	0	0	-4782.17	1073.13	1133.22	331.57	-3836.53	800.76	6700.2	2288.67
f5	NULL	23	39	0	0	-2809.15	972.5	806.62	243.55	-4705.21	1182.84	8177.16	2696.2
f5	NULL	62	30	0	0	-4048.44	1594.7	1034.02	427.95	-4759.22	1960.28	7887.54	3288.85
f5	NULL	85	56	0	0	-3384.86	1490.6	811.14	339.38	-4916.77	1560.66	8463.68	2282.36
f5	NULL	119	41	0	0	-2764.46	1219.03	716.41	317.61	-5005.19	2140.63	7621.5	2460.9
f5	NULL	179	35	0	0	-2561.46	981.86	570.38	176.02	-4182.28	1712.27	7919.9	3507.92
f5	NULL	256	59	0	0	-2686.72	1040.43	555.07	319.88	-5138.91	2177.71	8849.64	2868.43
f5	NULL	309	69	0	0	-1626.42	490.21	295.09	86.88	-3890.62	999.24	6688.27	1342.15
f5	NULL	325	37	0	0	-2743.27	921.98	468.98	121.79	-4493.22	1556.58	6434.78	1996.28
f5	NULL	332	34	0	0	-3799.65	1639.44	896.75	257.3	-5998.16	4511.83	8224.61	2222.28
f6	NULL	2	18	0	0	-2853.44	1398.94	678.85	220.08	-4326.61	1502.5	7127.49	2700.82
f6	NULL	9	24	0	0	-2088.53	763.84	317.11	79.07	-3797.57	817.41	6635.37	1286.74
f6	NULL	17	14	0	0	-2429.61	777.49	676.1	192.61	-4899.15	1730.15	6745.97	2425.77
f6	NULL	29	15	0	0	-2707.62	963.04	506.25	62.62	-5529.06	1662.11	9167.1	2552.23
f6	NULL	39	25	0	0	-3640.08	630.57	1080.55	160.91	-8785.49	865.58	5922.97	530.23
f6	NULL	77	13	0	0	-3410.21	813.72	677.89	284.05	-5398.7	2504.21	7546.1	1675.59
f6	NULL	104	12	0	0	-1508.42	1016.03	257.29	78.74	-3801.81	851.75	7251.42	1106.85
f6	NULL	129	31	0	0	-2326.17	1080.86	609.1	319.76	-5650.19	2140.42	9711.32	3536.12
f6	NULL	165	33	0	0	-4116.66	2082.91	1047.25	395.21	-6555.3	1874.5	8956.33	2885.68
f7	NULL	2	5	0	0	-3592.82	803.37	604.28	47.18	-5865.93	1666.06	11266.9	4057.9
f7	NULL	5	2	0	0	-1730.09	21.1	264.26	0.64	-3680.1	51.73	6473.46	82.16
f7	NULL	7	2	0	0	-3240.4	734.85	716.38	375.64	-6880.92	2356.42	6335.77	209.25
f7	NULL	9	1	0	0	-2585.67	0	606.75	0	-8228.3	0	7857.17	0
f8	NULL	1	15	0	0	-4531.84	930.74	703.21	127.27	-5769.52	743.32	8525.06	1945.45
f8	NULL	4	6	0	0	-3296.74	845.14	891.28	216.73	-7028.78	1016.51	8631.85	2057.25
f8	NULL	14	8	0	0	-1979.77	474.04	399.21	96.77	-5839.75	1338.07	7334.48	2312.59
f8	NULL	37	6	0	0	-3692.2	850.42	761.05	91.12	-5730.02	583.42	8275.1	1356.16
f8	NULL	41	2	0	0	-2362.51	940.17	281.45	63.17	-5759.83	1026.69	10722.3	2078.64
f8	NULL	47	14	0	0	-3033.88	932.94	628.36	257.36	-6061.62	947.77	9557.88	1571.05
g1	NULL	2	12	0	0	-3005.96	1066.42	734.87	468.11	-5933.48	1594.41	8589.34	2022.6
g1	NULL	6	14	0	0	-3677.51	1103.94	1009.7	236.54	-4654.24	1303.76	6769.5	933.01
g1	NULL	18	4	0	0	-3734.11	1689.6	1141.11	396.1	-7621.82	1698.81	7353.55	1585.08
g1	NULL	28	17	0	0	-3425.49	1267.32	896.71	244.71	-4978.47	1771.34	7923.48	2529.41
g1	NULL	32	8	0	0	-3375.64	903.77	485.38	72.72	-5143.86	1006.01	7809.98	1279.41
g1	NULL	37	10	0	0	-1861.94	499.55	282.34	92.67	-5609.15	1135.38	6575.69	2177.09
g1	NULL	43	12	0	0	-2938.1	1314.42	523.85	128.19	-5266.76	2640.53	6775.85	2150.64
g1	NULL	51	10	0	0	-3457.41	875.76	410.84	88.81	-5558.94	1146.89	7406.69	1076.79
g1	NULL	53	4	0	0	-2955.15	688.06	695.99	142.16	-3658.63	416.25	4106.71	933.36
g2	NULL	3	2	0	0	-1274.49	43.76	142.06	7.21	-6161.71	143.77	4459.25	121.35
g2	NULL	6	6	0	0	-2553.24	781.25	523.92	198.32	-6528.09	769.12	9534.78	1106.85
g2	NULL	7	7	0	0	-3136.52	824.55	709.27	175.23	-5824.55	1603.25	8397.48	952.84
g2	NULL	8	6	0	0	-4340.05	1564.34	1056.21	302.43	-6397.8	1827.18	8343.19	1534.53
g2	NULL	9	3	0	0	-2693.82	800.46	417.27	516.12	-4927.09	1101.25	6972.01	2559.96
g2	NULL	20	3	0	0	-2428.88	589.08	254.86	59.51	-2643.7	1124.07	3747.23	1604.54
g3	NULL	4	2	0	0	-3361.45	441.09	510.6	17.37	-2746.66	779.85	4666.59	695.46
g3	NULL	16	12	0	0	-4608.88	1578.57	882.96	333.28	-4520.71	827.47	6681.5	1070.45
g3	NULL	17	2	0	0	-2194.55	19.83	865.65	46.55	-3248.75	156.73	5276.08	286.16
g3	NULL	19	5	0	0	-3777.16	998.79	657.28	218.64	-4777.41	1177.29	7893.81	1759.48
g3	NULL	23	4	0	0	-1910.77	640.72	406.21	73.67	-5188.23	829.29	8396.96	3302.74
g4	NULL	7	26	0	0	-3532.42	1122.69	755.62	311.53	-5512.63	1443.74	8070.66	1911.8
g4	NULL	11	6	0	0	-2443.44	793.32	758.78	253.25	-4756.97	3744.27	5722.4	1854.87
g4	NULL	26	15	0	0	-3462.12	1172.57	995.28	434.71	-4227.78	1069.73	7132.32	1605.7
g4	NULL	30	21	0	0	-4078.28	1441.24	910.02	286.7	-7639.77	2551.38	9866.87	3538.2
g4	NULL	82	17	0	0	-2088.64	855.99	368.43	104.54	-5018.46	903.65	6777.27	1355.82
g4	NULL	87	9	0	0	-3077.65	996.87	552.75	178.25	-5258.67	1932.27	7948.3	2397.79
g4	NULL	101	15	0	0	-1792.91	682.74	408.28	126.16	-3747.01	1859.91	5831.66	2400.08
g4	NULL	104	17	0	0	-3673.88	1535.02	923.53	345.79	-5473	1532.1	7636.69	1456.37
g4	NULL	122	17	0	0	-3261.63	936.4	699.4	371.26	-4122.45	1167.36	7020.78	2624.02
g5	NULL	11	7	0	0	-2416.16	970.08	513.2	209.03	-3915.39	760.8	7477.54	1431.51
g5	NULL	22	12	0	0	-4379.65	1693.6	1029.09	438.41	-5282.14	2233.68	9408.36	4394.55
g5	NULL	24	7	0	0	-3592.44	1833.68	719.49	300.62	-4785.42	1272.56	8056.92	2215.25
g5	NULL	58	14	0	0	-2219.21	1104.73	530.89	153.29	-3760.81	1031.65	7023.12	1872.57
g5	NULL	77	15	0	0	-1695.58	782.1	293.51	85.54	-3919.61	597.44	7296.76	2261.77
g5	NULL	101	14	0	0	-4443.41	1468.9	820.12	223.03	-5090.69	1405.01	7758.54	2065.58
g5	NULL	105	11	0	0	-3330.96	1794.21	835.6	337.66	-5426.19	1502.26	8790.75	2573.1
g5	NULL	110	8	0	0	-3079.11	1313.28	488.65	315.71	-3939.26	985.89	7595.63	1458.56
g5	NULL	112	24	0	0	-2144.91	529.4	421.84	179.27	-4408.97	1284.11	6944.34	1296.24
g6	NULL	6	6	0	0	-4009.82	3085.76	571.11	93.32	-6245.29	2327.74	6952.95	2245.5
g6	NULL	10	3	0	0	-3412.34	1757.42	611.16	240.83	-3827.5	664.22	5291.44	1503.51
g6	NULL	12	2	0	0	-3371.81	25.55	537.46	147.63	-4568.21	178.74	6695.12	16.76
g6	NULL	14	4	0	0	-2609.59	769.17	522.8	180.24	-4256.88	892.18	8262.86	666.42
g6	NULL	20	6	0	0	-4795.8	873.48	1393.53	214.1	-7264.93	2558.02	12613.7	4845.01
g8	NULL	6	7	0	0	-2108.82	942.81	441.84	132.89	-6250.12	1923.78	8932.04	1731.16
g8	NULL	9	11	0	0	-3741.35	1248.62	786.78	350.8	-5876.98	1561.83	9514.15	1625.62
g8	NULL	14	9	0	0	-2838.09	533.87	520.65	122.88	-5143.72	812.23	6341.99	2049.09
g8	NULL	29	11	0	0	-3057.63	926.63	529.54	171.39	-5023.49	1189.89	7915.54	1691.3
g8	NULL	42	11	0	0	-3352.18	833.81	411.45	70.22	-6000.36	1293.16	8366	2266.88
g8	NULL	45	10	0	0	-3473.67	1209.18	432.04	116.24	-4967.17	702.2	8801.84	1235.89
g8	NULL	46	4	0	0	-2802.84	524.4	-266.19	1619.62	-2836.72	463.57	4688.97	1558.9
g8	NULL	53	6	0	0	-3168.9	981.64	1006.25	218.06	-4467.14	912.93	4657.74	1617.98
g8	NULL	73	11	0	0	-2986.89	1415.29	803.32	280.74	-4507.65	1412.68	6154.38	2159.64
h4	NULL	2	4	0	0	-4602.12	850.39	994.46	218.36	-6803.01	301.36	9318.4	2291.34
h4	NULL	3	2	0	0	-3660.18	1751.64	652.46	241.35	-6476.28	1051.84	8675.32	2281.47
h4	NULL	5	2	0	0	-1794.04	512.47	236.95	53.07	-3547.66	825.57	7106.42	1406.73
h5	NULL	1	2	0	0	-3209.28	637.31	608.48	242.36	-3830.68	319.51	4868.25	1889.25
h6	NULL	1	3	0	0	-3557.08	1074.57	797.56	457.23	-6228.52	2543.44	6503.85	1196.43
h8	NULL	2	5	0	0	-2674.03	187.68	906.32	155.32	-4805.33	643.86	6114.47	864.96
h8	NULL	18	10	0	0	-3446.6	1088.85	626.82	123.95	-5401.96	1304.77	8009.76	1642.49
h8	NULL	19	7	0	0	-3620.8	1550.7	1107.85	186.34	-5903.69	1009.84	8173.92	1136.49
h8	NULL	21	18	0	0	-3440.94	720.95	901.91	130.67	-4991.72	562.97	7897.6	504.68
h8	NULL	40	7	0	0	-4327.6	1252.34	914.88	270.37	-5489.73	1243.47	7818.9	820.12
h8	NULL	44	2	0	0	-1487.51	187.87	225.75	38.97	-2692.25	191.18	4398.48	426.52
h8	NULL	58	5	0	0	-4133.66	1479.63	491.84	103.92	-4843.17	2010.4	6195.85	1582.45
h8	NULL	61	7	0	0	-3240.91	1359.46	887.61	311.21	-5869.34	1981.3	7423.34	1557.88

## Sheet: HISmN.pH5.4206
Chess Square	Parse	Cluster ID	Total Count	Sidechain SASA	stdev SASA	Sum Hydro(-)	stdev Hydro(-)	Sum Hydro(+)	stdev Hydro(+)	Sum Polar(-)	stdev Polar(-)	Sum Polar(+)	stdev Polar(+)
a1	0.06	2	3	31.42	0.9	-3144.78	168.09	804.17	11.66	-2871.33	44.93	3812.75	90.6
a1	0.06	6	4	27.65	31.34	-2795.67	785.7	1737.76	1284.22	-3015.38	411.67	4630.66	1010.9
a1	0.06	7	1	124.3	0	-347.24	0	243.99	0	-1675.03	0	928.26	0
a1	0.06	8	2	74.01	0.43	-1337.22	280.9	713.73	171.29	-2498.35	1145.25	2702.57	1412.11
a4	0.18	1	1	5.11	0	-1110.02	0	1240.36	0	-1207.68	0	2483.54	0
a6	0.18	1	1	98.53	0	-260.79	0	466.12	0	-1077.73	0	1739.37	0
a6	0.3	1	1	0	0	-1920.97	0	564.78	0	-1204.87	0	608.09	0
a8	0.06	1	4	65.24	14.8	-1239.77	498.65	552.68	218.23	-2478.51	242.7	3683.55	924.98
a8	0.18	1	4	105.82	7.65	-926.03	460.24	812.83	347.44	-740.78	115.33	1977.6	526.28
a8	0.3	1	1	93.09	0	-236.94	0	221	0	-1710.34	0	3022.64	0
b1	0.06	1	4	43.12	23.52	-1680.62	1119.4	1316.05	1117.54	-2695.48	562.16	3922.61	1600.15
b1	0.18	1	1	37.43	0	-1997.96	0	997.57	0	-2504.72	0	6525.17	0
b1	0.3	1	1	0.01	0	-5941.69	0	860.1	0	-6119.92	0	5728.68	0
b1	0.3	2	1	49.66	0	-1624.83	0	267.7	0	-5947.37	0	6216.73	0
b1	0.3	5	3	90.57	9.36	-1440.96	207.55	371.45	98.2	-4308.62	136.01	2913.22	582.44
b1	0.3	7	4	68.55	34.58	-1185.74	914.64	1097.31	825.9	-2431.97	814.65	2440.12	890.31
b2	0.18	1	2	6.64	0.98	-3862.52	113.58	2997.75	39.07	-5313.45	226.55	9461.65	234.11
b3	0.18	1	1	143.81	0	-669.55	0	311.53	0	-149.24	0	360.44	0
b3	0.3	1	1	105.34	0	-408.72	0	444.5	0	-2018.15	0	1690.09	0
b4	0.18	1	2	61.24	52.99	-1531.65	1265.37	785.3	646.27	-1887.53	730.33	2111.48	1227.05
b4	0.3	2	2	61.84	21.65	-1351.03	524.19	469.97	257.89	-2977.77	428.08	2414.01	687.67
b4	0.3	5	1	68.22	0	-1037.79	0	271.19	0	-7090.09	0	6137.88	0
b4	0.3	8	5	33.1	22.28	-2432.44	1034.37	1814.18	1278.24	-3297.16	1895.97	3428.8	2224.41
b5	0.06	1	2	0.2	0.17	-1803.53	198.54	2637.04	462.23	-3347.71	687.23	4321.28	1791.25
b5	0.06	5	4	66.49	31	-1564.71	879.71	980.44	475.95	-3155.73	1554.78	2874.11	1173.98
b5	0.3	3	2	31.76	3.38	-2855.81	65.17	414.67	100.62	-8697.63	283.37	10297.5	402.06
b5	0.3	6	9	50.4	39.96	-2219.22	1332.9	1419.49	1240.02	-2592.68	1000.31	2441.78	1049.78
b5	0.3	18	9	99.11	28.58	-832.35	434.11	286.48	117.92	-2398.73	2187.31	2415.61	2373.34
b5	0.3	28	5	63.4	28.24	-2109.71	1490.13	983.62	471.58	-2035.78	480.9	2551.78	575.58
b5	0.3	33	10	29.25	32.33	-2233.15	887.91	2628.75	1410.59	-1562.27	460.44	1756.23	605.27
b6	0.06	1	2	39.61	23.33	-2317.58	130.98	1287.32	475.73	-2416.88	120.43	2959.29	325.8
b6	0.18	1	1	101.45	0	-122.64	0	576.83	0	-328.37	0	467.52	0
b6	0.3	1	5	116.88	21.65	-365.41	201.11	92.52	29.82	-2604.59	1082.41	2224.08	1128.92
b6	0.3	11	4	64.05	22.16	-1448.81	930.31	1033.33	1081.1	-3464.41	1595.98	4455.93	1442.95
b6	0.3	18	5	110.83	7.92	-1073.59	594.06	166.13	48.94	-3091.52	1020.58	3525.14	1071.3
b6	0.3	20	6	74.99	25.63	-1093.23	389.15	242.9	84.01	-4850.81	3059.69	5880.09	3227.54
b6	0.3	22	3	80.49	7.85	-871.88	434.04	419.09	317.25	-2869.42	1412.09	2811.66	1303.18
b6	0.3	23	8	29.77	26.52	-1989.84	949.23	1134.38	420.21	-4154.57	2130.28	5172.74	2293.61
b6	0.3	27	2	81.75	1.53	-2299.3	79.91	300.27	16.09	-2075.96	55.39	1401.97	74.32
b7	0.18	3	1	89.42	0	-892.77	0	161.79	0	-3852.89	0	3417.74	0
b7	0.18	4	2	93.69	10.5	-1430.06	95.26	753.01	402.93	-861.8	483.04	1774.62	328.01
b7	0.18	6	4	70.56	4.12	-1206.44	454.63	435.72	166.87	-2997.39	1407.31	2617.52	977.01
b7	0.3	1	3	52.14	8.35	-627.15	57.34	571.69	198.72	-2779.73	369.58	3103.73	133.19
b7	0.3	2	3	77.64	33.28	-1043.74	655.03	1229.54	1072.88	-1774.16	294.42	2073.89	559.46
b7	0.3	3	2	125.15	8.82	-882.38	344.17	138.87	20.04	-1860.67	223.06	1072.52	139.42
b8	0.06	1	2	80.38	3.79	-1126.02	20.26	1133.79	9.15	-3035.16	354.31	5041.17	268.01
b8	0.06	3	1	109.17	0	-92.88	0	342.19	0	-266.37	0	573.79	0
b8	0.06	7	4	82.47	22.94	-1157.35	238.01	675.57	284.43	-3000.14	1778.55	2477.26	1921.99
b8	0.18	8	11	46.53	18.82	-1799.97	1254.03	624.89	167.32	-4050.84	1144.34	4196.2	1456.91
b8	0.18	11	14	32.34	24.87	-1994.83	633.25	1673.54	837.36	-3033.06	683.95	4434.86	1682.21
b8	0.18	15	8	4.12	0.33	-3865.89	531.11	3271.04	412.69	-1986.76	414.79	3697.25	312.3
b8	0.18	33	7	38.93	23.3	-1127.12	313.73	432.4	263.67	-5281.73	1801.99	5613.09	1271.91
b8	0.18	43	4	65.8	12.25	-709.42	226.51	185.12	103.09	-2985.98	449.22	3837.14	322.37
b8	0.18	46	3	44.54	17.62	-929.44	404.07	655.47	528.3	-2694.85	517.55	4228.97	829.94
b8	0.3	2	9	37.2	30.62	-1707.91	1263.63	615.07	141.82	-3952.03	2425.43	4689.5	2648.35
b8	0.3	15	4	42.81	22.58	-1752.06	837.48	1817.43	759.52	-2586.42	711.2	2656.58	699.47
b8	0.3	21	4	70.33	19.38	-551.87	320.75	498.86	222.23	-3529.55	2978.61	3283.85	2852.93
b8	0.3	23	6	70.81	26.36	-1123.06	268.36	620.44	351.68	-3098.56	1090.17	3486.69	1887.19
b8	0.3	29	8	40.25	34.22	-2008.45	1135.14	1685.42	970.42	-3318.71	1592.46	3233.32	1565.8
c1	0.18	1	3	38.58	2.58	-1973.1	125.01	916.86	38.8	-2616.86	326.31	6673.67	597.14
c1	0.3	2	3	60.81	47.74	-2230.17	953.06	523.39	85.91	-3094.16	529.94	3771.53	1368.71
c1	0.3	3	2	111.65	22.71	-504.42	191.12	354.88	240.36	-445.28	3.49	733.9	24.14
c2	0.3	1	3	58.99	3.1	-4045.72	206.11	645.47	13.28	-1729.93	156.98	2851.52	127.67
c3	0.06	1	2	38.16	0.17	-2704.04	15.33	2324.23	53.91	-1301.57	129.68	2795.9	309.6
c3	0.18	1	2	100.57	30.9	-1512.26	128.96	295.21	87.22	-560.45	345.45	651.09	157.16
c3	0.3	1	3	71.7	9.01	-2403.33	1128.69	380.97	171.33	-2579.53	686.7	2745.44	98.53
c4	0.06	1	2	67.63	3.19	-2368.41	104.98	487.11	19	-2473.25	160.31	3032.15	56.24
c4	0.06	5	2	48.6	35.15	-1615.86	359.99	2039.51	605.28	-1422.36	240.66	1985.68	90.08
c4	0.06	6	3	58.04	39.14	-1363.04	823.73	1460.46	1177.55	-2257.79	1524.44	2152.75	1341.65
c4	0.06	8	7	15.66	20.06	-2361.79	297.94	2324.74	916.26	-3222.72	1334.97	3751.09	1315.73
c4	0.06	10	1	103.51	0	-507.25	0	471.34	0	-736.94	0	962.51	0
c4	0.18	1	19	28.72	5.46	-1514.28	501.78	643.33	114.63	-4114.8	783.06	4012.86	759.62
c4	0.18	22	9	36.99	39.11	-1651.72	1293.34	815.09	336.59	-3434.68	1681.89	4112.31	2147.59
c4	0.18	33	10	43.17	23.79	-1476.37	792.32	392.98	776.92	-2396.84	1124.25	2619.15	1459.63
c4	0.18	44	6	68.67	39.14	-2399.04	1228.75	1585.37	1672.98	-1340.31	488.07	1366.9	739.53
c4	0.18	49	10	57.3	38.92	-1636.7	1093.88	436.98	164.16	-4051.5	2689.61	3852.88	2579.81
c4	0.18	54	15	33.7	30.55	-2101.58	925.2	1642.24	977.11	-2685.43	1534.49	3503.65	1959.79
c4	0.18	74	3	70.26	9.24	-1139.04	517.37	263.4	97.56	-3322.38	3032.93	2080.19	1557.44
c4	0.18	92	6	61.57	30.53	-1205.36	298	555.02	175.74	-2533.23	1238.42	2258.81	1246.33
c4	0.18	95	10	9.88	12.24	-2824.83	525.94	3074.63	213.32	-2998.55	1499.5	3548.4	2068.89
c4	0.18	98	12	42.06	42.73	-2195.27	972.32	1940.45	1067.09	-1570.19	916.31	2197.06	1514.04
c4	0.3	30	25	42.57	38.41	-3028.96	1726.76	704.72	303.09	-2826.31	1140.75	3212.08	1141.97
c4	0.3	42	23	9.75	11.52	-3349.53	398.96	3384.09	411.96	-1708.43	504.41	2361.25	1215.86
c4	0.3	79	3	82.25	14.11	-583.79	219.37	186.53	29.82	-2015.16	278.25	1797.92	618.09
c4	0.3	80	23	74.05	31.91	-1732.15	1318.12	1159.83	1183.49	-1554.17	692.68	2160.82	1470.58
c4	0.3	81	25	42.47	32.75	-1422.21	698.37	515.42	186.18	-3382.54	2322.85	3608.25	1926.15
c4	0.3	117	14	53.27	39.38	-1504.29	976.03	1190.85	1149.33	-1276.9	717.05	1680.54	1039.87
c4	0.3	128	20	33.51	33.9	-2146.41	679.68	1596.61	1107.52	-1963.29	1219.43	2809.49	1921.6
c4	0.3	139	37	30.84	33.91	-2280.84	843.86	1923.12	1060.72	-2474.88	1132.71	3068.71	1808.99
c4	0.3	177	15	75.88	35.62	-1269.33	887.36	380.32	118.67	-2146.61	1844.07	2276.5	1511.93
c4	0.3	181	9	51.48	56.28	-2252.31	1465.04	2719.03	2275.98	-1279.3	727.73	1047.62	656.36
c4	0.3	212	31	24.72	23.61	-2984.63	1617.92	1129.35	267.25	-2641.29	1196.2	3064.54	873.32
c5	0.06	3	2	27.44	12.37	-1852.79	1103.13	2759.4	1100.18	-2191.79	209.24	2558.71	27.24
c5	0.06	5	5	3.06	2.84	-2651.36	878.78	3538.35	893.14	-2189	752.11	2263.86	723.88
c5	0.06	8	3	69.5	50.78	-1385.99	937.58	1686.8	1192.11	-1694.18	802.71	2241.55	1422.06
c5	0.06	9	2	19.53	14.63	-2600.31	604.64	3281.71	763.66	-2528.12	238.4	2467.57	1488.74
c5	0.06	12	5	29.39	9.1	-1984.14	869.04	993.95	410.29	-4906.74	4428.77	3825.47	1730.89
c5	0.06	13	3	76.77	4.7	-1218.67	480.58	294.6	20.98	-2647.92	539.01	2376	402.65
c5	0.18	1	17	52.94	40.91	-1614.92	799.67	752.77	566.84	-2605.24	1519.67	2918.56	1690.4
c5	0.3	2	14	30.76	33.92	-2683.6	971.75	750.49	157.84	-3539.38	991.28	4380.26	1705.41
c5	0.3	10	14	36.23	39.7	-2434.48	1010.51	2255.98	1464.15	-2213.89	1224.61	2609.34	1993.18
c5	0.3	16	5	97.35	52.53	-1343.73	1396.64	958.8	1582.04	-973.09	514.03	1139.24	836.16
c5	0.3	39	7	36.54	4.3	-930.98	113.73	1824.63	223.47	-2854.07	824.99	3151.73	1010.22
c5	0.3	45	12	55.15	28.29	-1681.73	994.26	542.09	492.05	-5586.01	3036.99	5492.15	2982.81
c5	0.3	63	4	84.4	67.09	-1701.5	723.59	1078.89	998.44	-1860.65	731.21	2658.22	1646.72
c5	0.3	65	22	52.3	36.94	-1794.28	883.26	917.54	785.12	-3381.94	2115.65	3436.54	2693.09
c5	0.3	80	6	33.4	32.92	-3025.46	1092.83	710.42	216.17	-4784.75	2824	4884.66	2580.33
c5	0.3	85	8	38.78	28.77	-1879.92	1162.13	1010.83	360.7	-2224.99	850.28	3280.19	1046.86
c5	0.3	93	4	68.98	8.97	-953.01	539.41	725.14	122.02	-1910.18	775.43	1693.07	799.69
c5	0.3	95	4	61.13	12.01	-753.81	171	587.2	160.85	-2415.37	1372.9	1962.56	259.2
c5	0.3	96	8	110.77	24.62	-961.62	745.11	255.1	62.68	-1847.6	914.94	1273.62	641.64
c6	0.06	1	2	50.61	1.53	-2834.11	10.36	496.86	6.75	-2610.94	259.22	2391.5	96.49
c6	0.18	1	2	50.17	42.03	-1298.92	585.46	725.16	342.16	-1799.26	525.82	2581.55	1288.73
c6	0.3	1	2	115.34	0.92	-1042.8	716.84	254.28	68.32	-951.47	32.99	1395.55	170.96
c6	0.3	4	3	83.22	39.91	-910.11	508.52	194.05	113	-4381.22	4142.02	4797.66	4438.16
c6	0.3	5	5	26.49	11.94	-2441.81	2243.93	2675.07	258.29	-3019.87	1052.11	4484.27	975.88
c6	0.3	7	8	47	22.28	-2462.85	693.67	1408.76	1146.76	-2865.37	1499.87	3334.18	2050.99
c6	0.3	20	5	42.44	42.91	-2747.82	1486.88	728.15	153.14	-2281.89	1581.32	2816.95	2172.42
c7	0.18	2	2	41.74	6.39	-1247.21	104.28	457.91	30.64	-6122.39	771.05	6283.25	915.02
c7	0.18	4	1	127.07	0	-398.96	0	19.11	0	-428.12	0	481.73	0
c7	0.18	6	3	27.55	11.18	-2179.54	1153.53	639.53	173.55	-6533.96	3308.1	7556.91	4959.82
c7	0.18	10	5	49.14	46.99	-1767.35	965.25	1513.33	870.58	-2467.02	1997.46	2927.86	2191.05
c7	0.3	1	2	67.15	28.51	-3692.5	1992.24	469.03	166.72	-2863.69	1301.39	4010.57	1845.26
c7	0.3	2	2	99.1	1.01	-853.52	686.32	287.21	47.58	-2045.98	439.37	1938.97	134.4
c7	0.3	5	3	32.74	19.47	-1702.15	414.36	1659.76	573.36	-2771	512.74	1723.95	351.03
c7	0.3	6	4	44.56	26.25	-1510.27	449.75	1291.89	882.93	-2900.29	1680.39	3932.47	2710.33
c7	0.3	11	3	131.02	7.4	-568.52	115.87	125.55	31.46	-1644.1	455.14	1103.78	199.93
c7	0.3	16	4	75.87	13.13	-1004.64	133.24	657.51	145.19	-1418.99	380.93	1257.54	660.55
c8	0.06	1	4	61.53	29.04	-1383.97	742.77	1030.01	920.13	-3043.95	1188.84	3900.27	2088.11
c8	0.18	5	5	26.94	24.38	-949.17	359.35	339.01	154.2	-3464.83	1379.19	4724.53	1103.59
c8	0.18	8	7	52.65	29.84	-1786.7	467.69	1360.05	686.41	-1476.07	614.62	2772.47	931.62
c8	0.18	17	3	33.34	39.92	-2963.55	1169.24	2326.84	1182.44	-1798.25	662.75	3242.62	365.13
c8	0.18	23	9	42.61	24.88	-1882.59	629.84	2047.75	975.72	-2649.02	1712.9	4541.36	2669.65
c8	0.18	24	3	154.3	4.82	-558.07	302.55	87.23	9.98	-795.81	619.17	779.12	123.63
c8	0.18	27	3	49.69	32.04	-544.83	46.16	629.58	145.33	-3526.46	1437.6	4763.43	2053.07
c8	0.18	31	2	67.23	1.69	-746.43	85.51	292.75	34.27	-1785.67	132.2	3038.82	53.84
c8	0.18	35	7	44.08	32.33	-1691.63	371.73	1733.22	763.46	-1840.38	1174.71	3993.19	2589.55
c8	0.3	1	3	46.81	43.95	-1392.39	798.29	666.9	356.39	-3972.68	1924.96	5852.85	3383.46
c8	0.3	4	11	53.19	61.12	-1630.11	937.13	1698.18	1167.82	-3081.22	1874.25	3732.58	2695.74
c8	0.3	9	2	131.18	13.7	-158.08	42.75	61.72	42.29	-1776.56	161.29	1009.28	329.68
c8	0.3	13	5	63.92	30.15	-2276.75	707.69	536.65	155.71	-2652.81	1540.34	2841.98	1851.66
c8	0.3	16	5	76.05	14.87	-1143.34	553.46	836.7	641.89	-1557.46	487.27	2087.29	820.24
c8	0.3	30	5	83.19	24.71	-514.12	228.06	411.12	91.55	-1776.67	803.61	1802.64	918.29
d1	0.3	1	1	55.93	0	-640.75	0	480.92	0	-973.78	0	785.11	0
d3	0.18	1	2	47.53	18.86	-2636.15	150.96	1692.43	836.14	-1290.83	397.68	1433.43	388.42
d3	0.18	5	4	81.62	13.39	-1082.17	826.79	219.64	104.73	-1900.73	1493.39	2002.55	1552.01
d3	0.3	1	1	96.93	0	-199.91	0	159.96	0	-1853.35	0	1864.13	0
d4	0.06	2	2	22.33	0.79	-2937.51	619.89	1569.35	26	-5565.19	394.77	3972.52	69.68
d4	0.06	8	2	0.2	0.05	-3472.14	494.03	4078.96	28.01	-3340.29	212.95	5976.66	346.65
d4	0.06	10	4	24.25	26.37	-3079.83	1122.8	1640.54	965.24	-4431.25	1904.9	4905.4	1087.78
d4	0.06	17	8	18.02	36.38	-2724.48	509.73	3178.38	593.98	-2337.87	862.07	3842.27	1958.27
d4	0.06	19	6	35.04	30.91	-1960.04	399.61	1936.69	358.83	-2256.09	805.92	3234.66	1325.57
d4	0.06	28	6	36.38	28.26	-2142.1	1089.31	660.09	247.25	-3466.58	1257.23	4396.91	1819.56
d4	0.18	19	31	20.6	17.63	-1867.55	1341.58	1003.82	277.52	-3110.86	1145.49	3604.94	1483.84
d4	0.18	24	6	31.08	5.73	-1383.26	1426.67	1418.5	145.73	-2044.17	239.85	3010.46	354.2
d4	0.18	63	60	27.08	24.51	-2021.86	875.58	845.54	257.1	-3165.35	1564.06	3972.88	1783.49
d4	0.18	108	55	54.03	33.63	-1828.72	1080.76	550.19	189.31	-2402.53	1507.39	2827.25	1694.31
d4	0.18	131	102	41.18	42.57	-2419.25	1188.68	1923.32	1374.27	-1752.46	1208.93	2519.6	1861.06
d4	0.18	135	9	105.31	18.75	-579.95	350.93	185.03	102.89	-1287.05	1141.7	1437.34	985.4
d4	0.18	158	28	71.08	29.55	-922.97	586.77	274.7	112.37	-2457.43	1613.95	2811.41	1658.8
d4	0.18	283	16	85.11	48.57	-770.9	462.43	330	158.25	-834.64	493.9	843.16	261
d4	0.18	329	119	28.95	26.63	-2303.81	665.15	1767.51	813.53	-2043.33	1130.99	3219.44	1537.4
d4	0.18	361	59	29.31	12.66	-2184.9	821.91	629.15	168.82	-2719.55	1045.77	3000.88	769.36
d4	0.3	31	54	55.84	36.91	-1956.5	953.8	561.61	229.95	-3092.02	2002.29	3462.47	2038.91
d4	0.3	35	42	24.91	28.71	-2977.95	1389.2	1003.08	403.48	-2792.82	1372.83	3299.76	1253.54
d4	0.3	138	50	22.36	24.14	-2395.39	674.53	2166.69	929.16	-2468.81	1047.31	3038.57	1518.73
d4	0.3	158	32	39.32	40.92	-2145.93	1047	2046.05	1337.18	-1722.05	862.15	2393.67	1251.51
d4	0.3	173	27	76.32	43.88	-1834.07	1305.51	885.18	925.66	-2433.65	1771.72	2634.21	2022.67
d4	0.3	195	24	72.11	31.52	-1549.75	914.23	315.75	82.54	-3683.71	2394.65	3778.38	2395.56
d4	0.3	197	16	50.53	47.77	-1333.77	738.58	878.69	401.71	-2002.31	1274.99	2311.53	1216.23
d4	0.3	223	21	44.15	32.48	-2181.35	599.75	1666.83	912.31	-2039.41	914.03	2718.43	1643.53
d4	0.3	233	20	30.75	26.59	-1993.94	629.68	1320.15	575.87	-2899.98	1238.24	4198.36	1739.43
d4	0.3	254	21	51.67	43.54	-1517.87	898.56	905.89	603.44	-3488.47	2311.69	3887.74	2595.31
d4	0.3	259	10	95.26	25.99	-678.54	286.1	165.99	53.63	-3090.79	1645.44	2571.4	1261.05
d4	0.3	273	24	75.69	51.26	-1790.18	1095.75	1468.09	1432.21	-1064.8	709.85	1582.37	1187.28
d5	0.06	2	2	10.27	4.75	-3288.67	271.49	2003.03	1061.94	-5273.43	522.7	8098.96	2613.24
d5	0.06	3	4	4.87	2.53	-2325.3	919.84	1900.03	651.09	-3650.34	772.85	4547.77	447.12
d5	0.06	7	2	19.1	4.84	-2190.39	104.9	1986.81	87.26	-1392.14	67.45	3721	153.78
d5	0.18	1	4	54.41	24.12	-1993.79	1130.22	793.52	150.18	-3370.67	2672.92	2498.62	1633
d5	0.3	2	3	46.31	37.04	-1912.31	1058.34	636.07	280.04	-3646.27	1612.57	3909.42	1655.41
d5	0.3	3	3	65.82	31.52	-1622.06	950.62	674.13	349.38	-1811.58	62.11	1631.71	533.54
d5	0.3	4	2	29.35	20.56	-2837.05	316.65	730.54	229.15	-4892.41	891.91	3625.17	308.69
d6	0.3	1	1	93.51	0	-908.16	0	734.08	0	-399.32	0	805.71	0
d7	0.18	1	2	33.57	14.64	-628.16	20.88	871.53	439.38	-4616.14	762.3	4720.54	363.62
d8	0.06	1	1	54.07	0	-1183.32	0	2471.22	0	-520.5	0	2924.46	0
d8	0.18	9	4	50.19	21.01	-1197.81	94.39	505.48	121.73	-2394.19	1853.65	3161.43	853.23
d8	0.18	14	3	21.52	30.43	-1619.52	1012.15	1111.41	1242.49	-734	238.62	822.73	255.19
d8	0.18	20	8	37.35	41.76	-1615.47	870.22	851.5	434.58	-3768.51	1204.9	3942.14	755.47
d8	0.18	25	5	40.66	10.23	-1675.29	526.29	2233.08	764.19	-1399.91	832.32	3884.86	1887.33
d8	0.18	29	3	48.87	1.71	-1549.35	44.06	1469.01	97.11	-2973	140.75	3027.64	150.27
d8	0.18	30	6	42.15	19.88	-2162.1	913.75	1211.39	500.37	-3148.98	1625.74	4130.29	1215.1
d8	0.18	40	8	62.56	31	-769.97	506.4	294.56	131.11	-4174.44	1694.63	4504.46	1967.69
d8	0.18	41	4	45.22	52.51	-1683.46	420.86	1489.91	1357.34	-2727.94	1095.13	4535.35	1986.87
d8	0.3	3	3	139.08	7.79	-27.9	125.28	148.12	13.03	-386.7	112.08	648.71	209.6
d8	0.3	5	4	2.36	4.08	-2486.86	278.92	2948.45	688.16	-3063.73	1494.35	3431.36	1414.62
d8	0.3	6	3	82.89	36.96	-895.27	440.99	414.95	180.83	-1504.57	878.82	1397.97	625.66
e6	0.3	1	1	99.5	0	-660.32	0	126.06	0	-1706.11	0	541.83	0
f3	0.18	1	1	81.15	0	-4057.34	0	107.97	0	-386.53	0	1241.36	0
f3	0.3	1	2	62.8	1.26	-833.1	17.07	613.42	88.48	-2988.85	302.63	2831.49	281.85
f3	0.3	2	3	58.64	0.96	-850.68	46.6	546.95	87.13	-3668.15	547.51	2567.57	383.07
f4	0.18	1	2	151.94	4.56	-147.69	38.47	76.15	26.86	-320.83	108.75	421.85	203.1
f5	0.06	1	1	136.45	0	-234.11	0	103.65	0	-2115.48	0	1002.07	0
f5	0.3	2	2	57.22	44.05	-668.89	500.04	1047.49	878.62	-2067.62	837.58	2619.08	1130.26
f5	0.3	5	3	26.27	16.32	-1155.43	83.14	672.58	124.59	-5288.93	1370.46	5072.04	2665.65
f6	0.18	1	4	74.13	7.54	-955.85	443.45	211.85	67.97	-5057.9	2415.48	6290.21	2417.6
f6	0.3	2	6	87.02	27.6	-639.59	395.06	250.37	100.98	-3361.23	1053.21	3315.71	1440.63
f6	0.3	10	7	60.7	29.8	-1342.76	1074.11	387.11	251.19	-3657.84	2196.27	3988.45	2679.73
f6	0.3	14	4	55.5	8.73	-1931.61	711.91	944.29	601.95	-2644.51	913.84	2876.88	425.17
f6	0.3	16	4	61.68	59.38	-1179.73	745.46	274.97	235.71	-4319.48	3041.44	3248.25	2585.4
f6	0.3	20	3	133.06	5.88	-413.8	80.09	37.57	14.97	-1739.56	300.71	936.97	165.68
f6	0.3	22	1	135.61	0	-462.88	0	25.63	0	-1975.75	0	930.76	0
f6	0.3	24	5	57.06	31.02	-1105.58	779.61	855.84	1108.54	-4246.16	1172.17	4377.06	1925.99
f7	0.3	1	4	94.23	26.02	-844.27	558.65	-34.05	582.76	-2656.22	1357.89	2339.8	1691.17
f8	0.18	1	1	112.11	0	-318.63	0	330.91	0	-515.26	0	673.5	0
g1	0.06	1	1	113.97	0	-1726.63	0	217.74	0	-1078.19	0	1340.46	0
g4	0.18	1	1	141.14	0	-193.52	0	38.48	0	-431.15	0	592.56	0
g4	0.3	1	1	112.14	0	-236.39	0	212.06	0	-1524.91	0	1171.45	0
g5	0.3	1	2	93.26	21.1	-452.86	32.22	265.33	212.82	-3093.83	474.91	2470.96	193.81
g5	0.3	4	2	97.12	18.42	-352.74	67.24	109.49	56.6	-3472.44	1121.45	2566.85	983.79
g5	0.3	8	1	71.28	0	-1022.35	0	75.54	0	-6074.68	0	3134.98	0
g5	0.3	9	5	98.05	13.92	-898.81	637.06	277	137.64	-1864.39	1475.53	1914.76	1320.99
g6	0.06	1	1	59.71	0	-1411.06	0	212.1	0	-3121.48	0	2391.25	0
g6	0.3	1	4	107.01	35.66	-606.52	531.39	393.22	447.78	-2064.77	352.1	2505.86	2219.33
g8	0.3	1	1	7.06	0	-1799.92	0	1197.44	0	-4679.35	0	4927.49	0

[truncated: 11 more sheets: ILEmN, LEUmN, LYSmN, METmN, PHEmN, PROmN, SERmN, THRmN, TRPmN, TYRmN, VALmN]
